# Supplementary material for: Refined read‐out: The hUHRF1 Tandem‐Tudor domain prefers binding to histone H3 tails containing K4me1 in the context of H3K9me2/3
Source: Protein Sci. 2023 Sep 1;32(9):e4760. doi: 10.1002/pro.4760 (PMC10464304; doi:10.1002/pro.4760)
Supplement: Supplementary file 2 — SUPPLEMENTAL FILE 1. UHRF1‐TTD and H3 PTMs overlap in ChIP‐Atlas database. [file PRO-32-e4760-s005.xlsx]

## Sheet: Results all
ID	Antigen class	Antigen	Cell class	Cell	Num of peaks	Overlaps / U1	Overlaps / Controlx10	Log P-val	Log Q-val	Fold Enrichment
SRX1013882	Histone	H3K36me3	Liver	Hep G2	4	0/31569	0/31569	0	0	inf
SRX2270113	Histone	H3K4me1	Liver	HuH-7	8901	2561/31569	264/31569	-324	-324	9.70076
SRX2270114	Histone	H3K4me1	Liver	HuH-7	7347	2005/31569	211/31569	-324	-324	9.50237
SRX1013884	Histone	H3K9me3	Liver	Hep G2	7	0/31569	0/31569	0	0	inf
SRX2270115	Histone	H3K4me1	Liver	HuH-7	13685	3637/31569	391/31569	-324	-324	9.30179
SRX3733799	Histone	H3K4me3	Liver	Hep G2	5	0/31569	0/31569	0	0	inf
SRX5126854	Histone	H3	Liver	Hep G2	8	0/31569	0/31569	0	0	inf
SRX5126855	Histone	H3	Liver	Hep G2	8	0/31569	0/31569	0	0	inf
SRX5126862	Histone	H3	Liver	Hep G2	8	0/31569	0/31569	0	0	inf
SRX5126863	Histone	H3	Liver	Hep G2	8	0/31569	0/31569	0	0	inf
SRX7917594	Histone	H3K4me3	Liver	Hep G2	3	1/31569	0/31569	0	0	inf
SRX7917602	Histone	H3K4me3	Liver	Hep G2	2	1/31569	0/31569	0	0	inf
SRX3733783	Histone	H3K4me1	Liver	Hep G2	15046	5987/31569	497/31569	-324	-324	12.0463
SRX067494	Histone	H3K27ac	Liver	Hep G2	30693	7041/31569	743/31569	-324	-324	9.47645
SRX1013878	Histone	H3K27ac	Liver	Hep G2	39253	9211/31569	991/31569	-324	-324	9.29465
SRX2270107	Histone	H3K27ac	Liver	HuH-7	47443	7900/31569	1150/31569	-324	-324	6.86957
SRX2270108	Histone	H3K27ac	Liver	HuH-7	51250	8420/31569	1231/31569	-324	-324	6.83997
SRX3733792	Histone	H3K4me1	Liver	Hep G2	74203	19732/31569	2149/31569	-324	-324	9.18195
SRX2270120	Histone	H4K5ac	Liver	HuH-7	28730	4806/31569	708/31569	-324	-324	6.78814
SRX038545	Histone	H3K27ac	Liver	Hep G2	21648	5161/31569	564/31569	-324	-324	9.15071
SRX2270109	Histone	H3K27ac	Liver	HuH-7	46305	7402/31569	1104/31569	-324	-324	6.70471
SRX038546	Histone	H3K27ac	Liver	Hep G2	18192	4259/31569	471/31569	-324	-324	9.04246
SRX2270119	Histone	H4K5ac	Liver	HuH-7	14155	2390/31569	372/31569	-324	-324	6.42473
SRX2270121	Histone	H4K5ac	Liver	HuH-7	21597	3329/31569	541/31569	-324	-324	6.15342
SRX099898	Histone	H3K4me1	Liver	Hep G2	92848	23201/31569	2653/31569	-324	-324	8.74519
SRX2869671	Histone	H3K4me1	Liver	Hepatocytes	66180	10486/31569	1762/31569	-324	-324	5.95119
SRX2270111	Histone	H3K36ac	Liver	HuH-7	47362	6877/31569	1161/31569	-324	-324	5.92334
SRX2270112	Histone	H3K36ac	Liver	HuH-7	48149	6943/31569	1176/31569	-324	-324	5.90391
SRX2869674	Histone	H3K4me1	Liver	Hepatocytes	62054	10352/31569	1768/31569	-324	-324	5.8552
SRX067444	Histone	H3K4me2	Liver	Hep G2	69965	13768/31569	1743/31569	-324	-324	7.89902
SRX2869673	Histone	H3K27ac	Liver	Hepatocytes	56707	8962/31569	1540/31569	-324	-324	5.81948
SRX3733790	Histone	H3K27ac	Liver	Hep G2	28946	6511/31569	829/31569	-324	-324	7.85404
SRX038552	Histone	H3K4me2	Liver	Hep G2	45216	9014/31569	1178/31569	-324	-324	7.65195
SRX2869676	Histone	H3K27ac	Liver	Hepatocytes	50349	8076/31569	1401/31569	-324	-324	5.76445
SRX2708831	Histone	H3K27ac	Liver	Hep G2	11258	2257/31569	301/31569	-324	-324	7.49834
SRX2869679	Histone	H3K27ac	Liver	Hepatocytes	49888	7797/31569	1374/31569	-324	-324	5.67467
SRX2869677	Histone	H3K4me1	Liver	Hepatocytes	73986	11286/31569	2023/31569	-324	-324	5.57884
SRX2270110	Histone	H3K36ac	Liver	HuH-7	36975	5061/31569	910/31569	-324	-324	5.56154
SRX038553	Histone	H3K4me2	Liver	Hep G2	51192	9683/31569	1297/31569	-324	-324	7.46569
SRX067525	Histone	H2A.Z	Liver	Hep G2	16471	2957/31569	434/31569	-324	-324	6.81336
SRX3733781	Histone	H3K27ac	Liver	Hep G2	20814	4297/31569	636/31569	-324	-324	6.75629
SRX5668340	Histone	H3K27ac	Liver	Hep G2	28807	4468/31569	669/31569	-324	-324	6.67862
SRX067389	Histone	H3K9ac	Liver	Hep G2	27997	4380/31569	722/31569	-324	-324	6.06648
ERX2868940	Histone	H3K4me3	Liver	Hep G2	41287	6941/31569	1186/31569	-324	-324	5.85245
SRX2708830	Histone	H3K27ac	Liver	Hep G2	23784	3744/31569	646/31569	-324	-324	5.79567
SRX1013876	Histone	H3K4me3	Liver	Hep G2	85698	12604/31569	2175/31569	-324	-324	5.79494
SRX2805648	Histone	H3K27ac	Liver	97L	44831	6043/31569	1223/31569	-324	-324	4.94113
ERX2868939	Histone	H3K4me3	Liver	Hep G2	40400	6493/31569	1140/31569	-324	-324	5.69561
SRX2805651	Histone	H3K27ac	Liver	HCCLM3	47286	6100/31569	1264/31569	-324	-324	4.82595
SRX2869672	Histone	H3K4me3	Liver	Hepatocytes	42531	6451/31569	1347/31569	-324	-324	4.78916
SRX2270116	Histone	H3K9ac	Liver	HuH-7	43345	5176/31569	1116/31569	-324	-324	4.63799
SRX2420049	Histone	H3K27ac	Liver	97L	40695	4491/31569	969/31569	-324	-324	4.63467
SRX2869675	Histone	H3K4me3	Liver	Hepatocytes	43976	6432/31569	1391/31569	-324	-324	4.62401
SRX2420052	Histone	H3K27ac	Liver	HCCLM3	48228	5367/31569	1186/31569	-324	-324	4.5253
SRX3595683	Histone	H3K4me3	Liver	HuH-7	39211	5537/31569	1242/31569	-324	-324	4.45813
SRX2869678	Histone	H3K4me3	Liver	Hepatocytes	40670	5697/31569	1285/31569	-324	-324	4.43346
SRX2270117	Histone	H3K9ac	Liver	HuH-7	45409	5255/31569	1206/31569	-324	-324	4.35738
SRX038554	Histone	H3K4me3	Liver	Hep G2	23389	3363/31569	609/31569	-324	-324	5.52217
SRX2270118	Histone	H3K9ac	Liver	HuH-7	38582	4200/31569	1033/31569	-324	-324	4.06583
SRX974432	Histone	H3K4me3	Liver	Liver	68335	6156/31569	1586/31569	-324	-324	3.88146
SRX1013330	Histone	H3K4me1	Liver	HuCCT1	32169	3424/31569	893/31569	-324	-324	3.83427
SRX974429	Histone	H3K4me3	Liver	Liver	64091	5291/31569	1452/31569	-324	-324	3.64394
SRX974431	Histone	H3K4me3	Liver	Liver	58662	4833/31569	1342/31569	-324	-324	3.60134
SRX1013329	Histone	H3K4me1	Liver	HuCCT1	55850	4953/31569	1404/31569	-324	-324	3.52778
SRX1013328	Histone	H3K27ac	Liver	HuCCT1	52702	4066/31569	1290/31569	-324	-324	3.15194
SRX7182563	Histone	H3K27ac	Liver	Hepatic Stellate Cells	46879	3885/31569	1302/31569	-318.603	-317.615	2.98387
SRX7182562	Histone	H3K27ac	Liver	Hepatic Stellate Cells	52772	3837/31569	1382/31569	-284.957	-283.975	2.77641
SRX5498177	Histone	H3K27ac	Liver	Liver	19294	2207/31569	541/31569	-246.518	-245.543	4.07948
SRX3595682	Histone	H3K27ac	Liver	HuH-7	9831	1653/31569	289/31569	-237.634	-236.665	5.71972
SRX3733791	Histone	H3K4me3	Liver	Hep G2	32718	5904/31569	1099/31569	-324	-324	5.37216
SRX5498176	Histone	H3K27ac	Liver	Liver	18988	2111/31569	540/31569	-226.205	-225.248	3.90926
SRX2708835	Histone	H3K27ac	Liver	Hep G2	25967	3910/31569	730/31569	-324	-324	5.35616
SRX1013327	Histone	H3K27ac	Liver	HuCCT1	37965	2600/31569	956/31569	-182.665	-181.72	2.71967
SRX7182561	Histone	H3K4me2	Liver	Hepatic Stellate Cells	45502	3221/31569	1363/31569	-182.489	-181.55	2.36317
SRX2708834	Histone	H3K27ac	Liver	Hep G2	24226	3311/31569	620/31569	-324	-324	5.34032
SRX5498145	Histone	H3K27ac	Liver	Liver	22287	2051/31569	634/31569	-179.409	-178.481	3.23502
SRX118245	Histone	H3K4me3	Liver	Hep G2	41372	5911/31569	1109/31569	-324	-324	5.33003
SRX5498175	Histone	H3K27ac	Liver	Liver	13959	1558/31569	408/31569	-161.724	-160.807	3.81863
SRX3178421	Histone	H3K9me3	Liver	Huh-7.5	45835	3007/31569	1347/31569	-152.478	-151.567	2.23237
SRX3178418	Histone	H3K9me3	Liver	Huh-7.5	114442	5606/31569	3318/31569	-151.173	-150.267	1.68957
SRX067488	Histone	H3K4me3	Liver	Hep G2	39051	5293/31569	1036/31569	-324	-324	5.10907
SRX2420054	Histone	H3K36me3	Liver	HCCLM3	38786	2497/31569	1039/31569	-143.565	-142.67	2.40327
SRX3178417	Histone	H3K9me3	Liver	Huh-7.5	72358	4020/31569	2138/31569	-141.768	-140.878	1.88026
SRX5498148	Histone	H3K27ac	Liver	Liver	20589	1765/31569	590/31569	-139.371	-138.486	2.99153
SRX4614420	Histone	H3K27ac	Liver	Hepatocellular carcinoma	31239	2116/31569	808/31569	-139.118	-138.238	2.61881
SRX2420051	Histone	H3K36me3	Liver	97L	36689	2209/31569	923/31569	-125.379	-124.504	2.39328
SRX5498072	Histone	H3K27ac	Liver	Liver	10083	1112/31569	286/31569	-116.757	-115.887	3.88811
SRX3178416	Histone	H3K9me3	Liver	Huh-7.5	57745	3133/31569	1627/31569	-115.004	-114.139	1.92563
SRX1123872	Histone	H3K27ac	Liver	MRT TTC549	23344	1442/31569	508/31569	-105.541	-104.681	2.83858
SRX038557	Histone	H3K9ac	Liver	Hep G2	23478	3064/31569	601/31569	-324	-324	5.09817
SRX5498244	Histone	H3K27ac	Liver	Liver	12375	1161/31569	368/31569	-97.1905	-96.34	3.15489
SRX3832998	Histone	H3K27ac	Liver	Liver Cirrhosis	5413	744/31569	148/31569	-96.7285	-95.8827	5.02703
SRX5498403	Histone	H3K27ac	Liver	Liver	297031	9340/31569	7074/31569	-93.3505	-92.5094	1.32033
SRX5498404	Histone	H3K27ac	Liver	Liver	301655	9421/31569	7170/31569	-91.4978	-90.6613	1.31395
SRX3178404	Histone	H3K9ac	Liver	Huh-7.5	20579	1609/31569	671/31569	-90.6793	-89.8473	2.39791
SRX4014928	Histone	H3K27me3	Liver	Liver	7436	800/31569	205/31569	-84.0529	-83.2254	3.90244
SRX5498402	Histone	H3K27ac	Liver	Liver	327419	9841/31569	7663/31569	-82.8931	-82.0701	1.28422
SRX4614421	Histone	H3K27ac	Liver	Hepatocellular carcinoma	28727	1683/31569	763/31569	-81.2477	-80.4291	2.20577
SRX4014845	Histone	H3K4me3	Liver	Liver	8217	850/31569	254/31569	-76.0665	-75.2523	3.34646
SRX1123867	Histone	H3K27ac	Liver	MRT TTC549	17076	1067/31569	385/31569	-75.1418	-74.3319	2.77143
SRX3178413	Histone	H3K4me3	Liver	Huh-7.5	23251	1656/31569	792/31569	-71.5197	-70.7141	2.09091
SRX3089118	Histone	H3K27ac	Liver	Hep G2	19336	2643/31569	529/31569	-324	-324	4.99622
SRX3733782	Histone	H3K4me3	Liver	Hep G2	25277	3787/31569	778/31569	-324	-324	4.86761
SRX3178411	Histone	H3K4me3	Liver	Huh-7.5	22647	1604/31569	774/31569	-67.8871	-67.094	2.07235
SRX7182560	Histone	H3K4me2	Liver	Hepatic Stellate Cells	21766	1442/31569	663/31569	-67.435	-66.6461	2.17496
SRX3178420	Histone	H3K9me3	Liver	Huh-7.5	39442	2038/31569	1098/31569	-66.5261	-65.7412	1.8561
SRX2805653	Histone	H3K36me3	Liver	HCCLM3	24534	1427/31569	717/31569	-54.9653	-54.1845	1.99024
SRX3178410	Histone	H3K4me3	Liver	Huh-7.5	22971	1469/31569	750/31569	-54.4959	-53.7191	1.95867
SRX3178412	Histone	H3K4me3	Liver	Huh-7.5	22615	1460/31569	747/31569	-53.8765	-53.1036	1.95448
SRX189965	Histone	H3K4me3	Liver	Hep G2	36942	3682/31569	886/31569	-324	-324	4.15576
SRX5498258	Histone	H3K27ac	Liver	Liver	13362	943/31569	395/31569	-52.3421	-51.5771	2.38734
SRX5498254	Histone	H3K27ac	Liver	Liver	12180	886/31569	358/31569	-52.2976	-51.5364	2.47486
SRX5498257	Histone	H3K27ac	Liver	Liver	12870	922/31569	385/31569	-51.4533	-50.696	2.39481
SRX3178408	Histone	H3K9ac	Liver	Huh-7.5	19281	1276/31569	630/31569	-51.0973	-50.3438	2.0254
SRX5498256	Histone	H3K27ac	Liver	Liver	12849	902/31569	383/31569	-48.865	-48.1152	2.35509
SRX5498247	Histone	H3K27ac	Liver	Liver	7642	673/31569	238/31569	-48.6893	-47.9432	2.82773
SRX038556	Histone	H3K9ac	Liver	Hep G2	14631	1631/31569	402/31569	-179.558	-178.625	4.05721
SRX5498245	Histone	H3K27ac	Liver	Liver	7028	627/31569	216/31569	-47.0321	-46.2934	2.90278
SRX3178415	Histone	H3K4me3	Liver	Huh-7.5	21010	1365/31569	721/31569	-46.4744	-45.7393	1.8932
SRX5498246	Histone	H3K27ac	Liver	Liver	6982	613/31569	210/31569	-46.3332	-45.6017	2.91905
SRX1123866	Histone	H3K4me3	Liver	MRT TTC549	28096	1226/31569	621/31569	-46.2366	-45.5087	1.97424
SRX974430	Histone	H3K4me3	Liver	Liver	38011	1459/31569	799/31569	-45.1771	-44.4528	1.82603
SRX3178406	Histone	H3K9ac	Liver	Huh-7.5	17819	1140/31569	579/31569	-42.6924	-41.9716	1.96891
SRX5498255	Histone	H3K27ac	Liver	Liver	7096	592/31569	213/31569	-41.8266	-41.1093	2.77934
SRX2805650	Histone	H3K36me3	Liver	97L	22383	1268/31569	678/31569	-41.7893	-41.0754	1.87021
SRX3178414	Histone	H3K4me3	Liver	Huh-7.5	22431	1332/31569	754/31569	-37.5067	-36.7963	1.76658
SRX5496814	Histone	H3K4me3	Liver	Liver	14012	137/31569	414/31569	-32.8597	-32.1527	0.330918
SRX3888136	Histone	H3K27ac	Liver	SNU-398	23258	1053/31569	576/31569	-32.6262	-31.9225	1.82812
SRX5498147	Histone	H3K27ac	Liver	Liver	11433	730/31569	346/31569	-31.9477	-31.2474	2.10983
SRX5496818	Histone	H3K4me3	Liver	Liver	14059	142/31569	416/31569	-31.7121	-31.0151	0.341346
SRX5496815	Histone	H3K4me3	Liver	Liver	12401	116/31569	371/31569	-31.6254	-30.9317	0.312668
SRX5496817	Histone	H3K4me3	Liver	Liver	14195	145/31569	420/31569	-31.5324	-30.842	0.345238
SRX5498146	Histone	H3K27ac	Liver	Liver	11515	722/31569	347/31569	-30.6758	-29.9887	2.08069
SRX5496816	Histone	H3K4me3	Liver	Liver	14051	146/31569	412/31569	-29.858	-29.1741	0.354369
SRX5498398	Histone	H3K27ac	Liver	Liver	2044	249/31569	57/31569	-29.1704	-28.4897	4.36842
SRX5496819	Histone	H3K4me3	Liver	Liver	17670	225/31569	511/31569	-26.0107	-25.3332	0.440313
SRX1123871	Histone	H3K4me3	Liver	MRT TTC549	26527	1009/31569	597/31569	-24.8105	-24.1361	1.69012
SRX3178419	Histone	H3K9me3	Liver	Huh-7.5	10766	605/31569	296/31569	-24.7776	-24.1064	2.04392
SRX3833000	Histone	H3K27ac	Liver	Liver Cirrhosis	3159	279/31569	88/31569	-23.6584	-22.9903	3.17045
SRX1013326	Histone	H3K4me3	Liver	HuCCT1	23642	1172/31569	735/31569	-23.6208	-22.9558	1.59456
SRX3178407	Histone	H3K9ac	Liver	Huh-7.5	16093	907/31569	536/31569	-22.4108	-21.7488	1.69216
SRX5496820	Histone	H3K4me3	Liver	Liver	20909	304/31569	595/31569	-22.0661	-21.4072	0.510924
SRX5496822	Histone	H3K4me3	Liver	Liver	20935	322/31569	599/31569	-19.57	-18.9141	0.537563
SRX3089119	Histone	H3K27ac	Liver	Hep G2	15732	1773/31569	440/31569	-194.395	-193.444	4.02955
SRX5496821	Histone	H3K4me3	Liver	Liver	20818	320/31569	594/31569	-19.3017	-18.6518	0.538721
SRX3178409	Histone	H3K9ac	Liver	Huh-7.5	14954	797/31569	481/31569	-18.4356	-17.7887	1.65696
SRX5497855	Histone	H3K4me3	Liver	Liver	8070	91/31569	251/31569	-17.813	-17.169	0.36255
SRX3733785	Histone	H3K9me3	Liver	Hep G2	258	25/31569	7/31569	-2.67837	-2.22585	3.57143
SRX5498007	Histone	H3K27ac	Liver	Liver	3218	272/31569	106/31569	-17.3065	-16.6683	2.56604
SRX5498123	Histone	H3K27ac	Liver	Liver	1227	151/31569	37/31569	-16.8615	-16.2262	4.08108
SRX3832994	Histone	H3K9me1	Liver	Liver	1205	155/31569	40/31569	-16.4965	-15.8641	3.875
SRX5498056	Histone	H3K27ac	Liver	Liver	1678	164/31569	48/31569	-15.3518	-14.7222	3.41667
SRX3089117	Histone	H3K27ac	Liver	Hep G2	15446	1539/31569	435/31569	-147.667	-146.767	3.53793
SRX5497927	Histone	H3K4me3	Liver	Liver	12994	196/31569	389/31569	-15.0747	-14.4508	0.503856
SRX5498122	Histone	H3K27ac	Liver	Liver	1218	139/31569	37/31569	-14.4098	-13.7887	3.75676
SRX5497923	Histone	H3K4me3	Liver	Liver	5845	61/31569	181/31569	-14.3139	-13.6956	0.337017
SRX3178423	Histone	H3K27me3	Liver	Huh-7.5	57677	2169/31569	1706/31569	-13.761	-13.1454	1.2714
SRX5497928	Histone	H3K4me3	Liver	Liver	12933	202/31569	385/31569	-13.5557	-12.9429	0.524675
SRX5497926	Histone	H3K4me3	Liver	Liver	6915	83/31569	212/31569	-13.5054	-12.8953	0.391509
SRX5498119	Histone	H3K27ac	Liver	Liver	1215	137/31569	39/31569	-13.2844	-12.677	3.51282
SRX5498124	Histone	H3K27ac	Liver	Liver	1244	133/31569	37/31569	-13.2178	-12.6131	3.59459
SRX5497856	Histone	H3K4me3	Liver	Liver	8066	109/31569	249/31569	-13.0726	-12.4705	0.437751
SRX5497924	Histone	H3K4me3	Liver	Liver	5824	64/31569	178/31569	-12.9267	-12.3273	0.359551
SRX5497925	Histone	H3K4me3	Liver	Liver	5930	65/31569	179/31569	-12.8192	-12.2224	0.363128
SRX3662739	Histone	H3K36me3	Liver	Hep G2	1436	139/31569	42/31569	-12.6352	-12.0411	3.30952
SRX5497857	Histone	H3K4me3	Liver	Liver	8236	114/31569	253/31569	-12.5802	-11.9887	0.450593
SRX5497922	Histone	H3K4me3	Liver	Liver	4609	47/31569	145/31569	-12.1318	-11.5429	0.324138
SRX5497854	Histone	H3K4me3	Liver	Liver	12909	220/31569	393/31569	-11.6748	-11.0884	0.559796
SRX5497921	Histone	H3K4me3	Liver	Liver	5650	66/31569	172/31569	-11.392	-10.8082	0.383721
SRX3832996	Histone	H3K9me1	Liver	Liver	910	107/31569	29/31569	-10.9984	-10.4171	3.68966
SRX5497929	Histone	H3K4me3	Liver	Liver	13332	228/31569	394/31569	-10.6438	-10.0651	0.57868
SRX4014823	Histone	H3K4me3	Liver	Liver	5223	291/31569	154/31569	-10.1541	-9.5779	1.88961
SRX5498008	Histone	H3K27ac	Liver	Liver	1563	131/31569	49/31569	-9.11915	-8.54545	2.67347
SRX3178422	Histone	H3K27me3	Liver	Huh-7.5	71175	2574/31569	2175/31569	-8.72851	-8.1573	1.18345
SRX5668343	Histone	H3K9ac	Liver	Hep G2	27336	2063/31569	645/31569	-178.061	-177.139	3.19845
SRX5498042	Histone	H3K27ac	Liver	Liver	1317	116/31569	42/31569	-8.50191	-7.93564	2.7619
SRX038555	Histone	H3K4me3	Liver	Hep G2	32475	2700/31569	852/31569	-233.181	-232.218	3.16901
SRX5497937	Histone	H3K4me3	Liver	Liver	3145	31/31569	97/31569	-8.39631	-7.83492	0.319588
SRX5498071	Histone	H3K27ac	Liver	Liver	1161	95/31569	30/31569	-8.34614	-7.78717	3.16667
SRX4014924	Histone	H3K4me3	Liver	Liver	1260	103/31569	35/31569	-8.25283	-7.69626	2.94286
SRX5498113	Histone	H3K27ac	Liver	Liver	344	54/31569	9/31569	-8.22095	-7.66677	6
SRX5498009	Histone	H3K27ac	Liver	Liver	1539	126/31569	50/31569	-8.04941	-7.49761	2.52
SRX4014824	Histone	H3K4me3	Liver	Liver	2905	175/31569	85/31569	-7.63213	-7.0827	2.05882
SRX5497940	Histone	H3K4me3	Liver	Liver	4091	51/31569	124/31569	-7.49281	-6.94573	0.41129
SRX067392	Histone	H3K79me2	Liver	Hep G2	13283	924/31569	312/31569	-71.2131	-70.4117	2.96154
SRX5498130	Histone	H3K27ac	Liver	Liver	635	64/31569	18/31569	-6.48669	-5.94428	3.55556
SRX5497939	Histone	H3K4me3	Liver	Liver	3693	47/31569	111/31569	-6.43681	-5.89672	0.423423
SRX3832999	Histone	H3K27ac	Liver	Liver	541	65/31569	19/31569	-6.33069	-5.7929	3.42105
SRX5497935	Histone	H3K4me3	Liver	Liver	4666	72/31569	146/31569	-6.2391	-5.70361	0.493151
SRX5498360	Histone	H3K27ac	Liver	Liver	1308	94/31569	38/31569	-5.93671	-5.4035	2.47368
SRX4014874	Histone	H3K4me3	Liver	Liver	639	62/31569	19/31569	-5.75761	-5.22666	3.26316
SRX892618	Histone	H3K9ac	Liver	Hep 3B	19609	841/31569	661/31569	-5.54188	-5.01319	1.27231
SRX151398	Histone	H3K4me3	Liver	Liver	2899	10/31569	44/31569	-5.47428	-4.94783	0.227273
SRX5498111	Histone	H3K27ac	Liver	Liver	360	47/31569	12/31569	-5.29442	-4.77243	3.91667
SRX5498112	Histone	H3K27ac	Liver	Liver	417	47/31569	12/31569	-5.29442	-4.77243	3.91667
SRX3733784	Histone	H3K36me3	Liver	Hep G2	434	33/31569	13/31569	-2.34491	-1.91087	2.53846
SRX5077400	Histone	H3K27ac	Liver	Hep G2	23813	1598/31569	633/31569	-98.2286	-97.3734	2.52449
SRX4014911	Histone	H3K4me3	Liver	Liver	2290	136/31569	73/31569	-4.81946	-4.30637	1.86301
SRX2805652	Histone	H3K4me3	Liver	HCCLM3	932	3/31569	26/31569	-4.81887	-4.30637	0.115385
SRX2949689	Histone	H3K4me3	Liver	HepaRG	753	0/31569	17/31569	-4.81742	-4.30637	0
SRX3832993	Histone	H3K9me1	Liver	Liver Cirrhosis	599	58/31569	20/31569	-4.7145	-4.2056	2.9
SRX5497938	Histone	H3K4me3	Liver	Liver	3166	47/31569	99/31569	-4.70512	-4.19837	0.474747
SRX3833004	Histone	H3K4me3	Liver	Liver	7674	295/31569	200/31569	-4.67732	-4.1727	1.475
SRX5497936	Histone	H3K4me3	Liver	Liver	1722	18/31569	54/31569	-4.59473	-4.09224	0.333333
SRX5498400	Histone	H3K27ac	Liver	Liver	693	54/31569	19/31569	-4.29986	-3.79948	2.84211
SRX148899	Histone	H3	Liver	LX2	3732	33/31569	75/31569	-4.18986	-3.69158	0.44
SRX3733793	Histone	H3K36me3	Liver	Hep G2	3877	298/31569	121/31569	-17.7088	-17.0677	2.46281
SRX6663598	Histone	H3K4me3	Liver	SMMC-7721	16984	700/31569	561/31569	-4.06936	-3.57526	1.24777
SRX5498120	Histone	H3K27ac	Liver	Liver	520	46/31569	15/31569	-4.05696	-3.56493	3.06667
SRX3662738	Histone	H3K36me3	Liver	Hep G2	535	40/31569	17/31569	-2.49647	-2.04958	2.35294
SRX860903	Histone	H3K27me3	Liver	Fetal liver	5901	112/31569	177/31569	-3.81834	-3.33043	0.632768
SRX5668342	Histone	H3K4me3	Liver	Hep G2	26582	1431/31569	644/31569	-69.8348	-69.0376	2.22205
SRX5498121	Histone	H3K27ac	Liver	Liver	427	42/31569	14/31569	-3.63264	-3.14881	3
SRX4014920	Histone	H3K4me3	Liver	Liver	1222	73/31569	35/31569	-3.49204	-3.01023	2.08571
SRX5077397	Histone	H3K27ac	Liver	Hep G2	20113	1108/31569	531/31569	-47.3393	-46.5969	2.08663
SRX118243	Histone	H3K4me3	Liver	Hep G2	25306	1338/31569	664/31569	-52.9897	-52.2208	2.01506
SRX860901	Histone	H3K4me3	Liver	Fetal liver	1736	20/31569	49/31569	-3.19933	-2.72354	0.408163
SRX3833006	Histone	H3K4me3	Liver	Liver	723	3/31569	19/31569	-3.06865	-2.59485	0.157895
SRX5498073	Histone	H3K27ac	Liver	Liver	174	21/31569	4/31569	-3.04167	-2.57181	5.25
SRX2949686	Histone	H3K36me3	Liver	HepaRG	1006	4/31569	21/31569	-3.04167	-2.57181	0.190476
SRX3089116	Histone	H3K27ac	Liver	Hep G2	9402	531/31569	273/31569	-19.4489	-18.796	1.94505
SRX5497848	Histone	H3K4me3	Liver	Liver	417	1/31569	14/31569	-3.01084	-2.54668	0.0714286
SRX5497983	Histone	H3K4me3	Liver	Liver	481	0/31569	11/31569	-3.01068	-2.54668	0
SRX3178405	Histone	H3K9ac	Liver	Huh-7.5	12304	491/31569	393/31569	-2.99688	-2.53481	1.24936
SRX5497912	Histone	H3K4me3	Liver	Liver	19678	672/31569	558/31569	-2.94678	-2.48664	1.2043
SRX2805649	Histone	H3K4me3	Liver	97L	1093	8/31569	28/31569	-2.92462	-2.4664	0.285714
SRX148900	Histone	H3	Liver	LX2	2606	22/31569	50/31569	-2.89093	-2.43462	0.44
SRX5498200	Histone	H3K27ac	Liver	Liver	1095	62/31569	31/31569	-2.76968	-2.31527	2
SRX3662742	Histone	H3K36me3	Liver	Hep G2	4532	241/31569	137/31569	-7.04634	-6.50161	1.75912
SRX3178427	Histone	H3K27me3	Liver	Huh-7.5	24249	833/31569	714/31569	-2.62435	-2.17371	1.16667
SRX5498253	Histone	H3K27ac	Liver	Liver	494	33/31569	12/31569	-2.61077	-2.16201	2.75
SRX3733794	Histone	H3K9me3	Liver	Hep G2	6149	293/31569	167/31569	-8.40046	-7.83663	1.75449
SRX4014836	Histone	H3K9me3	Liver	Liver	349	0/31569	9/31569	-2.40849	-1.96899	0
SRX5497984	Histone	H3K4me3	Liver	Liver	397	0/31569	9/31569	-2.40849	-1.96899	0
SRX5497985	Histone	H3K4me3	Liver	Liver	411	0/31569	9/31569	-2.40849	-1.96899	0
SRX5497986	Histone	H3K4me3	Liver	Liver	401	0/31569	9/31569	-2.40849	-1.96899	0
SRX4014865	Histone	H3K4me3	Liver	Liver	1031	59/31569	31/31569	-2.38315	-1.94548	1.90323
SRX5498199	Histone	H3K27ac	Liver	Liver	983	52/31569	26/31569	-2.3654	-1.92955	2
SRX3733786	Histone	H3K27me3	Liver	Hep G2	184	8/31569	6/31569	-0.102096	0	1.33333
SRX5497868	Histone	H3K4me3	Liver	Liver	2035	29/31569	55/31569	-2.2215	-1.78927	0.527273
SRX5497849	Histone	H3K4me3	Liver	Liver	311	1/31569	11/31569	-2.1977	-1.76727	0.0909091
SRX5497863	Histone	H3K4me3	Liver	Liver	547	2/31569	13/31569	-2.13202	-1.70338	0.153846
SRX186715	Histone	H3K9me3	Liver	Hep G2	5538	103/31569	95/31569	-0.208717	-0.0747261	1.08421
SRX4014942	Histone	H3K4me3	Liver	Liver	792	50/31569	26/31569	-2.10413	-1.67905	1.92308
SRX5497867	Histone	H3K4me3	Liver	Liver	2165	32/31569	58/31569	-2.09683	-1.67352	0.551724
SRX4014853	Histone	H3K4me3	Liver	Liver	822	47/31569	24/31569	-2.06967	-1.64987	1.95833
SRX4014859	Histone	H3K4me3	Liver	Liver	818	47/31569	24/31569	-2.06967	-1.64987	1.95833
SRX5498108	Histone	H3K27ac	Liver	Liver	218	23/31569	8/31569	-1.97244	-1.55439	2.875
SRX4014833	Histone	H3K4me3	Liver	Liver	537	35/31569	16/31569	-1.96091	-1.5446	2.1875
SRX4014951	Histone	H3K4me3	Liver	Liver	657	40/31569	20/31569	-1.87142	-1.45685	2
SRX4014907	Histone	H3K4me3	Liver	Liver	431	30/31569	13/31569	-1.8637	-1.45257	2.30769
SRX5498000	Histone	H3K4me3	Liver	Liver	1032	13/31569	30/31569	-1.8637	-1.45257	0.433333
SRX4014959	Histone	H3K4me3	Liver	Liver	512	34/31569	16/31569	-1.81512	-1.40571	2.125
SRX5497850	Histone	H3K4me3	Liver	Liver	196	0/31569	7/31569	-1.80632	-1.40369	0
SRX5497864	Histone	H3K4me3	Liver	Liver	216	0/31569	7/31569	-1.80632	-1.40369	0
SRX5497865	Histone	H3K4me3	Liver	Liver	219	0/31569	7/31569	-1.80632	-1.40369	0
SRX5497866	Histone	H3K4me3	Liver	Liver	204	0/31569	7/31569	-1.80632	-1.40369	0
SRX5498399	Histone	H3K27ac	Liver	Liver	293	22/31569	8/31569	-1.79317	-1.39222	2.75
SRX4014881	Histone	H3K4me3	Liver	Liver	496	35/31569	17/31569	-1.75728	-1.35801	2.05882
SRX5497999	Histone	H3K4me3	Liver	Liver	1037	11/31569	26/31569	-1.69815	-1.30054	0.423077
SRX5497996	Histone	H3K4me3	Liver	Liver	551	3/31569	13/31569	-1.67254	-1.27707	0.230769
SRX067505	Histone	H3K27me3	Liver	Hep G2	1700	50/31569	47/31569	-0.0761908	0	1.06383
SRX038549	Histone	H3K36me3	Liver	Hep G2	150	4/31569	4/31569	0	0	1
SRX5497994	Histone	H3K4me3	Liver	Liver	378	1/31569	9/31569	-1.66807	-1.27707	0.111111
SRX4014894	Histone	H3K4me3	Liver	Liver	629	37/31569	19/31569	-1.65399	-1.26462	1.94737
SRX5497853	Histone	H3K4me3	Liver	Liver	319	2/31569	11/31569	-1.64883	-1.26109	0.181818
SRX3833003	Histone	H3K4me3	Liver	Liver Cirrhosis	4227	85/31569	118/31569	-1.6155	-1.22939	0.720339
SRX4014957	Histone	H3	Liver	Liver	487	28/31569	13/31569	-1.56093	-1.17643	2.15385
SRX5497998	Histone	H3K4me3	Liver	Liver	5161	111/31569	147/31569	-1.54051	-1.15763	0.755102
SRX038559	Histone	H4K20me1	Liver	Hep G2	232	7/31569	7/31569	0	0	1
SRX4555288	Histone	H3K9me3	Liver	Liver	165	0/31569	6/31569	-1.50525	-1.13034	0
SRX4555292	Histone	H3K9me3	Liver	Liver	181	0/31569	6/31569	-1.50525	-1.13034	0
SRX5496803	Histone	H3K4me3	Liver	Liver	190	0/31569	6/31569	-1.50525	-1.13034	0
SRX5498055	Histone	H3K27ac	Liver	Liver	183	0/31569	6/31569	-1.50525	-1.13034	0
SRX6663599	Histone	H3K4me3	Liver	SMMC-7721	17084	621/31569	548/31569	-1.47505	-1.10171	1.13321
SRX4014926	Histone	H3K9me3	Liver	Liver	268	2/31569	10/31569	-1.4139	-1.0437	0.2
SRX5497852	Histone	H3K4me3	Liver	Liver	314	2/31569	10/31569	-1.4139	-1.0437	0.2
SRX5498109	Histone	H3K27ac	Liver	Liver	196	15/31569	5/31569	-1.38344	-1.0148	3
SRX5497992	Histone	H3K4me3	Liver	Liver	556	4/31569	13/31569	-1.3097	-0.942611	0.307692
SRX4014925	Histone	H3K4me3	Liver	Liver	318	22/31569	10/31569	-1.30064	-0.935099	2.2
SRX1023528	Histone	H3K27me3	Liver	Liver	764	8/31569	19/31569	-1.28242	-0.918422	0.421053
SRX5497914	Histone	H3K4me3	Liver	Liver	18041	588/31569	524/31569	-1.24726	-0.884799	1.12214
SRX4014944	Histone	H3K9me3	Liver	Liver	296	3/31569	11/31569	-1.2415	-0.882109	0.272727
SRX4014834	Histone	H3K4me3	Liver	Liver	311	23/31569	11/31569	-1.23999	-0.882109	2.09091
SRX4014937	Histone	H3K4me3	Liver	Liver	399	23/31569	11/31569	-1.23999	-0.882109	2.09091
SRX5498334	Histone	H3K27ac	Liver	Liver	1302	55/31569	36/31569	-1.23364	-0.877274	1.52778
SRX4014877	Histone	H3K4me3	Liver	Liver	590	31/31569	17/31569	-1.22645	-0.871595	1.82353
SRX3833008	Histone	H3K27me3	Liver	Liver Cirrhosis	206	0/31569	5/31569	-1.20419	-0.859764	0
SRX3833009	Histone	H3K27me3	Liver	Liver	136	0/31569	5/31569	-1.20419	-0.859764	0
SRX4014868	Histone	H3K9me3	Liver	Liver	143	0/31569	5/31569	-1.20419	-0.859764	0
SRX5496800	Histone	H3K4me3	Liver	Liver	155	0/31569	5/31569	-1.20419	-0.859764	0
SRX5498330	Histone	H3K27ac	Liver	Liver	136	0/31569	5/31569	-1.20419	-0.859764	0
SRX5498333	Histone	H3K27ac	Liver	Liver	156	0/31569	5/31569	-1.20419	-0.859764	0
SRX5498357	Histone	H3K27ac	Liver	Liver	136	0/31569	5/31569	-1.20419	-0.859764	0
SRX5497851	Histone	H3K4me3	Liver	Liver	307	2/31569	9/31569	-1.18438	-0.841424	0.222222
SRX5498001	Histone	H3K4me3	Liver	Liver	1260	20/31569	34/31569	-1.12045	-0.778959	0.588235
SRX4014938	Histone	H3K4me3	Liver	Liver	319	22/31569	11/31569	-1.09656	-0.756529	2
SRX4014913	Histone	H3K9me3	Liver	Liver	521	26/31569	14/31569	-1.09369	-0.755113	1.85714
SRX3178425	Histone	H3K27me3	Liver	Huh-7.5	2794	56/31569	77/31569	-1.08529	-0.748164	0.727273
SRX5497995	Histone	H3K4me3	Liver	Liver	545	5/31569	13/31569	-1.0168	-0.681119	0.384615
SRX3833005	Histone	H3K4me3	Liver	Liver Cirrhosis	3067	64/31569	85/31569	-0.997398	-0.663157	0.752941
SRX5497913	Histone	H3K4me3	Liver	Liver	17853	566/31569	512/31569	-0.985306	-0.652502	1.10547
SRX4014953	Histone	H3K9me3	Liver	Liver	239	2/31569	8/31569	-0.961192	-0.631245	0.25
SRX4555297	Histone	H3K9me3	Liver	Liver	220	2/31569	8/31569	-0.961192	-0.631245	0.25
SRX5497997	Histone	H3K4me3	Liver	Liver	560	6/31569	14/31569	-0.938318	-0.609791	0.428571
SRX5498106	Histone	H3K27ac	Liver	Liver	156	11/31569	4/31569	-0.926554	-0.607398	2.75
SRX4555285	Histone	H3K9me3	Liver	Liver	177	1/31569	6/31569	-0.903162	-0.607398	0.166667
SRX4555286	Histone	H3K9me3	Liver	Liver	162	1/31569	6/31569	-0.903162	-0.607398	0.166667
SRX4555287	Histone	H3K9me3	Liver	Liver	181	1/31569	6/31569	-0.903162	-0.607398	0.166667
SRX4555289	Histone	H3K9me3	Liver	Liver	175	1/31569	6/31569	-0.903162	-0.607398	0.166667
SRX4555293	Histone	H3K9me3	Liver	Liver	163	1/31569	6/31569	-0.903162	-0.607398	0.166667
SRX3833007	Histone	H3K27me3	Liver	Liver	127	0/31569	4/31569	-0.903131	-0.607398	0
SRX3833011	Histone	H3K27me3	Liver	Liver	156	0/31569	4/31569	-0.903131	-0.607398	0
SRX4014831	Histone	H3	Liver	Liver	119	0/31569	4/31569	-0.903131	-0.607398	0
SRX4014835	Histone	H3K9me3	Liver	Liver	106	0/31569	4/31569	-0.903131	-0.607398	0
SRX4014851	Histone	H3	Liver	Liver	99	0/31569	4/31569	-0.903131	-0.607398	0
SRX4014875	Histone	H3K27me3	Liver	Liver	160	0/31569	4/31569	-0.903131	-0.607398	0
SRX4014885	Histone	H3K27me3	Liver	Liver	143	0/31569	4/31569	-0.903131	-0.607398	0
SRX4014892	Histone	H3	Liver	Liver	105	0/31569	4/31569	-0.903131	-0.607398	0
SRX4014935	Histone	H3	Liver	Liver	110	0/31569	4/31569	-0.903131	-0.607398	0
SRX4555290	Histone	H3	Liver	Liver	106	0/31569	4/31569	-0.903131	-0.607398	0
SRX5498052	Histone	H3K27ac	Liver	Liver	145	0/31569	4/31569	-0.903131	-0.607398	0
SRX5498053	Histone	H3K27ac	Liver	Liver	133	0/31569	4/31569	-0.903131	-0.607398	0
SRX5498054	Histone	H3K27ac	Liver	Liver	130	0/31569	4/31569	-0.903131	-0.607398	0
SRX5498061	Histone	H3K27ac	Liver	Liver	114	0/31569	4/31569	-0.903131	-0.607398	0
SRX5498068	Histone	H3K27ac	Liver	Liver	141	0/31569	4/31569	-0.903131	-0.607398	0
SRX5498070	Histone	H3K27ac	Liver	Liver	133	0/31569	4/31569	-0.903131	-0.607398	0
SRX5498356	Histone	H3K27ac	Liver	Liver	122	0/31569	4/31569	-0.903131	-0.607398	0
SRX5498358	Histone	H3K27ac	Liver	Liver	118	0/31569	4/31569	-0.903131	-0.607398	0
SRX4014879	Histone	H3K27me3	Liver	Liver	1720	35/31569	50/31569	-0.892317	-0.597899	0.7
SRX4014919	Histone	H3K4me3	Liver	Liver	689	33/31569	21/31569	-0.874492	-0.581383	1.57143
SRX5497910	Histone	H3K4me3	Liver	Liver	834	17/31569	28/31569	-0.86961	-0.577808	0.607143
SRX5497876	Histone	H3K4me3	Liver	Liver	555	10/31569	19/31569	-0.866601	-0.576101	0.526316
SRX5498174	Histone	H3K27ac	Liver	Liver	82	9/31569	3/31569	-0.835773	-0.546569	3
SRX5498144	Histone	H3K27ac	Liver	Liver	1325	34/31569	48/31569	-0.822723	-0.534815	0.708333
SRX4014949	Histone	H3	Liver	Liver	312	16/31569	8/31569	-0.819553	-0.532935	2
SRX5497911	Histone	H3K4me3	Liver	Liver	828	19/31569	30/31569	-0.817447	-0.532117	0.633333
SRX4014897	Histone	H3K9me3	Liver	Liver	502	6/31569	13/31569	-0.777272	-0.493225	0.461538
SRX4014860	Histone	H3K4me3	Liver	Liver	270	17/31569	9/31569	-0.773272	-0.490503	1.88889
SRX5498142	Histone	H3K27ac	Liver	Liver	919	22/31569	33/31569	-0.752487	-0.470993	0.666667
SRX4555299	Histone	H3K9me3	Liver	Liver	202	2/31569	7/31569	-0.745558	-0.465337	0.285714
SRX151399	Histone	H3K4me3	Liver	Liver	753	10/31569	18/31569	-0.733214	-0.45426	0.555556
SRX4014960	Histone	H3K4me3	Liver	Liver	354	19/31569	11/31569	-0.698143	-0.420454	1.72727
SRX5498243	Histone	H3K27ac	Liver	Liver	186	11/31569	5/31569	-0.677666	-0.401238	2.2
SRX5498160	Histone	H3K27ac	Liver	Liver	650	25/31569	16/31569	-0.675975	-0.400803	1.5625
SRX5496798	Histone	H3K4me3	Liver	Liver	187	1/31569	5/31569	-0.660096	-0.391155	0.2
SRX5498069	Histone	H3K27ac	Liver	Liver	148	1/31569	5/31569	-0.660096	-0.391155	0.2
SRX5498161	Histone	H3K27ac	Liver	Liver	151	1/31569	5/31569	-0.660096	-0.391155	0.2
SRX5498264	Histone	H3K27ac	Liver	Liver	150	1/31569	5/31569	-0.660096	-0.391155	0.2
SRX5498332	Histone	H3K27ac	Liver	Liver	156	1/31569	5/31569	-0.660096	-0.391155	0.2
SRX4014854	Histone	H3K4me3	Liver	Liver	249	16/31569	9/31569	-0.639349	-0.376665	1.77778
SRX4014873	Histone	H3K4me3	Liver	Liver	302	16/31569	9/31569	-0.639349	-0.376665	1.77778
SRX5497993	Histone	H3K4me3	Liver	Liver	531	6/31569	12/31569	-0.623757	-0.376665	0.5
SRX3832992	Histone	H3K9me1	Liver	Liver	80	0/31569	3/31569	-0.602081	-0.376665	0
SRX3833010	Histone	H3K27me3	Liver	Liver Cirrhosis	118	0/31569	3/31569	-0.602081	-0.376665	0
SRX4014838	Histone	H3K27me3	Liver	Liver	80	0/31569	3/31569	-0.602081	-0.376665	0
SRX4014863	Histone	H3	Liver	Liver	97	0/31569	3/31569	-0.602081	-0.376665	0
SRX4014917	Histone	H3	Liver	Liver	97	0/31569	3/31569	-0.602081	-0.376665	0
SRX4014967	Histone	H3K9me3	Liver	Liver	81	0/31569	3/31569	-0.602081	-0.376665	0
SRX4555291	Histone	H3	Liver	Liver	94	0/31569	3/31569	-0.602081	-0.376665	0
SRX4555294	Histone	H3	Liver	Liver	100	0/31569	3/31569	-0.602081	-0.376665	0
SRX4555295	Histone	H3	Liver	Liver	90	0/31569	3/31569	-0.602081	-0.376665	0
SRX189994	Histone	H3K36me3	Liver	Hep G2	393	11/31569	11/31569	0	0	1
SRX067445	Histone	H4K20me1	Liver	Hep G2	409	9/31569	12/31569	-0.178113	-0.0505019	0.75
SRX5497871	Histone	H3K4me3	Liver	Liver	99	0/31569	3/31569	-0.602081	-0.376665	0
SRX5497978	Histone	H3K4me3	Liver	Liver	95	0/31569	3/31569	-0.602081	-0.376665	0
SRX5497979	Histone	H3K4me3	Liver	Liver	89	0/31569	3/31569	-0.602081	-0.376665	0
SRX5497980	Histone	H3K4me3	Liver	Liver	94	0/31569	3/31569	-0.602081	-0.376665	0
SRX5497981	Histone	H3K4me3	Liver	Liver	109	0/31569	3/31569	-0.602081	-0.376665	0
SRX5497982	Histone	H3K4me3	Liver	Liver	98	0/31569	3/31569	-0.602081	-0.376665	0
SRX5498046	Histone	H3K27ac	Liver	Liver	80	0/31569	3/31569	-0.602081	-0.376665	0
SRX5498050	Histone	H3K27ac	Liver	Liver	87	0/31569	3/31569	-0.602081	-0.376665	0
SRX5498051	Histone	H3K27ac	Liver	Liver	96	0/31569	3/31569	-0.602081	-0.376665	0
SRX5498058	Histone	H3K27ac	Liver	Liver	95	0/31569	3/31569	-0.602081	-0.376665	0
SRX5498059	Histone	H3K27ac	Liver	Liver	99	0/31569	3/31569	-0.602081	-0.376665	0
SRX5498060	Histone	H3K27ac	Liver	Liver	111	0/31569	3/31569	-0.602081	-0.376665	0
SRX5498062	Histone	H3K27ac	Liver	Liver	110	0/31569	3/31569	-0.602081	-0.376665	0
SRX5498063	Histone	H3K27ac	Liver	Liver	102	0/31569	3/31569	-0.602081	-0.376665	0
SRX5498064	Histone	H3K27ac	Liver	Liver	97	0/31569	3/31569	-0.602081	-0.376665	0
SRX5498065	Histone	H3K27ac	Liver	Liver	108	0/31569	3/31569	-0.602081	-0.376665	0
SRX5498066	Histone	H3K27ac	Liver	Liver	108	0/31569	3/31569	-0.602081	-0.376665	0
SRX5498067	Histone	H3K27ac	Liver	Liver	96	0/31569	3/31569	-0.602081	-0.376665	0
SRX5498184	Histone	H3K27ac	Liver	Liver	118	0/31569	3/31569	-0.602081	-0.376665	0
SRX5498185	Histone	H3K27ac	Liver	Liver	106	0/31569	3/31569	-0.602081	-0.376665	0
SRX5498195	Histone	H3K27ac	Liver	Liver	133	0/31569	3/31569	-0.602081	-0.376665	0
SRX5498196	Histone	H3K27ac	Liver	Liver	98	0/31569	3/31569	-0.602081	-0.376665	0
SRX5498345	Histone	H3K27ac	Liver	Liver	112	0/31569	3/31569	-0.602081	-0.376665	0
SRX892620	Histone	H3K9ac	Liver	Hep 3B	19930	678/31569	638/31569	-0.557091	-0.332793	1.0627
SRX4014869	Histone	H3K27me3	Liver	Liver	240	2/31569	6/31569	-0.539055	-0.319201	0.333333
SRX4555284	Histone	H3K9me3	Liver	Liver	186	2/31569	6/31569	-0.539055	-0.319201	0.333333
SRX4555296	Histone	H3K9me3	Liver	Liver	188	2/31569	6/31569	-0.539055	-0.319201	0.333333
SRX5498359	Histone	H3K27ac	Liver	Liver	187	2/31569	6/31569	-0.539055	-0.319201	0.333333
SRX5497874	Histone	H3K4me3	Liver	Liver	980	25/31569	34/31569	-0.526705	-0.307953	0.735294
SRX5496805	Histone	H3K4me3	Liver	Liver	4050	130/31569	113/31569	-0.517467	-0.299816	1.15044
SRX5498335	Histone	H3K27ac	Liver	Liver	733	28/31569	20/31569	-0.505648	-0.289095	1.4
SRX3178424	Histone	H3K27me3	Liver	Huh-7.5	5768	177/31569	158/31569	-0.489314	-0.273857	1.12025
SRX4014908	Histone	H3K4me3	Liver	Liver	205	11/31569	6/31569	-0.478548	-0.264184	1.83333
SRX4014898	Histone	H3K27me3	Liver	Liver	284	3/31569	7/31569	-0.463807	-0.252703	0.428571
SRX4014955	Histone	H3K27me3	Liver	Liver	229	3/31569	7/31569	-0.463807	-0.252703	0.428571
SRX4555298	Histone	H3K9me3	Liver	Liver	210	3/31569	7/31569	-0.463807	-0.252703	0.428571
SRX3178426	Histone	H3K27me3	Liver	Huh-7.5	34917	1037/31569	996/31569	-0.435121	-0.225586	1.04116
SRX067436	Histone	H3K36me3	Liver	Hep G2	237	5/31569	7/31569	-0.111039	-0.00521246	0.714286
SRX4014846	Histone	H3K4me3	Liver	Liver	120	1/31569	4/31569	-0.425992	-0.225586	0.25
SRX4014893	Histone	H3	Liver	Liver	107	1/31569	4/31569	-0.425992	-0.225586	0.25
SRX561915	Histone	macroH2A1	Liver	Hep G2	6157	86/31569	144/31569	-3.81084	-3.32497	0.597222
SRX5497869	Histone	H3K4me3	Liver	Liver	109	1/31569	4/31569	-0.425992	-0.225586	0.25
SRX5497873	Histone	H3K4me3	Liver	Liver	135	1/31569	4/31569	-0.425992	-0.225586	0.25
SRX5498162	Histone	H3K27ac	Liver	Liver	152	1/31569	4/31569	-0.425992	-0.225586	0.25
SRX5498265	Histone	H3K27ac	Liver	Liver	140	1/31569	4/31569	-0.425992	-0.225586	0.25
SRX5498343	Histone	H3K27ac	Liver	Liver	150	1/31569	4/31569	-0.425992	-0.225586	0.25
SRX5498401	Histone	H3K27ac	Liver	Liver	278	13/31569	8/31569	-0.41654	-0.21719	1.625
SRX5497909	Histone	H3K4me3	Liver	Liver	800	21/31569	28/31569	-0.407359	-0.209062	0.75
SRX5498139	Histone	H3K27ac	Liver	Liver	1470	40/31569	49/31569	-0.402046	-0.204799	0.816327
SRX4014952	Histone	H3K4me3	Liver	Liver	151	9/31569	5/31569	-0.372739	-0.176539	1.8
SRX5498336	Histone	H3K27ac	Liver	Liver	691	25/31569	19/31569	-0.34561	-0.152809	1.31579
SRX4014848	Histone	H3K9me3	Liver	Liver	163	2/31569	5/31569	-0.343807	-0.152809	0.4
SRX4014861	Histone	H3K27me3	Liver	Liver	191	2/31569	5/31569	-0.343807	-0.152809	0.4
SRX5498183	Histone	H3K27ac	Liver	Liver	166	2/31569	5/31569	-0.343807	-0.152809	0.4
SRX5498331	Histone	H3K27ac	Liver	Liver	156	2/31569	5/31569	-0.343807	-0.152809	0.4
SRX4014895	Histone	H3K4me3	Liver	Liver	205	10/31569	6/31569	-0.342523	-0.152558	1.66667
SRX4014825	Histone	H3K9me3	Liver	Liver	603	12/31569	17/31569	-0.338988	-0.151431	0.705882
SRX3833001	Histone	H3K27ac	Liver	Liver	496	18/31569	13/31569	-0.32512	-0.151431	1.38462
SRX892619	Histone	H3K9ac	Liver	Hep 3B	18932	634/31569	608/31569	-0.324478	-0.151431	1.04276
SRX561916	Histone	macroH2A2	Liver	Hep G2	15924	208/31569	407/31569	-15.2369	-14.6102	0.511057
SRX4014828	Histone	H3K27me3	Liver	Liver	73	0/31569	2/31569	-0.301037	-0.151431	0
SRX4014872	Histone	H3	Liver	Liver	96	0/31569	2/31569	-0.301037	-0.151431	0
SRX4014964	Histone	H3K4me3	Liver	Liver	53	0/31569	2/31569	-0.301037	-0.151431	0
SRX4014965	Histone	H3K4me3	Liver	Liver	67	0/31569	2/31569	-0.301037	-0.151431	0
SRX4014966	Histone	H3K9me3	Liver	Liver	66	0/31569	2/31569	-0.301037	-0.151431	0
SRX4014968	Histone	H3K27me3	Liver	Liver	43	0/31569	2/31569	-0.301037	-0.151431	0
SRX4014969	Histone	H3K27me3	Liver	Liver	47	0/31569	2/31569	-0.301037	-0.151431	0
SRX038558	Histone	H4K20me1	Liver	Hep G2	122	2/31569	4/31569	-0.162737	-0.0430944	0.5
SRX5668344	Histone	H3K9me3	Liver	Hep G2	2948	34/31569	82/31569	-5.02184	-4.50206	0.414634
SRX5126874	Histone	H3K9me3	Liver	Hep 3B	51	0/31569	2/31569	-0.301037	-0.151431	0
SRX5126875	Histone	H3K9me3	Liver	Hep 3B	54	0/31569	2/31569	-0.301037	-0.151431	0
SRX5126882	Histone	H3K9me3	Liver	Liver	59	0/31569	2/31569	-0.301037	-0.151431	0
SRX5497859	Histone	H3K4me3	Liver	Liver	48	0/31569	2/31569	-0.301037	-0.151431	0
SRX5497862	Histone	H3K4me3	Liver	Liver	53	0/31569	2/31569	-0.301037	-0.151431	0
SRX5498002	Histone	H3K27ac	Liver	Liver	45	0/31569	2/31569	-0.301037	-0.151431	0
SRX5498047	Histone	H3K27ac	Liver	Liver	80	0/31569	2/31569	-0.301037	-0.151431	0
SRX5498048	Histone	H3K27ac	Liver	Liver	78	0/31569	2/31569	-0.301037	-0.151431	0
SRX5498049	Histone	H3K27ac	Liver	Liver	82	0/31569	2/31569	-0.301037	-0.151431	0
SRX5498154	Histone	H3K27ac	Liver	Liver	77	0/31569	2/31569	-0.301037	-0.151431	0
SRX5498155	Histone	H3K27ac	Liver	Liver	72	0/31569	2/31569	-0.301037	-0.151431	0
SRX5498156	Histone	H3K27ac	Liver	Liver	74	0/31569	2/31569	-0.301037	-0.151431	0
SRX5498157	Histone	H3K27ac	Liver	Liver	78	0/31569	2/31569	-0.301037	-0.151431	0
SRX5498158	Histone	H3K27ac	Liver	Liver	83	0/31569	2/31569	-0.301037	-0.151431	0
SRX5498191	Histone	H3K27ac	Liver	Liver	60	0/31569	2/31569	-0.301037	-0.151431	0
SRX5498197	Histone	H3K27ac	Liver	Liver	93	0/31569	2/31569	-0.301037	-0.151431	0
SRX5498198	Histone	H3K27ac	Liver	Liver	94	0/31569	2/31569	-0.301037	-0.151431	0
SRX5498338	Histone	H3K27ac	Liver	Liver	78	0/31569	2/31569	-0.301037	-0.151431	0
SRX5498339	Histone	H3K27ac	Liver	Liver	66	0/31569	2/31569	-0.301037	-0.151431	0
SRX5498350	Histone	H3K27ac	Liver	Liver	65	0/31569	2/31569	-0.301037	-0.151431	0
SRX5498351	Histone	H3K27ac	Liver	Liver	75	0/31569	2/31569	-0.301037	-0.151431	0
SRX5498352	Histone	H3K27ac	Liver	Liver	66	0/31569	2/31569	-0.301037	-0.151431	0
SRX5498353	Histone	H3K27ac	Liver	Liver	73	0/31569	2/31569	-0.301037	-0.151431	0
SRX5498354	Histone	H3K27ac	Liver	Liver	71	0/31569	2/31569	-0.301037	-0.151431	0
SRX5498355	Histone	H3K27ac	Liver	Liver	58	0/31569	2/31569	-0.301037	-0.151431	0
SRX5498394	Histone	H3K27ac	Liver	Liver	55	0/31569	2/31569	-0.301037	-0.151431	0
SRX5498396	Histone	H3K27ac	Liver	Liver	65	0/31569	2/31569	-0.301037	-0.151431	0
SRX5498397	Histone	H3K27ac	Liver	Liver	71	0/31569	2/31569	-0.301037	-0.151431	0
SRX2420053	Histone	H3K4me3	Liver	HCCLM3	244	3/31569	6/31569	-0.294323	-0.149392	0.5
SRX4014826	Histone	H3K9me3	Liver	Liver	217	3/31569	6/31569	-0.294323	-0.149392	0.5
SRX4014855	Histone	H3K27me3	Liver	Liver	203	3/31569	6/31569	-0.294323	-0.149392	0.5
SRX4014946	Histone	H3K27me3	Liver	Liver	257	3/31569	6/31569	-0.294323	-0.149392	0.5
SRX5496801	Histone	H3K4me3	Liver	Liver	204	3/31569	6/31569	-0.294323	-0.149392	0.5
SRX4014884	Histone	H3K9me3	Liver	Liver	509	10/31569	14/31569	-0.26666	-0.122658	0.714286
SRX4014914	Histone	H3K9me3	Liver	Liver	226	4/31569	7/31569	-0.260592	-0.118443	0.571429
SRX4014915	Histone	H3K27me3	Liver	Liver	277	4/31569	7/31569	-0.260592	-0.118443	0.571429
SRX4014867	Histone	H3K9me3	Liver	Liver	466	17/31569	13/31569	-0.23316	-0.0928542	1.30769
SRX4014896	Histone	H3K9me3	Liver	Liver	439	17/31569	13/31569	-0.23316	-0.0928542	1.30769
SRX5498163	Histone	H3K27ac	Liver	Liver	583	20/31569	16/31569	-0.20928	-0.0747261	1.25
SRX5826163	Histone	H3K122sc	Liver	Hep G2	925	10/31569	27/31569	-2.11834	-1.69148	0.37037
SRX5496804	Histone	H3K4me3	Liver	Liver	12154	338/31569	352/31569	-0.208466	-0.0747261	0.960227
SRX1013898	Histone	H3K122ac	Liver	Liver	21	3/31569	1/31569	-0.204128	-0.0747261	3
SRX038548	Histone	H3K27me3	Liver	Hep G2	104	1/31569	3/31569	-0.204128	-0.0747261	0.333333
SRX4014871	Histone	H3	Liver	Liver	89	1/31569	3/31569	-0.204128	-0.0747261	0.333333
SRX5126856	Histone	H3K4me3	Liver	Hep G2	61	1/31569	3/31569	-0.204128	-0.0747261	0.333333
SRX5497920	Histone	H3K4me3	Liver	Liver	102	1/31569	3/31569	-0.204128	-0.0747261	0.333333
SRX5498057	Histone	H3K27ac	Liver	Liver	112	1/31569	3/31569	-0.204128	-0.0747261	0.333333
SRX5498186	Histone	H3K27ac	Liver	Liver	89	1/31569	3/31569	-0.204128	-0.0747261	0.333333
SRX5498344	Histone	H3K27ac	Liver	Liver	109	1/31569	3/31569	-0.204128	-0.0747261	0.333333
SRX5498346	Histone	H3K27ac	Liver	Liver	106	1/31569	3/31569	-0.204128	-0.0747261	0.333333
SRX4014847	Histone	H3K9me3	Liver	Liver	311	12/31569	9/31569	-0.178113	-0.0505019	1.33333
SRX5668341	Histone	H3K27me3	Liver	Hep G2	1257	10/31569	37/31569	-4.00909	-3.51912	0.27027
SRX5497875	Histone	H3K4me3	Liver	Liver	795	23/31569	27/31569	-0.172833	-0.0461144	0.851852
SRX5498170	Histone	H3K27ac	Liver	Liver	78	4/31569	2/31569	-0.162737	-0.0430944	2
SRX190014	Histone	H3K27me3	Liver	Hep G2	168	1/31569	4/31569	-0.425992	-0.225586	0.25
SRX1123870	Histone	H3K4me1	Liver	MRT TTC549	119	2/31569	4/31569	-0.162737	-0.0430944	0.5
SRX4014827	Histone	H3K27me3	Liver	Liver	119	2/31569	4/31569	-0.162737	-0.0430944	0.5
SRX4014832	Histone	H3	Liver	Liver	111	2/31569	4/31569	-0.162737	-0.0430944	0.5
SRX4014864	Histone	H3	Liver	Liver	115	2/31569	4/31569	-0.162737	-0.0430944	0.5
SRX4014936	Histone	H3	Liver	Liver	116	2/31569	4/31569	-0.162737	-0.0430944	0.5
SRX5497870	Histone	H3K4me3	Liver	Liver	112	2/31569	4/31569	-0.162737	-0.0430944	0.5
SRX4014883	Histone	H3K9me3	Liver	Liver	370	14/31569	11/31569	-0.161164	-0.0423982	1.27273
SRX4014866	Histone	H3K4me3	Liver	Liver	366	15/31569	12/31569	-0.154253	-0.0363617	1.25
SRX5498107	Histone	H3K27ac	Liver	Liver	115	5/31569	3/31569	-0.138737	-0.025193	1.66667
SRX5498240	Histone	H3K27ac	Liver	Liver	122	5/31569	3/31569	-0.138737	-0.025193	1.66667
SRX4014950	Histone	H3	Liver	Liver	154	3/31569	5/31569	-0.138737	-0.025193	0.6
SRX5496799	Histone	H3K4me3	Liver	Liver	179	3/31569	5/31569	-0.138737	-0.025193	0.6
SRX5498241	Histone	H3K27ac	Liver	Liver	170	3/31569	5/31569	-0.138737	-0.025193	0.6
SRX5498143	Histone	H3K27ac	Liver	Liver	1155	36/31569	40/31569	-0.13617	-0.0234904	0.9
SRX4014849	Histone	H3K27me3	Liver	Liver	206	4/31569	6/31569	-0.122694	-0.0125967	0.666667
SRX4014958	Histone	H3	Liver	Liver	189	4/31569	6/31569	-0.122694	-0.0125967	0.666667
SRX4014961	Histone	H3K27me3	Liver	Liver	232	4/31569	6/31569	-0.122694	-0.0125967	0.666667
SRX5126866	Histone	H3K9me3	Liver	Hep G2	95	1/31569	4/31569	-0.425992	-0.225586	0.25
SRX4014837	Histone	H3K27me3	Liver	Liver	258	5/31569	7/31569	-0.111039	-0.00521246	0.714286
SRX4014909	Histone	H3K27me3	Liver	Liver	279	5/31569	7/31569	-0.111039	-0.00521246	0.714286
SRX4014927	Histone	H3K9me3	Liver	Liver	233	5/31569	7/31569	-0.111039	-0.00521246	0.714286
SRX4014939	Histone	H3K27me3	Liver	Liver	261	5/31569	7/31569	-0.111039	-0.00521246	0.714286
SRX3733795	Histone	H3K27me3	Liver	Hep G2	2688	15/31569	69/31569	-8.72255	-8.15381	0.217391
SRX5498242	Histone	H3K27ac	Liver	Liver	198	8/31569	6/31569	-0.102096	0	1.33333
SRX1123865	Histone	H3K4me1	Liver	MRT TTC549	262	9/31569	7/31569	-0.094963	0	1.28571
SRX4014954	Histone	H3K9me3	Liver	Liver	297	7/31569	9/31569	-0.094963	0	0.777778
SRX3833002	Histone	H3K4me3	Liver	Liver	1457	38/31569	41/31569	-0.0851101	0	0.926829
SRX4743492	Histone	H3K36me3	Liver	Hep G2	943	5/31569	25/31569	-3.48957	-3.00978	0.2
SRX4014821	Histone	H3	Liver	Liver	408	14/31569	12/31569	-0.0731499	0	1.16667
SRX2420050	Histone	H3K4me3	Liver	97L	560	15/31569	13/31569	-0.070315	0	1.15385
SRX5498141	Histone	H3K27ac	Liver	Liver	824	24/31569	26/31569	-0.0517434	0	0.923077
SRX5496807	Histone	H3K4me3	Liver	Liver	4340	128/31569	131/31569	-0.0453104	0	0.977099
SRX5498005	Histone	H3K27ac	Liver	Liver	43	2/31569	1/31569	0	0	2
SRX5498006	Histone	H3K27ac	Liver	Liver	37	2/31569	1/31569	0	0	2
SRX5498171	Histone	H3K27ac	Liver	Liver	42	2/31569	1/31569	0	0	2
SRX5498173	Histone	H3K27ac	Liver	Liver	66	3/31569	2/31569	0	0	1.5
SRX4014878	Histone	H3K4me3	Liver	Liver	123	5/31569	4/31569	0	0	1.25
SRX4014882	Histone	H3K4me3	Liver	Liver	159	7/31569	6/31569	0	0	1.16667
SRX5498238	Histone	H3K27ac	Liver	Liver	203	7/31569	6/31569	0	0	1.16667
SRX5498337	Histone	H3K27ac	Liver	Liver	986	29/31569	28/31569	0	0	1.03571
SRX5496806	Histone	H3K4me3	Liver	Liver	4045	118/31569	117/31569	0	0	1.00855
SRX118244	Histone	H3K27me3	Liver	Hep G2	409	1/31569	9/31569	-1.66807	-1.27707	0.111111
SRX2949684	Histone	H3K36me3	Liver	Hep G2	496	1/31569	9/31569	-1.66807	-1.27707	0.111111
SRX3662743	Histone	H3K36me3	Liver	Hep G2	1181	2/31569	21/31569	-4.18137	-3.68519	0.0952381
SRX3832995	Histone	H3K9me1	Liver	Liver Cirrhosis	234	7/31569	7/31569	0	0	1
SRX3832997	Histone	H3K27ac	Liver	Liver	159	6/31569	6/31569	0	0	1
SRX4014857	Histone	H3	Liver	Liver	145	5/31569	5/31569	0	0	1
SRX4014905	Histone	H3	Liver	Liver	125	4/31569	4/31569	0	0	1
SRX4014912	Histone	H3K4me3	Liver	Liver	124	5/31569	5/31569	0	0	1
SRX4014921	Histone	H3K27me3	Liver	Liver	333	9/31569	9/31569	0	0	1
SRX5126881	Histone	H3K4me3	Liver	Liver	35	1/31569	1/31569	0	0	1
SRX5497872	Histone	H3K4me3	Liver	Liver	141	4/31569	4/31569	0	0	1
SRX5498110	Histone	H3K27ac	Liver	Liver	55	1/31569	1/31569	0	0	1
SRX5498129	Histone	H3K27ac	Liver	Liver	54	1/31569	1/31569	0	0	1
SRX5498132	Histone	H3K27ac	Liver	Liver	119	3/31569	3/31569	0	0	1
SRX5498133	Histone	H3K27ac	Liver	Liver	107	2/31569	2/31569	0	0	1
SRX5498172	Histone	H3K27ac	Liver	Liver	74	3/31569	3/31569	0	0	1
SRX5498140	Histone	H3K27ac	Liver	Liver	452	13/31569	14/31569	0	0	0.928571
SRX4014945	Histone	H3K9me3	Liver	Liver	183	5/31569	6/31569	0	0	0.833333
SRX5496802	Histone	H3K4me3	Liver	Liver	192	5/31569	6/31569	0	0	0.833333
SRX4014858	Histone	H3	Liver	Liver	142	4/31569	5/31569	0	0	0.8
SRX4014943	Histone	H3K4me3	Liver	Liver	129	4/31569	5/31569	0	0	0.8
SRX5498239	Histone	H3K27ac	Liver	Liver	184	4/31569	5/31569	0	0	0.8
SRX4014822	Histone	H3	Liver	Liver	107	3/31569	4/31569	0	0	0.75
SRX4014918	Histone	H3	Liver	Liver	112	3/31569	4/31569	0	0	0.75
SRX4014906	Histone	H3	Liver	Liver	106	2/31569	3/31569	0	0	0.666667
SRX5498131	Histone	H3K27ac	Liver	Liver	111	2/31569	3/31569	0	0	0.666667
SRX4014852	Histone	H3	Liver	Liver	74	1/31569	2/31569	0	0	0.5
SRX5126880	Histone	H3K4me3	Liver	Liver	50	1/31569	2/31569	0	0	0.5
SRX5126883	Histone	H3K9me3	Liver	Liver	62	1/31569	2/31569	0	0	0.5
SRX5498159	Histone	H3K27ac	Liver	Liver	86	1/31569	2/31569	0	0	0.5
SRX5498169	Histone	H3K27ac	Liver	Liver	88	1/31569	2/31569	0	0	0.5
SRX5498340	Histone	H3K27ac	Liver	Liver	65	1/31569	2/31569	0	0	0.5
SRX5498341	Histone	H3K27ac	Liver	Liver	80	1/31569	2/31569	0	0	0.5
SRX5498342	Histone	H3K27ac	Liver	Liver	72	1/31569	2/31569	0	0	0.5
SRX2949685	Histone	H3K36me3	Liver	Hep G2	655	1/31569	14/31569	-3.01084	-2.54668	0.0714286
SRX2949687	Histone	H3K4me3	Liver	Hep G2	723	1/31569	15/31569	-3.28563	-2.80784	0.0666667
SRX2949688	Histone	H3K4me3	Liver	Hep G2	987	1/31569	21/31569	-4.96122	-4.44364	0.047619
SRX1013890	Histone	H3K36me3	Liver	Hepatocytes	16	0/31569	0/31569	0	0	inf
SRX1013892	Histone	H3K27me3	Liver	Hepatocytes	4	0/31569	0/31569	0	0	inf
SRX1013895	Histone	H3K4me3	Liver	Liver	20	0/31569	1/31569	0	0	0
SRX1013896	Histone	H3K27ac	Liver	Liver	6	1/31569	0/31569	0	0	inf
SRX1013897	Histone	H3K36me3	Liver	Liver	20	1/31569	0/31569	0	0	inf
SRX1013899	Histone	H3K27me3	Liver	Liver	5	0/31569	0/31569	0	0	inf
SRX118246	Histone	H3K27me3	Liver	Hep G2	415	0/31569	6/31569	-1.50525	-1.13034	0
SRX5126858	Histone	H3K9me3	Liver	Hep G2	71	0/31569	3/31569	-0.602081	-0.376665	0
SRX5126859	Histone	H3K9me3	Liver	Hep G2	66	0/31569	3/31569	-0.602081	-0.376665	0
SRX038547	Histone	H3K27me3	Liver	Hep G2	53	0/31569	2/31569	-0.301037	-0.151431	0
SRX5126864	Histone	H3K4me3	Liver	Hep G2	47	0/31569	2/31569	-0.301037	-0.151431	0
SRX5126867	Histone	H3K9me3	Liver	Hep G2	58	0/31569	2/31569	-0.301037	-0.151431	0
SRX038550	Histone	H3K36me3	Liver	Hep G2	45	0/31569	1/31569	0	0	0
SRX5126870	Histone	H3	Liver	Hep 3B	18	0/31569	1/31569	0	0	0
SRX5126871	Histone	H3	Liver	Hep 3B	10	0/31569	1/31569	0	0	0
SRX5126872	Histone	H3K4me3	Liver	Hep 3B	40	0/31569	1/31569	0	0	0
SRX5126873	Histone	H3K4me3	Liver	Hep 3B	31	0/31569	1/31569	0	0	0
SRX5126878	Histone	H3	Liver	Liver	4	0/31569	0/31569	0	0	inf
SRX5126879	Histone	H3	Liver	Liver	9	0/31569	0/31569	0	0	inf
SRX5496793	Histone	H3K4me3	Liver	Liver	40	0/31569	1/31569	0	0	0
SRX5496794	Histone	H3K4me3	Liver	Liver	36	0/31569	1/31569	0	0	0
SRX5496795	Histone	H3K4me3	Liver	Liver	40	0/31569	1/31569	0	0	0
SRX5496796	Histone	H3K4me3	Liver	Liver	40	0/31569	1/31569	0	0	0
SRX5496797	Histone	H3K4me3	Liver	Liver	41	0/31569	1/31569	0	0	0
SRX5496808	Histone	H3K4me3	Liver	Liver	6	0/31569	0/31569	0	0	inf
SRX5496809	Histone	H3K4me3	Liver	Liver	8	0/31569	0/31569	0	0	inf
SRX5496810	Histone	H3K4me3	Liver	Liver	9	0/31569	0/31569	0	0	inf
SRX5496811	Histone	H3K4me3	Liver	Liver	5	0/31569	0/31569	0	0	inf
SRX5496812	Histone	H3K4me3	Liver	Liver	11	0/31569	1/31569	0	0	0
SRX5496823	Histone	H3K4me3	Liver	Liver	44	0/31569	1/31569	0	0	0
SRX5496824	Histone	H3K4me3	Liver	Liver	37	0/31569	1/31569	0	0	0
SRX5497845	Histone	H3K4me3	Liver	Liver	38	0/31569	1/31569	0	0	0
SRX5497846	Histone	H3K4me3	Liver	Liver	41	0/31569	1/31569	0	0	0
SRX5497847	Histone	H3K4me3	Liver	Liver	43	0/31569	1/31569	0	0	0
SRX5497858	Histone	H3K4me3	Liver	Liver	48	0/31569	1/31569	0	0	0
SRX5497860	Histone	H3K4me3	Liver	Liver	49	0/31569	1/31569	0	0	0
SRX5497861	Histone	H3K4me3	Liver	Liver	53	0/31569	1/31569	0	0	0
SRX5497915	Histone	H3K4me3	Liver	Liver	26	0/31569	1/31569	0	0	0
SRX5497916	Histone	H3K4me3	Liver	Liver	21	0/31569	1/31569	0	0	0
SRX5497917	Histone	H3K4me3	Liver	Liver	20	0/31569	1/31569	0	0	0
SRX5497918	Histone	H3K4me3	Liver	Liver	25	0/31569	1/31569	0	0	0
SRX5497919	Histone	H3K4me3	Liver	Liver	26	0/31569	1/31569	0	0	0
SRX5497930	Histone	H3K4me3	Liver	Liver	14	0/31569	0/31569	0	0	inf
SRX5497933	Histone	H3K4me3	Liver	Liver	14	0/31569	0/31569	0	0	inf
SRX5497934	Histone	H3K4me3	Liver	Liver	12	0/31569	0/31569	0	0	inf
SRX5497987	Histone	H3K4me3	Liver	Liver	21	0/31569	1/31569	0	0	0
SRX5497988	Histone	H3K4me3	Liver	Liver	19	0/31569	1/31569	0	0	0
SRX5497989	Histone	H3K4me3	Liver	Liver	19	0/31569	0/31569	0	0	inf
SRX5497990	Histone	H3K4me3	Liver	Liver	24	0/31569	1/31569	0	0	0
SRX5497991	Histone	H3K4me3	Liver	Liver	26	0/31569	1/31569	0	0	0
SRX5498003	Histone	H3K27ac	Liver	Liver	24	0/31569	0/31569	0	0	inf
SRX5498004	Histone	H3K27ac	Liver	Liver	33	0/31569	1/31569	0	0	0
SRX5498114	Histone	H3K27ac	Liver	Liver	10	0/31569	0/31569	0	0	inf
SRX5498115	Histone	H3K27ac	Liver	Liver	8	0/31569	0/31569	0	0	inf
SRX5498116	Histone	H3K27ac	Liver	Liver	7	0/31569	0/31569	0	0	inf
SRX5498117	Histone	H3K27ac	Liver	Liver	9	0/31569	0/31569	0	0	inf
SRX5498118	Histone	H3K27ac	Liver	Liver	10	0/31569	0/31569	0	0	inf
SRX5498125	Histone	H3K27ac	Liver	Liver	42	0/31569	1/31569	0	0	0
SRX5498126	Histone	H3K27ac	Liver	Liver	42	0/31569	1/31569	0	0	0
SRX5498127	Histone	H3K27ac	Liver	Liver	34	0/31569	1/31569	0	0	0
SRX5498128	Histone	H3K27ac	Liver	Liver	51	0/31569	1/31569	0	0	0
SRX5498149	Histone	H3K27ac	Liver	Liver	19	0/31569	1/31569	0	0	0
SRX5498152	Histone	H3K27ac	Liver	Liver	23	0/31569	1/31569	0	0	0
SRX5498153	Histone	H3K27ac	Liver	Liver	18	0/31569	0/31569	0	0	inf
SRX5498178	Histone	H3K27ac	Liver	Liver	22	0/31569	1/31569	0	0	0
SRX5498181	Histone	H3K27ac	Liver	Liver	16	0/31569	1/31569	0	0	0
SRX5498182	Histone	H3K27ac	Liver	Liver	11	0/31569	0/31569	0	0	inf
SRX5498190	Histone	H3K27ac	Liver	Liver	49	0/31569	1/31569	0	0	0
SRX5498192	Histone	H3K27ac	Liver	Liver	49	0/31569	1/31569	0	0	0
SRX5498193	Histone	H3K27ac	Liver	Liver	57	0/31569	1/31569	0	0	0
SRX5498194	Histone	H3K27ac	Liver	Liver	50	0/31569	1/31569	0	0	0
SRX5498201	Histone	H3K27ac	Liver	Liver	14	0/31569	0/31569	0	0	inf
SRX5498234	Histone	H3K27ac	Liver	Liver	11	0/31569	0/31569	0	0	inf
SRX5498235	Histone	H3K27ac	Liver	Liver	11	0/31569	0/31569	0	0	inf
SRX5498236	Histone	H3K27ac	Liver	Liver	16	0/31569	0/31569	0	0	inf
SRX5498237	Histone	H3K27ac	Liver	Liver	12	0/31569	0/31569	0	0	inf
SRX5498248	Histone	H3K27ac	Liver	Liver	30	0/31569	1/31569	0	0	0
SRX5498249	Histone	H3K27ac	Liver	Liver	37	0/31569	1/31569	0	0	0
SRX5498250	Histone	H3K27ac	Liver	Liver	29	0/31569	1/31569	0	0	0
SRX5498251	Histone	H3K27ac	Liver	Liver	32	0/31569	1/31569	0	0	0
SRX5498252	Histone	H3K27ac	Liver	Liver	36	0/31569	1/31569	0	0	0
SRX5498361	Histone	H3K27ac	Liver	Liver	53	0/31569	1/31569	0	0	0
SRX5498395	Histone	H3K27ac	Liver	Liver	54	0/31569	1/31569	0	0	0
SRX5126857	Histone	H3K4me3	Liver	Hep G2	39	0/31569	1/31569	0	0	0
SRX5126865	Histone	H3K4me3	Liver	Hep G2	28	0/31569	1/31569	0	0	0

## Sheet: HepG2 all
ID	Antigen class	Antigen	Cell class	Cell	Num of peaks	Overlaps / U1	Overlaps / Controlx10	Log P-val	Log Q-val	Fold Enrichment
SRX1013882	Histone	H3K36me3	Liver	Hep G2	4	0/31569	0/31569	0	0	inf
SRX1013884	Histone	H3K9me3	Liver	Hep G2	7	0/31569	0/31569	0	0	inf
SRX3733799	Histone	H3K4me3	Liver	Hep G2	5	0/31569	0/31569	0	0	inf
SRX5126854	Histone	H3	Liver	Hep G2	8	0/31569	0/31569	0	0	inf
SRX5126855	Histone	H3	Liver	Hep G2	8	0/31569	0/31569	0	0	inf
SRX5126862	Histone	H3	Liver	Hep G2	8	0/31569	0/31569	0	0	inf
SRX5126863	Histone	H3	Liver	Hep G2	8	0/31569	0/31569	0	0	inf
SRX7917594	Histone	H3K4me3	Liver	Hep G2	3	1/31569	0/31569	0	0	inf
SRX7917602	Histone	H3K4me3	Liver	Hep G2	2	1/31569	0/31569	0	0	inf
SRX3733783	Histone	H3K4me1	Liver	Hep G2	15046	5987/31569	497/31569	-324	-324	12.0463
SRX067494	Histone	H3K27ac	Liver	Hep G2	30693	7041/31569	743/31569	-324	-324	9.47645
SRX1013878	Histone	H3K27ac	Liver	Hep G2	39253	9211/31569	991/31569	-324	-324	9.29465
SRX3733792	Histone	H3K4me1	Liver	Hep G2	74203	19732/31569	2149/31569	-324	-324	9.18195
SRX038545	Histone	H3K27ac	Liver	Hep G2	21648	5161/31569	564/31569	-324	-324	9.15071
SRX038546	Histone	H3K27ac	Liver	Hep G2	18192	4259/31569	471/31569	-324	-324	9.04246
SRX099898	Histone	H3K4me1	Liver	Hep G2	92848	23201/31569	2653/31569	-324	-324	8.74519
SRX067444	Histone	H3K4me2	Liver	Hep G2	69965	13768/31569	1743/31569	-324	-324	7.89902
SRX3733790	Histone	H3K27ac	Liver	Hep G2	28946	6511/31569	829/31569	-324	-324	7.85404
SRX038552	Histone	H3K4me2	Liver	Hep G2	45216	9014/31569	1178/31569	-324	-324	7.65195
SRX2708831	Histone	H3K27ac	Liver	Hep G2	11258	2257/31569	301/31569	-324	-324	7.49834
SRX038553	Histone	H3K4me2	Liver	Hep G2	51192	9683/31569	1297/31569	-324	-324	7.46569
SRX067525	Histone	H2A.Z	Liver	Hep G2	16471	2957/31569	434/31569	-324	-324	6.81336
SRX3733781	Histone	H3K27ac	Liver	Hep G2	20814	4297/31569	636/31569	-324	-324	6.75629
SRX5668340	Histone	H3K27ac	Liver	Hep G2	28807	4468/31569	669/31569	-324	-324	6.67862
SRX067389	Histone	H3K9ac	Liver	Hep G2	27997	4380/31569	722/31569	-324	-324	6.06648
ERX2868940	Histone	H3K4me3	Liver	Hep G2	41287	6941/31569	1186/31569	-324	-324	5.85245
SRX2708830	Histone	H3K27ac	Liver	Hep G2	23784	3744/31569	646/31569	-324	-324	5.79567
SRX1013876	Histone	H3K4me3	Liver	Hep G2	85698	12604/31569	2175/31569	-324	-324	5.79494
ERX2868939	Histone	H3K4me3	Liver	Hep G2	40400	6493/31569	1140/31569	-324	-324	5.69561
SRX038554	Histone	H3K4me3	Liver	Hep G2	23389	3363/31569	609/31569	-324	-324	5.52217
SRX3733791	Histone	H3K4me3	Liver	Hep G2	32718	5904/31569	1099/31569	-324	-324	5.37216
SRX2708835	Histone	H3K27ac	Liver	Hep G2	25967	3910/31569	730/31569	-324	-324	5.35616
SRX2708834	Histone	H3K27ac	Liver	Hep G2	24226	3311/31569	620/31569	-324	-324	5.34032
SRX118245	Histone	H3K4me3	Liver	Hep G2	41372	5911/31569	1109/31569	-324	-324	5.33003
SRX067488	Histone	H3K4me3	Liver	Hep G2	39051	5293/31569	1036/31569	-324	-324	5.10907
SRX038557	Histone	H3K9ac	Liver	Hep G2	23478	3064/31569	601/31569	-324	-324	5.09817
SRX3089118	Histone	H3K27ac	Liver	Hep G2	19336	2643/31569	529/31569	-324	-324	4.99622
SRX3733782	Histone	H3K4me3	Liver	Hep G2	25277	3787/31569	778/31569	-324	-324	4.86761
SRX189965	Histone	H3K4me3	Liver	Hep G2	36942	3682/31569	886/31569	-324	-324	4.15576
SRX038556	Histone	H3K9ac	Liver	Hep G2	14631	1631/31569	402/31569	-179.558	-178.625	4.05721
SRX3089119	Histone	H3K27ac	Liver	Hep G2	15732	1773/31569	440/31569	-194.395	-193.444	4.02955
SRX3733785	Histone	H3K9me3	Liver	Hep G2	258	25/31569	7/31569	-2.67837	-2.22585	3.57143
SRX3089117	Histone	H3K27ac	Liver	Hep G2	15446	1539/31569	435/31569	-147.667	-146.767	3.53793
SRX3662739	Histone	H3K36me3	Liver	Hep G2	1436	139/31569	42/31569	-12.6352	-12.0411	3.30952
SRX5668343	Histone	H3K9ac	Liver	Hep G2	27336	2063/31569	645/31569	-178.061	-177.139	3.19845
SRX038555	Histone	H3K4me3	Liver	Hep G2	32475	2700/31569	852/31569	-233.181	-232.218	3.16901
SRX067392	Histone	H3K79me2	Liver	Hep G2	13283	924/31569	312/31569	-71.2131	-70.4117	2.96154
SRX3733784	Histone	H3K36me3	Liver	Hep G2	434	33/31569	13/31569	-2.34491	-1.91087	2.53846
SRX5077400	Histone	H3K27ac	Liver	Hep G2	23813	1598/31569	633/31569	-98.2286	-97.3734	2.52449
SRX3733793	Histone	H3K36me3	Liver	Hep G2	3877	298/31569	121/31569	-17.7088	-17.0677	2.46281
SRX3662738	Histone	H3K36me3	Liver	Hep G2	535	40/31569	17/31569	-2.49647	-2.04958	2.35294
SRX5668342	Histone	H3K4me3	Liver	Hep G2	26582	1431/31569	644/31569	-69.8348	-69.0376	2.22205
SRX5077397	Histone	H3K27ac	Liver	Hep G2	20113	1108/31569	531/31569	-47.3393	-46.5969	2.08663
SRX118243	Histone	H3K4me3	Liver	Hep G2	25306	1338/31569	664/31569	-52.9897	-52.2208	2.01506
SRX3089116	Histone	H3K27ac	Liver	Hep G2	9402	531/31569	273/31569	-19.4489	-18.796	1.94505
SRX3662742	Histone	H3K36me3	Liver	Hep G2	4532	241/31569	137/31569	-7.04634	-6.50161	1.75912
SRX3733794	Histone	H3K9me3	Liver	Hep G2	6149	293/31569	167/31569	-8.40046	-7.83663	1.75449
SRX3733786	Histone	H3K27me3	Liver	Hep G2	184	8/31569	6/31569	-0.102096	0	1.33333
SRX186715	Histone	H3K9me3	Liver	Hep G2	5538	103/31569	95/31569	-0.208717	-0.0747261	1.08421
SRX067505	Histone	H3K27me3	Liver	Hep G2	1700	50/31569	47/31569	-0.0761908	0	1.06383
SRX038549	Histone	H3K36me3	Liver	Hep G2	150	4/31569	4/31569	0	0	1
SRX038559	Histone	H4K20me1	Liver	Hep G2	232	7/31569	7/31569	0	0	1
SRX189994	Histone	H3K36me3	Liver	Hep G2	393	11/31569	11/31569	0	0	1
SRX067445	Histone	H4K20me1	Liver	Hep G2	409	9/31569	12/31569	-0.178113	-0.0505019	0.75
SRX067436	Histone	H3K36me3	Liver	Hep G2	237	5/31569	7/31569	-0.111039	-0.00521246	0.714286
SRX561915	Histone	macroH2A1	Liver	Hep G2	6157	86/31569	144/31569	-3.81084	-3.32497	0.597222
SRX561916	Histone	macroH2A2	Liver	Hep G2	15924	208/31569	407/31569	-15.2369	-14.6102	0.511057
SRX038558	Histone	H4K20me1	Liver	Hep G2	122	2/31569	4/31569	-0.162737	-0.0430944	0.5
SRX5668344	Histone	H3K9me3	Liver	Hep G2	2948	34/31569	82/31569	-5.02184	-4.50206	0.414634
SRX5826163	Histone	H3K122sc	Liver	Hep G2	925	10/31569	27/31569	-2.11834	-1.69148	0.37037
SRX038548	Histone	H3K27me3	Liver	Hep G2	104	1/31569	3/31569	-0.204128	-0.0747261	0.333333
SRX5126856	Histone	H3K4me3	Liver	Hep G2	61	1/31569	3/31569	-0.204128	-0.0747261	0.333333
SRX5668341	Histone	H3K27me3	Liver	Hep G2	1257	10/31569	37/31569	-4.00909	-3.51912	0.27027
SRX190014	Histone	H3K27me3	Liver	Hep G2	168	1/31569	4/31569	-0.425992	-0.225586	0.25
SRX5126866	Histone	H3K9me3	Liver	Hep G2	95	1/31569	4/31569	-0.425992	-0.225586	0.25
SRX3733795	Histone	H3K27me3	Liver	Hep G2	2688	15/31569	69/31569	-8.72255	-8.15381	0.217391
SRX4743492	Histone	H3K36me3	Liver	Hep G2	943	5/31569	25/31569	-3.48957	-3.00978	0.2
SRX118244	Histone	H3K27me3	Liver	Hep G2	409	1/31569	9/31569	-1.66807	-1.27707	0.111111
SRX2949684	Histone	H3K36me3	Liver	Hep G2	496	1/31569	9/31569	-1.66807	-1.27707	0.111111
SRX3662743	Histone	H3K36me3	Liver	Hep G2	1181	2/31569	21/31569	-4.18137	-3.68519	0.0952381
SRX2949685	Histone	H3K36me3	Liver	Hep G2	655	1/31569	14/31569	-3.01084	-2.54668	0.0714286
SRX2949687	Histone	H3K4me3	Liver	Hep G2	723	1/31569	15/31569	-3.28563	-2.80784	0.0666667
SRX2949688	Histone	H3K4me3	Liver	Hep G2	987	1/31569	21/31569	-4.96122	-4.44364	0.047619
SRX118246	Histone	H3K27me3	Liver	Hep G2	415	0/31569	6/31569	-1.50525	-1.13034	0
SRX5126858	Histone	H3K9me3	Liver	Hep G2	71	0/31569	3/31569	-0.602081	-0.376665	0
SRX5126859	Histone	H3K9me3	Liver	Hep G2	66	0/31569	3/31569	-0.602081	-0.376665	0
SRX038547	Histone	H3K27me3	Liver	Hep G2	53	0/31569	2/31569	-0.301037	-0.151431	0
SRX5126864	Histone	H3K4me3	Liver	Hep G2	47	0/31569	2/31569	-0.301037	-0.151431	0
SRX5126867	Histone	H3K9me3	Liver	Hep G2	58	0/31569	2/31569	-0.301037	-0.151431	0
SRX038550	Histone	H3K36me3	Liver	Hep G2	45	0/31569	1/31569	0	0	0
SRX5126857	Histone	H3K4me3	Liver	Hep G2	39	0/31569	1/31569	0	0	0
SRX5126865	Histone	H3K4me3	Liver	Hep G2	28	0/31569	1/31569	0	0	0

## Sheet: HepG2 Enr>=1
ID	Antigen	Overlap %	Num of peaks	Overlaps / U1	Overlaps / Controlx10	Log P-val	Log Q-val	Fold Enrichment
SRX3733783	H3K4me1	0.189648	15046	5987/31569	497/31569	-324	-324	12.0463
SRX067494	H3K27ac	0.223035	30693	7041/31569	743/31569	-324	-324	9.47645
SRX1013878	H3K27ac	0.291774	39253	9211/31569	991/31569	-324	-324	9.29465
SRX3733792	H3K4me1	0.625044	74203	19732/31569	2149/31569	-324	-324	9.18195
SRX038545	H3K27ac	0.163483	21648	5161/31569	564/31569	-324	-324	9.15071
SRX038546	H3K27ac	0.134911	18192	4259/31569	471/31569	-324	-324	9.04246
SRX099898	H3K4me1	0.73493	92848	23201/31569	2653/31569	-324	-324	8.74519
SRX067444	H3K4me2	0.436124	69965	13768/31569	1743/31569	-324	-324	7.89902
SRX3733790	H3K27ac	0.206247	28946	6511/31569	829/31569	-324	-324	7.85404
SRX038552	H3K4me2	0.285533	45216	9014/31569	1178/31569	-324	-324	7.65195
SRX2708831	H3K27ac	0.0714942	11258	2257/31569	301/31569	-324	-324	7.49834
SRX038553	H3K4me2	0.306725	51192	9683/31569	1297/31569	-324	-324	7.46569
SRX067525	H2A.Z	0.0936678	16471	2957/31569	434/31569	-324	-324	6.81336
SRX3733781	H3K27ac	0.136115	20814	4297/31569	636/31569	-324	-324	6.75629
SRX5668340	H3K27ac	0.141531	28807	4468/31569	669/31569	-324	-324	6.67862
SRX067389	H3K9ac	0.138744	27997	4380/31569	722/31569	-324	-324	6.06648
ERX2868940	H3K4me3	0.219868	41287	6941/31569	1186/31569	-324	-324	5.85245
SRX2708830	H3K27ac	0.118597	23784	3744/31569	646/31569	-324	-324	5.79567
SRX1013876	H3K4me3	0.399252	85698	12604/31569	2175/31569	-324	-324	5.79494
ERX2868939	H3K4me3	0.205676	40400	6493/31569	1140/31569	-324	-324	5.69561
SRX038554	H3K4me3	0.106529	23389	3363/31569	609/31569	-324	-324	5.52217
SRX3733791	H3K4me3	0.187019	32718	5904/31569	1099/31569	-324	-324	5.37216
SRX2708835	H3K27ac	0.123856	25967	3910/31569	730/31569	-324	-324	5.35616
SRX2708834	H3K27ac	0.104881	24226	3311/31569	620/31569	-324	-324	5.34032
SRX118245	H3K4me3	0.187241	41372	5911/31569	1109/31569	-324	-324	5.33003
SRX067488	H3K4me3	0.167664	39051	5293/31569	1036/31569	-324	-324	5.10907
SRX038557	H3K9ac	0.0970572	23478	3064/31569	601/31569	-324	-324	5.09817
SRX3089118	H3K27ac	0.0837214	19336	2643/31569	529/31569	-324	-324	4.99622
SRX3733782	H3K4me3	0.119959	25277	3787/31569	778/31569	-324	-324	4.86761
SRX189965	H3K4me3	0.116633	36942	3682/31569	886/31569	-324	-324	4.15576
SRX038556	H3K9ac	0.0516646	14631	1631/31569	402/31569	-179.558	-178.625	4.05721
SRX3089119	H3K27ac	0.0561627	15732	1773/31569	440/31569	-194.395	-193.444	4.02955
SRX3733785	H3K9me3	0.000791916	258	25/31569	7/31569	-2.67837	-2.22585	3.57143
SRX3089117	H3K27ac	0.0487504	15446	1539/31569	435/31569	-147.667	-146.767	3.53793
SRX3662739	H3K36me3	0.00440305	1436	139/31569	42/31569	-12.6352	-12.0411	3.30952
SRX5668343	H3K9ac	0.0653489	27336	2063/31569	645/31569	-178.061	-177.139	3.19845
SRX038555	H3K4me3	0.0855269	32475	2700/31569	852/31569	-233.181	-232.218	3.16901
SRX067392	H3K79me2	0.0292692	13283	924/31569	312/31569	-71.2131	-70.4117	2.96154
SRX3733784	H3K36me3	0.00104533	434	33/31569	13/31569	-2.34491	-1.91087	2.53846
SRX5077400	H3K27ac	0.0506193	23813	1598/31569	633/31569	-98.2286	-97.3734	2.52449
SRX3733793	H3K36me3	0.00943964	3877	298/31569	121/31569	-17.7088	-17.0677	2.46281
SRX3662738	H3K36me3	0.00126707	535	40/31569	17/31569	-2.49647	-2.04958	2.35294
SRX5668342	H3K4me3	0.0453293	26582	1431/31569	644/31569	-69.8348	-69.0376	2.22205
SRX5077397	H3K27ac	0.0350977	20113	1108/31569	531/31569	-47.3393	-46.5969	2.08663
SRX118243	H3K4me3	0.0423834	25306	1338/31569	664/31569	-52.9897	-52.2208	2.01506
SRX3089116	H3K27ac	0.0168203	9402	531/31569	273/31569	-19.4489	-18.796	1.94505
SRX3662742	H3K36me3	0.00763407	4532	241/31569	137/31569	-7.04634	-6.50161	1.75912
SRX3733794	H3K9me3	0.00928126	6149	293/31569	167/31569	-8.40046	-7.83663	1.75449
SRX3733786	H3K27me3	0.000253413	184	8/31569	6/31569	-0.102096	0	1.33333
SRX186715	H3K9me3	0.00326269	5538	103/31569	95/31569	-0.208717	-0.0747261	1.08421
SRX067505	H3K27me3	0.00158383	1700	50/31569	47/31569	-0.0761908	0	1.06383
SRX038549	H3K36me3	0.000126707	150	4/31569	4/31569	0	0	1
SRX038559	H4K20me1	0.000221737	232	7/31569	7/31569	0	0	1
SRX189994	H3K36me3	0.000348443	393	11/31569	11/31569	0	0	1

## Sheet: HepG2 curated
ID	Antigen	Overlap %	Num of peaks	Overlaps / U1	Overlaps / Controlx10	Log P-val	Log Q-val	Fold Enrichment	Column1
SRX099898	H3K4me1	0.73493	92848	23201/31569	2653/31569	-324	-324	8.74519
SRX3733792	H3K4me1	0.625044	74203	19732/31569	2149/31569	-324	-324	9.18195
SRX067444	H3K4me2	0.436124	69965	13768/31569	1743/31569	-324	-324	7.89902
SRX038553	H3K4me2	0.306725	51192	9683/31569	1297/31569	-324	-324	7.46569
SRX038552	H3K4me2	0.285533	45216	9014/31569	1178/31569	-324	-324	7.65195
SRX067494	H3K27ac	0.223035	30693	7041/31569	743/31569	-324	-324	9.47645
SRX3733790	H3K27ac	0.206247	28946	6511/31569	829/31569	-324	-324	7.85404
SRX3733791	H3K4me3	0.187019	32718	5904/31569	1099/31569	-324	-324	5.37216
SRX067488	H3K4me3	0.167664	39051	5293/31569	1036/31569	-324	-324	5.10907
SRX038545	H3K27ac	0.163483	21648	5161/31569	564/31569	-324	-324	9.15071
SRX5668340	H3K27ac	0.141531	28807	4468/31569	669/31569	-324	-324	6.67862
SRX067389	H3K9ac	0.138744	27997	4380/31569	722/31569	-324	-324	6.06648
SRX3733781	H3K27ac	0.136115	20814	4297/31569	636/31569	-324	-324	6.75629
SRX038546	H3K27ac	0.134911	18192	4259/31569	471/31569	-324	-324	9.04246
SRX3733782	H3K4me3	0.119959	25277	3787/31569	778/31569	-324	-324	4.86761
SRX2708830	H3K27ac	0.118597	23784	3744/31569	646/31569	-324	-324	5.79567
SRX189965	H3K4me3	0.116633	36942	3682/31569	886/31569	-324	-324	4.15576
SRX038554	H3K4me3	0.106529	23389	3363/31569	609/31569	-324	-324	5.52217
SRX038557	H3K9ac	0.0970572	23478	3064/31569	601/31569	-324	-324	5.09817
SRX067525	H2A.Z	0.0936678	16471	2957/31569	434/31569	-324	-324	6.81336
SRX038555	H3K4me3	0.0855269	32475	2700/31569	852/31569	-233.181	-232.218	3.16901
SRX2708831	H3K27ac	0.0714942	11258	2257/31569	301/31569	-324	-324	7.49834
SRX5668343	H3K9ac	0.0653489	27336	2063/31569	645/31569	-178.061	-177.139	3.19845
SRX038556	H3K9ac	0.0516646	14631	1631/31569	402/31569	-179.558	-178.625	4.05721	CURATED UP TO 4.0
SRX5077400	H3K27ac	0.0506193	23813	1598/31569	633/31569	-98.2286	-97.3734	2.52449
SRX3089117	H3K27ac	0.0487504	15446	1539/31569	435/31569	-147.667	-146.767	3.53793
SRX5668342	H3K4me3	0.0453293	26582	1431/31569	644/31569	-69.8348	-69.0376	2.22205
SRX118243	H3K4me3	0.0423834	25306	1338/31569	664/31569	-52.9897	-52.2208	2.01506
SRX5077397	H3K27ac	0.0350977	20113	1108/31569	531/31569	-47.3393	-46.5969	2.08663
SRX067392	H3K79me2	0.0292692	13283	924/31569	312/31569	-71.2131	-70.4117	2.96154
SRX3089116	H3K27ac	0.0168203	9402	531/31569	273/31569	-19.4489	-18.796	1.94505
SRX3733793	H3K36me3	0.00943964	3877	298/31569	121/31569	-17.7088	-17.0677	2.46281
SRX3733794	H3K9me3	0.00928126	6149	293/31569	167/31569	-8.40046	-7.83663	1.75449
SRX3662742	H3K36me3	0.00763407	4532	241/31569	137/31569	-7.04634	-6.50161	1.75912
SRX3662739	H3K36me3	0.00440305	1436	139/31569	42/31569	-12.6352	-12.0411	3.30952
SRX186715	H3K9me3	0.00326269	5538	103/31569	95/31569	-0.208717	-0.0747261	1.08421
SRX067505	H3K27me3	0.00158383	1700	50/31569	47/31569	-0.0761908	0	1.06383
SRX3662738	H3K36me3	0.00126707	535	40/31569	17/31569	-2.49647	-2.04958	2.35294
SRX3733784	H3K36me3	0.00104533	434	33/31569	13/31569	-2.34491	-1.91087	2.53846
SRX3733785	H3K9me3	0.000791916	258	25/31569	7/31569	-2.67837	-2.22585	3.57143
SRX189994	H3K36me3	0.000348443	393	11/31569	11/31569	0	0	1
SRX3733786	H3K27me3	0.000253413	184	8/31569	6/31569	-0.102096	0	1.33333
SRX038559	H4K20me1	0.000221737	232	7/31569	7/31569	0	0	1
SRX038549	H3K36me3	0.000126707	150	4/31569	4/31569	0	0	1
