# Supplementary material for: Refined read‐out: The hUHRF1 Tandem‐Tudor domain prefers binding to histone H3 tails containing K4me1 in the context of H3K9me2/3
Source: Protein Sci. 2023 Sep 1;32(9):e4760. doi: 10.1002/pro.4760 (PMC10464304; doi:10.1002/pro.4760)
Supplement: Supplementary file 3 — SUPPLEMENTAL FILE 2. ChIP‐Enrich results for UHRF1‐TTD enriched refTSS‐cluster 1. [file PRO-32-e4760-s004.xlsx]

## Sheet: CE_nearTSS_true_peaks
peak_id	chr	peak_start	peak_end	gene_id	gene_symbol	gene_locus_start	gene_locus_end	nearest_tss	dist_to_tss	nearest_tss_gene_id	nearest_tss_symbol	nearest_tss_gene_strand
peak:1	chr16	142715	142731	8131	NPRL3	84672	145773	138860	-3862	8131	NPRL3	-
peak:2	chr16	142733	142745	8131	NPRL3	84672	145773	138860	-3878	8131	NPRL3	-
peak:3	chr16	339195	339197	8312	AXIN1	289609	361449	346322	7125	8312	AXIN1	-
peak:4	chr16	342074	342077	8312	AXIN1	289609	361449	346322	4246	8312	AXIN1	-
peak:5	chr16	2830689	2830699	124220	ZG16B	2824549	2843150	2830368	325	124220	ZG16B	+
peak:6	chr16	2830708	2830730	124220	ZG16B	2824549	2843150	2830368	350	124220	ZG16B	+
peak:7	chr16	2830736	2830750	124220	ZG16B	2824549	2843150	2830368	374	124220	ZG16B	+
peak:8	chr16	2830754	2830774	124220	ZG16B	2824549	2843150	2830368	395	124220	ZG16B	+
peak:9	chr16	2830755	2830771	124220	ZG16B	2824549	2843150	2830368	394	124220	ZG16B	+
peak:10	chr16	2831804	2831808	124220	ZG16B	2824549	2843150	2830368	1437	124220	ZG16B	+
peak:11	chr16	2831836	2831854	124220	ZG16B	2824549	2843150	2830368	1476	124220	ZG16B	+
peak:12	chr16	2831876	2831885	124220	ZG16B	2824549	2843150	2830368	1511	124220	ZG16B	+
peak:13	chr16	2831904	2831904	124220	ZG16B	2824549	2843150	2830368	1535	124220	ZG16B	+
peak:14	chr16	2831922	2831932	124220	ZG16B	2824549	2843150	2830368	1558	124220	ZG16B	+
peak:15	chr16	2831936	2831948	124220	ZG16B	2824549	2843150	2830368	1573	124220	ZG16B	+
peak:16	chr16	2831988	2831997	124220	ZG16B	2824549	2843150	2830368	1623	124220	ZG16B	+
peak:17	chr16	2832120	2832123	124220	ZG16B	2824549	2843150	2830368	1752	124220	ZG16B	+
peak:18	chr16	2832164	2832178	124220	ZG16B	2824549	2843150	2830368	1802	124220	ZG16B	+
peak:19	chr16	2832205	2832214	124220	ZG16B	2824549	2843150	2830368	1840	124220	ZG16B	+
peak:20	chr16	2832223	2832231	124220	ZG16B	2824549	2843150	2830368	1858	124220	ZG16B	+
peak:21	chr16	2868192	2868218	64063	PRSS22	2843151	2870678	2858170	-10034	64063	PRSS22	-
peak:22	chr16	3099266	3099276	84891	ZSCAN10	3080490	3099293	3099270	0	84891	ZSCAN10	-
peak:23	chr16	3099278	3099304	84891	ZSCAN10	3080490	3099293	3099292	0	84891	ZSCAN10	-
peak:24	chr16	3259174	3259188	4210	MEFV	3242095	3260185	3256627	-2553	4210	MEFV	-
peak:25	chr16	3259211	3259226	4210	MEFV	3242095	3260185	3256627	-2590	4210	MEFV	-
peak:26	chr16	3259377	3259386	4210	MEFV	3242095	3260185	3256627	-2753	4210	MEFV	-
peak:27	chr16	3319817	3319818	7627	ZNF75A	3307234	3335940	3315991	3825	7627	ZNF75A	+
peak:28	chr16	3597506	3597510	84464	SLX4	3593330	3611663	3609259	11750	84464	SLX4	-
peak:29	chr16	4135999	4136000	115	ADCY9	3934864	4177964	4116185	-19813	115	ADCY9	-
peak:30	chr16	4212214	4212231	6345	SRL	4177965	4246789	4239743	27520	6345	SRL	-
peak:31	chr16	5033556	5033580	51172	NAGPA	5019657	5033672	5033628	59	51172	NAGPA	-
peak:32	chr16	5033589	5033653	51172	NAGPA	5019657	5033672	5033628	6	51172	NAGPA	-
peak:33	chr16	5033591	5033591	51172	NAGPA	5019657	5033672	5033628	36	51172	NAGPA	-
peak:34	chr16	5033917	5033946	51172	NAGPA	5033811	5033949	5033934	2	51172	NAGPA	-
peak:35	chr16	5033950	5033970	56052	ALG1	5033950	5034050	5033960	0	56052	ALG1	+
peak:36	chr16	5065838	5065848	146556	C16orf89	5044760	5068964	5065919	75	146556	C16orf89	-
peak:37	chr16	5065913	5065976	146556	C16orf89	5044760	5068964	5065919	-24	146556	C16orf89	-
peak:38	chr16	5066025	5066037	146556	C16orf89	5044760	5068964	5066040	8	146556	C16orf89	-
peak:39	chr16	5071814	5071854	56052	ALG1	5068965	5080838	5071843	-8	56052	ALG1	+
peak:40	chr16	5185912	5185916	54715	RBFOX1	5168806	5425547	5239802	-53887	54715	RBFOX1	+
peak:41	chr16	5516803	5516805	101926950	LINC01570	5425548	5624331	5611293	94488	101926950	LINC01570	-
peak:42	chr16	6948406	6948407	54715	RBFOX1	5825781	8098388	6773809	174596	54715	RBFOX1	+
peak:43	chr16	7054259	7054263	54715	RBFOX1	5825781	8098388	7332750	-278488	54715	RBFOX1	+
peak:44	chr16	7096324	7096325	54715	RBFOX1	5825781	8098388	7332750	-236425	54715	RBFOX1	+
peak:45	chr16	7140288	7140299	54715	RBFOX1	5825781	8098388	7332750	-192456	54715	RBFOX1	+
peak:46	chr16	7144438	7144441	54715	RBFOX1	5825781	8098388	7332750	-188310	54715	RBFOX1	+
peak:47	chr16	7167007	7167009	54715	RBFOX1	5825781	8098388	7332750	-165741	54715	RBFOX1	+
peak:48	chr16	7328645	7328650	54715	RBFOX1	5825781	8098388	7332750	-4102	54715	RBFOX1	+
peak:49	chr16	7344126	7344129	54715	RBFOX1	5825781	8098388	7332750	11376	54715	RBFOX1	+
peak:50	chr16	7361388	7361390	54715	RBFOX1	5825781	8098388	7332750	28638	54715	RBFOX1	+
peak:51	chr16	7397343	7397349	54715	RBFOX1	5825781	8098388	7422778	-25431	54715	RBFOX1	+
peak:52	chr16	7711194	7711203	54715	RBFOX1	5825781	8098388	7664764	46433	54715	RBFOX1	+
peak:53	chr16	8114026	8114033	283953	TMEM114	8098389	8605938	8532013	417983	283953	TMEM114	-
peak:54	chr16	8114074	8114084	283953	TMEM114	8098389	8605938	8532013	417933	283953	TMEM114	-
peak:55	chr16	8172289	8172291	283953	TMEM114	8098389	8605938	8532013	359722	283953	TMEM114	-
peak:56	chr16	8377785	8377786	283953	TMEM114	8098389	8605938	8532013	154227	283953	TMEM114	-
peak:57	chr16	8474659	8474678	283953	TMEM114	8098389	8605938	8532013	57344	283953	TMEM114	-
peak:58	chr16	8576895	8576901	283953	TMEM114	8098389	8605938	8572302	-4595	283953	TMEM114	-
peak:59	chr16	8576924	8576933	283953	TMEM114	8098389	8605938	8572302	-4625	283953	TMEM114	-
peak:60	chr16	8576941	8576949	283953	TMEM114	8098389	8605938	8572302	-4642	283953	TMEM114	-
peak:61	chr16	8576960	8576970	283953	TMEM114	8098389	8605938	8572302	-4662	283953	TMEM114	-
peak:62	chr16	8577042	8577054	283953	TMEM114	8098389	8605938	8572302	-4745	283953	TMEM114	-
peak:63	chr16	8577065	8577074	283953	TMEM114	8098389	8605938	8572302	-4766	283953	TMEM114	-
peak:64	chr16	8577137	8577144	283953	TMEM114	8098389	8605938	8572302	-4837	283953	TMEM114	-
peak:65	chr16	8577241	8577243	283953	TMEM114	8098389	8605938	8572302	-4939	283953	TMEM114	-
peak:66	chr16	8577359	8577375	283953	TMEM114	8098389	8605938	8572302	-5064	283953	TMEM114	-
peak:67	chr16	8590161	8590209	283953	TMEM114	8098389	8605938	8590193	7	283953	TMEM114	-
peak:68	chr16	8590506	8590518	283953	TMEM114	8098389	8605938	8590193	-318	283953	TMEM114	-
peak:69	chr16	8590618	8590635	283953	TMEM114	8098389	8605938	8590193	-432	283953	TMEM114	-
peak:70	chr16	8590641	8590653	283953	TMEM114	8098389	8605938	8590193	-453	283953	TMEM114	-
peak:71	chr16	8590707	8590729	283953	TMEM114	8098389	8605938	8590193	-524	283953	TMEM114	-
peak:72	chr16	8590768	8590805	283953	TMEM114	8098389	8605938	8590193	-592	283953	TMEM114	-
peak:73	chr16	8590812	8590840	283953	TMEM114	8098389	8605938	8590193	-632	283953	TMEM114	-
peak:74	chr16	8592711	8592717	283953	TMEM114	8098389	8605938	8590193	-2520	283953	TMEM114	-
peak:75	chr16	8592746	8592750	283953	TMEM114	8098389	8605938	8590193	-2554	283953	TMEM114	-
peak:76	chr16	8621680	8621715	79091	METTL22	8605939	8659501	8621691	5	79091	METTL22	+
peak:77	chr16	8621718	8621729	79091	METTL22	8605939	8659501	8621729	-5	79091	METTL22	+
peak:78	chr16	8674585	8674595	18	ABAT	8659502	8777304	8674596	-5	18	ABAT	+
peak:79	chr16	8674606	8674627	18	ABAT	8659502	8777304	8674617	0	18	ABAT	+
peak:80	chr16	8674633	8674645	18	ABAT	8659502	8777304	8674617	21	18	ABAT	+
peak:81	chr16	8861728	8861739	23589	CARHSP1	8851961	8902385	8861713	-19	23589	CARHSP1	-
peak:82	chr16	8861745	8861792	23589	CARHSP1	8851961	8902385	8861773	4	23589	CARHSP1	-
peak:83	chr16	8861800	8861814	23589	CARHSP1	8851961	8902385	8861810	2	23589	CARHSP1	-
peak:84	chr16	8882349	8882371	23589	CARHSP1	8851961	8902385	8869012	-13347	23589	CARHSP1	-
peak:85	chr16	8883287	8883287	23589	CARHSP1	8851961	8902385	8869012	-14274	23589	CARHSP1	-
peak:86	chr16	8936626	8936630	7874	USP7	8902386	9027566	8936673	44	7874	USP7	-
peak:87	chr16	8936634	8936651	7874	USP7	8902386	9027566	8936673	30	7874	USP7	-
peak:88	chr16	8936659	8936666	7874	USP7	8902386	9027566	8936673	10	7874	USP7	-
peak:89	chr16	8967435	8967444	7874	USP7	8902386	9027566	8963484	-3954	7874	USP7	-
peak:90	chr16	8975145	8975155	7874	USP7	8902386	9027566	8963484	-11665	7874	USP7	-
peak:91	chr16	8975321	8975328	7874	USP7	8902386	9027566	8963484	-11839	7874	USP7	-
peak:92	chr16	8992119	8992125	7874	USP7	8902386	9027566	8963484	-28637	7874	USP7	-
peak:93	chr16	9095637	9095644	29035	C16orf72	9027567	9223889	9092191	3448	29035	C16orf72	+
peak:94	chr16	9101758	9101762	29035	C16orf72	9027567	9223889	9092191	9568	29035	C16orf72	+
peak:95	chr16	9106309	9106312	29035	C16orf72	9027567	9223889	9092191	14118	29035	C16orf72	+
peak:96	chr16	9110170	9110183	29035	C16orf72	9027567	9223889	9092191	17984	29035	C16orf72	+
peak:97	chr16	9113047	9113052	29035	C16orf72	9027567	9223889	9092191	20857	29035	C16orf72	+
peak:98	chr16	9117273	9117276	29035	C16orf72	9027567	9223889	9092191	25082	29035	C16orf72	+
peak:99	chr16	9183753	9183757	29035	C16orf72	9027567	9223889	9092191	91563	29035	C16orf72	+
peak:100	chr16	9184113	9184137	29035	C16orf72	9027567	9223889	9092191	91933	29035	C16orf72	+
peak:101	chr16	9287165	9287195	101927009	LINC02177	9223890	9400286	9355588	-68407	101927009	LINC02177	+
peak:102	chr16	9365528	9365541	101927009	LINC02177	9223890	9400286	9355588	9945	101927009	LINC02177	+
peak:103	chr16	9466950	9466957	104266959	LINC01195	9450246	9612366	9455505	-11447	104266959	LINC01195	-
peak:104	chr16	9541972	9541980	104266959	LINC01195	9450246	9612366	9455505	-86470	104266959	LINC01195	-
peak:105	chr16	9541995	9541999	104266959	LINC01195	9450246	9612366	9455505	-86491	104266959	LINC01195	-
peak:106	chr16	9542039	9542050	104266959	LINC01195	9450246	9612366	9455505	-86538	104266959	LINC01195	-
peak:107	chr16	9542066	9542074	104266959	LINC01195	9450246	9612366	9455505	-86564	104266959	LINC01195	-
peak:108	chr16	9723185	9723185	2903	GRIN2A	9612367	10254594	9769228	46042	2903	GRIN2A	-
peak:109	chr16	9764012	9764014	2903	GRIN2A	9612367	10254594	9769228	5214	2903	GRIN2A	-
peak:110	chr16	9841016	9841031	2903	GRIN2A	9612367	10254594	9769228	-71794	2903	GRIN2A	-
peak:111	chr16	9943183	9943219	2903	GRIN2A	9612367	10254594	9938558	-4642	2903	GRIN2A	-
peak:112	chr16	9970828	9970858	2903	GRIN2A	9612367	10254594	9970795	-47	2903	GRIN2A	-
peak:113	chr16	10025281	10025282	2903	GRIN2A	9612367	10254594	10027700	2418	2903	GRIN2A	-
peak:114	chr16	10134192	10134195	2903	GRIN2A	9612367	10254594	10181887	47693	2903	GRIN2A	-
peak:115	chr16	10357081	10357085	80063	ATF7IP2	10254595	10515539	10386055	-28971	80063	ATF7IP2	+
peak:116	chr16	10386020	10386030	80063	ATF7IP2	10254595	10515539	10386055	-29	80063	ATF7IP2	+
peak:117	chr16	10386050	10386068	80063	ATF7IP2	10254595	10515539	10386059	0	80063	ATF7IP2	+
peak:118	chr16	10392354	10392357	80063	ATF7IP2	10254595	10515539	10386061	6293	80063	ATF7IP2	+
peak:119	chr16	10428869	10428869	80063	ATF7IP2	10254595	10515539	10428901	-31	80063	ATF7IP2	+
peak:120	chr16	10496657	10496658	80063	ATF7IP2	10254595	10515539	10471924	24732	80063	ATF7IP2	+
peak:121	chr16	10547642	10547662	2013	EMP2	10515540	10626238	10559154	11501	2013	EMP2	-
peak:122	chr16	10580578	10580605	2013	EMP2	10515540	10626238	10580632	40	2013	EMP2	-
peak:123	chr16	10580619	10580637	2013	EMP2	10515540	10626238	10580632	3	2013	EMP2	-
peak:124	chr16	10580640	10580670	2013	EMP2	10515540	10626238	10580632	-22	2013	EMP2	-
peak:125	chr16	10580672	10580694	2013	EMP2	10515540	10626238	10580698	14	2013	EMP2	-
peak:126	chr16	10580840	10580857	2013	EMP2	10515540	10626238	10580698	-149	2013	EMP2	-
peak:127	chr16	10594943	10594954	2013	EMP2	10515540	10626238	10580698	-14249	2013	EMP2	-
peak:128	chr16	10743723	10743733	4682	NUBP1	10719366	10769232	10743786	-57	4682	NUBP1	+
peak:129	chr16	10743814	10743857	4682	NUBP1	10719366	10769232	10743841	-5	4682	NUBP1	+
peak:130	chr16	10744056	10744101	4682	NUBP1	10719366	10769232	10743855	222	4682	NUBP1	+
peak:131	chr16	10744275	10744308	4682	NUBP1	10719366	10769232	10743855	435	4682	NUBP1	+
peak:132	chr16	10775130	10775139	780776	TVP23A	10769233	10847996	10775031	-102	780776	TVP23A	-
peak:133	chr16	10775143	10775162	780776	TVP23A	10769233	10847996	10775031	-120	780776	TVP23A	-
peak:134	chr16	10775175	10775181	780776	TVP23A	10769233	10847996	10775031	-146	780776	TVP23A	-
peak:135	chr16	10787675	10787678	780776	TVP23A	10769233	10847996	10775031	-12644	780776	TVP23A	-
peak:136	chr16	10829300	10829312	780776	TVP23A	10769233	10847996	10818794	-10511	780776	TVP23A	-
peak:137	chr16	10832442	10832448	780776	TVP23A	10769233	10847996	10818794	-13650	780776	TVP23A	-
peak:138	chr16	10859760	10859780	4261	CIITA	10847997	10932321	10877198	-17427	4261	CIITA	+
peak:139	chr16	10871650	10871660	4261	CIITA	10847997	10932321	10877198	-5542	4261	CIITA	+
peak:140	chr16	10940712	10940740	28955	DEXI	10932322	10943474	10941718	991	28955	DEXI	-
peak:141	chr16	10942444	10942485	28955	DEXI	10932322	10943474	10942460	-3	28955	DEXI	-
peak:142	chr16	10942497	10942507	28955	DEXI	10932322	10943474	10942460	-41	28955	DEXI	-
peak:143	chr16	10944508	10944509	23274	CLEC16A	10943475	11187829	10944488	19	23274	CLEC16A	+
peak:144	chr16	10944518	10944535	23274	CLEC16A	10943475	11187829	10944488	37	23274	CLEC16A	+
peak:145	chr16	10944547	10944635	23274	CLEC16A	10943475	11187829	10944581	9	23274	CLEC16A	+
peak:146	chr16	10944749	10944761	23274	CLEC16A	10943475	11187829	10944581	173	23274	CLEC16A	+
peak:147	chr16	11024677	11024681	23274	CLEC16A	10943475	11187829	11024818	-138	23274	CLEC16A	+
peak:148	chr16	11055608	11055608	23274	CLEC16A	10943475	11187829	11024867	30740	23274	CLEC16A	+
peak:149	chr16	11061981	11061989	23274	CLEC16A	10943475	11187829	11024867	37117	23274	CLEC16A	+
peak:150	chr16	11104972	11104980	23274	CLEC16A	10943475	11187829	11123743	-18766	23274	CLEC16A	+
peak:151	chr16	11105193	11105207	23274	CLEC16A	10943475	11187829	11123743	-18542	23274	CLEC16A	+
peak:152	chr16	11207934	11207947	116028	RMI2	11187830	11252914	11249649	-41708	116028	RMI2	+
peak:153	chr16	11207958	11207968	116028	RMI2	11187830	11252914	11249649	-41685	116028	RMI2	+
peak:154	chr16	11208986	11208996	116028	RMI2	11187830	11252914	11249649	-40657	116028	RMI2	+
peak:155	chr16	11238814	11238824	116028	RMI2	11187830	11252914	11249649	-10829	116028	RMI2	+
peak:156	chr16	11243143	11243154	116028	RMI2	11187830	11252914	11249649	-6500	116028	RMI2	+
peak:157	chr16	11249598	11249611	116028	RMI2	11187830	11252914	11249649	-44	116028	RMI2	+
peak:158	chr16	11249619	11249633	116028	RMI2	11187830	11252914	11249649	-22	116028	RMI2	+
peak:159	chr16	11269322	11269326	7142	TNP2	11262756	11271486	11269332	7	7142	TNP2	-
peak:160	chr16	11272415	11272420	58531	PRM3	11271487	11275060	11273641	1223	58531	PRM3	-
peak:161	chr16	11273595	11273595	58531	PRM3	11271487	11275060	11273641	45	58531	PRM3	-
peak:162	chr16	11273611	11273634	58531	PRM3	11271487	11275060	11273641	18	58531	PRM3	-
peak:163	chr16	11273638	11273643	58531	PRM3	11271487	11275060	11273641	0	58531	PRM3	-
peak:164	chr16	11273654	11273658	58531	PRM3	11271487	11275060	11273641	-14	58531	PRM3	-
peak:165	chr16	11275693	11275695	5620	PRM2	11275061	11278915	11276480	785	5620	PRM2	-
peak:166	chr16	11275729	11275775	5620	PRM2	11275061	11278915	11276480	727	5620	PRM2	-
peak:167	chr16	11275740	11275744	5620	PRM2	11275061	11278915	11276480	737	5620	PRM2	-
peak:168	chr16	11275747	11275751	5620	PRM2	11275061	11278915	11276480	730	5620	PRM2	-
peak:169	chr16	11275809	11275831	5620	PRM2	11275061	11278915	11276480	659	5620	PRM2	-
peak:170	chr16	11275812	11275819	5620	PRM2	11275061	11278915	11276480	664	5620	PRM2	-
peak:171	chr16	11275822	11275840	5620	PRM2	11275061	11278915	11276480	648	5620	PRM2	-
peak:172	chr16	11275838	11275858	5620	PRM2	11275061	11278915	11276480	631	5620	PRM2	-
peak:173	chr16	11275856	11275867	5620	PRM2	11275061	11278915	11276480	618	5620	PRM2	-
peak:174	chr16	11275869	11275874	5620	PRM2	11275061	11278915	11276480	608	5620	PRM2	-
peak:175	chr16	11275890	11275892	5620	PRM2	11275061	11278915	11276480	588	5620	PRM2	-
peak:176	chr16	11275899	11275909	5620	PRM2	11275061	11278915	11276480	575	5620	PRM2	-
peak:177	chr16	11275914	11275924	5620	PRM2	11275061	11278915	11276480	560	5620	PRM2	-
peak:178	chr16	11276141	11276141	5620	PRM2	11275061	11278915	11276480	338	5620	PRM2	-
peak:179	chr16	11276155	11276157	5620	PRM2	11275061	11278915	11276480	323	5620	PRM2	-
peak:180	chr16	11276167	11276174	5620	PRM2	11275061	11278915	11276480	309	5620	PRM2	-
peak:181	chr16	11276188	11276190	5620	PRM2	11275061	11278915	11276480	290	5620	PRM2	-
peak:182	chr16	11276196	11276202	5620	PRM2	11275061	11278915	11276480	280	5620	PRM2	-
peak:183	chr16	11276219	11276229	5620	PRM2	11275061	11278915	11276480	255	5620	PRM2	-
peak:184	chr16	11276262	11276290	5620	PRM2	11275061	11278915	11276480	203	5620	PRM2	-
peak:185	chr16	11276474	11276485	5620	PRM2	11275061	11278915	11276480	0	5620	PRM2	-
peak:186	chr16	11280869	11280889	5619	PRM1	11278916	11293938	11281350	470	5619	PRM1	-
peak:187	chr16	11280870	11280871	5619	PRM1	11278916	11293938	11281350	479	5619	PRM1	-
peak:188	chr16	11280910	11280912	5619	PRM1	11278916	11293938	11281350	438	5619	PRM1	-
peak:189	chr16	11280944	11280948	5619	PRM1	11278916	11293938	11281350	403	5619	PRM1	-
peak:190	chr16	11280962	11280967	5619	PRM1	11278916	11293938	11281350	385	5619	PRM1	-
peak:191	chr16	11280966	11280972	5619	PRM1	11278916	11293938	11281350	380	5619	PRM1	-
peak:192	chr16	11280972	11280981	5619	PRM1	11278916	11293938	11281350	373	5619	PRM1	-
peak:193	chr16	11280976	11280977	5619	PRM1	11278916	11293938	11281350	373	5619	PRM1	-
peak:194	chr16	11280986	11280996	5619	PRM1	11278916	11293938	11281350	358	5619	PRM1	-
peak:195	chr16	11281001	11281007	5619	PRM1	11278916	11293938	11281350	345	5619	PRM1	-
peak:196	chr16	11281002	11281002	5619	PRM1	11278916	11293938	11281350	347	5619	PRM1	-
peak:197	chr16	11281015	11281026	5619	PRM1	11278916	11293938	11281350	329	5619	PRM1	-
peak:198	chr16	11281023	11281041	5619	PRM1	11278916	11293938	11281350	317	5619	PRM1	-
peak:199	chr16	11281120	11281135	5619	PRM1	11278916	11293938	11281350	222	5619	PRM1	-
peak:200	chr16	11281147	11281169	5619	PRM1	11278916	11293938	11281350	191	5619	PRM1	-
peak:201	chr16	11281181	11281183	5619	PRM1	11278916	11293938	11281350	167	5619	PRM1	-
peak:202	chr16	11281191	11281212	5619	PRM1	11278916	11293938	11281350	148	5619	PRM1	-
peak:203	chr16	11281216	11281239	5619	PRM1	11278916	11293938	11281350	122	5619	PRM1	-
peak:204	chr16	11281279	11281289	5619	PRM1	11278916	11293938	11281350	65	5619	PRM1	-
peak:205	chr16	11281301	11281311	5619	PRM1	11278916	11293938	11281350	43	5619	PRM1	-
peak:206	chr16	11281323	11281340	5619	PRM1	11278916	11293938	11281350	18	5619	PRM1	-
peak:207	chr16	11281345	11281366	5619	PRM1	11278916	11293938	11281350	-4	5619	PRM1	-
peak:208	chr16	11281382	11281398	5619	PRM1	11278916	11293938	11281350	-39	5619	PRM1	-
peak:209	chr16	11311967	11311975	100313773	MIR548H2	11293939	11325979	11306527	-5443	100313773	MIR548H2	-
peak:210	chr16	11312872	11312908	100313773	MIR548H2	11293939	11325979	11306527	-6362	100313773	MIR548H2	-
peak:211	chr16	11345192	11345202	116028	RMI2	11325980	11450947	11345431	-233	116028	RMI2	+
peak:212	chr16	11345413	11345421	116028	RMI2	11325980	11450947	11345431	-13	116028	RMI2	+
peak:213	chr16	11345430	11345471	116028	RMI2	11325980	11450947	11345450	0	116028	RMI2	+
peak:214	chr16	11367791	11367814	116028	RMI2	11325980	11450947	11345450	22351	116028	RMI2	+
peak:215	chr16	11545461	11545464	9516	LITAF	11450948	11652397	11556444	10981	9516	LITAF	-
peak:216	chr16	11546294	11546298	9516	LITAF	11450948	11652397	11556444	10147	9516	LITAF	-
peak:217	chr16	11556541	11556611	9516	LITAF	11450948	11652397	11556444	-131	9516	LITAF	-
peak:218	chr16	11556579	11556601	9516	LITAF	11450948	11652397	11556444	-145	9516	LITAF	-
peak:219	chr16	11556621	11556657	9516	LITAF	11450948	11652397	11556736	96	9516	LITAF	-
peak:220	chr16	11556687	11556723	9516	LITAF	11450948	11652397	11556736	30	9516	LITAF	-
peak:221	chr16	11572390	11572399	9516	LITAF	11450948	11652397	11586373	13978	9516	LITAF	-
peak:222	chr16	11576962	11576999	9516	LITAF	11450948	11652397	11586373	9392	9516	LITAF	-
peak:223	chr16	11582317	11582319	9516	LITAF	11450948	11652397	11586373	4054	9516	LITAF	-
peak:224	chr16	11584154	11584158	9516	LITAF	11450948	11652397	11586373	2216	9516	LITAF	-
peak:225	chr16	11612634	11612646	9516	LITAF	11450948	11652397	11598500	-14139	9516	LITAF	-
peak:226	chr16	11612791	11612839	9516	LITAF	11450948	11652397	11598500	-14314	9516	LITAF	-
peak:227	chr16	11613794	11613819	9516	LITAF	11450948	11652397	11598500	-15305	9516	LITAF	-
peak:228	chr16	11616040	11616044	9516	LITAF	11450948	11652397	11629210	13167	9516	LITAF	-
peak:229	chr16	11629182	11629205	9516	LITAF	11450948	11652397	11629210	16	9516	LITAF	-
peak:230	chr16	11629213	11629228	9516	LITAF	11450948	11652397	11629210	-9	9516	LITAF	-
peak:231	chr16	11629690	11629703	9516	LITAF	11450948	11652397	11629210	-485	9516	LITAF	-
peak:232	chr16	11640255	11640278	9516	LITAF	11450948	11652397	11636381	-3884	9516	LITAF	-
peak:233	chr16	11640309	11640322	9516	LITAF	11450948	11652397	11636381	-3933	9516	LITAF	-
peak:234	chr16	11640452	11640477	9516	LITAF	11450948	11652397	11636381	-4082	9516	LITAF	-
peak:235	chr16	11640503	11640527	9516	LITAF	11450948	11652397	11636381	-4133	9516	LITAF	-
peak:236	chr16	11640727	11640743	9516	LITAF	11450948	11652397	11636381	-4353	9516	LITAF	-
peak:237	chr16	11640751	11640767	9516	LITAF	11450948	11652397	11636381	-4377	9516	LITAF	-
peak:238	chr16	11782560	11782573	29066	ZC3H7A	11748021	11813039	11782552	-13	29066	ZC3H7A	-
peak:239	chr16	11782586	11782586	29066	ZC3H7A	11748021	11813039	11782552	-33	29066	ZC3H7A	-
peak:240	chr16	11783627	11783643	29066	ZC3H7A	11748021	11813039	11783034	-600	29066	ZC3H7A	-
peak:241	chr16	11828788	11828794	400500	BCAR4	11813040	11837706	11828811	19	400500	BCAR4	-
peak:242	chr16	11828796	11828804	400500	BCAR4	11813040	11837706	11828811	10	400500	BCAR4	-
peak:243	chr16	11828809	11828837	400500	BCAR4	11813040	11837706	11828818	-4	400500	BCAR4	-
peak:244	chr16	11838063	11838082	26156	RSL1D1	11837707	11851517	11846567	8494	26156	RSL1D1	-
peak:245	chr16	11912044	11912047	2935	GSPT1	11869245	11940594	11915203	3157	2935	GSPT1	-
peak:246	chr16	11965105	11965109	608	TNFRSF17	11940595	11971043	11965107	0	608	TNFRSF17	+
peak:247	chr16	11965138	11965146	608	TNFRSF17	11940595	11971043	11965107	34	608	TNFRSF17	+
peak:248	chr16	11965165	11965191	608	TNFRSF17	11940595	11971043	11965213	-34	608	TNFRSF17	+
peak:249	chr16	11965194	11965222	608	TNFRSF17	11940595	11971043	11965213	-4	608	TNFRSF17	+
peak:250	chr16	11965235	11965245	608	TNFRSF17	11940595	11971043	11965213	26	608	TNFRSF17	+
peak:251	chr16	11976612	11976653	92017	SNX29	11971044	12538287	11976737	-104	92017	SNX29	+
peak:252	chr16	12027332	12027355	92017	SNX29	11971044	12538287	12038710	-11366	92017	SNX29	+
peak:253	chr16	12168224	12168235	92017	SNX29	11971044	12538287	12129697	38531	92017	SNX29	+
peak:254	chr16	12206835	12206837	92017	SNX29	11971044	12538287	12129697	77138	92017	SNX29	+
peak:255	chr16	12240736	12240742	92017	SNX29	11971044	12538287	12129697	111041	92017	SNX29	+
peak:256	chr16	12462758	12462763	92017	SNX29	11971044	12538287	12356253	106506	92017	SNX29	+
peak:257	chr16	12539322	12539322	100616195	MIR4718	12538288	12762082	12720321	-180998	100616195	MIR4718	+
peak:258	chr16	12539325	12539359	100616195	MIR4718	12538288	12762082	12720321	-180978	100616195	MIR4718	+
peak:259	chr16	12539364	12539377	100616195	MIR4718	12538288	12762082	12720321	-180950	100616195	MIR4718	+
peak:260	chr16	12547096	12547108	100616195	MIR4718	12538288	12762082	12720321	-173218	100616195	MIR4718	+
peak:261	chr16	12547228	12547230	100616195	MIR4718	12538288	12762082	12720321	-173091	100616195	MIR4718	+
peak:262	chr16	12568302	12568304	100616195	MIR4718	12538288	12762082	12720321	-152017	100616195	MIR4718	+
peak:263	chr16	12584400	12584404	100616195	MIR4718	12538288	12762082	12720321	-135918	100616195	MIR4718	+
peak:264	chr16	12587063	12587066	100616195	MIR4718	12538288	12762082	12720321	-133256	100616195	MIR4718	+
peak:265	chr16	12591014	12591019	100616195	MIR4718	12538288	12762082	12720321	-129304	100616195	MIR4718	+
peak:266	chr16	12606858	12606866	100616195	MIR4718	12538288	12762082	12720321	-113458	100616195	MIR4718	+
peak:267	chr16	12614055	12614059	100616195	MIR4718	12538288	12762082	12720321	-106263	100616195	MIR4718	+
peak:268	chr16	12619294	12619307	100616195	MIR4718	12538288	12762082	12720321	-101020	100616195	MIR4718	+
peak:269	chr16	12619742	12619756	100616195	MIR4718	12538288	12762082	12720321	-100571	100616195	MIR4718	+
peak:270	chr16	12758658	12758664	100616195	MIR4718	12538288	12762082	12720321	38339	100616195	MIR4718	+
peak:271	chr16	12759238	12759249	100616195	MIR4718	12538288	12762082	12720321	38921	100616195	MIR4718	+
peak:272	chr16	12759733	12759749	100616195	MIR4718	12538288	12762082	12720321	39419	100616195	MIR4718	+
peak:273	chr16	12763730	12763744	55313	CPPED1	12762083	12852818	12803844	40106	55313	CPPED1	-
peak:274	chr16	12766442	12766456	55313	CPPED1	12762083	12852818	12803844	37394	55313	CPPED1	-
peak:275	chr16	12803786	12803893	55313	CPPED1	12762083	12852818	12803844	4	55313	CPPED1	-
peak:276	chr16	12916599	12916609	729993	SHISA9	12852819	13501268	12902879	13724	729993	SHISA9	+
peak:277	chr16	12916671	12916686	729993	SHISA9	12852819	13501268	12902879	13798	729993	SHISA9	+
peak:278	chr16	12916692	12916698	729993	SHISA9	12852819	13501268	12902879	13815	729993	SHISA9	+
peak:279	chr16	12916705	12916709	729993	SHISA9	12852819	13501268	12902879	13827	729993	SHISA9	+
peak:280	chr16	12916715	12916721	729993	SHISA9	12852819	13501268	12902879	13838	729993	SHISA9	+
peak:281	chr16	12916734	12916736	729993	SHISA9	12852819	13501268	12902879	13855	729993	SHISA9	+
peak:282	chr16	13235092	13235096	729993	SHISA9	12852819	13501268	13082380	152713	729993	SHISA9	+
peak:283	chr16	13337353	13337358	729993	SHISA9	12852819	13501268	13082380	254974	729993	SHISA9	+
peak:284	chr16	13439866	13439875	729993	SHISA9	12852819	13501268	13082380	357489	729993	SHISA9	+
peak:285	chr16	13439989	13439999	729993	SHISA9	12852819	13501268	13082380	357613	729993	SHISA9	+
peak:286	chr16	13920142	13920197	2072	ERCC4	13501269	13976882	13920157	11	2072	ERCC4	+
peak:287	chr16	14015985	14016032	101927311	LINC02185	13976883	14018546	14016001	-6	101927311	LINC02185	-
peak:288	chr16	14057098	14057108	57496	MKL2	14046200	14279756	14071321	-14217	57496	MKL2	+
peak:289	chr16	14071054	14071098	57496	MKL2	14046200	14279756	14071321	-244	57496	MKL2	+
peak:290	chr16	14071092	14071102	57496	MKL2	14046200	14279756	14071321	-223	57496	MKL2	+
peak:291	chr16	14071304	14071344	57496	MKL2	14046200	14279756	14071322	1	57496	MKL2	+
peak:292	chr16	14200331	14200357	57496	MKL2	14046200	14279756	14200330	13	57496	MKL2	+
peak:293	chr16	14283956	14283990	100129781	MIR193BHG	14279757	14303236	14301389	-17415	100129781	MIR193BHG	+
peak:294	chr16	14322466	14322476	100129781	MIR193BHG	14315871	14346780	14322471	0	100129781	MIR193BHG	+
peak:295	chr16	14374157	14374171	105447648	LINC02130	14346781	14435977	14370266	-3897	105447648	LINC02130	-
peak:296	chr16	14417183	14417186	105447648	LINC02130	14346781	14435977	14370266	-46917	105447648	LINC02130	-
peak:297	chr16	14486993	14487007	5073	PARN	14435978	14632771	14501689	14688	5073	PARN	-
peak:298	chr16	14511326	14511356	5073	PARN	14435978	14632771	14501689	-9651	5073	PARN	-
peak:299	chr16	14630201	14630273	5073	PARN	14435978	14632771	14630238	0	5073	PARN	-
peak:300	chr16	14630275	14630285	5073	PARN	14435978	14632771	14630276	-3	5073	PARN	-
peak:301	chr16	14630292	14630292	5073	PARN	14435978	14632771	14630276	-15	5073	PARN	-
peak:302	chr16	14632720	14632738	5073	PARN	14435978	14632771	14632728	0	5073	PARN	-
peak:303	chr16	14632907	14632962	51283	BFAR	14632772	14678153	14632932	1	51283	BFAR	+
peak:304	chr16	14632971	14632981	51283	BFAR	14632772	14678153	14632974	1	51283	BFAR	+
peak:305	chr16	14634062	14634080	51283	BFAR	14632772	14678153	14633163	907	51283	BFAR	+
peak:306	chr16	14833714	14833722	23420	NOMO1	14792248	14894776	14833681	36	23420	NOMO1	+
peak:307	chr16	14833793	14833795	23420	NOMO1	14792248	14894776	14833780	13	23420	NOMO1	+
peak:308	chr16	14833821	14833823	23420	NOMO1	14792248	14894776	14833818	3	23420	NOMO1	+
peak:309	chr16	14911449	14911452	100422870	MIR3180-1	14909469	14917011	14911220	229	100422870	MIR3180-1	+
peak:310	chr16	14911453	14911454	100422870	MIR3180-1	14909469	14917011	14911220	232	100422870	MIR3180-1	+
peak:311	chr16	14911477	14911483	100422870	MIR3180-1	14909469	14917011	14911220	259	100422870	MIR3180-1	+
peak:312	chr16	14980416	14980422	23042	PDXDC1	14960239	15009854	14976763	3655	23042	PDXDC1	+
peak:313	chr16	15094384	15094398	54700	RRN3	15069915	15114233	15094317	-73	54700	RRN3	-
peak:314	chr16	15094404	15094444	54700	RRN3	15069915	15114233	15094317	-106	54700	RRN3	-
peak:315	chr16	15094478	15094481	54700	RRN3	15069915	15114233	15094317	-161	54700	RRN3	-
peak:316	chr16	15378331	15378331	100288332	NPIPA5	15268408	15388400	15378294	-36	100288332	NPIPA5	-
peak:317	chr16	15395747	15395770	255027	MPV17L	15388401	15415189	15395754	3	255027	MPV17L	+
peak:318	chr16	15395773	15395787	255027	MPV17L	15388401	15415189	15395779	0	255027	MPV17L	+
peak:319	chr16	15395794	15395813	255027	MPV17L	15388401	15415189	15395779	23	255027	MPV17L	+
peak:320	chr16	15395958	15396002	255027	MPV17L	15388401	15415189	15395950	29	255027	MPV17L	+
peak:321	chr16	15444151	15444153	89927	C16orf45	15415190	15588152	15434588	9563	89927	C16orf45	+
peak:322	chr16	15462171	15462172	89927	C16orf45	15415190	15588152	15434588	27582	89927	C16orf45	+
peak:323	chr16	15502200	15502200	89927	C16orf45	15415190	15588152	15502266	-65	89927	C16orf45	+
peak:324	chr16	15502292	15502296	89927	C16orf45	15415190	15588152	15502266	27	89927	C16orf45	+
peak:325	chr16	15575692	15575698	89927	C16orf45	15415190	15588152	15577134	-1438	89927	C16orf45	+
peak:326	chr16	15576930	15576934	89927	C16orf45	15415190	15588152	15577134	-201	89927	C16orf45	+
peak:327	chr16	15578981	15578994	89927	C16orf45	15415190	15588152	15577134	1852	89927	C16orf45	+
peak:328	chr16	15579302	15579302	89927	C16orf45	15415190	15588152	15577134	2167	89927	C16orf45	+
peak:329	chr16	15586928	15586940	89927	C16orf45	15415190	15588152	15577134	9799	89927	C16orf45	+
peak:330	chr16	15587168	15587176	89927	C16orf45	15415190	15588152	15577134	10037	89927	C16orf45	+
peak:331	chr16	15587414	15587442	89927	C16orf45	15415190	15588152	15577134	10293	89927	C16orf45	+
peak:332	chr16	15595248	15595252	9665	MARF1	15588153	15608604	15599171	3920	9665	MARF1	-
peak:333	chr16	15596524	15596555	9665	MARF1	15588153	15608604	15599171	2631	9665	MARF1	-
peak:334	chr16	15606117	15606151	9665	MARF1	15588153	15608604	15606114	-19	9665	MARF1	-
peak:335	chr16	15639287	15639307	9665	MARF1	15614231	15643216	15639233	-63	9665	MARF1	-
peak:336	chr16	15672981	15672983	54820	NDE1	15646755	15701256	15672663	318	54820	NDE1	+
peak:337	chr16	15682522	15682526	54820	NDE1	15646755	15701256	15677925	4598	54820	NDE1	+
peak:338	chr16	15741468	15741524	4629	MYH11	15722911	15872813	15742191	694	4629	MYH11	-
peak:339	chr16	15741504	15741529	4629	MYH11	15722911	15872813	15742191	674	4629	MYH11	-
peak:340	chr16	15741547	15741559	4629	MYH11	15722911	15872813	15742191	637	4629	MYH11	-
peak:341	chr16	15741549	15741565	4629	MYH11	15722911	15872813	15742191	633	4629	MYH11	-
peak:342	chr16	15741581	15741664	4629	MYH11	15722911	15872813	15742191	568	4629	MYH11	-
peak:343	chr16	15741761	15741778	4629	MYH11	15722911	15872813	15742191	421	4629	MYH11	-
peak:344	chr16	15741783	15741797	4629	MYH11	15722911	15872813	15742191	400	4629	MYH11	-
peak:345	chr16	15741792	15741863	4629	MYH11	15722911	15872813	15742191	363	4629	MYH11	-
peak:346	chr16	15741806	15741821	4629	MYH11	15722911	15872813	15742191	377	4629	MYH11	-
peak:347	chr16	15741885	15741898	4629	MYH11	15722911	15872813	15742191	299	4629	MYH11	-
peak:348	chr16	15745175	15745243	4629	MYH11	15722911	15872813	15742191	-3017	4629	MYH11	-
peak:349	chr16	15771602	15771614	4629	MYH11	15722911	15872813	15779423	7814	4629	MYH11	-
peak:350	chr16	15782406	15782415	4629	MYH11	15722911	15872813	15783532	1121	4629	MYH11	-
peak:351	chr16	15782418	15782435	4629	MYH11	15722911	15872813	15783532	1105	4629	MYH11	-
peak:352	chr16	15782447	15782452	4629	MYH11	15722911	15872813	15783532	1082	4629	MYH11	-
peak:353	chr16	15782456	15782470	4629	MYH11	15722911	15872813	15783532	1068	4629	MYH11	-
peak:354	chr16	15782472	15782480	4629	MYH11	15722911	15872813	15783532	1055	4629	MYH11	-
peak:355	chr16	15811768	15811774	4629	MYH11	15722911	15872813	15783532	-28238	4629	MYH11	-
peak:356	chr16	15888584	15888618	123811	FOPNL	15872814	15919101	15888602	0	123811	FOPNL	-
peak:357	chr16	15897895	15897910	123811	FOPNL	15872814	15919101	15888625	-9276	123811	FOPNL	-
peak:358	chr16	15917884	15917884	123811	FOPNL	15872814	15919101	15888625	-29258	123811	FOPNL	-
peak:359	chr16	15932331	15932331	4363	ABCC1	15919102	16131151	15949577	-17245	4363	ABCC1	+
peak:360	chr16	15953641	15953659	4363	ABCC1	15919102	16131151	15949577	4072	4363	ABCC1	+
peak:361	chr16	15961375	15961412	4363	ABCC1	15919102	16131151	15949577	11815	4363	ABCC1	+
peak:362	chr16	15961791	15961794	4363	ABCC1	15919102	16131151	15949577	12214	4363	ABCC1	+
peak:363	chr16	15970930	15970933	4363	ABCC1	15919102	16131151	15949577	21353	4363	ABCC1	+
peak:364	chr16	15977318	15977332	4363	ABCC1	15919102	16131151	15949577	27747	4363	ABCC1	+
peak:365	chr16	16205757	16205757	368	ABCC6	16131152	16228008	16223434	17676	368	ABCC6	-
peak:366	chr16	16223494	16223494	368	ABCC6	16131152	16228008	16223494	0	368	ABCC6	-
peak:367	chr16	16310104	16310107	100422870	MIR3180-1	16308123	16313659	16309875	229	100422870	MIR3180-1	+
peak:368	chr16	16310108	16310109	100422870	MIR3180-1	16308123	16313659	16309875	232	100422870	MIR3180-1	+
peak:369	chr16	16310132	16310138	100422870	MIR3180-1	16308123	16313659	16309875	259	100422870	MIR3180-1	+
peak:370	chr16	16982924	16982928	64131	XYLT1	16824932	17897558	17259028	276101	64131	XYLT1	-
peak:371	chr16	17078723	17078727	64131	XYLT1	16824932	17897558	17259028	180302	64131	XYLT1	-
peak:372	chr16	17259512	17259530	64131	XYLT1	16824932	17897558	17259028	-492	64131	XYLT1	-
peak:373	chr16	17273198	17273209	64131	XYLT1	16824932	17897558	17259028	-14174	64131	XYLT1	-
peak:374	chr16	17591544	17591569	64131	XYLT1	16824932	17897558	17470881	-120674	64131	XYLT1	-
peak:375	chr16	17592071	17592075	64131	XYLT1	16824932	17897558	17470881	-121191	64131	XYLT1	-
peak:376	chr16	17592263	17592302	64131	XYLT1	16824932	17897558	17470881	-121400	64131	XYLT1	-
peak:377	chr16	17730881	17730886	64131	XYLT1	16824932	17897558	17470881	-260001	64131	XYLT1	-
peak:378	chr16	17753682	17753687	64131	XYLT1	16824932	17897558	17470881	-282802	64131	XYLT1	-
peak:379	chr16	17837015	17837020	64131	XYLT1	16824932	17897558	17470881	-366135	64131	XYLT1	-
peak:380	chr16	17942149	17942154	101059938	NPIPA7	17897559	18340407	18324235	382083	101059938	NPIPA7	-
peak:381	chr16	17962120	17962125	101059938	NPIPA7	17897559	18340407	18324235	362112	101059938	NPIPA7	-
peak:382	chr16	18402007	18402013	100422870	MIR3180-1	18390841	18404016	18402271	260	100422870	MIR3180-1	-
peak:383	chr16	18402036	18402037	100422870	MIR3180-1	18390841	18404016	18402271	234	100422870	MIR3180-1	-
peak:384	chr16	18402038	18402041	100422870	MIR3180-1	18390841	18404016	18402271	231	100422870	MIR3180-1	-
peak:385	chr16	18571211	18571222	283820	NOMO2	18512062	18673518	18562211	-9004	283820	NOMO2	-
peak:386	chr16	18571228	18571247	283820	NOMO2	18512062	18673518	18562211	-9025	283820	NOMO2	-
peak:387	chr16	18575646	18575647	283820	NOMO2	18512062	18673518	18562211	-13434	283820	NOMO2	-
peak:388	chr16	18784782	18784801	6210	RPS15A	18673519	18795903	18784825	33	6210	RPS15A	-
peak:389	chr16	18784813	18784824	6210	RPS15A	18673519	18795903	18784825	6	6210	RPS15A	-
peak:390	chr16	18788076	18788086	6210	RPS15A	18673519	18795903	18789119	1037	6210	RPS15A	-
peak:391	chr16	18788112	18788114	6210	RPS15A	18673519	18795903	18789119	1005	6210	RPS15A	-
peak:392	chr16	18788113	18788127	6210	RPS15A	18673519	18795903	18789119	998	6210	RPS15A	-
peak:393	chr16	18792589	18792601	6210	RPS15A	18673519	18795903	18790383	-2211	6210	RPS15A	-
peak:394	chr16	18793140	18793166	6210	RPS15A	18673519	18795903	18790383	-2769	6210	RPS15A	-
peak:395	chr16	18793200	18793236	6210	RPS15A	18673519	18795903	18790383	-2834	6210	RPS15A	-
peak:396	chr16	18798762	18798793	23204	ARL6IP1	18795904	18808928	18801424	2646	23204	ARL6IP1	-
peak:397	chr16	18907843	18907846	23049	SMG1	18808929	18955194	18911713	3868	23049	SMG1	-
peak:398	chr16	18932883	18932889	23049	SMG1	18808929	18955194	18926454	-6431	23049	SMG1	-
peak:399	chr16	19113931	19113945	162073	ITPRIPL2	19090961	19141177	19113932	5	162073	ITPRIPL2	+
peak:400	chr16	19113957	19114017	162073	ITPRIPL2	19090961	19141177	19114002	-14	162073	ITPRIPL2	+
peak:401	chr16	19119488	19119491	162073	ITPRIPL2	19090961	19141177	19114383	5105	162073	ITPRIPL2	+
peak:402	chr16	19180105	19180113	51760	SYT17	19141178	19248448	19180172	-62	51760	SYT17	+
peak:403	chr16	19183464	19183507	51760	SYT17	19141178	19248448	19183904	-418	51760	SYT17	+
peak:404	chr16	19334171	19334179	728276	CLEC19A	19248449	19357688	19304881	29293	728276	CLEC19A	+
peak:405	chr16	19384931	19384939	79838	TMC5	19357689	19496036	19410496	-25560	79838	TMC5	+
peak:406	chr16	19393359	19393371	79838	TMC5	19357689	19496036	19410496	-17130	79838	TMC5	+
peak:407	chr16	19393730	19393736	79838	TMC5	19357689	19496036	19410496	-16762	79838	TMC5	+
peak:408	chr16	19456458	19456469	79838	TMC5	19357689	19496036	19456450	12	79838	TMC5	+
peak:409	chr16	19487893	19487915	79838	TMC5	19357689	19496036	19486941	962	79838	TMC5	+
peak:410	chr16	19555415	19555415	57020	C16orf62	19551487	19705733	19555416	0	57020	C16orf62	+
peak:411	chr16	19555621	19555639	57020	C16orf62	19551487	19705733	19555720	-89	57020	C16orf62	+
peak:412	chr16	19555695	19555731	57020	C16orf62	19551487	19705733	19555720	-6	57020	C16orf62	+
peak:413	chr16	19556322	19556324	57020	C16orf62	19551487	19705733	19555726	596	57020	C16orf62	+
peak:414	chr16	19650264	19650274	57020	C16orf62	19551487	19705733	19647847	2421	57020	C16orf62	+
peak:415	chr16	19650294	19650299	57020	C16orf62	19551487	19705733	19647847	2448	57020	C16orf62	+
peak:416	chr16	19651783	19651796	57020	C16orf62	19551487	19705733	19647847	3941	57020	C16orf62	+
peak:417	chr16	19651804	19651812	57020	C16orf62	19551487	19705733	19647847	3960	57020	C16orf62	+
peak:418	chr16	19663698	19663700	57020	C16orf62	19551487	19705733	19647847	15851	57020	C16orf62	+
peak:419	chr16	19767627	19767630	124152	IQCK	19718258	19844702	19761189	6438	124152	IQCK	+
peak:420	chr16	19857738	19857751	51704	GPRC5B	19844703	19979967	19862340	4595	51704	GPRC5B	-
peak:421	chr16	19858642	19858678	51704	GPRC5B	19844703	19979967	19862340	3679	51704	GPRC5B	-
peak:422	chr16	19859368	19859390	51704	GPRC5B	19844703	19979967	19862340	2960	51704	GPRC5B	-
peak:423	chr16	19860255	19860283	51704	GPRC5B	19844703	19979967	19862340	2070	51704	GPRC5B	-
peak:424	chr16	19860275	19860285	51704	GPRC5B	19844703	19979967	19862340	2059	51704	GPRC5B	-
peak:425	chr16	19860349	19860365	51704	GPRC5B	19844703	19979967	19862340	1982	51704	GPRC5B	-
peak:426	chr16	19860420	19860433	51704	GPRC5B	19844703	19979967	19862340	1913	51704	GPRC5B	-
peak:427	chr16	19861083	19861088	51704	GPRC5B	19844703	19979967	19862340	1254	51704	GPRC5B	-
peak:428	chr16	19861905	19861917	51704	GPRC5B	19844703	19979967	19862340	428	51704	GPRC5B	-
peak:429	chr16	19861921	19861946	51704	GPRC5B	19844703	19979967	19862340	406	51704	GPRC5B	-
peak:430	chr16	19861983	19862012	51704	GPRC5B	19844703	19979967	19862340	342	51704	GPRC5B	-
peak:431	chr16	19862058	19862093	51704	GPRC5B	19844703	19979967	19862340	264	51704	GPRC5B	-
peak:432	chr16	19887494	19887502	51704	GPRC5B	19844703	19979967	19886167	-1330	51704	GPRC5B	-
peak:433	chr16	20239297	20239306	2813	GP2	20198836	20335158	20323753	84451	2813	GP2	-
peak:434	chr16	20310489	20310493	2813	GP2	20198836	20335158	20323753	13261	2813	GP2	-
peak:435	chr16	20310601	20310608	2813	GP2	20198836	20335158	20323753	13148	2813	GP2	-
peak:436	chr16	20310713	20310717	2813	GP2	20198836	20335158	20323753	13037	2813	GP2	-
peak:437	chr16	20310725	20310739	2813	GP2	20198836	20335158	20323753	13020	2813	GP2	-
peak:438	chr16	20310727	20310731	2813	GP2	20198836	20335158	20323753	13023	2813	GP2	-
peak:439	chr16	20311073	20311094	2813	GP2	20198836	20335158	20323753	12669	2813	GP2	-
peak:440	chr16	20311194	20311199	2813	GP2	20198836	20335158	20323753	12556	2813	GP2	-
peak:441	chr16	20311220	20311238	2813	GP2	20198836	20335158	20323753	12523	2813	GP2	-
peak:442	chr16	20311253	20311269	2813	GP2	20198836	20335158	20323753	12491	2813	GP2	-
peak:443	chr16	20314678	20314707	2813	GP2	20198836	20335158	20323753	9060	2813	GP2	-
peak:444	chr16	20320253	20320265	2813	GP2	20198836	20335158	20323753	3493	2813	GP2	-
peak:445	chr16	20320350	20320364	2813	GP2	20198836	20335158	20323753	3395	2813	GP2	-
peak:446	chr16	20320393	20320395	2813	GP2	20198836	20335158	20323753	3358	2813	GP2	-
peak:447	chr16	20320409	20320424	2813	GP2	20198836	20335158	20323753	3336	2813	GP2	-
peak:448	chr16	20322893	20322903	2813	GP2	20198836	20335158	20323753	854	2813	GP2	-
peak:449	chr16	20322917	20322935	2813	GP2	20198836	20335158	20323753	826	2813	GP2	-
peak:450	chr16	20322943	20322966	2813	GP2	20198836	20335158	20323753	798	2813	GP2	-
peak:451	chr16	20323854	20323858	2813	GP2	20198836	20335158	20323753	-102	2813	GP2	-
peak:452	chr16	20323868	20323877	2813	GP2	20198836	20335158	20323753	-118	2813	GP2	-
peak:453	chr16	20323887	20323889	2813	GP2	20198836	20335158	20323753	-134	2813	GP2	-
peak:454	chr16	20324048	20324053	2813	GP2	20198836	20335158	20323753	-296	2813	GP2	-
peak:455	chr16	20324057	20324066	2813	GP2	20198836	20335158	20323753	-307	2813	GP2	-
peak:456	chr16	20324180	20324184	2813	GP2	20198836	20335158	20323753	-428	2813	GP2	-
peak:457	chr16	20326203	20326207	2813	GP2	20198836	20335158	20326418	212	2813	GP2	-
peak:458	chr16	20326263	20326278	2813	GP2	20198836	20335158	20326418	147	2813	GP2	-
peak:459	chr16	20326375	20326385	2813	GP2	20198836	20335158	20326418	37	2813	GP2	-
peak:460	chr16	20326397	20326407	2813	GP2	20198836	20335158	20326418	15	2813	GP2	-
peak:461	chr16	20326439	20326458	2813	GP2	20198836	20335158	20326418	-29	2813	GP2	-
peak:462	chr16	20326470	20326489	2813	GP2	20198836	20335158	20326418	-60	2813	GP2	-
peak:463	chr16	20326516	20326520	2813	GP2	20198836	20335158	20326418	-99	2813	GP2	-
peak:464	chr16	20327501	20327518	2813	GP2	20198836	20335158	20327508	0	2813	GP2	-
peak:465	chr16	20327748	20327758	2813	GP2	20198836	20335158	20327808	54	2813	GP2	-
peak:466	chr16	20327766	20327769	2813	GP2	20198836	20335158	20327808	40	2813	GP2	-
peak:467	chr16	20327802	20327808	2813	GP2	20198836	20335158	20327808	2	2813	GP2	-
peak:468	chr16	20352653	20352653	7369	UMOD	20335159	20380428	20352710	56	7369	UMOD	-
peak:469	chr16	20352709	20352716	7369	UMOD	20335159	20380428	20352711	0	7369	UMOD	-
peak:470	chr16	20352858	20352868	7369	UMOD	20335159	20380428	20352878	14	7369	UMOD	-
peak:471	chr16	20356263	20356306	7369	UMOD	20335159	20380428	20356301	16	7369	UMOD	-
peak:472	chr16	20399022	20399023	204474	PDILT	20380429	20407135	20404556	5533	204474	PDILT	-
peak:473	chr16	20404721	20404725	204474	PDILT	20380429	20407135	20404737	13	204474	PDILT	-
peak:474	chr16	20404732	20404742	204474	PDILT	20380429	20407135	20404737	0	204474	PDILT	-
peak:475	chr16	20409528	20409545	54988	ACSM5	20407136	20441252	20409534	1	54988	ACSM5	+
peak:476	chr16	20409559	20409576	54988	ACSM5	20407136	20441252	20409546	20	54988	ACSM5	+
peak:477	chr16	20409591	20409602	54988	ACSM5	20407136	20441252	20409546	49	54988	ACSM5	+
peak:478	chr16	20444022	20444044	123876	ACSM2A	20441253	20511793	20451461	-7427	123876	ACSM2A	+
peak:479	chr16	20451520	20451543	123876	ACSM2A	20441253	20511793	20451537	-5	123876	ACSM2A	+
peak:480	chr16	20451564	20451585	123876	ACSM2A	20441253	20511793	20451572	1	123876	ACSM2A	+
peak:481	chr16	20451597	20451611	123876	ACSM2A	20441253	20511793	20451604	0	123876	ACSM2A	+
peak:482	chr16	20475512	20475512	123876	ACSM2A	20441253	20511793	20475367	144	123876	ACSM2A	+
peak:483	chr16	20486655	20486664	123876	ACSM2A	20441253	20511793	20482270	4388	123876	ACSM2A	+
peak:484	chr16	20486738	20486743	123876	ACSM2A	20441253	20511793	20482270	4469	123876	ACSM2A	+
peak:485	chr16	20486805	20486821	123876	ACSM2A	20441253	20511793	20482270	4542	123876	ACSM2A	+
peak:486	chr16	20537009	20537019	348158	ACSM2B	20511794	20593335	20541316	4301	348158	ACSM2B	-
peak:487	chr16	20537117	20537127	348158	ACSM2B	20511794	20593335	20541316	4193	348158	ACSM2B	-
peak:488	chr16	20537146	20537146	348158	ACSM2B	20511794	20593335	20541316	4169	348158	ACSM2B	-
peak:489	chr16	20537193	20537201	348158	ACSM2B	20511794	20593335	20541316	4118	348158	ACSM2B	-
peak:490	chr16	20576312	20576312	348158	ACSM2B	20511794	20593335	20576312	0	348158	ACSM2B	-
peak:491	chr16	20576344	20576368	348158	ACSM2B	20511794	20593335	20576351	-4	348158	ACSM2B	-
peak:492	chr16	20674400	20674420	6296	ACSM3	20672232	20675384	20674608	-197	6296	ACSM3	+
peak:493	chr16	20674494	20674506	6296	ACSM3	20672232	20675384	20674608	-107	6296	ACSM3	+
peak:494	chr16	20686996	20686999	116285	ACSM1	20675385	20718581	20691256	4258	116285	ACSM1	-
peak:495	chr16	20697677	20697677	116285	ACSM1	20675385	20718581	20697744	66	116285	ACSM1	-
peak:496	chr16	20721130	20721145	55623	THUMPD1	20718582	20745751	20738272	17134	55623	THUMPD1	-
peak:497	chr16	20741748	20741770	55623	THUMPD1	20718582	20745751	20741796	36	55623	THUMPD1	-
peak:498	chr16	20741793	20741835	55623	THUMPD1	20718582	20745751	20741815	0	55623	THUMPD1	-
peak:499	chr16	20763705	20763707	6296	ACSM3	20745752	20798495	20763702	3	6296	ACSM3	+
peak:500	chr16	20763974	20763980	6296	ACSM3	20745752	20798495	20764040	-62	6296	ACSM3	+
peak:501	chr16	20763991	20764030	6296	ACSM3	20745752	20798495	20764040	-29	6296	ACSM3	+
peak:502	chr16	20764037	20764064	6296	ACSM3	20745752	20798495	20764040	9	6296	ACSM3	+
peak:503	chr16	20769853	20769853	6296	ACSM3	20745752	20798495	20770160	-306	6296	ACSM3	+
peak:504	chr16	20806337	20806384	81691	REXO5	20806275	20806445	20806429	-68	81691	REXO5	+
peak:505	chr16	20806425	20806433	81691	REXO5	20806275	20806445	20806429	0	81691	REXO5	+
peak:506	chr16	20806432	20806494	112479	ERI2	20806446	20806486	20806469	5	112479	ERI2	-
peak:507	chr16	20806440	20806515	112479	ERI2	20806446	20806486	20806476	0	112479	ERI2	-
peak:508	chr16	20806518	20806535	81691	REXO5	20806487	20806669	20806527	0	81691	REXO5	+
peak:509	chr16	20806536	20806546	81691	REXO5	20806487	20806669	20806552	-10	81691	REXO5	+
peak:510	chr16	20806605	20806623	81691	REXO5	20806487	20806669	20806617	-2	81691	REXO5	+
peak:511	chr16	20806632	20806671	81691	REXO5	20806487	20806669	20806657	-5	81691	REXO5	+
peak:512	chr16	20806721	20806744	81691	REXO5	20806688	20854416	20806708	23	81691	REXO5	+
peak:513	chr16	20813364	20813367	81691	REXO5	20806688	20854416	20807157	6207	81691	REXO5	+
peak:514	chr16	20868976	20868990	123879	DCUN1D3	20854417	20884424	20868980	-2	123879	DCUN1D3	-
peak:515	chr16	20899668	20899688	57149	LYRM1	20884425	20900292	20899868	-189	57149	LYRM1	+
peak:516	chr16	20899853	20899920	57149	LYRM1	20884425	20900292	20899902	-15	57149	LYRM1	+
peak:517	chr16	20900295	20900306	112479	ERI2	20900293	20900366	20900349	48	112479	ERI2	-
peak:518	chr16	20900320	20900398	112479	ERI2	20900293	20900366	20900349	-9	112479	ERI2	-
peak:519	chr16	20900401	20900446	57149	LYRM1	20900398	20970483	20900411	11	57149	LYRM1	+
peak:520	chr16	20900533	20900549	57149	LYRM1	20900398	20970483	20900491	49	57149	LYRM1	+
peak:521	chr16	20900657	20900669	57149	LYRM1	20900398	20970483	20900666	-2	57149	LYRM1	+
peak:522	chr16	20900686	20900705	57149	LYRM1	20900398	20970483	20900666	28	57149	LYRM1	+
peak:523	chr16	20900710	20900720	57149	LYRM1	20900398	20970483	20900753	-37	57149	LYRM1	+
peak:524	chr16	20900758	20900791	57149	LYRM1	20900398	20970483	20900753	20	57149	LYRM1	+
peak:525	chr16	20900793	20900838	57149	LYRM1	20900398	20970483	20900799	15	57149	LYRM1	+
peak:526	chr16	20900801	20900815	57149	LYRM1	20900398	20970483	20900799	8	57149	LYRM1	+
peak:527	chr16	20900876	20900900	57149	LYRM1	20900398	20970483	20900799	88	57149	LYRM1	+
peak:528	chr16	20900927	20900938	57149	LYRM1	20900398	20970483	20900799	132	57149	LYRM1	+
peak:529	chr16	20901035	20901055	57149	LYRM1	20900398	20970483	20901104	-58	57149	LYRM1	+
peak:530	chr16	20901061	20901093	57149	LYRM1	20900398	20970483	20901104	-26	57149	LYRM1	+
peak:531	chr16	20924197	20924207	57149	LYRM1	20900398	20970483	20901104	23097	57149	LYRM1	+
peak:532	chr16	20924532	20924534	57149	LYRM1	20900398	20970483	20901104	23428	57149	LYRM1	+
peak:533	chr16	20942105	20942107	57149	LYRM1	20900398	20970483	20901104	41001	57149	LYRM1	+
peak:534	chr16	20989112	20989116	55567	DNAH3	20970484	21154594	21039863	50748	55567	DNAH3	-
peak:535	chr16	21037852	21037909	55567	DNAH3	20970484	21154594	21039863	1982	55567	DNAH3	-
peak:536	chr16	21116422	21116444	55567	DNAH3	20970484	21154594	21136572	20138	55567	DNAH3	-
peak:537	chr16	21150809	21150857	55567	DNAH3	20970484	21154594	21150811	-21	55567	DNAH3	-
peak:538	chr16	21153544	21153553	55567	DNAH3	20970484	21154594	21150811	-2736	55567	DNAH3	-
peak:539	chr16	21211553	21211561	7783	ZP2	21186381	21224087	21211559	1	7783	ZP2	-
peak:540	chr16	21211567	21211579	7783	ZP2	21186381	21224087	21211574	0	7783	ZP2	-
peak:541	chr16	21211629	21211629	7783	ZP2	21186381	21224087	21211574	-54	7783	ZP2	-
peak:542	chr16	21233592	21233608	257629	ANKS4B	21224088	21247911	21233665	-64	257629	ANKS4B	+
peak:543	chr16	21233673	21233721	257629	ANKS4B	21224088	21247911	21233665	31	257629	ANKS4B	+
peak:544	chr16	21278265	21278275	1428	CRYM	21247912	21292476	21278275	4	1428	CRYM	-
peak:545	chr16	21278283	21278300	1428	CRYM	21247912	21292476	21278275	-15	1428	CRYM	-
peak:546	chr16	21278307	21278345	1428	CRYM	21247912	21292476	21278275	-50	1428	CRYM	-
peak:547	chr16	21278355	21278363	1428	CRYM	21247912	21292476	21278275	-83	1428	CRYM	-
peak:548	chr16	21289713	21289716	1428	CRYM	21247912	21292476	21284104	-5609	1428	CRYM	-
peak:549	chr16	21290144	21290149	1428	CRYM	21247912	21292476	21284104	-6041	1428	CRYM	-
peak:550	chr16	21300864	21300892	400508	CRYM-AS1	21292477	21301966	21300881	-2	400508	CRYM-AS1	+
peak:551	chr16	21300903	21300921	400508	CRYM-AS1	21292477	21301966	21300881	30	400508	CRYM-AS1	+
peak:552	chr16	21302616	21302620	1428	CRYM	21301967	21303165	21303051	432	1428	CRYM	-
peak:553	chr16	21303040	21303071	1428	CRYM	21301967	21303165	21303051	-3	1428	CRYM	-
peak:554	chr16	21303229	21303236	400508	CRYM-AS1	21303166	21354283	21303247	-14	400508	CRYM-AS1	+
peak:555	chr16	21425289	21425289	23117	NPIPB3	21354284	21444379	21425278	-10	23117	NPIPB3	-
peak:556	chr16	21447026	21447026	100271836	SMG1P3	21444380	21448055	21448039	1012	100271836	SMG1P3	-
peak:557	chr16	21502192	21502206	100500917	MIR3680-1	21477352	21551676	21506135	3935	100500917	MIR3680-1	-
peak:558	chr16	21502255	21502293	100500917	MIR3680-1	21477352	21551676	21506135	3860	100500917	MIR3680-1	-
peak:559	chr16	21597205	21597214	51108	METTL9	21551677	21635252	21597218	-8	51108	METTL9	+
peak:560	chr16	21598789	21598793	51108	METTL9	21551677	21635252	21599476	-684	51108	METTL9	+
peak:561	chr16	21599375	21599394	51108	METTL9	21551677	21635252	21599476	-91	51108	METTL9	+
peak:562	chr16	21605297	21605298	51108	METTL9	21551677	21635252	21599794	5502	51108	METTL9	+
peak:563	chr16	21612072	21612102	51108	METTL9	21551677	21635252	21612100	-12	51108	METTL9	+
peak:564	chr16	21612108	21612118	51108	METTL9	21551677	21635252	21612100	12	51108	METTL9	+
peak:565	chr16	21612638	21612652	51108	METTL9	21551677	21635252	21612700	-54	51108	METTL9	+
peak:566	chr16	21626615	21626633	51108	METTL9	21551677	21635252	21617898	8725	51108	METTL9	+
peak:567	chr16	21629742	21629746	51108	METTL9	21551677	21635252	21617898	11845	51108	METTL9	+
peak:568	chr16	21632032	21632034	51108	METTL9	21551677	21635252	21617898	14134	51108	METTL9	+
peak:569	chr16	21645697	21645708	10261	IGSF6	21635253	21665587	21652606	6903	10261	IGSF6	-
peak:570	chr16	21704967	21704967	146183	OTOA	21665588	21784724	21704967	0	146183	OTOA	+
peak:571	chr16	21820407	21820408	440345	NPIPB4	21784725	21916743	21839878	19470	440345	NPIPB4	-
peak:572	chr16	21820477	21820485	440345	NPIPB4	21784725	21916743	21839878	19396	440345	NPIPB4	-
peak:573	chr16	21820535	21820548	440345	NPIPB4	21784725	21916743	21839878	19336	440345	NPIPB4	-
peak:574	chr16	21820555	21820581	440345	NPIPB4	21784725	21916743	21839878	19309	440345	NPIPB4	-
peak:575	chr16	21952979	21953042	7385	UQCRC2	21916744	21990680	21953288	-277	7385	UQCRC2	+
peak:576	chr16	22006701	22006707	730094	C16orf52	22004375	22050424	22007638	-933	730094	C16orf52	+
peak:577	chr16	22091847	22091858	146177	VWA3A	22050425	22092539	22092538	-685	146177	VWA3A	+
peak:578	chr16	22091956	22091970	146177	VWA3A	22050425	22092539	22092538	-574	146177	VWA3A	+
peak:579	chr16	22092508	22092548	146177	VWA3A	22050425	22092539	22092538	-9	146177	VWA3A	+
peak:580	chr16	22195788	22195799	29904	EEF2K	22176278	22277509	22206282	-10488	29904	EEF2K	+
peak:581	chr16	22206352	22206358	29904	EEF2K	22176278	22277509	22206326	28	29904	EEF2K	+
peak:582	chr16	22210062	22210071	29904	EEF2K	22176278	22277509	22206326	3739	29904	EEF2K	+
peak:583	chr16	22377164	22377166	1039	CDR2	22340605	22432630	22375090	-2074	1039	CDR2	-
peak:584	chr16	22407428	22407435	1039	CDR2	22340605	22432630	22431596	24164	1039	CDR2	-
peak:585	chr16	22473060	22473060	100132247	NPIPB5	22458144	22490601	22479121	-6060	100132247	NPIPB5	+
peak:586	chr16	22482198	22482210	100132247	NPIPB5	22458144	22490601	22479121	3082	100132247	NPIPB5	+
peak:587	chr16	22507579	22507582	100132247	NPIPB5	22497859	22672834	22507345	234	100132247	NPIPB5	+
peak:588	chr16	22513507	22513507	100132247	NPIPB5	22497859	22672834	22513519	-11	100132247	NPIPB5	+
peak:589	chr16	22534825	22534831	100132247	NPIPB5	22497859	22672834	22531492	3335	100132247	NPIPB5	+
peak:590	chr16	22536371	22536403	100132247	NPIPB5	22497859	22672834	22531492	4894	100132247	NPIPB5	+
peak:591	chr16	22536409	22536422	100132247	NPIPB5	22497859	22672834	22531492	4922	100132247	NPIPB5	+
peak:592	chr16	22620096	22620097	100132247	NPIPB5	22497859	22672834	22531492	88603	100132247	NPIPB5	+
peak:593	chr16	22948343	22948345	57478	USP31	22943523	23165992	23072548	124203	57478	USP31	-
peak:594	chr16	23108066	23108095	57478	USP31	22943523	23165992	23087130	-20949	57478	USP31	-
peak:595	chr16	23126318	23126321	57478	USP31	22943523	23165992	23149270	22950	57478	USP31	-
peak:596	chr16	23510442	23510505	23062	GGA2	23461382	23528606	23510464	-8	23062	GGA2	-
peak:597	chr16	23596299	23596324	4706	NDUFAB1	23578059	23608872	23596303	-7	4706	NDUFAB1	-
peak:598	chr16	24116500	24116514	5579	PRKCB	23795315	24194323	24092790	23716	5579	PRKCB	+
peak:599	chr16	24216414	24216420	102466247	MIR1273H	24194324	24229334	24203116	13300	102466247	MIR1273H	+
peak:600	chr16	24216891	24216904	102466247	MIR1273H	24194324	24229334	24203116	13780	102466247	MIR1273H	+
peak:601	chr16	24216956	24216998	102466247	MIR1273H	24194324	24229334	24203116	13860	102466247	MIR1273H	+
peak:602	chr16	24217034	24217057	102466247	MIR1273H	24194324	24229334	24203116	13928	102466247	MIR1273H	+
peak:603	chr16	24217059	24217077	102466247	MIR1273H	24194324	24229334	24203116	13951	102466247	MIR1273H	+
peak:604	chr16	24346736	24346772	10368	CACNG3	24229335	24396623	24255553	91200	10368	CACNG3	+
peak:605	chr16	24537754	24537761	5930	RBBP6	24396624	24617171	24537712	44	5930	RBBP6	+
peak:606	chr16	24537935	24537937	5930	RBBP6	24396624	24617171	24537712	223	5930	RBBP6	+
peak:607	chr16	24845956	24845981	115584	SLC5A11	24833816	24904063	24845958	9	115584	SLC5A11	+
peak:608	chr16	24845989	24846019	115584	SLC5A11	24833816	24904063	24845998	5	115584	SLC5A11	+
peak:609	chr16	24846039	24846052	115584	SLC5A11	24833816	24904063	24845998	46	115584	SLC5A11	+
peak:610	chr16	24846293	24846320	115584	SLC5A11	24833816	24904063	24846231	74	115584	SLC5A11	+
peak:611	chr16	24978864	24978867	55114	ARHGAP17	24904064	25041301	24977456	-1408	55114	ARHGAP17	-
peak:612	chr16	25031725	25031755	55114	ARHGAP17	24904064	25041301	25015666	-16073	55114	ARHGAP17	-
peak:613	chr16	25066888	25066929	283887	LINC02175	25041302	25085247	25066937	-28	283887	LINC02175	+
peak:614	chr16	25066995	25067007	283887	LINC02175	25041302	25085247	25066937	63	283887	LINC02175	+
peak:615	chr16	25107078	25107089	102723510	LCMT1-AS1	25085248	25111642	25103558	-3524	102723510	LCMT1-AS1	-
peak:616	chr16	25107092	25107149	102723510	LCMT1-AS1	25085248	25111642	25103558	-3561	102723510	LCMT1-AS1	-
peak:617	chr16	25111440	25111458	102723510	LCMT1-AS1	25085248	25111642	25111479	29	102723510	LCMT1-AS1	-
peak:618	chr16	25111465	25111496	102723510	LCMT1-AS1	25085248	25111642	25111479	0	102723510	LCMT1-AS1	-
peak:619	chr16	25111704	25111714	51451	LCMT1	25111643	25195238	25111729	-19	51451	LCMT1	+
peak:620	chr16	25111721	25111767	51451	LCMT1	25111643	25195238	25111745	0	51451	LCMT1	+
peak:621	chr16	25111775	25111807	51451	LCMT1	25111643	25195238	25111745	45	51451	LCMT1	+
peak:622	chr16	25111828	25111830	51451	LCMT1	25111643	25195238	25111745	83	51451	LCMT1	+
peak:623	chr16	26595442	26595454	162083	C16orf82	26545973	27135196	27066707	-471258	162083	C16orf82	+
peak:624	chr16	27199108	27199115	79831	KDM8	27135197	27225578	27203495	-4383	79831	KDM8	+
peak:625	chr16	27203482	27203513	79831	KDM8	27135197	27225578	27203495	1	79831	KDM8	+
peak:626	chr16	27203515	27203537	79831	KDM8	27135197	27225578	27203517	8	79831	KDM8	+
peak:627	chr16	27203942	27203942	79831	KDM8	27135197	27225578	27203975	-32	79831	KDM8	+
peak:628	chr16	27286189	27286202	400512	FLJ21408	27268821	27300162	27286657	-461	400512	FLJ21408	+
peak:629	chr16	27286216	27286238	400512	FLJ21408	27268821	27300162	27286657	-429	400512	FLJ21408	+
peak:630	chr16	27286277	27286299	400512	FLJ21408	27268821	27300162	27286657	-368	400512	FLJ21408	+
peak:631	chr16	27287998	27288030	400512	FLJ21408	27268821	27300162	27286657	1356	400512	FLJ21408	+
peak:632	chr16	27313486	27313506	3566	IL4R	27300163	27378755	27313668	-171	3566	IL4R	+
peak:633	chr16	27313555	27313616	3566	IL4R	27300163	27378755	27313668	-82	3566	IL4R	+
peak:634	chr16	27313637	27313649	3566	IL4R	27300163	27378755	27313668	-24	3566	IL4R	+
peak:635	chr16	27313663	27313675	3566	IL4R	27300163	27378755	27313668	0	3566	IL4R	+
peak:636	chr16	27313677	27313765	3566	IL4R	27300163	27378755	27313668	52	3566	IL4R	+
peak:637	chr16	27313882	27313986	3566	IL4R	27300163	27378755	27313934	0	3566	IL4R	+
peak:638	chr16	27322117	27322119	3566	IL4R	27300163	27378755	27315397	6720	3566	IL4R	+
peak:639	chr16	27721279	27721287	23247	KIAA0556	27550024	27830718	27701434	19848	23247	KIAA0556	+
peak:640	chr16	27721294	27721320	23247	KIAA0556	27550024	27830718	27701434	19872	23247	KIAA0556	+
peak:641	chr16	27721329	27721331	23247	KIAA0556	27550024	27830718	27701434	19895	23247	KIAA0556	+
peak:642	chr16	27721353	27721364	23247	KIAA0556	27550024	27830718	27701434	19923	23247	KIAA0556	+
peak:643	chr16	27721379	27721391	23247	KIAA0556	27550024	27830718	27701434	19950	23247	KIAA0556	+
peak:644	chr16	27721508	27721529	23247	KIAA0556	27550024	27830718	27701434	20083	23247	KIAA0556	+
peak:645	chr16	28164298	28164303	23214	XPO6	28082713	28252219	28165419	1118	23214	XPO6	-
peak:646	chr16	28164330	28164341	23214	XPO6	28082713	28252219	28165419	1083	23214	XPO6	-
peak:647	chr16	28164352	28164362	23214	XPO6	28082713	28252219	28165419	1061	23214	XPO6	-
peak:648	chr16	28181040	28181051	23214	XPO6	28082713	28252219	28181122	76	23214	XPO6	-
peak:649	chr16	28187883	28187894	23214	XPO6	28082713	28252219	28181122	-6765	23214	XPO6	-
peak:650	chr16	28193397	28193401	23214	XPO6	28082713	28252219	28181122	-12276	23214	XPO6	-
peak:651	chr16	28436198	28436205	728689	EIF3CL	28397447	28437213	28403879	-32321	728689	EIF3CL	-
peak:652	chr16	28491935	28491980	1201	CLN3	28491859	28494612	28491983	25	1201	CLN3	-
peak:653	chr16	28491992	28492000	1201	CLN3	28491859	28494612	28491983	-12	1201	CLN3	-
peak:654	chr16	28492007	28492035	1201	CLN3	28491859	28494612	28492023	1	1201	CLN3	-
peak:655	chr16	28492037	28492088	1201	CLN3	28491859	28494612	28492063	0	1201	CLN3	-
peak:656	chr16	28492264	28492264	1201	CLN3	28491859	28494612	28492302	37	1201	CLN3	-
peak:657	chr16	28492397	28492399	1201	CLN3	28491859	28494612	28492302	-95	1201	CLN3	-
peak:658	chr16	28494061	28494073	1201	CLN3	28491859	28494612	28494576	508	1201	CLN3	-
peak:659	chr16	28494271	28494293	1201	CLN3	28491859	28494612	28494576	293	1201	CLN3	-
peak:660	chr16	28494635	28494680	55911	APOBR	28494613	28495091	28494649	7	55911	APOBR	+
peak:661	chr16	28506802	28506807	246778	IL27	28501185	28525501	28506834	29	246778	IL27	-
peak:662	chr16	28506833	28506866	246778	IL27	28501185	28525501	28506834	-14	246778	IL27	-
peak:663	chr16	28507026	28507057	246778	IL27	28501185	28525501	28506834	-206	246778	IL27	-
peak:664	chr16	28526371	28526391	26471	NUPR1	28525502	28546544	28538951	12569	26471	NUPR1	-
peak:665	chr16	28537375	28537388	26471	NUPR1	28525502	28546544	28538951	1569	26471	NUPR1	-
peak:666	chr16	28537450	28537483	26471	NUPR1	28525502	28546544	28538951	1484	26471	NUPR1	-
peak:667	chr16	28537515	28537528	26471	NUPR1	28525502	28546544	28538951	1429	26471	NUPR1	-
peak:668	chr16	28537556	28537604	26471	NUPR1	28525502	28546544	28538951	1370	26471	NUPR1	-
peak:669	chr16	28537601	28537636	26471	NUPR1	28525502	28546544	28538951	1332	26471	NUPR1	-
peak:670	chr16	28538137	28538157	26471	NUPR1	28525502	28546544	28538951	803	26471	NUPR1	-
peak:671	chr16	28538936	28538950	26471	NUPR1	28525502	28546544	28538951	7	26471	NUPR1	-
peak:672	chr16	28538952	28538982	26471	NUPR1	28525502	28546544	28538951	-15	26471	NUPR1	-
peak:673	chr16	28539000	28539024	26471	NUPR1	28525502	28546544	28539008	-3	26471	NUPR1	-
peak:674	chr16	28539028	28539044	26471	NUPR1	28525502	28546544	28539008	-27	26471	NUPR1	-
peak:675	chr16	28539058	28539067	26471	NUPR1	28525502	28546544	28539008	-53	26471	NUPR1	-
peak:676	chr16	28539194	28539197	26471	NUPR1	28525502	28546544	28539174	-20	26471	NUPR1	-
peak:677	chr16	28596436	28596436	6799	SULT1A2	28593448	28603014	28596480	43	6799	SULT1A2	-
peak:678	chr16	28597044	28597056	6799	SULT1A2	28593448	28603014	28597047	-2	6799	SULT1A2	-
peak:679	chr16	28597063	28597073	6799	SULT1A2	28593448	28603014	28597047	-20	6799	SULT1A2	-
peak:680	chr16	28597079	28597091	6799	SULT1A2	28593448	28603014	28597109	23	6799	SULT1A2	-
peak:681	chr16	28597104	28597114	6799	SULT1A2	28593448	28603014	28597109	0	6799	SULT1A2	-
peak:682	chr16	28608288	28608292	6817	SULT1A1	28603015	28630639	28608920	629	6817	SULT1A1	-
peak:683	chr16	28609978	28609989	6817	SULT1A1	28603015	28630639	28609990	6	6817	SULT1A1	-
peak:684	chr16	28609992	28610029	6817	SULT1A1	28603015	28630639	28610007	-2	6817	SULT1A1	-
peak:685	chr16	28610035	28610058	6817	SULT1A1	28603015	28630639	28610032	-13	6817	SULT1A1	-
peak:686	chr16	28610065	28610069	6817	SULT1A1	28603015	28630639	28610032	-34	6817	SULT1A1	-
peak:687	chr16	28623202	28623231	6817	SULT1A1	28603015	28630639	28623252	35	6817	SULT1A1	-
peak:688	chr16	28623326	28623392	6817	SULT1A1	28603015	28630639	28623252	-106	6817	SULT1A1	-
peak:689	chr16	28623397	28623406	6817	SULT1A1	28603015	28630639	28623252	-148	6817	SULT1A1	-
peak:690	chr16	28623561	28623586	6817	SULT1A1	28603015	28630639	28623586	12	6817	SULT1A1	-
peak:691	chr16	28623589	28623604	6817	SULT1A1	28603015	28630639	28623586	-9	6817	SULT1A1	-
peak:692	chr16	28623610	28623632	6817	SULT1A1	28603015	28630639	28623625	3	6817	SULT1A1	-
peak:693	chr16	29074951	29075009	27040	LAT	28981383	29140398	28989577	85402	27040	LAT	+
peak:694	chr16	29147798	29147815	440352	SNX29P2	29140399	29344458	29291220	-143413	440352	SNX29P2	+
peak:695	chr16	29149034	29149067	440352	SNX29P2	29140399	29344458	29291220	-142169	440352	SNX29P2	+
peak:696	chr16	29157304	29157318	440352	SNX29P2	29140399	29344458	29291220	-133908	440352	SNX29P2	+
peak:697	chr16	29157364	29157381	440352	SNX29P2	29140399	29344458	29291220	-133847	440352	SNX29P2	+
peak:698	chr16	29264582	29264618	440352	SNX29P2	29140399	29344458	29291220	-26619	440352	SNX29P2	+
peak:699	chr16	29271784	29271788	440352	SNX29P2	29140399	29344458	29291220	-19433	440352	SNX29P2	+
peak:700	chr16	29291066	29291088	440352	SNX29P2	29140399	29344458	29291220	-142	440352	SNX29P2	+
peak:701	chr16	29291474	29291486	440352	SNX29P2	29140399	29344458	29291220	259	440352	SNX29P2	+
peak:702	chr16	29613718	29613733	100500917	MIR3680-1	29530498	29631122	29599265	-14459	100500917	MIR3680-1	-
peak:703	chr16	29645197	29645201	6693	SPN	29631123	29663267	29662979	-17779	6693	SPN	+
peak:704	chr16	29728887	29728889	283897	C16orf54	29712595	29762123	29746006	17117	283897	C16orf54	-
peak:705	chr16	29735788	29735790	283897	C16orf54	29712595	29762123	29746006	10216	283897	C16orf54	-
peak:706	chr16	29736914	29736924	283897	C16orf54	29712595	29762123	29746006	9086	283897	C16orf54	-
peak:707	chr16	29743246	29743252	283897	C16orf54	29712595	29762123	29746006	2756	283897	C16orf54	-
peak:708	chr16	29749015	29749020	283897	C16orf54	29712595	29762123	29746006	-3010	283897	C16orf54	-
peak:709	chr16	29760775	29760794	283897	C16orf54	29712595	29762123	29746006	-14777	283897	C16orf54	-
peak:710	chr16	29760803	29760818	283897	C16orf54	29712595	29762123	29746006	-14803	283897	C16orf54	-
peak:711	chr16	29760822	29760835	283897	C16orf54	29712595	29762123	29746006	-14821	283897	C16orf54	-
peak:712	chr16	29760842	29760858	283897	C16orf54	29712595	29762123	29746006	-14843	283897	C16orf54	-
peak:713	chr16	29778253	29778285	653808	ZG16	29762124	29784479	29778240	28	653808	ZG16	+
peak:714	chr16	29780301	29780316	653808	ZG16	29762124	29784479	29778240	2067	653808	ZG16	+
peak:715	chr16	29790716	29790765	3835	KIF22	29784480	29804803	29790734	5	3835	KIF22	+
peak:716	chr16	29790767	29790792	3835	KIF22	29784480	29804803	29790754	24	3835	KIF22	+
peak:717	chr16	29791017	29791017	3835	KIF22	29784480	29804803	29790971	45	3835	KIF22	+
peak:718	chr16	29814420	29814431	79447	PAGR1	29814122	29818816	29815952	-1526	79447	PAGR1	+
peak:719	chr16	29814588	29814619	79447	PAGR1	29814122	29818816	29815952	-1348	79447	PAGR1	+
peak:720	chr16	29814705	29814718	79447	PAGR1	29814122	29818816	29815952	-1240	79447	PAGR1	+
peak:721	chr16	29814881	29814906	79447	PAGR1	29814122	29818816	29815952	-1058	79447	PAGR1	+
peak:722	chr16	29814927	29814969	79447	PAGR1	29814122	29818816	29815952	-1003	79447	PAGR1	+
peak:723	chr16	29815014	29815030	79447	PAGR1	29814122	29818816	29815952	-929	79447	PAGR1	+
peak:724	chr16	29829609	29829656	9961	MVP	29818817	29849781	29829612	19	9961	MVP	+
peak:725	chr16	29829707	29829731	9961	MVP	29818817	29849781	29829730	-10	9961	MVP	+
peak:726	chr16	29829907	29829918	9961	MVP	29818817	29849781	29829730	181	9961	MVP	+
peak:727	chr16	29829930	29829940	9961	MVP	29818817	29849781	29829730	204	9961	MVP	+
peak:728	chr16	29830068	29830101	9961	MVP	29818817	29849781	29829730	353	9961	MVP	+
peak:729	chr16	29830531	29830545	9961	MVP	29818817	29849781	29829730	807	9961	MVP	+
peak:730	chr16	29830560	29830589	9961	MVP	29818817	29849781	29829730	843	9961	MVP	+
peak:731	chr16	29830633	29830645	9961	MVP	29818817	29849781	29829730	908	9961	MVP	+
peak:732	chr16	29830896	29830921	9961	MVP	29818817	29849781	29829730	1177	9961	MVP	+
peak:733	chr16	29940903	29940903	124446	TMEM219	29933961	29968528	29940885	17	124446	TMEM219	+
peak:734	chr16	29973831	29973841	9344	TAOK2	29968529	29992602	29973641	194	9344	TAOK2	+
peak:735	chr16	29974902	29974947	9344	TAOK2	29968529	29992602	29974281	642	9344	TAOK2	+
peak:736	chr16	30096196	30096248	83719	YPEL3	30093384	30102673	30096208	-13	83719	YPEL3	-
peak:737	chr16	30096256	30096268	83719	YPEL3	30093384	30102673	30096244	-17	83719	YPEL3	-
peak:738	chr16	30097075	30097093	83719	YPEL3	30093384	30102673	30096915	-168	83719	YPEL3	-
peak:739	chr16	30134774	30134775	5595	MAPK3	30114928	30153166	30123506	-11267	5595	MAPK3	-
peak:740	chr16	30138217	30138218	5595	MAPK3	30114928	30153166	30123506	-14710	5595	MAPK3	-
peak:741	chr16	30193656	30193677	552900	BOLA2	30190800	30193792	30193666	0	552900	BOLA2	-
peak:742	chr16	30193685	30193700	552900	BOLA2	30190800	30193792	30193697	4	552900	BOLA2	-
peak:743	chr16	30193843	30193845	548593	SLX1A	30193793	30194127	30193887	-42	548593	SLX1A	+
peak:744	chr16	30193871	30193871	548593	SLX1A	30193793	30194127	30193887	-15	548593	SLX1A	+
peak:745	chr16	30193893	30193893	548593	SLX1A	30193793	30194127	30193887	5	548593	SLX1A	+
peak:746	chr16	30193912	30193912	548593	SLX1A	30193793	30194127	30193917	-4	548593	SLX1A	+
peak:747	chr16	30194369	30194369	552900	BOLA2	30194128	30195309	30194306	-62	552900	BOLA2	-
peak:748	chr16	30199255	30199255	445329	SULT1A4	30197944	30218294	30199231	23	445329	SULT1A4	+
peak:749	chr16	30200779	30200779	445329	SULT1A4	30197944	30218294	30200729	49	445329	SULT1A4	+
peak:750	chr16	30245521	30245521	613037	NPIPB13	30218295	30304722	30245829	307	613037	NPIPB13	-
peak:751	chr16	30374795	30374808	29895	MYLPF	30370600	30377937	30374777	23	29895	MYLPF	+
peak:752	chr16	30374814	30374814	29895	MYLPF	30370600	30377937	30374777	36	29895	MYLPF	+
peak:753	chr16	30375849	30375861	29895	MYLPF	30370600	30377937	30375820	34	29895	MYLPF	+
peak:754	chr16	30376044	30376080	29895	MYLPF	30370600	30377937	30375820	241	29895	MYLPF	+
peak:755	chr16	30376139	30376152	29895	MYLPF	30370600	30377937	30375820	324	29895	MYLPF	+
peak:756	chr16	30376154	30376169	29895	MYLPF	30370600	30377937	30375820	340	29895	MYLPF	+
peak:757	chr16	30377811	30377823	29895	MYLPF	30370600	30377937	30377563	253	29895	MYLPF	+
peak:758	chr16	30377832	30377840	29895	MYLPF	30370600	30377937	30377563	272	29895	MYLPF	+
peak:759	chr16	30377868	30377876	29895	MYLPF	30370600	30377937	30377563	308	29895	MYLPF	+
peak:760	chr16	30377882	30377908	29895	MYLPF	30370600	30377937	30377563	331	29895	MYLPF	+
peak:761	chr16	30377938	30377952	197407	ZNF48	30377938	30380342	30378312	-366	197407	ZNF48	+
peak:762	chr16	30378431	30378452	197407	ZNF48	30377938	30380342	30378314	126	197407	ZNF48	+
peak:763	chr16	30378466	30378487	197407	ZNF48	30377938	30380342	30378314	161	197407	ZNF48	+
peak:764	chr16	30378745	30378772	197407	ZNF48	30377938	30380342	30378314	443	197407	ZNF48	+
peak:765	chr16	30378837	30378886	197407	ZNF48	30377938	30380342	30378314	546	197407	ZNF48	+
peak:766	chr16	30378912	30378940	197407	ZNF48	30377938	30380342	30378314	611	197407	ZNF48	+
peak:767	chr16	30379122	30379149	197407	ZNF48	30377938	30380342	30378314	820	197407	ZNF48	+
peak:768	chr16	30379463	30379489	197407	ZNF48	30377938	30380342	30378314	1161	197407	ZNF48	+
peak:769	chr16	30379668	30379669	197407	ZNF48	30377938	30380342	30378314	1353	197407	ZNF48	+
peak:770	chr16	30382547	30382582	1731	2001-09-01	30380343	30388981	30382577	12	1731	2001-09-01	-
peak:771	chr16	30382589	30382598	1731	2001-09-01	30380343	30388981	30382577	-15	1731	2001-09-01	-
peak:772	chr16	30382806	30382821	1731	2001-09-01	30380343	30388981	30382813	0	1731	2001-09-01	-
peak:773	chr16	30382823	30382834	1731	2001-09-01	30380343	30388981	30382813	-14	1731	2001-09-01	-
peak:774	chr16	30445842	30445852	22928	SEPHS2	30438129	30459419	30446181	333	22928	SEPHS2	-
peak:775	chr16	30445866	30445882	22928	SEPHS2	30438129	30459419	30446181	306	22928	SEPHS2	-
peak:776	chr16	30541165	30541182	65988	ZNF747	30530837	30546779	30535347	-5825	65988	ZNF747	-
peak:777	chr16	30548246	30548289	92595	ZNF764	30546780	30564909	30558211	9943	92595	ZNF764	-
peak:778	chr16	30609264	30609268	115509	ZNF689	30597629	30637364	30609485	218	115509	ZNF689	-
peak:779	chr16	30610145	30610155	115509	ZNF689	30597629	30637364	30610374	223	115509	ZNF689	-
peak:780	chr16	30610171	30610182	115509	ZNF689	30597629	30637364	30610374	197	115509	ZNF689	-
peak:781	chr16	30610295	30610339	115509	ZNF689	30597629	30637364	30610374	56	115509	ZNF689	-
peak:782	chr16	30610343	30610397	115509	ZNF689	30597629	30637364	30610374	3	115509	ZNF689	-
peak:783	chr16	30610775	30610775	115509	ZNF689	30597629	30637364	30610386	-388	115509	ZNF689	-
peak:784	chr16	30650688	30650722	78994	PRR14	30637365	30657075	30650717	-11	78994	PRR14	+
peak:785	chr16	30650730	30650757	78994	PRR14	30637365	30657075	30650729	13	78994	PRR14	+
peak:786	chr16	30650765	30650787	78994	PRR14	30637365	30657075	30650778	-1	78994	PRR14	+
peak:787	chr16	30840791	30840795	9274	BCL7C	30813979	30857988	30840754	-38	9274	BCL7C	-
peak:788	chr16	30902582	30902615	1489	CTF1	30895784	30909846	30896638	5959	1489	CTF1	+
peak:789	chr16	31135682	31135696	5652	PRSS8	31133049	31138248	31135703	13	5652	PRSS8	-
peak:790	chr16	31135700	31135737	5652	PRSS8	31133049	31138248	31135727	8	5652	PRSS8	-
peak:791	chr16	31201857	31201857	29108	PYCARD	31196407	31208735	31202440	582	29108	PYCARD	-
peak:792	chr16	31253665	31253672	3684	ITGAM	31238675	31342757	31259990	-6321	3684	ITGAM	+
peak:793	chr16	31253774	31253781	3684	ITGAM	31238675	31342757	31259990	-6212	3684	ITGAM	+
peak:794	chr16	31253795	31253809	3684	ITGAM	31238675	31342757	31259990	-6187	3684	ITGAM	+
peak:795	chr16	31369699	31369706	3687	ITGAX	31342758	31382393	31371474	-1771	3687	ITGAX	+
peak:796	chr16	31404672	31404705	3681	ITGAD	31382394	31426113	31393335	11352	3681	ITGAD	+
peak:797	chr16	31483121	31483124	6524	SLC5A2	31478222	31490974	31483118	3	6524	SLC5A2	+
peak:798	chr16	31484666	31484672	6524	SLC5A2	31478222	31490974	31484747	-77	6524	SLC5A2	+
peak:799	chr16	31508371	31508409	64755	C16orf58	31490975	31518586	31508391	0	64755	C16orf58	-
peak:800	chr16	31508451	31508513	64755	C16orf58	31490975	31518586	31508413	-68	64755	C16orf58	-
peak:801	chr16	31522249	31522257	51327	AHSP	31518587	31620603	31527864	-5610	51327	AHSP	+
peak:802	chr16	31569145	31569160	51327	AHSP	31518587	31620603	31527977	41174	51327	AHSP	+
peak:803	chr16	31569242	31569254	51327	AHSP	31518587	31620603	31527977	41270	51327	AHSP	+
peak:804	chr16	31569709	31569716	51327	AHSP	31518587	31620603	31527977	41734	51327	AHSP	+
peak:805	chr16	31700565	31700636	124411	ZNF720	31620604	31793532	31713229	-12628	124411	ZNF720	+
peak:806	chr16	31700646	31700658	124411	ZNF720	31620604	31793532	31713229	-12576	124411	ZNF720	+
peak:807	chr16	31713052	31713055	124411	ZNF720	31620604	31793532	31713229	-175	124411	ZNF720	+
peak:808	chr16	31713232	31713296	124411	ZNF720	31620604	31793532	31713269	-4	124411	ZNF720	+
peak:809	chr16	31713298	31713309	124411	ZNF720	31620604	31793532	31713303	0	124411	ZNF720	+
peak:810	chr16	31713680	31713701	124411	ZNF720	31620604	31793532	31713306	383	124411	ZNF720	+
peak:811	chr16	31850641	31850641	10308	ZNF267	31793533	32063392	31873758	-23116	10308	ZNF267	+
peak:812	chr16	31873773	31873844	10308	ZNF267	31793533	32063392	31873807	0	10308	ZNF267	+
peak:813	chr16	31874312	31874336	10308	ZNF267	31793533	32063392	31874066	257	10308	ZNF267	+
peak:814	chr16	31874914	31874924	10308	ZNF267	31793533	32063392	31874066	852	10308	ZNF267	+
peak:815	chr16	31877448	31877461	10308	ZNF267	31793533	32063392	31874066	3387	10308	ZNF267	+
peak:816	chr16	31877563	31877604	10308	ZNF267	31793533	32063392	31874066	3516	10308	ZNF267	+
peak:817	chr16	31877616	31877626	10308	ZNF267	31793533	32063392	31874066	3554	10308	ZNF267	+
peak:818	chr16	31877825	31877835	10308	ZNF267	31793533	32063392	31874066	3763	10308	ZNF267	+
peak:819	chr16	31880595	31880598	10308	ZNF267	31793533	32063392	31874066	6529	10308	ZNF267	+
peak:820	chr16	31909146	31909148	10308	ZNF267	31793533	32063392	31874066	35080	10308	ZNF267	+
peak:821	chr16	31914841	31914854	10308	ZNF267	31793533	32063392	31874066	40780	10308	ZNF267	+
peak:822	chr16	32600340	32600366	653550	TP53TG3C	32464726	32675510	32675239	74885	653550	TP53TG3C	-
peak:823	chr16	32746034	32746043	729355	TP53TG3B	32676431	33193960	32676732	-69305	729355	TP53TG3B	-
peak:824	chr16	32753713	32753731	729355	TP53TG3B	32676431	33193960	32676732	-76989	729355	TP53TG3B	-
peak:825	chr16	33605825	33605839	24150	TP53TG3	33459348	33809843	33459650	146181	24150	TP53TG3	+
peak:826	chr16	33606057	33606075	24150	TP53TG3	33459348	33809843	33459650	146415	24150	TP53TG3	+
peak:827	chr16	33606079	33606085	24150	TP53TG3	33459348	33809843	33459650	146431	24150	TP53TG3	+
peak:828	chr16	33606097	33606105	24150	TP53TG3	33459348	33809843	33459650	146450	24150	TP53TG3	+
peak:829	chr16	33700432	33700460	24150	TP53TG3	33459348	33809843	33459650	240795	24150	TP53TG3	+
peak:830	chr16	33769402	33769419	24150	TP53TG3	33459348	33809843	33459650	309759	24150	TP53TG3	+
peak:831	chr16	34152728	34152770	649159	NA	33809844	34761724	34160036	7286	649159	NA	-
peak:832	chr16	35746615	35746623	400533	LINC02167	35624866	41166305	35746552	66	400533	LINC02167	+
peak:833	chr16	35746967	35746973	400533	LINC02167	35624866	41166305	35746552	417	400533	LINC02167	+
peak:834	chr16	35746985	35746996	400533	LINC02167	35624866	41166305	35746552	437	400533	LINC02167	+
peak:835	chr16	35747018	35747031	400533	LINC02167	35624866	41166305	35746552	471	400533	LINC02167	+
peak:836	chr16	46748281	46748281	91807	MYLK3	46703049	46810583	46748309	27	91807	MYLK3	-
peak:837	chr16	46748337	46748351	91807	MYLK3	46703049	46810583	46748309	-34	91807	MYLK3	-
peak:838	chr16	46748413	46748421	91807	MYLK3	46703049	46810583	46748309	-107	91807	MYLK3	-
peak:839	chr16	46788144	46788144	91807	MYLK3	46703049	46810583	46790407	2262	91807	MYLK3	-
peak:840	chr16	46889272	46889275	84706	GPT2	46857895	46941722	46884835	4437	84706	GPT2	+
peak:841	chr16	46971404	46971435	10294	DNAJA2	46941723	47041711	46972943	1523	10294	DNAJA2	-
peak:842	chr16	46971509	46971525	10294	DNAJA2	46941723	47041711	46972943	1425	10294	DNAJA2	-
peak:843	chr16	46973624	46973624	10294	DNAJA2	46941723	47041711	46973664	39	10294	DNAJA2	-
peak:844	chr16	46973635	46973709	10294	DNAJA2	46941723	47041711	46973664	-7	10294	DNAJA2	-
peak:845	chr16	46973748	46973783	10294	DNAJA2	46941723	47041711	46973788	22	10294	DNAJA2	-
peak:846	chr16	46973926	46973930	10294	DNAJA2	46941723	47041711	46973788	-139	10294	DNAJA2	-
peak:847	chr16	47396215	47396231	81533	ITFG1	47191367	47460146	47396220	-2	81533	ITFG1	-
peak:848	chr16	47451641	47451668	81533	ITFG1	47191367	47460146	47452757	1102	81533	ITFG1	-
peak:849	chr16	47459139	47459180	81533	ITFG1	47191367	47460146	47459169	9	81533	ITFG1	-
peak:850	chr16	47504802	47504830	5257	PHKB	47481953	47710520	47499756	5059	5257	PHKB	+
peak:851	chr16	47504891	47504919	5257	PHKB	47481953	47710520	47499756	5148	5257	PHKB	+
peak:852	chr16	47505168	47505203	5257	PHKB	47481953	47710520	47499756	5428	5257	PHKB	+
peak:853	chr16	47505213	47505226	5257	PHKB	47481953	47710520	47499756	5462	5257	PHKB	+
peak:854	chr16	47505257	47505286	5257	PHKB	47481953	47710520	47499756	5514	5257	PHKB	+
peak:855	chr16	47505299	47505316	5257	PHKB	47481953	47710520	47499756	5550	5257	PHKB	+
peak:856	chr16	47886799	47886805	100507534	LINC02192	47872855	47986885	47887130	327	100507534	LINC02192	-
peak:857	chr16	47886887	47886927	100507534	LINC02192	47872855	47986885	47887130	222	100507534	LINC02192	-
peak:858	chr16	47928154	47928161	100507534	LINC02192	47872855	47986885	47887130	-41026	100507534	LINC02192	-
peak:859	chr16	48117486	48117490	94160	ABCC12	47986886	48171704	48115433	-2054	94160	ABCC12	-
peak:860	chr16	48232167	48232167	85320	ABCC11	48171705	48239736	48232271	103	85320	ABCC11	-
peak:861	chr16	48365879	48365893	6477	SIAH1	48361087	48497493	48365901	14	6477	SIAH1	-
peak:862	chr16	48448397	48448440	6477	SIAH1	48361087	48497493	48448402	-15	6477	SIAH1	-
peak:863	chr16	48498333	48498333	9683	N4BP1	48497494	48950815	48546584	48250	9683	N4BP1	-
peak:864	chr16	48559776	48559778	9683	N4BP1	48497494	48950815	48553653	-6123	9683	N4BP1	-
peak:865	chr16	48578392	48578395	9683	N4BP1	48497494	48950815	48553653	-24739	9683	N4BP1	-
peak:866	chr16	48609497	48609516	9683	N4BP1	48497494	48950815	48610209	702	9683	N4BP1	-
peak:867	chr16	48609863	48609953	9683	N4BP1	48497494	48950815	48610209	300	9683	N4BP1	-
peak:868	chr16	48609964	48610004	9683	N4BP1	48497494	48950815	48610209	224	9683	N4BP1	-
peak:869	chr16	48610043	48610072	9683	N4BP1	48497494	48950815	48610209	151	9683	N4BP1	-
peak:870	chr16	48610151	48610230	9683	N4BP1	48497494	48950815	48610209	18	9683	N4BP1	-
peak:871	chr16	48610302	48610316	9683	N4BP1	48497494	48950815	48610209	-99	9683	N4BP1	-
peak:872	chr16	48611958	48611973	9683	N4BP1	48497494	48950815	48610209	-1755	9683	N4BP1	-
peak:873	chr16	48612045	48612054	9683	N4BP1	48497494	48950815	48610209	-1839	9683	N4BP1	-
peak:874	chr16	48613170	48613174	9683	N4BP1	48497494	48950815	48610209	-2962	9683	N4BP1	-
peak:875	chr16	48613226	48613229	9683	N4BP1	48497494	48950815	48610209	-3017	9683	N4BP1	-
peak:876	chr16	48613596	48613636	9683	N4BP1	48497494	48950815	48610209	-3406	9683	N4BP1	-
peak:877	chr16	48623427	48623447	9683	N4BP1	48497494	48950815	48620148	-3288	9683	N4BP1	-
peak:878	chr16	48623451	48623463	9683	N4BP1	48497494	48950815	48620148	-3308	9683	N4BP1	-
peak:879	chr16	49995727	49995727	255919	CNEP1R1	49941165	50046050	50024410	-28682	255919	CNEP1R1	+
peak:880	chr16	50165073	50165077	64282	PAPD5	50116476	50230181	50154161	10913	64282	PAPD5	+
peak:881	chr16	50169413	50169416	64282	PAPD5	50116476	50230181	50154161	15252	64282	PAPD5	+
peak:882	chr16	50174763	50174765	64282	PAPD5	50116476	50230181	50154161	20602	64282	PAPD5	+
peak:883	chr16	50180689	50180702	64282	PAPD5	50116476	50230181	50154161	26533	64282	PAPD5	+
peak:884	chr16	50182923	50182925	64282	PAPD5	50116476	50230181	50154161	28762	64282	PAPD5	+
peak:885	chr16	50266530	50266574	113	ADCY7	50230182	50290346	50266551	0	113	ADCY7	+
peak:886	chr16	50266585	50266595	113	ADCY7	50230182	50290346	50266551	38	113	ADCY7	+
peak:887	chr16	50282166	50282172	113	ADCY7	50230182	50290346	50279527	2641	113	ADCY7	+
peak:888	chr16	50287942	50287942	113	ADCY7	50230182	50290346	50287912	29	113	ADCY7	+
peak:889	chr16	50303996	50304007	113	ADCY7	50296719	50316516	50304394	-392	113	ADCY7	+
peak:890	chr16	50368906	50368914	29117	BRD7	50316517	50458632	50368920	9	29117	BRD7	-
peak:891	chr16	50369042	50369059	29117	BRD7	50316517	50458632	50368934	-115	29117	BRD7	-
peak:892	chr16	50386415	50386418	29117	BRD7	50316517	50458632	50368934	-17481	29117	BRD7	-
peak:893	chr16	50396873	50396886	29117	BRD7	50316517	50458632	50368934	-27944	29117	BRD7	-
peak:894	chr16	50396890	50396902	29117	BRD7	50316517	50458632	50368934	-27961	29117	BRD7	-
peak:895	chr16	50417493	50417496	29117	BRD7	50316517	50458632	50368934	-48559	29117	BRD7	-
peak:896	chr16	50442871	50442887	29117	BRD7	50316517	50458632	50368934	-73944	29117	BRD7	-
peak:897	chr16	50468425	50468446	85407	NKD1	50458633	50653215	50548330	-79894	85407	NKD1	+
peak:898	chr16	50505947	50505958	85407	NKD1	50458633	50653215	50548330	-42377	85407	NKD1	+
peak:899	chr16	50505964	50505976	85407	NKD1	50458633	50653215	50548330	-42359	85407	NKD1	+
peak:900	chr16	50505997	50506003	85407	NKD1	50458633	50653215	50548330	-42329	85407	NKD1	+
peak:901	chr16	50519210	50519215	85407	NKD1	50458633	50653215	50548330	-29117	85407	NKD1	+
peak:902	chr16	50552898	50552942	85407	NKD1	50458633	50653215	50548396	4523	85407	NKD1	+
peak:903	chr16	50668403	50668410	124460	SNX20	50653216	50687478	50681206	12799	124460	SNX20	-
peak:904	chr16	50668421	50668431	124460	SNX20	50653216	50687478	50681206	12779	124460	SNX20	-
peak:905	chr16	50672591	50672616	124460	SNX20	50653216	50687478	50681206	8602	124460	SNX20	-
peak:906	chr16	50672680	50672699	124460	SNX20	50653216	50687478	50681206	8516	124460	SNX20	-
peak:907	chr16	50672978	50672991	124460	SNX20	50653216	50687478	50681206	8221	124460	SNX20	-
peak:908	chr16	50693569	50693635	64127	NOD2	50687479	50727122	50693603	0	64127	NOD2	+
peak:909	chr16	50695682	50695699	64127	NOD2	50687479	50727122	50697139	-1448	64127	NOD2	+
peak:910	chr16	50695713	50695738	64127	NOD2	50687479	50727122	50697139	-1413	64127	NOD2	+
peak:911	chr16	50695758	50695765	64127	NOD2	50687479	50727122	50697139	-1377	64127	NOD2	+
peak:912	chr16	50696724	50696741	64127	NOD2	50687479	50727122	50697139	-406	64127	NOD2	+
peak:913	chr16	50696747	50696779	64127	NOD2	50687479	50727122	50697139	-375	64127	NOD2	+
peak:914	chr16	50696943	50696960	64127	NOD2	50687479	50727122	50697139	-187	64127	NOD2	+
peak:915	chr16	50697000	50697010	64127	NOD2	50687479	50727122	50697139	-133	64127	NOD2	+
peak:916	chr16	50706193	50706197	64127	NOD2	50687479	50727122	50712194	-5998	64127	NOD2	+
peak:917	chr16	50864128	50864131	1540	CYLD	50742533	50905687	50793617	70511	1540	CYLD	+
peak:918	chr16	50864188	50864196	1540	CYLD	50742533	50905687	50793617	70574	1540	CYLD	+
peak:919	chr16	51007147	51007149	101927334	LINC02127	50905688	51087747	51017758	-10609	101927334	LINC02127	+
peak:920	chr16	51126301	51126305	6299	SALL1	51087748	51456943	51150597	24293	6299	SALL1	-
peak:921	chr16	51140306	51140328	6299	SALL1	51087748	51456943	51150597	10279	6299	SALL1	-
peak:922	chr16	51141010	51141017	6299	SALL1	51087748	51456943	51150597	9583	6299	SALL1	-
peak:923	chr16	51141021	51141023	6299	SALL1	51087748	51456943	51150597	9574	6299	SALL1	-
peak:924	chr16	51141039	51141063	6299	SALL1	51087748	51456943	51150597	9545	6299	SALL1	-
peak:925	chr16	51141230	51141232	6299	SALL1	51087748	51456943	51150597	9365	6299	SALL1	-
peak:926	chr16	51141253	51141255	6299	SALL1	51087748	51456943	51150597	9342	6299	SALL1	-
peak:927	chr16	51141551	51141570	6299	SALL1	51087748	51456943	51150597	9036	6299	SALL1	-
peak:928	chr16	51141791	51141797	6299	SALL1	51087748	51456943	51150597	8802	6299	SALL1	-
peak:929	chr16	51141879	51141886	6299	SALL1	51087748	51456943	51150597	8714	6299	SALL1	-
peak:930	chr16	51268113	51268118	6299	SALL1	51087748	51456943	51151367	-116747	6299	SALL1	-
peak:931	chr16	51525100	51525115	101927364	LINC01571	51456944	51899467	51762519	-237411	101927364	LINC01571	+
peak:932	chr16	51525125	51525136	101927364	LINC01571	51456944	51899467	51762519	-237388	101927364	LINC01571	+
peak:933	chr16	52271592	52271624	283854	CASC22	52171923	52358649	52271572	35	283854	CASC22	+
peak:934	chr16	52383735	52383742	27324	TOX3	52358650	52550990	52445726	61987	27324	TOX3	-
peak:935	chr16	52450520	52450520	27324	TOX3	52358650	52550990	52445726	-4793	27324	TOX3	-
peak:936	chr16	52450540	52450547	27324	TOX3	52358650	52550990	52445726	-4816	27324	TOX3	-
peak:937	chr16	52450556	52450573	27324	TOX3	52358650	52550990	52445726	-4837	27324	TOX3	-
peak:938	chr16	52450665	52450672	27324	TOX3	52358650	52550990	52445726	-4941	27324	TOX3	-
peak:939	chr16	52589349	52589349	643714	CASC16	52550991	52853569	52606935	17585	643714	CASC16	-
peak:940	chr16	52606923	52606934	643714	CASC16	52550991	52853569	52606935	6	643714	CASC16	-
peak:941	chr16	52606947	52606959	643714	CASC16	52550991	52853569	52606935	-17	643714	CASC16	-
peak:942	chr16	52606971	52606986	643714	CASC16	52550991	52853569	52606935	-42	643714	CASC16	-
peak:943	chr16	52609446	52609447	643714	CASC16	52550991	52853569	52606935	-2510	643714	CASC16	-
peak:944	chr16	52612223	52612234	643714	CASC16	52550991	52853569	52606935	-5292	643714	CASC16	-
peak:945	chr16	52612272	52612282	643714	CASC16	52550991	52853569	52606935	-5341	643714	CASC16	-
peak:946	chr16	53044176	53044188	80205	CHD9	52853570	53374422	53055033	-10850	80205	CHD9	+
peak:947	chr16	53044206	53044223	80205	CHD9	52853570	53374422	53055033	-10818	80205	CHD9	+
peak:948	chr16	53044235	53044253	80205	CHD9	52853570	53374422	53055033	-10788	80205	CHD9	+
peak:949	chr16	53044287	53044299	80205	CHD9	52853570	53374422	53055033	-10739	80205	CHD9	+
peak:950	chr16	53054968	53054972	80205	CHD9	52853570	53374422	53055033	-62	80205	CHD9	+
peak:951	chr16	53054974	53055049	80205	CHD9	52853570	53374422	53055033	-21	80205	CHD9	+
peak:952	chr16	53062108	53062121	80205	CHD9	52853570	53374422	53055039	7074	80205	CHD9	+
peak:953	chr16	53062130	53062143	80205	CHD9	52853570	53374422	53055039	7096	80205	CHD9	+
peak:954	chr16	53099104	53099143	80205	CHD9	52853570	53374422	53099160	-36	80205	CHD9	+
peak:955	chr16	53099159	53099169	80205	CHD9	52853570	53374422	53099160	3	80205	CHD9	+
peak:956	chr16	53099173	53099209	80205	CHD9	52853570	53374422	53099160	30	80205	CHD9	+
peak:957	chr16	53099845	53099846	80205	CHD9	52853570	53374422	53099160	684	80205	CHD9	+
peak:958	chr16	53188630	53188633	80205	CHD9	52853570	53374422	53207989	-19357	80205	CHD9	+
peak:959	chr16	53373472	53373506	80205	CHD9	52853570	53374422	53314867	58621	80205	CHD9	+
peak:960	chr16	53413269	53413272	5934	RBL2	53374423	53486238	53433977	-20706	5934	RBL2	+
peak:961	chr16	53434431	53434502	5934	RBL2	53374423	53486238	53434420	45	5934	RBL2	+
peak:962	chr16	53434659	53434698	5934	RBL2	53374423	53486238	53434420	257	5934	RBL2	+
peak:963	chr16	53502935	53503011	64400	AKTIP	53486239	53571392	53503206	232	64400	AKTIP	-
peak:964	chr16	53503194	53503244	64400	AKTIP	53486239	53571392	53503223	3	64400	AKTIP	-
peak:965	chr16	53518820	53518851	64400	AKTIP	53486239	53571392	53504411	-14423	64400	AKTIP	-
peak:966	chr16	53519538	53519562	64400	AKTIP	53486239	53571392	53504411	-15138	64400	AKTIP	-
peak:967	chr16	53531750	53531750	64400	AKTIP	53486239	53571392	53504411	-27338	64400	AKTIP	-
peak:968	chr16	53672904	53672907	23322	RPGRIP1L	53571393	53703845	53659893	-13011	23322	RPGRIP1L	-
peak:969	chr16	53673205	53673213	23322	RPGRIP1L	53571393	53703845	53659893	-13315	23322	RPGRIP1L	-
peak:970	chr16	53703816	53703816	23322	RPGRIP1L	53571393	53703845	53703810	-5	23322	RPGRIP1L	-
peak:971	chr16	53703831	53703878	23322	RPGRIP1L	53703847	53703950	53703859	4	23322	RPGRIP1L	-
peak:972	chr16	53703884	53703894	23322	RPGRIP1L	53703847	53703950	53703889	0	23322	RPGRIP1L	-
peak:973	chr16	53704142	53704182	79068	FTO	53703951	53986711	53704156	5	79068	FTO	+
peak:974	chr16	53704199	53704202	79068	FTO	53703951	53986711	53704182	17	79068	FTO	+
peak:975	chr16	53746234	53746257	79068	FTO	53703951	53986711	53704182	42062	79068	FTO	+
peak:976	chr16	53886884	53886903	79068	FTO	53703951	53986711	53886917	-23	79068	FTO	+
peak:977	chr16	53886997	53886999	79068	FTO	53703951	53986711	53886930	67	79068	FTO	+
peak:978	chr16	53900637	53900637	79068	FTO	53703951	53986711	53911256	-10618	79068	FTO	+
peak:979	chr16	53904861	53904883	79068	FTO	53703951	53986711	53911256	-6383	79068	FTO	+
peak:980	chr16	53984349	53984350	79068	FTO	53703951	53986711	53934030	50318	79068	FTO	+
peak:981	chr16	54063711	54063715	79068	FTO	54051516	54167191	54063637	75	79068	FTO	+
peak:982	chr16	54111977	54111987	79068	FTO	54051516	54167191	54063637	48344	79068	FTO	+
peak:983	chr16	54112009	54112020	79068	FTO	54051516	54167191	54063637	48376	79068	FTO	+
peak:984	chr16	54270697	54270706	100996338	LINC02169	54167192	54278300	54270746	44	100996338	LINC02169	-
peak:985	chr16	54270807	54270821	100996338	LINC02169	54167192	54278300	54270746	-67	100996338	LINC02169	-
peak:986	chr16	54270994	54271025	100996338	LINC02169	54167192	54278300	54270746	-262	100996338	LINC02169	-
peak:987	chr16	55004694	55004695	10265	IRX5	54930026	55127916	54932072	72621	10265	IRX5	+
peak:988	chr16	55482903	55482921	4313	MMP2	55357751	55498830	55481557	1354	4313	MMP2	+
peak:989	chr16	55482960	55482970	4313	MMP2	55357751	55498830	55481557	1407	4313	MMP2	+
peak:990	chr16	55482998	55483002	4313	MMP2	55357751	55498830	55481557	1442	4313	MMP2	+
peak:991	chr16	55483073	55483097	4313	MMP2	55357751	55498830	55481557	1527	4313	MMP2	+
peak:992	chr16	55484005	55484035	4313	MMP2	55357751	55498830	55481557	2462	4313	MMP2	+
peak:993	chr16	55484051	55484128	4313	MMP2	55357751	55498830	55481557	2531	4313	MMP2	+
peak:994	chr16	55491796	55491816	4313	MMP2	55357751	55498830	55488662	3143	4313	MMP2	+
peak:995	chr16	55491844	55491862	4313	MMP2	55357751	55498830	55488662	3190	4313	MMP2	+
peak:996	chr16	55491870	55491900	4313	MMP2	55357751	55498830	55488662	3222	4313	MMP2	+
peak:997	chr16	55493151	55493166	4313	MMP2	55357751	55498830	55488662	4495	4313	MMP2	+
peak:998	chr16	55493173	55493212	4313	MMP2	55357751	55498830	55488662	4529	4313	MMP2	+
peak:999	chr16	55493227	55493253	4313	MMP2	55357751	55498830	55488662	4577	4313	MMP2	+
peak:1000	chr16	55498321	55498337	4313	MMP2	55357751	55498830	55488662	9666	4313	MMP2	+
peak:1001	chr16	55498355	55498389	4313	MMP2	55357751	55498830	55488662	9709	4313	MMP2	+
peak:1002	chr16	55502830	55502870	54947	LPCAT2	55498831	55561797	55508998	-6147	54947	LPCAT2	+
peak:1003	chr16	55505329	55505349	54947	LPCAT2	55498831	55561797	55508998	-3658	54947	LPCAT2	+
peak:1004	chr16	55505354	55505368	54947	LPCAT2	55498831	55561797	55508998	-3636	54947	LPCAT2	+
peak:1005	chr16	55505413	55505423	54947	LPCAT2	55498831	55561797	55508998	-3579	54947	LPCAT2	+
peak:1006	chr16	55505427	55505454	54947	LPCAT2	55498831	55561797	55508998	-3557	54947	LPCAT2	+
peak:1007	chr16	55505460	55505471	54947	LPCAT2	55498831	55561797	55508998	-3532	54947	LPCAT2	+
peak:1008	chr16	55505505	55505515	54947	LPCAT2	55498831	55561797	55508998	-3487	54947	LPCAT2	+
peak:1009	chr16	55505519	55505531	54947	LPCAT2	55498831	55561797	55508998	-3472	54947	LPCAT2	+
peak:1010	chr16	55505628	55505640	54947	LPCAT2	55498831	55561797	55508998	-3363	54947	LPCAT2	+
peak:1011	chr16	55505648	55505669	54947	LPCAT2	55498831	55561797	55508998	-3339	54947	LPCAT2	+
peak:1012	chr16	55505711	55505721	54947	LPCAT2	55498831	55561797	55508998	-3281	54947	LPCAT2	+
peak:1013	chr16	55505751	55505757	54947	LPCAT2	55498831	55561797	55508998	-3243	54947	LPCAT2	+
peak:1014	chr16	55505770	55505780	54947	LPCAT2	55498831	55561797	55508998	-3222	54947	LPCAT2	+
peak:1015	chr16	55505819	55505829	54947	LPCAT2	55498831	55561797	55508998	-3173	54947	LPCAT2	+
peak:1016	chr16	55505874	55505965	54947	LPCAT2	55498831	55561797	55508998	-3078	54947	LPCAT2	+
peak:1017	chr16	55505972	55505982	54947	LPCAT2	55498831	55561797	55508998	-3020	54947	LPCAT2	+
peak:1018	chr16	55505988	55506002	54947	LPCAT2	55498831	55561797	55508998	-3002	54947	LPCAT2	+
peak:1019	chr16	55506160	55506189	54947	LPCAT2	55498831	55561797	55508998	-2823	54947	LPCAT2	+
peak:1020	chr16	55506194	55506205	54947	LPCAT2	55498831	55561797	55508998	-2798	54947	LPCAT2	+
peak:1021	chr16	55506400	55506411	54947	LPCAT2	55498831	55561797	55508998	-2592	54947	LPCAT2	+
peak:1022	chr16	55509047	55509060	54947	LPCAT2	55498831	55561797	55509072	-18	54947	LPCAT2	+
peak:1023	chr16	55509065	55509091	54947	LPCAT2	55498831	55561797	55509072	5	54947	LPCAT2	+
peak:1024	chr16	55509102	55509135	54947	LPCAT2	55498831	55561797	55509072	45	54947	LPCAT2	+
peak:1025	chr16	55510008	55510010	54947	LPCAT2	55498831	55561797	55509072	936	54947	LPCAT2	+
peak:1026	chr16	55655758	55655758	6530	SLC6A2	55617312	55755464	55655604	153	6530	SLC6A2	+
peak:1027	chr16	55655961	55656000	6530	SLC6A2	55617312	55755464	55656086	-105	6530	SLC6A2	+
peak:1028	chr16	55656059	55656073	6530	SLC6A2	55617312	55755464	55656086	-19	6530	SLC6A2	+
peak:1029	chr16	55656080	55656088	6530	SLC6A2	55617312	55755464	55656086	-1	6530	SLC6A2	+
peak:1030	chr16	55656091	55656111	6530	SLC6A2	55617312	55755464	55656110	-8	6530	SLC6A2	+
peak:1031	chr16	55656250	55656277	6530	SLC6A2	55617312	55755464	55656254	8	6530	SLC6A2	+
peak:1032	chr16	55656294	55656300	6530	SLC6A2	55617312	55755464	55656254	42	6530	SLC6A2	+
peak:1033	chr16	55656493	55656493	6530	SLC6A2	55617312	55755464	55656440	52	6530	SLC6A2	+
peak:1034	chr16	55671576	55671576	6530	SLC6A2	55617312	55755464	55671671	-94	6530	SLC6A2	+
peak:1035	chr16	55753555	55753563	6530	SLC6A2	55617312	55755464	55700274	53284	6530	SLC6A2	+
peak:1036	chr16	55757006	55757018	1066	CES1	55755465	55852589	55810655	53642	1066	CES1	-
peak:1037	chr16	55757056	55757066	1066	CES1	55755465	55852589	55810655	53593	1066	CES1	-
peak:1038	chr16	55757387	55757388	1066	CES1	55755465	55852589	55810655	53267	1066	CES1	-
peak:1039	chr16	55760386	55760404	1066	CES1	55755465	55852589	55810655	50259	1066	CES1	-
peak:1040	chr16	55760566	55760623	1066	CES1	55755465	55852589	55810655	50060	1066	CES1	-
peak:1041	chr16	55779623	55779653	1066	CES1	55755465	55852589	55810655	31016	1066	CES1	-
peak:1042	chr16	55828968	55828971	1066	CES1	55755465	55852589	55828175	-793	1066	CES1	-
peak:1043	chr16	55833071	55833081	1066	CES1	55755465	55852589	55833096	19	1066	CES1	-
peak:1044	chr16	55833086	55833129	1066	CES1	55755465	55852589	55833104	-2	1066	CES1	-
peak:1045	chr16	55833235	55833241	1066	CES1	55755465	55852589	55833186	-51	1066	CES1	-
peak:1046	chr16	55834117	55834121	1066	CES1	55755465	55852589	55833337	-781	1066	CES1	-
peak:1047	chr16	55840124	55840127	1066	CES1	55755465	55852589	55833337	-6787	1066	CES1	-
peak:1048	chr16	56235055	56235059	2775	GNAO1	56210449	56235949	56226379	8677	2775	GNAO1	+
peak:1049	chr16	56355958	56355981	2775	GNAO1	56291134	56357778	56351441	4527	2775	GNAO1	+
peak:1050	chr16	56356098	56356108	2775	GNAO1	56291134	56357778	56351441	4661	2775	GNAO1	+
peak:1051	chr16	56356448	56356464	2775	GNAO1	56291134	56357778	56351441	5014	2775	GNAO1	+
peak:1052	chr16	56356593	56356603	2775	GNAO1	56291134	56357778	56351441	5156	2775	GNAO1	+
peak:1053	chr16	56356655	56356672	2775	GNAO1	56291134	56357778	56351441	5221	2775	GNAO1	+
peak:1054	chr16	56356689	56356698	2775	GNAO1	56291134	56357778	56351441	5251	2775	GNAO1	+
peak:1055	chr16	56356737	56356754	2775	GNAO1	56291134	56357778	56351441	5303	2775	GNAO1	+
peak:1056	chr16	56356782	56356811	2775	GNAO1	56291134	56357778	56351441	5354	2775	GNAO1	+
peak:1057	chr16	56447908	56447925	11051	NUDT21	56430376	56451432	56449259	1342	11051	NUDT21	-
peak:1058	chr16	56519949	56519956	583	BBS2	56471934	56542666	56519996	43	583	BBS2	-
peak:1059	chr16	56519971	56520080	583	BBS2	56471934	56542666	56520041	15	583	BBS2	-
peak:1060	chr16	56520083	56520100	583	BBS2	56471934	56542666	56520087	-3	583	BBS2	-
peak:1061	chr16	56608130	56608172	4502	MT2A	56598873	56617082	56608199	-47	4502	MT2A	+
peak:1062	chr16	56608427	56608451	4502	MT2A	56598873	56617082	56608584	-144	4502	MT2A	+
peak:1063	chr16	56608578	56608593	4502	MT2A	56598873	56617082	56608584	0	4502	MT2A	+
peak:1064	chr16	56608625	56608635	4502	MT2A	56598873	56617082	56608606	23	4502	MT2A	+
peak:1065	chr16	56609322	56609344	4502	MT2A	56598873	56617082	56608690	642	4502	MT2A	+
peak:1066	chr16	56609349	56609395	4502	MT2A	56598873	56617082	56608690	681	4502	MT2A	+
peak:1067	chr16	56609363	56609365	4502	MT2A	56598873	56617082	56608690	673	4502	MT2A	+
peak:1068	chr16	56609371	56609421	4502	MT2A	56598873	56617082	56608690	705	4502	MT2A	+
peak:1069	chr16	56609412	56609442	4502	MT2A	56598873	56617082	56608690	736	4502	MT2A	+
peak:1070	chr16	56614581	56614586	4502	MT2A	56598873	56617082	56608690	5892	4502	MT2A	+
peak:1071	chr16	56614592	56614598	4502	MT2A	56598873	56617082	56608690	5904	4502	MT2A	+
peak:1072	chr16	56614621	56614627	4502	MT2A	56598873	56617082	56608690	5933	4502	MT2A	+
peak:1073	chr16	56614661	56614670	4502	MT2A	56598873	56617082	56608690	5974	4502	MT2A	+
peak:1074	chr16	56682058	56682091	4501	MT1X	56679279	56706293	56682424	-349	4501	MT1X	+
peak:1075	chr16	56682462	56682478	4501	MT1X	56679279	56706293	56682470	0	4501	MT1X	+
peak:1076	chr16	56683154	56683176	4501	MT1X	56679279	56706293	56682481	683	4501	MT1X	+
peak:1077	chr16	56683991	56684001	4501	MT1X	56679279	56706293	56682481	1514	4501	MT1X	+
peak:1078	chr16	56684072	56684086	4501	MT1X	56679279	56706293	56682481	1597	4501	MT1X	+
peak:1079	chr16	56708540	56708542	9688	NUP93	56706294	56850074	56730105	-21563	9688	NUP93	+
peak:1080	chr16	56708691	56708709	9688	NUP93	56706294	56850074	56730105	-21404	9688	NUP93	+
peak:1081	chr16	56708716	56708725	9688	NUP93	56706294	56850074	56730105	-21384	9688	NUP93	+
peak:1082	chr16	56747741	56747782	9688	NUP93	56706294	56850074	56747911	-149	9688	NUP93	+
peak:1083	chr16	56747826	56747829	9688	NUP93	56706294	56850074	56747911	-83	9688	NUP93	+
peak:1084	chr16	56747903	56747917	9688	NUP93	56706294	56850074	56747911	0	9688	NUP93	+
peak:1085	chr16	56748207	56748225	9688	NUP93	56706294	56850074	56748349	-132	9688	NUP93	+
peak:1086	chr16	56839260	56839262	9688	NUP93	56706294	56850074	56839400	-138	9688	NUP93	+
peak:1087	chr16	56852643	56852644	406930	MIR138-2	56850075	56861857	56858507	-5863	406930	MIR138-2	+
peak:1088	chr16	56857452	56857455	406930	MIR138-2	56850075	56861857	56858507	-1053	406930	MIR138-2	+
peak:1089	chr16	56961922	56961924	1071	CETP	56951931	56975796	56961923	0	1071	CETP	+
peak:1090	chr16	56961943	56961964	1071	CETP	56951931	56975796	56961982	-28	1071	CETP	+
peak:1091	chr16	57025480	57025480	84166	NLRC5	56975797	57086768	57025687	-206	84166	NLRC5	+
peak:1092	chr16	57061589	57061601	84166	NLRC5	56975797	57086768	57059200	2394	84166	NLRC5	+
peak:1093	chr16	57182548	57182552	80011	FAM192A	57159715	57186126	57185817	3266	80011	FAM192A	-
peak:1094	chr16	57252593	57252614	23568	ARL2BP	57234761	57254373	57245376	7226	23568	ARL2BP	+
peak:1095	chr16	57357920	57357934	6367	CCL22	57321730	57365615	57358772	-844	6367	CCL22	+
peak:1096	chr16	57358776	57358790	6367	CCL22	57321730	57365615	57358772	10	6367	CCL22	+
peak:1097	chr16	57360432	57360454	6367	CCL22	57321730	57365615	57358772	1670	6367	CCL22	+
peak:1098	chr16	57360459	57360461	6367	CCL22	57321730	57365615	57358772	1687	6367	CCL22	+
peak:1099	chr16	57360473	57360490	6367	CCL22	57321730	57365615	57358772	1708	6367	CCL22	+
peak:1100	chr16	57360502	57360519	6367	CCL22	57321730	57365615	57358772	1737	6367	CCL22	+
peak:1101	chr16	57363500	57363509	6367	CCL22	57321730	57365615	57358772	4731	6367	CCL22	+
peak:1102	chr16	57363516	57363526	6367	CCL22	57321730	57365615	57358772	4748	6367	CCL22	+
peak:1103	chr16	57363553	57363562	6367	CCL22	57321730	57365615	57358772	4784	6367	CCL22	+
peak:1104	chr16	57363581	57363585	6367	CCL22	57321730	57365615	57358772	4810	6367	CCL22	+
peak:1105	chr16	57363592	57363596	6367	CCL22	57321730	57365615	57358772	4821	6367	CCL22	+
peak:1106	chr16	57363608	57363618	6367	CCL22	57321730	57365615	57358772	4840	6367	CCL22	+
peak:1107	chr16	57363628	57363648	6367	CCL22	57321730	57365615	57358772	4865	6367	CCL22	+
peak:1108	chr16	57363650	57363660	6367	CCL22	57321730	57365615	57358772	4882	6367	CCL22	+
peak:1109	chr16	57363660	57363670	6367	CCL22	57321730	57365615	57358772	4892	6367	CCL22	+
peak:1110	chr16	57363662	57363667	6367	CCL22	57321730	57365615	57358772	4891	6367	CCL22	+
peak:1111	chr16	57363670	57363678	6367	CCL22	57321730	57365615	57358772	4901	6367	CCL22	+
peak:1112	chr16	57363682	57363690	6367	CCL22	57321730	57365615	57358772	4913	6367	CCL22	+
peak:1113	chr16	57363718	57363728	6367	CCL22	57321730	57365615	57358772	4950	6367	CCL22	+
peak:1114	chr16	57363742	57363778	6367	CCL22	57321730	57365615	57358772	4987	6367	CCL22	+
peak:1115	chr16	57363755	57363782	6367	CCL22	57321730	57365615	57358772	4995	6367	CCL22	+
peak:1116	chr16	57363813	57363815	6367	CCL22	57321730	57365615	57358772	5041	6367	CCL22	+
peak:1117	chr16	57363824	57363846	6367	CCL22	57321730	57365615	57358772	5062	6367	CCL22	+
peak:1118	chr16	57363826	57363832	6367	CCL22	57321730	57365615	57358772	5056	6367	CCL22	+
peak:1119	chr16	57363964	57363974	6367	CCL22	57321730	57365615	57358772	5196	6367	CCL22	+
peak:1120	chr16	57363971	57364019	6367	CCL22	57321730	57365615	57358772	5222	6367	CCL22	+
peak:1121	chr16	57364016	57364022	6367	CCL22	57321730	57365615	57358772	5246	6367	CCL22	+
peak:1122	chr16	57364042	57364048	6367	CCL22	57321730	57365615	57358772	5272	6367	CCL22	+
peak:1123	chr16	57364084	57364092	6367	CCL22	57321730	57365615	57358772	5315	6367	CCL22	+
peak:1124	chr16	57364128	57364134	6367	CCL22	57321730	57365615	57358772	5358	6367	CCL22	+
peak:1125	chr16	57364194	57364214	6367	CCL22	57321730	57365615	57358772	5431	6367	CCL22	+
peak:1126	chr16	57364253	57364255	6367	CCL22	57321730	57365615	57358772	5481	6367	CCL22	+
peak:1127	chr16	57364290	57364298	6367	CCL22	57321730	57365615	57358772	5521	6367	CCL22	+
peak:1128	chr16	57364340	57364342	6367	CCL22	57321730	57365615	57358772	5568	6367	CCL22	+
peak:1129	chr16	57364352	57364354	6367	CCL22	57321730	57365615	57358772	5580	6367	CCL22	+
peak:1130	chr16	57364360	57364362	6367	CCL22	57321730	57365615	57358772	5588	6367	CCL22	+
peak:1131	chr16	57364372	57364394	6367	CCL22	57321730	57365615	57358772	5610	6367	CCL22	+
peak:1132	chr16	57364401	57364422	6367	CCL22	57321730	57365615	57358772	5638	6367	CCL22	+
peak:1133	chr16	57364410	57364414	6367	CCL22	57321730	57365615	57358772	5639	6367	CCL22	+
peak:1134	chr16	57364425	57364446	6367	CCL22	57321730	57365615	57358772	5662	6367	CCL22	+
peak:1135	chr16	57364442	57364455	6367	CCL22	57321730	57365615	57358772	5675	6367	CCL22	+
peak:1136	chr16	57364496	57364502	6367	CCL22	57321730	57365615	57358772	5726	6367	CCL22	+
peak:1137	chr16	57364530	57364548	6367	CCL22	57321730	57365615	57358772	5766	6367	CCL22	+
peak:1138	chr16	57364752	57364786	6367	CCL22	57321730	57365615	57358772	5996	6367	CCL22	+
peak:1139	chr16	57365076	57365094	6367	CCL22	57321730	57365615	57358772	6312	6367	CCL22	+
peak:1140	chr16	57365111	57365126	6367	CCL22	57321730	57365615	57358772	6345	6367	CCL22	+
peak:1141	chr16	57365132	57365158	6367	CCL22	57321730	57365615	57358772	6372	6367	CCL22	+
peak:1142	chr16	57365197	57365203	6367	CCL22	57321730	57365615	57358772	6427	6367	CCL22	+
peak:1143	chr16	57365235	57365252	6367	CCL22	57321730	57365615	57358772	6470	6367	CCL22	+
peak:1144	chr16	57365731	57365739	6376	CX3CL1	57365616	57390869	57372458	-6722	6376	CX3CL1	+
peak:1145	chr16	57372457	57372480	6376	CX3CL1	57365616	57390869	57372477	-8	6376	CX3CL1	+
peak:1146	chr16	57372482	57372499	6376	CX3CL1	57365616	57390869	57372477	12	6376	CX3CL1	+
peak:1147	chr16	57372545	57372553	6376	CX3CL1	57365616	57390869	57372525	23	6376	CX3CL1	+
peak:1148	chr16	57374315	57374360	6376	CX3CL1	57365616	57390869	57372525	1811	6376	CX3CL1	+
peak:1149	chr16	57383382	57383387	6376	CX3CL1	57365616	57390869	57376972	6411	6376	CX3CL1	+
peak:1150	chr16	57606947	57606957	9289	ADGRG1	57592735	57660709	57610652	-3699	9289	ADGRG1	+
peak:1151	chr16	57607014	57607029	9289	ADGRG1	57592735	57660709	57610652	-3630	9289	ADGRG1	+
peak:1152	chr16	57607034	57607042	9289	ADGRG1	57592735	57660709	57610652	-3613	9289	ADGRG1	+
peak:1153	chr16	57607052	57607062	9289	ADGRG1	57592735	57660709	57610652	-3594	9289	ADGRG1	+
peak:1154	chr16	57607116	57607123	9289	ADGRG1	57592735	57660709	57610652	-3532	9289	ADGRG1	+
peak:1155	chr16	57607133	57607146	9289	ADGRG1	57592735	57660709	57610652	-3512	9289	ADGRG1	+
peak:1156	chr16	57667393	57667413	222487	ADGRG3	57660710	57687295	57668187	-783	222487	ADGRG3	+
peak:1157	chr16	57667665	57667686	222487	ADGRG3	57660710	57687295	57668187	-511	222487	ADGRG3	+
peak:1158	chr16	57668141	57668161	222487	ADGRG3	57660710	57687295	57668187	-35	222487	ADGRG3	+
peak:1159	chr16	57668269	57668290	222487	ADGRG3	57660710	57687295	57668277	1	222487	ADGRG3	+
peak:1160	chr16	57668299	57668321	222487	ADGRG3	57660710	57687295	57668308	1	222487	ADGRG3	+
peak:1161	chr16	57669442	57669446	222487	ADGRG3	57660710	57687295	57668323	1120	222487	ADGRG3	+
peak:1162	chr16	57679794	57679814	222487	ADGRG3	57660710	57687295	57679798	5	222487	ADGRG3	+
peak:1163	chr16	57683142	57683144	222487	ADGRG3	57660710	57687295	57679798	3344	222487	ADGRG3	+
peak:1164	chr16	57689841	57689857	84229	DRC7	57687296	57730602	57694793	-4943	84229	DRC7	+
peak:1165	chr16	57695179	57695192	84229	DRC7	57687296	57730602	57694836	348	84229	DRC7	+
peak:1166	chr16	57782344	57782344	3801	KIFC3	57773715	57882213	57782329	-14	3801	KIFC3	-
peak:1167	chr16	57827149	57827154	3801	KIFC3	57773715	57882213	57846535	19383	3801	KIFC3	-
peak:1168	chr16	57827166	57827170	3801	KIFC3	57773715	57882213	57846535	19366	3801	KIFC3	-
peak:1169	chr16	57827194	57827222	3801	KIFC3	57773715	57882213	57846535	19326	3801	KIFC3	-
peak:1170	chr16	57862776	57862783	3801	KIFC3	57773715	57882213	57863053	273	3801	KIFC3	-
peak:1171	chr16	57862811	57862814	3801	KIFC3	57773715	57882213	57863053	240	3801	KIFC3	-
peak:1172	chr16	57862820	57862834	3801	KIFC3	57773715	57882213	57863053	225	3801	KIFC3	-
peak:1173	chr16	57862846	57862866	3801	KIFC3	57773715	57882213	57863053	196	3801	KIFC3	-
peak:1174	chr16	57892839	57892853	1258	CNGB1	57882214	57973775	57901373	8526	1258	CNGB1	-
peak:1175	chr16	57892941	57892975	1258	CNGB1	57882214	57973775	57901373	8414	1258	CNGB1	-
peak:1176	chr16	57897435	57897441	1258	CNGB1	57882214	57973775	57901373	3934	1258	CNGB1	-
peak:1177	chr16	58237163	58237163	29070	CCDC113	58214539	58267645	58231157	6005	29070	CCDC113	+
peak:1178	chr16	58249911	58250014	29070	CCDC113	58214539	58267645	58249952	9	29070	CCDC113	+
peak:1179	chr16	58250038	58250046	29070	CCDC113	58214539	58267645	58249988	53	29070	CCDC113	+
peak:1180	chr16	58254044	58254054	29070	CCDC113	58214539	58267645	58249988	4060	29070	CCDC113	+
peak:1181	chr16	58281195	58281198	221191	PRSS54	58267646	58343720	58285302	4105	221191	PRSS54	-
peak:1182	chr16	58285368	58285393	221191	PRSS54	58267646	58343720	58285302	-77	221191	PRSS54	-
peak:1183	chr16	58392393	58392398	64785	GINS3	58343721	58427772	58392394	0	64785	GINS3	+
peak:1184	chr16	58392436	58392448	64785	GINS3	58343721	58427772	58392394	47	64785	GINS3	+
peak:1185	chr16	58392463	58392519	64785	GINS3	58343721	58427772	58392394	96	64785	GINS3	+
peak:1186	chr16	58654133	58654172	55238	SLC38A7	58653732	58700743	58677577	23424	55238	SLC38A7	-
peak:1187	chr16	58684317	58684335	55238	SLC38A7	58653732	58700743	58684323	-2	55238	SLC38A7	-
peak:1188	chr16	58684714	58684730	55238	SLC38A7	58653732	58700743	58684723	0	55238	SLC38A7	-
peak:1189	chr16	58684735	58684785	55238	SLC38A7	58653732	58700743	58684770	9	55238	SLC38A7	-
peak:1190	chr16	58740514	58740514	2806	GOT2	58700744	59294855	58734357	-6156	2806	GOT2	-
peak:1191	chr16	62005732	62005735	1006	CDH8	60784706	63504992	62021379	15645	1006	CDH8	-
peak:1192	chr16	64418024	64418061	1009	CDH11	63504993	65151342	64972949	554906	1009	CDH11	-
peak:1193	chr16	64649207	64649208	1009	CDH11	63504993	65151342	64972949	323741	1009	CDH11	-
peak:1194	chr16	65071585	65071594	1009	CDH11	63504993	65151342	65072213	623	1009	CDH11	-
peak:1195	chr16	65072158	65072171	1009	CDH11	63504993	65151342	65072213	48	1009	CDH11	-
peak:1196	chr16	65072208	65072223	1009	CDH11	63504993	65151342	65072213	-1	1009	CDH11	-
peak:1197	chr16	65123728	65123792	1009	CDH11	63504993	65151342	65124188	427	1009	CDH11	-
peak:1198	chr16	65124084	65124096	1009	CDH11	63504993	65151342	65124188	97	1009	CDH11	-
peak:1199	chr16	65125867	65125884	1009	CDH11	63504993	65151342	65126112	236	1009	CDH11	-
peak:1200	chr16	66104598	66104598	1003	CDH5	65971462	66401989	66366622	-262023	1003	CDH5	+
peak:1201	chr16	66154811	66154815	1003	CDH5	65971462	66401989	66366622	-211808	1003	CDH5	+
peak:1202	chr16	66377606	66377612	1003	CDH5	65971462	66401989	66377209	399	1003	CDH5	+
peak:1203	chr16	66379252	66379281	1003	CDH5	65971462	66401989	66379225	40	1003	CDH5	+
peak:1204	chr16	66379286	66379292	1003	CDH5	65971462	66401989	66379225	63	1003	CDH5	+
peak:1205	chr16	66379302	66379331	1003	CDH5	65971462	66401989	66379225	90	1003	CDH5	+
peak:1206	chr16	66379335	66379352	1003	CDH5	65971462	66401989	66379225	117	1003	CDH5	+
peak:1207	chr16	66379415	66379425	1003	CDH5	65971462	66401989	66379225	194	1003	CDH5	+
peak:1208	chr16	66379527	66379530	1003	CDH5	65971462	66401989	66379225	302	1003	CDH5	+
peak:1209	chr16	66386880	66386893	1003	CDH5	65971462	66401989	66379225	7660	1003	CDH5	+
peak:1210	chr16	66386959	66386965	1003	CDH5	65971462	66401989	66379225	7736	1003	CDH5	+
peak:1211	chr16	66388410	66388413	1003	CDH5	65971462	66401989	66395455	-7043	1003	CDH5	+
peak:1212	chr16	66389446	66389463	1003	CDH5	65971462	66401989	66395455	-6000	1003	CDH5	+
peak:1213	chr16	66390516	66390526	1003	CDH5	65971462	66401989	66395455	-4933	1003	CDH5	+
peak:1214	chr16	66408509	66408558	100505865	LINC00920	66401990	66417910	66408524	8	100505865	LINC00920	+
peak:1215	chr16	66408560	66408579	100505865	LINC00920	66401990	66417910	66408524	44	100505865	LINC00920	+
peak:1216	chr16	66494206	66494212	146227	BEAN1	66417911	66499793	66485804	8404	146227	BEAN1	+
peak:1217	chr16	66516805	66516849	7084	TK2	66499794	66552553	66517280	452	7084	TK2	-
peak:1218	chr16	66517096	66517129	7084	TK2	66499794	66552553	66517280	167	7084	TK2	-
peak:1219	chr16	66517165	66517186	7084	TK2	66499794	66552553	66517280	104	7084	TK2	-
peak:1220	chr16	66521026	66521055	7084	TK2	66499794	66552553	66518142	-2897	7084	TK2	-
peak:1221	chr16	66522215	66522235	7084	TK2	66499794	66552553	66524961	2735	7084	TK2	-
peak:1222	chr16	66522454	66522484	7084	TK2	66499794	66552553	66524961	2491	7084	TK2	-
peak:1223	chr16	66549851	66549880	7084	TK2	66499794	66552553	66549860	-4	7084	TK2	-
peak:1224	chr16	66550092	66550107	7084	TK2	66499794	66552553	66550106	6	7084	TK2	-
peak:1225	chr16	66550143	66550153	7084	TK2	66499794	66552553	66550122	-25	7084	TK2	-
peak:1226	chr16	66550157	66550170	7084	TK2	66499794	66552553	66550190	26	7084	TK2	-
peak:1227	chr16	66552463	66552509	7084	TK2	66499794	66552553	66552544	57	7084	TK2	-
peak:1228	chr16	66552559	66552664	51192	CKLF	66552554	66559894	66552587	23	51192	CKLF	+
peak:1229	chr16	66751797	66751856	1783	DYNC1LI2	66712464	66755503	66751798	-27	1783	DYNC1LI2	-
peak:1230	chr16	66905152	66905158	1014	CDH16	66898502	66921441	66916396	11240	1014	CDH16	-
peak:1231	chr16	66905257	66905265	1014	CDH16	66898502	66921441	66916396	11134	1014	CDH16	-
peak:1232	chr16	66918840	66918871	1014	CDH16	66898502	66921441	66918852	-2	1014	CDH16	-
peak:1233	chr16	66918879	66918891	1014	CDH16	66898502	66921441	66918884	0	1014	CDH16	-
peak:1234	chr16	66938170	66938195	8824	CES2	66934434	66951974	66940592	-2409	8824	CES2	+
peak:1235	chr16	66938178	66938190	8824	CES2	66934434	66951974	66940592	-2407	8824	CES2	+
peak:1236	chr16	66988466	66988471	283848	CES4A	66978033	67017819	66988589	-120	283848	CES4A	+
peak:1237	chr16	66988574	66988595	283848	CES4A	66978033	67017819	66988589	-4	283848	CES4A	+
peak:1238	chr16	66988620	66988626	283848	CES4A	66978033	67017819	66988589	33	283848	CES4A	+
peak:1239	chr16	66988638	66988643	283848	CES4A	66978033	67017819	66988589	50	283848	CES4A	+
peak:1240	chr16	66988663	66988668	283848	CES4A	66978033	67017819	66988589	75	283848	CES4A	+
peak:1241	chr16	66988680	66988702	283848	CES4A	66978033	67017819	66988589	101	283848	CES4A	+
peak:1242	chr16	66988736	66988756	283848	CES4A	66978033	67017819	66988589	156	283848	CES4A	+
peak:1243	chr16	67000516	67000544	283848	CES4A	66978033	67017819	67000552	-21	283848	CES4A	+
peak:1244	chr16	67109907	67109917	80262	C16orf70	67101679	67148749	67109958	-45	80262	C16orf70	+
peak:1245	chr16	67109926	67109970	80262	C16orf70	67101679	67148749	67109958	-9	80262	C16orf70	+
peak:1246	chr16	67109978	67110003	80262	C16orf70	67101679	67148749	67109988	1	80262	C16orf70	+
peak:1247	chr16	67312052	67312057	146212	KCTD19	67290887	67326780	67320790	8735	146212	KCTD19	-
peak:1248	chr16	67326711	67326713	146212	KCTD19	67290887	67326780	67326714	1	146212	KCTD19	-
peak:1249	chr16	67326729	67326747	146212	KCTD19	67290887	67326780	67326739	0	146212	KCTD19	-
peak:1250	chr16	67326752	67326754	146212	KCTD19	67290887	67326780	67326753	0	146212	KCTD19	-
peak:1251	chr16	67326760	67326766	146212	KCTD19	67290887	67326780	67326763	0	146212	KCTD19	-
peak:1252	chr16	67326772	67326772	146212	KCTD19	67290887	67326780	67326763	-8	146212	KCTD19	-
peak:1253	chr16	67326810	67326849	55282	LRRC36	67326781	67378548	67326844	-14	55282	LRRC36	+
peak:1254	chr16	67326954	67326982	55282	LRRC36	67326781	67378548	67326975	-6	55282	LRRC36	+
peak:1255	chr16	67365167	67365175	55282	LRRC36	67326781	67378548	67365143	27	55282	LRRC36	+
peak:1256	chr16	67406360	67406379	29800	ZDHHC1	67394897	67423742	67404553	-1815	29800	ZDHHC1	-
peak:1257	chr16	67448657	67448659	9114	ATP6V0D1	67435593	67482525	67453715	5056	9114	ATP6V0D1	-
peak:1258	chr16	67453694	67453703	9114	ATP6V0D1	67435593	67482525	67453715	16	9114	ATP6V0D1	-
peak:1259	chr16	67480685	67480714	9114	ATP6V0D1	67435593	67482525	67481079	379	9114	ATP6V0D1	-
peak:1260	chr16	67483542	67483552	181	AGRP	67482526	67501115	67483813	265	181	AGRP	-
peak:1261	chr16	67944114	67944129	3931	LCAT	67939773	67944768	67944131	9	3931	LCAT	-
peak:1262	chr16	67999045	67999050	64174	DPEP2	67997120	68008252	67999453	405	64174	DPEP2	-
peak:1263	chr16	67999469	67999495	64174	DPEP2	67997120	68008252	67999453	-28	64174	DPEP2	-
peak:1264	chr16	67999613	67999625	64174	DPEP2	67997120	68008252	67999518	-100	64174	DPEP2	-
peak:1265	chr16	68000240	68000272	64174	DPEP2	67997120	68008252	68000564	307	64174	DPEP2	-
peak:1266	chr16	68000550	68000563	64174	DPEP2	67997120	68008252	68000564	7	64174	DPEP2	-
peak:1267	chr16	68000568	68000593	64174	DPEP2	67997120	68008252	68000581	0	64174	DPEP2	-
peak:1268	chr16	68000602	68000624	64174	DPEP2	67997120	68008252	68000586	-26	64174	DPEP2	-
peak:1269	chr16	68078356	68078372	54920	DUS2	68077647	68081351	68077952	411	54920	DUS2	+
peak:1270	chr16	68078419	68078443	54920	DUS2	68077647	68081351	68077952	478	54920	DUS2	+
peak:1271	chr16	68078459	68078470	54920	DUS2	68077647	68081351	68077952	511	54920	DUS2	+
peak:1272	chr16	68079689	68079699	54920	DUS2	68077647	68081351	68077952	1741	54920	DUS2	+
peak:1273	chr16	68080237	68080271	54920	DUS2	68077647	68081351	68077952	2301	54920	DUS2	+
peak:1274	chr16	68129692	68129697	4775	NFATC3	68081352	68177768	68123030	6663	4775	NFATC3	+
peak:1275	chr16	68245339	68245349	23659	PLA2G15	68241704	68259648	68245344	0	23659	PLA2G15	+
peak:1276	chr16	68245354	68245406	23659	PLA2G15	68241704	68259648	68245380	0	23659	PLA2G15	+
peak:1277	chr16	68257513	68257516	23659	PLA2G15	68241704	68259648	68254781	2732	23659	PLA2G15	+
peak:1278	chr16	68386669	68386675	55512	SMPD3	68359012	68489389	68372258	-14413	55512	SMPD3	-
peak:1279	chr16	68386684	68386708	55512	SMPD3	68359012	68489389	68372258	-14437	55512	SMPD3	-
peak:1280	chr16	68386730	68386761	55512	SMPD3	68359012	68489389	68372258	-14486	55512	SMPD3	-
peak:1281	chr16	68392833	68392835	55512	SMPD3	68359012	68489389	68372258	-20575	55512	SMPD3	-
peak:1282	chr16	68527836	68527841	146198	ZFP90	68489390	68601417	68530090	-2251	146198	ZFP90	+
peak:1283	chr16	68530101	68530147	146198	ZFP90	68489390	68601417	68530148	-23	146198	ZFP90	+
peak:1284	chr16	68539280	68539325	146198	ZFP90	68489390	68601417	68539297	4	146198	ZFP90	+
peak:1285	chr16	68539738	68539757	146198	ZFP90	68489390	68601417	68539758	-10	146198	ZFP90	+
peak:1286	chr16	68686344	68686350	1001	CDH3	68601418	68716525	68687620	-1272	1001	CDH3	+
peak:1287	chr16	68716320	68716325	1001	CDH3	68601418	68716525	68695825	20496	1001	CDH3	+
peak:1288	chr16	68757600	68757631	999	CDH1	68752895	68833424	68763294	-5678	999	CDH1	+
peak:1289	chr16	68786553	68786556	999	CDH1	68752895	68833424	68801740	-15185	999	CDH1	+
peak:1290	chr16	68812181	68812196	999	CDH1	68752895	68833424	68812083	104	999	CDH1	+
peak:1291	chr16	68813336	68813347	999	CDH1	68752895	68833424	68812083	1257	999	CDH1	+
peak:1292	chr16	68828244	68828264	999	CDH1	68752895	68833424	68823245	5008	999	CDH1	+
peak:1293	chr16	68843517	68843554	79613	TANGO6	68833425	69066069	68843604	-68	79613	TANGO6	+
peak:1294	chr16	68843594	68843618	79613	TANGO6	68833425	69066069	68843606	0	79613	TANGO6	+
peak:1295	chr16	68909294	68909304	79613	TANGO6	68833425	69066069	68909380	-80	79613	TANGO6	+
peak:1296	chr16	69339316	69339325	51388	NIP7	69339004	69339461	69339430	-109	51388	NIP7	+
peak:1297	chr16	69339539	69339556	51388	NIP7	69339531	69339575	69339568	-20	51388	NIP7	+
peak:1298	chr16	69339818	69339822	51388	NIP7	69339733	69344342	69339830	-9	51388	NIP7	+
peak:1299	chr16	69339913	69339920	51388	NIP7	69339733	69344342	69339927	-10	51388	NIP7	+
peak:1300	chr16	69351779	69351791	146456	TMED6	69344343	69354057	69351809	23	146456	TMED6	-
peak:1301	chr16	69384687	69384692	7014	TERF2	69358889	69416548	69384650	-38	7014	TERF2	-
peak:1302	chr16	69384747	69384756	7014	TERF2	69358889	69416548	69384747	-3	7014	TERF2	-
peak:1303	chr16	69385688	69385698	7014	TERF2	69358889	69416548	69385733	39	7014	TERF2	-
peak:1304	chr16	69385822	69385832	7014	TERF2	69358889	69416548	69385733	-93	7014	TERF2	-
peak:1305	chr16	69385847	69385883	7014	TERF2	69358889	69416548	69385988	122	7014	TERF2	-
peak:1306	chr16	69385892	69385927	7014	TERF2	69358889	69416548	69385988	78	7014	TERF2	-
peak:1307	chr16	69424611	69424627	80777	CYB5B	69416549	69494971	69424619	0	80777	CYB5B	+
peak:1308	chr16	69462579	69462608	80777	CYB5B	69416549	69494971	69424849	37743	80777	CYB5B	+
peak:1309	chr16	69462611	69462636	80777	CYB5B	69416549	69494971	69424849	37773	80777	CYB5B	+
peak:1310	chr16	69497129	69497138	10725	NFAT5	69494972	69565481	69565094	-67960	10725	NFAT5	+
peak:1311	chr16	69521967	69521973	10725	NFAT5	69494972	69565481	69565094	-43123	10725	NFAT5	+
peak:1312	chr16	69530902	69530913	10725	NFAT5	69494972	69565481	69565094	-34186	10725	NFAT5	+
peak:1313	chr16	69564181	69564203	10725	NFAT5	69494972	69565481	69565094	-901	10725	NFAT5	+
peak:1314	chr16	69564296	69564326	10725	NFAT5	69494972	69565481	69565094	-782	10725	NFAT5	+
peak:1315	chr16	69564453	69564469	10725	NFAT5	69494972	69565481	69565094	-632	10725	NFAT5	+
peak:1316	chr16	69593493	69593496	10725	NFAT5	69565918	69708525	69566351	27142	10725	NFAT5	+
peak:1317	chr16	69600318	69600331	10725	NFAT5	69565918	69708525	69566351	33972	10725	NFAT5	+
peak:1318	chr16	69602599	69602602	10725	NFAT5	69565918	69708525	69566351	36248	10725	NFAT5	+
peak:1319	chr16	69726551	69726573	1728	NQO1	69708526	69739602	69726560	-1	1728	NQO1	-
peak:1320	chr16	69726721	69726728	1728	NQO1	69708526	69739602	69726668	-55	1728	NQO1	-
peak:1321	chr16	69726839	69726860	1728	NQO1	69708526	69739602	69726951	101	1728	NQO1	-
peak:1322	chr16	69727009	69727030	1728	NQO1	69708526	69739602	69726951	-67	1728	NQO1	-
peak:1323	chr16	69757808	69757836	28987	NOB1	69739603	69758623	69754940	-2881	28987	NOB1	-
peak:1324	chr16	69758018	69758040	28987	NOB1	69739603	69758623	69754940	-3088	28987	NOB1	-
peak:1325	chr16	69758071	69758072	28987	NOB1	69739603	69758623	69754940	-3130	28987	NOB1	-
peak:1326	chr16	69773023	69773027	11060	WWP2	69758624	69931619	69776187	-3161	11060	WWP2	+
peak:1327	chr16	69838754	69838754	11060	WWP2	69758624	69931619	69838737	16	11060	WWP2	+
peak:1328	chr16	69951256	69951256	348174	CLEC18A	69943813	69985081	69951277	-20	348174	CLEC18A	+
peak:1329	chr16	70173447	70173450	283971	CLEC18C	70143475	70213157	70173322	125	283971	CLEC18C	+
peak:1330	chr16	70173784	70173787	283971	CLEC18C	70143475	70213157	70173819	-33	283971	CLEC18C	+
peak:1331	chr16	70174092	70174092	283971	CLEC18C	70143475	70213157	70174086	5	283971	CLEC18C	+
peak:1332	chr16	70299157	70299227	11269	DDX19B	70289604	70299219	70299192	0	11269	DDX19B	+
peak:1333	chr16	70404397	70404411	6483	ST3GAL2	70379152	70446829	70400638	-3765	6483	ST3GAL2	-
peak:1334	chr16	70428327	70428342	6483	ST3GAL2	70379152	70446829	70423073	-5260	6483	ST3GAL2	-
peak:1335	chr16	70433174	70433182	6483	ST3GAL2	70379152	70446829	70439022	5843	6483	ST3GAL2	-
peak:1336	chr16	70433194	70433198	6483	ST3GAL2	70379152	70446829	70439022	5825	6483	ST3GAL2	-
peak:1337	chr16	70433234	70433237	6483	ST3GAL2	70379152	70446829	70439022	5786	6483	ST3GAL2	-
peak:1338	chr16	70433241	70433249	6483	ST3GAL2	70379152	70446829	70439022	5776	6483	ST3GAL2	-
peak:1339	chr16	70450341	70450345	197258	FUK	70446830	70480076	70454421	-4077	197258	FUK	+
peak:1340	chr16	70579934	70579938	146433	IL34	70574906	70666219	70579909	26	146433	IL34	+
peak:1341	chr16	70687682	70687686	92154	MTSS1L	70666220	70690829	70686066	-1617	92154	MTSS1L	-
peak:1342	chr16	70706352	70706356	55697	VAC14	70690830	70809827	70700245	-6108	55697	VAC14	-
peak:1343	chr16	70714045	70714053	55697	VAC14	70690830	70809827	70700245	-13803	55697	VAC14	-
peak:1344	chr16	70725638	70725644	55697	VAC14	70690830	70809827	70744580	18938	55697	VAC14	-
peak:1345	chr16	70726483	70726487	55697	VAC14	70690830	70809827	70744580	18094	55697	VAC14	-
peak:1346	chr16	70747220	70747264	55697	VAC14	70690830	70809827	70745082	-2159	55697	VAC14	-
peak:1347	chr16	70748260	70748265	55697	VAC14	70690830	70809827	70745082	-3179	55697	VAC14	-
peak:1348	chr16	70801070	70801080	55697	VAC14	70690830	70809827	70801160	84	55697	VAC14	-
peak:1349	chr16	70801098	70801108	55697	VAC14	70690830	70809827	70801160	56	55697	VAC14	-
peak:1350	chr16	70801115	70801125	55697	VAC14	70690830	70809827	70801160	39	55697	VAC14	-
peak:1351	chr16	70801132	70801178	55697	VAC14	70690830	70809827	70801160	4	55697	VAC14	-
peak:1352	chr16	70804410	70804430	55697	VAC14	70690830	70809827	70801161	-3258	55697	VAC14	-
peak:1353	chr16	71089872	71089879	54768	HYDIN	70809828	71259709	71080386	-9488	54768	HYDIN	-
peak:1354	chr16	71230678	71230735	54768	HYDIN	70809828	71259709	71230704	-1	54768	HYDIN	-
peak:1355	chr16	71288797	71288813	55783	CMTR2	71259710	71324214	71288745	-59	55783	CMTR2	-
peak:1356	chr16	71289294	71289304	55783	CMTR2	71259710	71324214	71289414	114	55783	CMTR2	-
peak:1357	chr16	71289369	71289434	55783	CMTR2	71259710	71324214	71289414	12	55783	CMTR2	-
peak:1358	chr16	71289715	71289729	55783	CMTR2	71259710	71324214	71289715	-6	55783	CMTR2	-
peak:1359	chr16	71296001	71296002	55783	CMTR2	71259710	71324214	71289715	-6285	55783	CMTR2	-
peak:1360	chr16	71484282	71484293	7567	ZNF19	71471048	71489293	71484610	322	7567	ZNF19	-
peak:1361	chr16	71484307	71484313	7567	ZNF19	71471048	71489293	71484610	299	7567	ZNF19	-
peak:1362	chr16	71484544	71484575	7567	ZNF19	71471048	71489293	71484610	50	7567	ZNF19	-
peak:1363	chr16	71484602	71484639	7567	ZNF19	71471048	71489293	71484614	-5	7567	ZNF19	-
peak:1364	chr16	71489292	71489292	7567	ZNF19	71471048	71489293	71489276	-15	7567	ZNF19	-
peak:1365	chr16	71489320	71489329	7567	ZNF19	71489313	71507292	71489314	-9	7567	ZNF19	-
peak:1366	chr16	71489334	71489340	7567	ZNF19	71489313	71507292	71489338	0	7567	ZNF19	-
peak:1367	chr16	71564921	71564965	7567	ZNF19	71536294	71565439	71564940	-2	7567	ZNF19	-
peak:1368	chr16	71564954	71564971	7567	ZNF19	71536294	71565439	71564940	-21	7567	ZNF19	-
peak:1369	chr16	71564976	71565019	7567	ZNF19	71536294	71565439	71564940	-56	7567	ZNF19	-
peak:1370	chr16	71566037	71566061	100132529	TAT-AS1	71565440	71567861	71565789	259	100132529	TAT-AS1	+
peak:1371	chr16	71566372	71566382	100132529	TAT-AS1	71565440	71567861	71565789	587	100132529	TAT-AS1	+
peak:1372	chr16	71566467	71566469	100132529	TAT-AS1	71565440	71567861	71565789	678	100132529	TAT-AS1	+
peak:1373	chr16	71566514	71566522	100132529	TAT-AS1	71565440	71567861	71565789	728	100132529	TAT-AS1	+
peak:1374	chr16	71566526	71566534	100132529	TAT-AS1	71565440	71567861	71565789	740	100132529	TAT-AS1	+
peak:1375	chr16	71566571	71566582	100132529	TAT-AS1	71565440	71567861	71565789	786	100132529	TAT-AS1	+
peak:1376	chr16	71566593	71566600	100132529	TAT-AS1	71565440	71567861	71565789	806	100132529	TAT-AS1	+
peak:1377	chr16	71566676	71566692	100132529	TAT-AS1	71565440	71567861	71565789	894	100132529	TAT-AS1	+
peak:1378	chr16	71566864	71566868	100132529	TAT-AS1	71565440	71567861	71565789	1076	100132529	TAT-AS1	+
peak:1379	chr16	71566936	71566952	100132529	TAT-AS1	71565440	71567861	71565789	1154	100132529	TAT-AS1	+
peak:1380	chr16	71567051	71567057	100132529	TAT-AS1	71565440	71567861	71565789	1264	100132529	TAT-AS1	+
peak:1381	chr16	71567314	71567322	100132529	TAT-AS1	71565440	71567861	71565789	1528	100132529	TAT-AS1	+
peak:1382	chr16	71567446	71567461	100132529	TAT-AS1	71565440	71567861	71565789	1663	100132529	TAT-AS1	+
peak:1383	chr16	71568014	71568024	6898	TAT	71567862	71601645	71569934	1914	6898	TAT	-
peak:1384	chr16	71568041	71568049	6898	TAT	71567862	71601645	71569934	1888	6898	TAT	-
peak:1385	chr16	71568745	71568755	6898	TAT	71567862	71601645	71569934	1183	6898	TAT	-
peak:1386	chr16	71569911	71569913	6898	TAT	71567862	71601645	71569934	21	6898	TAT	-
peak:1387	chr16	71574580	71574581	6898	TAT	71567862	71601645	71577092	2511	6898	TAT	-
peak:1388	chr16	71577083	71577096	6898	TAT	71567862	71601645	71577092	2	6898	TAT	-
peak:1389	chr16	71626150	71626168	91862	MARVELD3	71601646	71626185	71626161	-1	91862	MARVELD3	+
peak:1390	chr16	71626177	71626199	91862	MARVELD3	71626187	71646520	71626187	0	91862	MARVELD3	+
peak:1391	chr16	71626209	71626220	91862	MARVELD3	71626187	71646520	71626187	26	91862	MARVELD3	+
peak:1392	chr16	71900350	71900353	9798	IST1	71895415	71962193	71895589	4761	9798	IST1	+
peak:1393	chr16	71915620	71915620	9798	IST1	71895415	71962193	71915626	-5	9798	IST1	+
peak:1394	chr16	71995187	71995193	342372	PKD1L3	71962194	72004283	71999978	4787	342372	PKD1L3	-
peak:1395	chr16	71999860	71999872	342372	PKD1L3	71962194	72004283	71999978	111	342372	PKD1L3	-
peak:1396	chr16	71999881	71999883	342372	PKD1L3	71962194	72004283	71999978	95	342372	PKD1L3	-
peak:1397	chr16	72008738	72008761	1723	DHODH	72004284	72035107	72008744	4	1723	DHODH	+
peak:1398	chr16	72041150	72041156	3240	HP	72035108	72059692	72054592	-13438	3240	HP	+
peak:1399	chr16	72043135	72043145	3240	HP	72035108	72059692	72054592	-11451	3240	HP	+
peak:1400	chr16	72054478	72054508	3240	HP	72035108	72059692	72054592	-98	3240	HP	+
peak:1401	chr16	72054542	72054542	3240	HP	72035108	72059692	72054592	-49	3240	HP	+
peak:1402	chr16	72054620	72054636	3240	HP	72035108	72059692	72054629	0	3240	HP	+
peak:1403	chr16	72056155	72056161	3240	HP	72035108	72059692	72056161	-2	3240	HP	+
peak:1404	chr16	72056166	72056187	3240	HP	72035108	72059692	72056161	14	3240	HP	+
peak:1405	chr16	72056190	72056203	3240	HP	72035108	72059692	72056161	34	3240	HP	+
peak:1406	chr16	72057412	72057415	3240	HP	72035108	72059692	72056161	1251	3240	HP	+
peak:1407	chr16	72058256	72058269	3240	HP	72035108	72059692	72056161	2100	3240	HP	+
peak:1408	chr16	72058325	72058337	3240	HP	72035108	72059692	72056161	2169	3240	HP	+
peak:1409	chr16	72059109	72059130	3240	HP	72035108	72059692	72056161	2957	3240	HP	+
peak:1410	chr16	72059134	72059164	3240	HP	72035108	72059692	72056161	2987	3240	HP	+
peak:1411	chr16	72060199	72060226	3250	HPR	72059693	72078390	72063224	-3011	3250	HPR	+
peak:1412	chr16	72060233	72060233	3250	HPR	72059693	72078390	72063224	-2990	3250	HPR	+
peak:1413	chr16	72060254	72060264	3250	HPR	72059693	72078390	72063224	-2964	3250	HPR	+
peak:1414	chr16	72060300	72060305	3250	HPR	72059693	72078390	72063224	-2921	3250	HPR	+
peak:1415	chr16	72060360	72060389	3250	HPR	72059693	72078390	72063224	-2849	3250	HPR	+
peak:1416	chr16	72060391	72060391	3250	HPR	72059693	72078390	72063224	-2832	3250	HPR	+
peak:1417	chr16	72060408	72060422	3250	HPR	72059693	72078390	72063224	-2808	3250	HPR	+
peak:1418	chr16	72060429	72060433	3250	HPR	72059693	72078390	72063224	-2792	3250	HPR	+
peak:1419	chr16	72060434	72060445	3250	HPR	72059693	72078390	72063224	-2784	3250	HPR	+
peak:1420	chr16	72060483	72060491	3250	HPR	72059693	72078390	72063224	-2736	3250	HPR	+
peak:1421	chr16	72060497	72060510	3250	HPR	72059693	72078390	72063224	-2720	3250	HPR	+
peak:1422	chr16	72060516	72060516	3250	HPR	72059693	72078390	72063224	-2707	3250	HPR	+
peak:1423	chr16	72060521	72060531	3250	HPR	72059693	72078390	72063224	-2697	3250	HPR	+
peak:1424	chr16	72060556	72060591	3250	HPR	72059693	72078390	72063224	-2650	3250	HPR	+
peak:1425	chr16	72060594	72060618	3250	HPR	72059693	72078390	72063224	-2617	3250	HPR	+
peak:1426	chr16	72060650	72060662	3250	HPR	72059693	72078390	72063224	-2567	3250	HPR	+
peak:1427	chr16	72060651	72060665	3250	HPR	72059693	72078390	72063224	-2565	3250	HPR	+
peak:1428	chr16	72060667	72060685	3250	HPR	72059693	72078390	72063224	-2547	3250	HPR	+
peak:1429	chr16	72060687	72060693	3250	HPR	72059693	72078390	72063224	-2533	3250	HPR	+
peak:1430	chr16	72060697	72060703	3250	HPR	72059693	72078390	72063224	-2523	3250	HPR	+
peak:1431	chr16	72060742	72060781	3250	HPR	72059693	72078390	72063224	-2462	3250	HPR	+
peak:1432	chr16	72060948	72060955	3250	HPR	72059693	72078390	72063224	-2272	3250	HPR	+
peak:1433	chr16	72063226	72063226	3250	HPR	72059693	72078390	72063226	0	3250	HPR	+
peak:1434	chr16	72073241	72073250	3250	HPR	72059693	72078390	72063229	10015	3250	HPR	+
peak:1435	chr16	72074172	72074190	3250	HPR	72059693	72078390	72063229	10951	3250	HPR	+
peak:1436	chr16	72074195	72074201	3250	HPR	72059693	72078390	72063229	10968	3250	HPR	+
peak:1437	chr16	72074205	72074222	3250	HPR	72059693	72078390	72063229	10983	3250	HPR	+
peak:1438	chr16	72125348	72125371	83449	PMFBP1	72116742	72402282	72124853	-505	83449	PMFBP1	-
peak:1439	chr16	72139341	72139352	83449	PMFBP1	72116742	72402282	72150652	11305	83449	PMFBP1	-
peak:1440	chr16	72210783	72210790	83449	PMFBP1	72116742	72402282	72176878	-33907	83449	PMFBP1	-
peak:1441	chr16	72210802	72210823	83449	PMFBP1	72116742	72402282	72176878	-33933	83449	PMFBP1	-
peak:1442	chr16	72224342	72224348	83449	PMFBP1	72116742	72402282	72176878	-47466	83449	PMFBP1	-
peak:1443	chr16	72224350	72224359	83449	PMFBP1	72116742	72402282	72176878	-47475	83449	PMFBP1	-
peak:1444	chr16	72278244	72278265	83449	PMFBP1	72116742	72402282	72176878	-101375	83449	PMFBP1	-
peak:1445	chr16	72407744	72407751	101927957	LINC01572	72402283	72777421	72627686	219938	101927957	LINC01572	-
peak:1446	chr16	72447078	72447080	101927957	LINC01572	72402283	72777421	72627686	180606	101927957	LINC01572	-
peak:1447	chr16	72664936	72665014	101927957	LINC01572	72402283	72777421	72664949	-25	101927957	LINC01572	-
peak:1448	chr16	72665123	72665170	101927957	LINC01572	72402283	72777421	72665009	-136	101927957	LINC01572	-
peak:1449	chr16	72665174	72665216	101927957	LINC01572	72402283	72777421	72665009	-185	101927957	LINC01572	-
peak:1450	chr16	72863337	72863341	463	ZFHX3	72777422	73076023	72889834	26494	463	ZFHX3	-
peak:1451	chr16	72931731	72931743	463	ZFHX3	72777422	73076023	72889834	-41902	463	ZFHX3	-
peak:1452	chr16	72947593	72947596	463	ZFHX3	72777422	73076023	72889834	-57759	463	ZFHX3	-
peak:1453	chr16	72977272	72977276	463	ZFHX3	72777422	73076023	73048375	71100	463	ZFHX3	-
peak:1454	chr16	73068765	73068786	463	ZFHX3	72777422	73076023	73059698	-9076	463	ZFHX3	-
peak:1455	chr16	73069057	73069070	463	ZFHX3	72777422	73076023	73059698	-9364	463	ZFHX3	-
peak:1456	chr16	73093621	73093629	283902	HCCAT5	73076024	73118398	73092349	1275	283902	HCCAT5	+
peak:1457	chr16	73093649	73093657	283902	HCCAT5	73076024	73118398	73092349	1303	283902	HCCAT5	+
peak:1458	chr16	73093662	73093672	283902	HCCAT5	73076024	73118398	73092349	1317	283902	HCCAT5	+
peak:1459	chr16	73232775	73232788	388289	C16orf47	73118399	73265626	73144447	-88333	388289	C16orf47	-
peak:1460	chr16	73278580	73278585	100506172	LINC01568	73265627	73841919	73386805	-108222	100506172	LINC01568	+
peak:1461	chr16	73524867	73524871	100506172	LINC01568	73265627	73841919	73387063	137805	100506172	LINC01568	+
peak:1462	chr16	73839324	73839325	100506172	LINC01568	73265627	73841919	73387063	452260	100506172	LINC01568	+
peak:1463	chr16	74296715	74296782	5713	PSMD7	73841920	74340933	74296775	-26	5713	PSMD7	+
peak:1464	chr16	74296791	74296848	5713	PSMD7	73841920	74340933	74296820	0	5713	PSMD7	+
peak:1465	chr16	74296822	74296840	5713	PSMD7	73841920	74340933	74296829	1	5713	PSMD7	+
peak:1466	chr16	74296851	74296861	5713	PSMD7	73841920	74340933	74296829	26	5713	PSMD7	+
peak:1467	chr16	74368139	74368166	440348	NPIPB15	74340934	74395338	74377878	-9725	440348	NPIPB15	+
peak:1468	chr16	74421354	74421354	497190	CLEC18B	74395339	74440123	74421392	37	497190	CLEC18B	-
peak:1469	chr16	74421768	74421768	497190	CLEC18B	74395339	74440123	74421756	-11	497190	CLEC18B	-
peak:1470	chr16	74422119	74422153	497190	CLEC18B	74395339	74440123	74421953	-182	497190	CLEC18B	-
peak:1471	chr16	74569860	74569860	2734	GLG1	74440124	74619938	74563325	-6534	2734	GLG1	-
peak:1472	chr16	74574882	74574883	2734	GLG1	74440124	74619938	74563325	-11556	2734	GLG1	-
peak:1473	chr16	74581532	74581535	2734	GLG1	74440124	74619938	74563325	-18207	2734	GLG1	-
peak:1474	chr16	74607089	74607124	2734	GLG1	74440124	74619938	74607105	0	2734	GLG1	-
peak:1475	chr16	74984611	74984614	79726	WDR59	74830534	74998101	74984826	213	79726	WDR59	-
peak:1476	chr16	74985071	74985156	79726	WDR59	74830534	74998101	74985083	-29	79726	WDR59	-
peak:1477	chr16	74985158	74985168	79726	WDR59	74830534	74998101	74985148	-14	79726	WDR59	-
peak:1478	chr16	75040068	75040071	84937	ZNRF1	75000208	75110195	75002297	37771	84937	ZNRF1	+
peak:1479	chr16	75045736	75045737	84937	ZNRF1	75000208	75110195	75002297	43438	84937	ZNRF1	+
peak:1480	chr16	75116723	75116736	197257	LDHD	75110196	75132631	75116755	25	197257	LDHD	-
peak:1481	chr16	75116768	75116801	197257	LDHD	75110196	75132631	75116771	-12	197257	LDHD	-
peak:1482	chr16	75148479	75148560	162239	ZFP1	75132632	75177423	75148527	-7	162239	ZFP1	+
peak:1483	chr16	75193268	75193269	440387	CTRB2	75177424	75213092	75205795	12526	440387	CTRB2	-
peak:1484	chr16	75218827	75218840	1504	CTRB1	75213093	75229556	75219000	-166	1504	CTRB1	+
peak:1485	chr16	75218850	75218874	1504	CTRB1	75213093	75229556	75219000	-137	1504	CTRB1	+
peak:1486	chr16	75218884	75218893	1504	CTRB1	75213093	75229556	75219000	-111	1504	CTRB1	+
peak:1487	chr16	75218981	75218995	1504	CTRB1	75213093	75229556	75219000	-11	1504	CTRB1	+
peak:1488	chr16	75222418	75222421	1504	CTRB1	75213093	75229556	75222610	-190	1504	CTRB1	+
peak:1489	chr16	75261080	75261115	9564	BCAR1	75229557	75286745	75264416	3318	9564	BCAR1	-
peak:1490	chr16	75306423	75306431	10428	CFDP1	75286746	75448950	75306545	117	10428	CFDP1	-
peak:1491	chr16	75306443	75306463	10428	CFDP1	75286746	75448950	75306545	91	10428	CFDP1	-
peak:1492	chr16	75623239	75623247	23536	ADAT1	75608702	75626154	75623259	15	23536	ADAT1	-
peak:1493	chr16	75623250	75623301	23536	ADAT1	75608702	75626154	75623275	0	23536	ADAT1	-
peak:1494	chr16	75701460	75701463	3735	KARS	75648520	75962960	75648643	-52817	3735	KARS	-
peak:1495	chr16	76532273	76532283	85445	CNTNAP4	75962961	76594207	76553417	-21138	85445	CNTNAP4	+
peak:1496	chr16	76579528	76579537	85445	CNTNAP4	75962961	76594207	76553417	26114	85445	CNTNAP4	+
peak:1497	chr16	76579750	76579774	85445	CNTNAP4	75962961	76594207	76553417	26344	85445	CNTNAP4	+
peak:1498	chr16	76635019	76635047	101928203	LINC02125	76594208	76751967	76634998	34	101928203	LINC02125	+
peak:1499	chr16	76946972	76946973	100616172	MIR4719	76751968	77029885	76868936	78035	100616172	MIR4719	+
peak:1500	chr16	77190896	77190990	22879	MON1B	77029886	77196682	77190941	1	22879	MON1B	+
peak:1501	chr16	77190992	77191015	22879	MON1B	77029886	77196682	77190998	4	22879	MON1B	+
peak:1502	chr16	77191175	77191223	22879	MON1B	77029886	77196682	77191200	0	22879	MON1B	+
peak:1503	chr16	77283817	77283826	170692	ADAMTS18	77250977	77578803	77289359	5537	170692	ADAMTS18	-
peak:1504	chr16	77363752	77363752	170692	ADAMTS18	77250977	77578803	77321136	-42615	170692	ADAMTS18	-
peak:1505	chr16	77722474	77722486	283927	NUDT7	77578804	77762967	77722492	-11	283927	NUDT7	+
peak:1506	chr16	77722503	77722547	283927	NUDT7	77578804	77762967	77722519	5	283927	NUDT7	+
peak:1507	chr16	77995447	77995464	10143	CLEC3A	77942632	78064251	78022515	-27059	10143	CLEC3A	+
peak:1508	chr16	77996205	77996222	10143	CLEC3A	77942632	78064251	78022515	-26301	10143	CLEC3A	+
peak:1509	chr16	78000617	78000623	10143	CLEC3A	77942632	78064251	78022515	-21894	10143	CLEC3A	+
peak:1510	chr16	78099397	78099444	51741	WWOX	78064252	79398130	78099413	6	51741	WWOX	+
peak:1511	chr16	78099640	78099732	51741	WWOX	78064252	79398130	78099679	6	51741	WWOX	+
peak:1512	chr16	78240828	78240829	51741	WWOX	78064252	79398130	78145917	94910	51741	WWOX	+
peak:1513	chr16	78267048	78267063	51741	WWOX	78064252	79398130	78145917	121137	51741	WWOX	+
peak:1514	chr16	78508340	78508343	51741	WWOX	78064252	79398130	78424871	83469	51741	WWOX	+
peak:1515	chr16	78517880	78517883	51741	WWOX	78064252	79398130	78424871	93009	51741	WWOX	+
peak:1516	chr16	78563545	78563548	51741	WWOX	78064252	79398130	78424871	138674	51741	WWOX	+
peak:1517	chr16	78606715	78606715	51741	WWOX	78064252	79398130	78424871	181843	51741	WWOX	+
peak:1518	chr16	78608466	78608499	51741	WWOX	78064252	79398130	78424871	183610	51741	WWOX	+
peak:1519	chr16	78668877	78668877	51741	WWOX	78064252	79398130	78424871	244005	51741	WWOX	+
peak:1520	chr16	78706080	78706081	51741	WWOX	78064252	79398130	78424871	281208	51741	WWOX	+
peak:1521	chr16	78718103	78718104	51741	WWOX	78064252	79398130	78424871	293231	51741	WWOX	+
peak:1522	chr16	78725876	78725898	51741	WWOX	78064252	79398130	78424871	301015	51741	WWOX	+
peak:1523	chr16	78734885	78734886	51741	WWOX	78064252	79398130	78424871	310013	51741	WWOX	+
peak:1524	chr16	78745546	78745547	51741	WWOX	78064252	79398130	78424871	320674	51741	WWOX	+
peak:1525	chr16	78778644	78778668	51741	WWOX	78064252	79398130	78424871	353784	51741	WWOX	+
peak:1526	chr16	78816534	78816534	51741	WWOX	78064252	79398130	79196359	-379824	51741	WWOX	+
peak:1527	chr16	78817200	78817204	51741	WWOX	78064252	79398130	79196359	-379156	51741	WWOX	+
peak:1528	chr16	78984307	78984308	51741	WWOX	78064252	79398130	79196359	-212051	51741	WWOX	+
peak:1529	chr16	79292082	79292089	51741	WWOX	78064252	79398130	79196359	95725	51741	WWOX	+
peak:1530	chr16	79381075	79381088	51741	WWOX	78064252	79398130	79196359	184721	51741	WWOX	+
peak:1531	chr16	79381138	79381152	51741	WWOX	78064252	79398130	79196359	184785	51741	WWOX	+
peak:1532	chr16	79381300	79381308	51741	WWOX	78064252	79398130	79196359	184944	51741	WWOX	+
peak:1533	chr16	79381316	79381329	51741	WWOX	78064252	79398130	79196359	184962	51741	WWOX	+
peak:1534	chr16	79381365	79381377	51741	WWOX	78064252	79398130	79196359	185011	51741	WWOX	+
peak:1535	chr16	79381433	79381470	51741	WWOX	78064252	79398130	79196359	185091	51741	WWOX	+
peak:1536	chr16	79381723	79381730	51741	WWOX	78064252	79398130	79196359	185366	51741	WWOX	+
peak:1537	chr16	79381821	79381827	51741	WWOX	78064252	79398130	79196359	185464	51741	WWOX	+
peak:1538	chr16	79713816	79713820	101928248	LINC01229	79657281	79742074	79713847	-28	101928248	LINC01229	+
peak:1539	chr16	79713844	79713859	101928248	LINC01229	79657281	79742074	79713847	3	101928248	LINC01229	+
peak:1540	chr16	79713876	79713878	101928248	LINC01229	79657281	79742074	79713847	29	101928248	LINC01229	+
peak:1541	chr16	79713905	79713913	101928248	LINC01229	79657281	79742074	79713847	61	101928248	LINC01229	+
peak:1542	chr16	79713935	79713946	101928248	LINC01229	79657281	79742074	79713847	92	101928248	LINC01229	+
peak:1543	chr16	79770324	79770364	102467146	MAFTRR	79742075	79770386	79770301	-42	102467146	MAFTRR	-
peak:1544	chr16	79770498	79770536	102467146	MAFTRR	79770502	79784548	79770532	14	102467146	MAFTRR	-
peak:1545	chr16	79770539	79770569	102467146	MAFTRR	79770502	79784548	79770563	8	102467146	MAFTRR	-
peak:1546	chr16	80034256	80034268	101928248	LINC01229	79784549	80169663	79798593	235668	101928248	LINC01229	+
peak:1547	chr16	80478316	80478320	83657	DYNLRB2	80169664	80556798	80540734	-62415	83657	DYNLRB2	+
peak:1548	chr16	80540981	80541030	83657	DYNLRB2	80169664	80556798	80540993	11	83657	DYNLRB2	+
peak:1549	chr16	80541047	80541060	83657	DYNLRB2	80169664	80556798	80541028	24	83657	DYNLRB2	+
peak:1550	chr16	80797179	80797181	124359	CDYL2	80602995	80820059	80804263	7082	124359	CDYL2	-
peak:1551	chr16	80843990	80843992	100996425	LINC02170	80820060	80937965	80835789	-8201	100996425	LINC02170	-
peak:1552	chr16	80892582	80892597	100996425	LINC02170	80820060	80937965	80892595	5	100996425	LINC02170	-
peak:1553	chr16	80985900	80985901	56942	CMC2	80937966	81002723	80983335	-2564	56942	CMC2	-
peak:1554	chr16	80997452	80997465	56942	CMC2	80937966	81002723	80997372	-85	56942	CMC2	-
peak:1555	chr16	80997484	80997492	56942	CMC2	80937966	81002723	80997595	106	56942	CMC2	-
peak:1556	chr16	80997664	80997687	56942	CMC2	80937966	81002723	80997607	-67	56942	CMC2	-
peak:1557	chr16	80998353	80998357	56942	CMC2	80937966	81002723	80998659	303	56942	CMC2	-
peak:1558	chr16	81096282	81096295	2653	GCSH	81091946	81105192	81096299	10	2653	GCSH	-
peak:1559	chr16	81096299	81096322	2653	GCSH	81091946	81105192	81096318	7	2653	GCSH	-
peak:1560	chr16	81096347	81096429	2653	GCSH	81091946	81105192	81096403	14	2653	GCSH	-
peak:1561	chr16	81136409	81136419	114780	PKD1L2	81105193	81229409	81136372	-41	114780	PKD1L2	-
peak:1562	chr16	81181291	81181301	114780	PKD1L2	81105193	81229409	81181324	27	114780	PKD1L2	-
peak:1563	chr16	81181313	81181341	114780	PKD1L2	81105193	81229409	81181327	0	114780	PKD1L2	-
peak:1564	chr16	81452904	81452907	80790	CMIP	81415095	81514625	81445170	7734	80790	CMIP	+
peak:1565	chr16	81467904	81467907	80790	CMIP	81415095	81514625	81445170	22734	80790	CMIP	+
peak:1566	chr16	81479039	81479057	80790	CMIP	81415095	81514625	81495349	-16300	80790	CMIP	+
peak:1567	chr16	81481437	81481460	80790	CMIP	81415095	81514625	81495349	-13900	80790	CMIP	+
peak:1568	chr16	81482922	81482926	80790	CMIP	81415095	81514625	81495349	-12424	80790	CMIP	+
peak:1569	chr16	81540993	81540996	102465840	MIR7854	81514626	81570425	81533902	7091	102465840	MIR7854	+
peak:1570	chr16	81625991	81625996	102465251	MIR6504	81610828	81628353	81611348	14644	102465251	MIR6504	+
peak:1571	chr16	81626276	81626282	102465251	MIR6504	81610828	81628353	81611348	14930	102465251	MIR6504	+
peak:1572	chr16	81634997	81635019	80790	CMIP	81628354	81721477	81645358	-10349	80790	CMIP	+
peak:1573	chr16	81635026	81635053	80790	CMIP	81628354	81721477	81645358	-10318	80790	CMIP	+
peak:1574	chr16	81645353	81645408	80790	CMIP	81628354	81721477	81645360	19	80790	CMIP	+
peak:1575	chr16	81645546	81645577	80790	CMIP	81628354	81721477	81645360	200	80790	CMIP	+
peak:1576	chr16	81645619	81645666	80790	CMIP	81628354	81721477	81645360	281	80790	CMIP	+
peak:1577	chr16	81767162	81767165	5336	PLCG2	81721478	81975046	81779258	-12094	5336	PLCG2	+
peak:1578	chr16	81785671	81785697	5336	PLCG2	81721478	81975046	81785746	-61	5336	PLCG2	+
peak:1579	chr16	81785739	81785775	5336	PLCG2	81721478	81975046	81785746	10	5336	PLCG2	+
peak:1580	chr16	81785786	81785795	5336	PLCG2	81721478	81975046	81785746	43	5336	PLCG2	+
peak:1581	chr16	81787411	81787416	5336	PLCG2	81721478	81975046	81785990	1422	5336	PLCG2	+
peak:1582	chr16	81787550	81787554	5336	PLCG2	81721478	81975046	81785990	1561	5336	PLCG2	+
peak:1583	chr16	81811176	81811190	5336	PLCG2	81721478	81975046	81798466	12716	5336	PLCG2	+
peak:1584	chr16	81811208	81811223	5336	PLCG2	81721478	81975046	81798466	12748	5336	PLCG2	+
peak:1585	chr16	81994358	81994378	93517	SDR42E1	81975047	82023246	82011465	17096	93517	SDR42E1	-
peak:1586	chr16	81995888	81995897	93517	SDR42E1	81975047	82023246	82011465	15572	93517	SDR42E1	-
peak:1587	chr16	81995947	81995955	93517	SDR42E1	81975047	82023246	82011465	15513	93517	SDR42E1	-
peak:1588	chr16	82011416	82011438	93517	SDR42E1	81975047	82023246	82011465	37	93517	SDR42E1	-
peak:1589	chr16	82011445	82011500	93517	SDR42E1	81975047	82023246	82011465	-6	93517	SDR42E1	-
peak:1590	chr16	82034981	82034995	3294	HSD17B2	82023247	82119235	82035004	-15	3294	HSD17B2	+
peak:1591	chr16	82035226	82035236	3294	HSD17B2	82023247	82119235	82035232	0	3294	HSD17B2	+
peak:1592	chr16	82035247	82035259	3294	HSD17B2	82023247	82119235	82035232	20	3294	HSD17B2	+
peak:1593	chr16	82035269	82035284	3294	HSD17B2	82023247	82119235	82035274	1	3294	HSD17B2	+
peak:1594	chr16	82035301	82035313	3294	HSD17B2	82023247	82119235	82035274	32	3294	HSD17B2	+
peak:1595	chr16	82035316	82035348	3294	HSD17B2	82023247	82119235	82035274	57	3294	HSD17B2	+
peak:1596	chr16	82035356	82035390	3294	HSD17B2	82023247	82119235	82035274	98	3294	HSD17B2	+
peak:1597	chr16	82035393	82035403	3294	HSD17B2	82023247	82119235	82035274	123	3294	HSD17B2	+
peak:1598	chr16	82056424	82056453	3294	HSD17B2	82023247	82119235	82056453	-14	3294	HSD17B2	+
peak:1599	chr16	82070887	82070902	3294	HSD17B2	82023247	82119235	82068277	2616	3294	HSD17B2	+
peak:1600	chr16	82070911	82070929	3294	HSD17B2	82023247	82119235	82068277	2642	3294	HSD17B2	+
peak:1601	chr16	82090338	82090338	3294	HSD17B2	82023247	82119235	82068277	22060	3294	HSD17B2	+
peak:1602	chr16	82139232	82139247	10200	MPHOSPH6	82119236	82398514	82170193	30953	10200	MPHOSPH6	-
peak:1603	chr16	82170176	82170233	10200	MPHOSPH6	82119236	82398514	82170199	-4	10200	MPHOSPH6	-
peak:1604	chr16	82170697	82170741	10200	MPHOSPH6	82119236	82398514	82170226	-492	10200	MPHOSPH6	-
peak:1605	chr16	82170786	82170819	10200	MPHOSPH6	82119236	82398514	82170226	-575	10200	MPHOSPH6	-
peak:1606	chr16	82192589	82192612	10200	MPHOSPH6	82119236	82398514	82170226	-22373	10200	MPHOSPH6	-
peak:1607	chr16	82192748	82192765	10200	MPHOSPH6	82119236	82398514	82170226	-22529	10200	MPHOSPH6	-
peak:1608	chr16	82193029	82193045	10200	MPHOSPH6	82119236	82398514	82170226	-22810	10200	MPHOSPH6	-
peak:1609	chr16	82196059	82196088	10200	MPHOSPH6	82119236	82398514	82170226	-25846	10200	MPHOSPH6	-
peak:1610	chr16	82196218	82196228	10200	MPHOSPH6	82119236	82398514	82170226	-25996	10200	MPHOSPH6	-
peak:1611	chr16	82196231	82196243	10200	MPHOSPH6	82119236	82398514	82170226	-26010	10200	MPHOSPH6	-
peak:1612	chr16	82196433	82196441	10200	MPHOSPH6	82119236	82398514	82170226	-26210	10200	MPHOSPH6	-
peak:1613	chr16	82197802	82197805	10200	MPHOSPH6	82119236	82398514	82170226	-27576	10200	MPHOSPH6	-
peak:1614	chr16	82653592	82653604	1012	CDH13	82626971	82657985	82627039	26558	1012	CDH13	+
peak:1615	chr16	82654179	82654197	1012	CDH13	82626971	82657985	82627039	27148	1012	CDH13	+
peak:1616	chr16	82655453	82655462	1012	CDH13	82626971	82657985	82627039	28417	1012	CDH13	+
peak:1617	chr16	82655472	82655489	1012	CDH13	82626971	82657985	82627039	28440	1012	CDH13	+
peak:1618	chr16	82655654	82655664	1012	CDH13	82626971	82657985	82627039	28619	1012	CDH13	+
peak:1619	chr16	82683525	82683531	102465863	MIR8058	82657986	82773642	82688931	-5402	102465863	MIR8058	+
peak:1620	chr16	83750975	83750977	3281	HSBP1	83739211	83854124	83807843	-56866	3281	HSBP1	+
peak:1621	chr16	83772853	83772872	3281	HSBP1	83739211	83854124	83807843	-34980	3281	HSBP1	+
peak:1622	chr16	83772875	83772898	3281	HSBP1	83739211	83854124	83807843	-34956	3281	HSBP1	+
peak:1623	chr16	83772908	83772924	3281	HSBP1	83739211	83854124	83807843	-34926	3281	HSBP1	+
peak:1624	chr16	83772930	83772936	3281	HSBP1	83739211	83854124	83807843	-34909	3281	HSBP1	+
peak:1625	chr16	83772942	83772954	3281	HSBP1	83739211	83854124	83807843	-34894	3281	HSBP1	+
peak:1626	chr16	83803805	83803830	3281	HSBP1	83739211	83854124	83807843	-4025	3281	HSBP1	+
peak:1627	chr16	83807945	83807955	3281	HSBP1	83739211	83854124	83807989	-38	3281	HSBP1	+
peak:1628	chr16	83807963	83808058	3281	HSBP1	83739211	83854124	83807989	20	3281	HSBP1	+
peak:1629	chr16	83808442	83808453	3281	HSBP1	83739211	83854124	83808062	384	3281	HSBP1	+
peak:1630	chr16	83808481	83808490	3281	HSBP1	83739211	83854124	83808062	422	3281	HSBP1	+
peak:1631	chr16	83808532	83808579	3281	HSBP1	83739211	83854124	83808062	492	3281	HSBP1	+
peak:1632	chr16	83809344	83809350	3281	HSBP1	83739211	83854124	83809122	224	3281	HSBP1	+
peak:1633	chr16	83811507	83811543	3281	HSBP1	83739211	83854124	83809122	2402	3281	HSBP1	+
peak:1634	chr16	83811559	83811584	3281	HSBP1	83739211	83854124	83809122	2448	3281	HSBP1	+
peak:1635	chr16	83899080	83899155	23417	MLYCD	83854125	83928228	83899126	-8	23417	MLYCD	+
peak:1636	chr16	83899157	83899185	23417	MLYCD	83854125	83928228	83899126	44	23417	MLYCD	+
peak:1637	chr16	83900606	83900611	23417	MLYCD	83854125	83928228	83899126	1481	23417	MLYCD	+
peak:1638	chr16	83993414	83993424	54550	NECAB2	83962811	84007504	83993403	15	54550	NECAB2	+
peak:1639	chr16	84191123	84191127	161931	ADAD2	84189105	84218116	84191138	-12	161931	ADAD2	+
peak:1640	chr16	84191135	84191140	161931	ADAD2	84189105	84218116	84191138	0	161931	ADAD2	+
peak:1641	chr16	84191152	84191170	161931	ADAD2	84189105	84218116	84191179	-17	161931	ADAD2	+
peak:1642	chr16	84191175	84191185	161931	ADAD2	84189105	84218116	84191179	0	161931	ADAD2	+
peak:1643	chr16	84191189	84191225	161931	ADAD2	84189105	84218116	84191191	15	161931	ADAD2	+
peak:1644	chr16	84191375	84191414	161931	ADAD2	84189105	84218116	84191457	-62	161931	ADAD2	+
peak:1645	chr16	84191424	84191432	161931	ADAD2	84189105	84218116	84191457	-28	161931	ADAD2	+
peak:1646	chr16	84360441	84360464	9914	ATP2C2	84342293	84482692	84368527	-8074	9914	ATP2C2	+
peak:1647	chr16	84360585	84360607	9914	ATP2C2	84342293	84482692	84368527	-7930	9914	ATP2C2	+
peak:1648	chr16	84554028	84554038	57707	TLDC1	84482693	84572256	84554033	0	57707	TLDC1	-
peak:1649	chr16	84554068	84554080	57707	TLDC1	84482693	84572256	84554033	-40	57707	TLDC1	-
peak:1650	chr16	84594359	84594379	23406	COTL1	84572257	84633301	84590479	-3889	23406	COTL1	-
peak:1651	chr16	84594661	84594669	23406	COTL1	84572257	84633301	84590479	-4185	23406	COTL1	-
peak:1652	chr16	84594694	84594710	23406	COTL1	84572257	84633301	84590479	-4222	23406	COTL1	-
peak:1653	chr16	84607984	84607999	23406	COTL1	84572257	84633301	84617559	9567	23406	COTL1	-
peak:1654	chr16	84730607	84730619	9100	USP10	84679759	84794125	84733138	-2524	9100	USP10	+
peak:1655	chr16	84730998	84731000	9100	USP10	84679759	84794125	84733138	-2138	9100	USP10	+
peak:1656	chr16	84850631	84850641	83716	CRISPLD2	84794126	84933262	84849217	1418	83716	CRISPLD2	+
peak:1657	chr16	84924888	84924911	83716	CRISPLD2	84794126	84933262	84889244	35654	83716	CRISPLD2	+
peak:1658	chr16	85003239	85003247	55625	ZDHHC7	84933263	85019643	85005010	1766	55625	ZDHHC7	-
peak:1659	chr16	85157283	85157288	400548	LINC02139	85124830	85210054	85137150	20134	400548	LINC02139	+
peak:1660	chr16	85519116	85519128	23199	GSE1	85458868	85679928	85611409	-92286	23199	GSE1	+
peak:1661	chr16	85519161	85519202	23199	GSE1	85458868	85679928	85611409	-92227	23199	GSE1	+
peak:1662	chr16	85535465	85535471	23199	GSE1	85458868	85679928	85611409	-75940	23199	GSE1	+
peak:1663	chr16	85537070	85537072	23199	GSE1	85458868	85679928	85611409	-74337	23199	GSE1	+
peak:1664	chr16	85539095	85539105	23199	GSE1	85458868	85679928	85611409	-72308	23199	GSE1	+
peak:1665	chr16	85847980	85848000	1327	COX4I1	85799698	85851936	85805069	42920	1327	COX4I1	+
peak:1666	chr16	85853899	85853909	3394	IRF8	85851937	85916330	85898803	-44898	3394	IRF8	+
peak:1667	chr16	85853944	85853951	3394	IRF8	85851937	85916330	85898803	-44855	3394	IRF8	+
peak:1668	chr16	85860499	85860506	3394	IRF8	85851937	85916330	85898803	-38300	3394	IRF8	+
peak:1669	chr16	85936169	85936180	102466732	MIR6774	85916331	86057264	85918347	17826	102466732	MIR6774	+
peak:1670	chr16	87533585	87533586	23174	ZCCHC14	87405175	87546940	87492045	-41539	23174	ZCCHC14	-
peak:1671	chr16	87554954	87555003	57338	JPH3	87546941	87680974	87601835	-46856	57338	JPH3	+
peak:1672	chr16	87779057	87779076	54758	KLHDC4	87680975	87800326	87765992	-13073	54758	KLHDC4	-
peak:1673	chr16	87779130	87779153	54758	KLHDC4	87680975	87800326	87765992	-13148	54758	KLHDC4	-
peak:1674	chr16	87779157	87779176	54758	KLHDC4	87680975	87800326	87765992	-13173	54758	KLHDC4	-
peak:1675	chr16	87782775	87782779	54758	KLHDC4	87680975	87800326	87765992	-16784	54758	KLHDC4	-
peak:1676	chr16	87806593	87806622	102465464	MIR6775	87800327	87835732	87834660	28052	102465464	MIR6775	-
peak:1677	chr16	87936529	87936529	763	CA5A	87880879	87942886	87936529	0	763	CA5A	-
peak:1678	chr16	87936576	87936591	763	CA5A	87880879	87942886	87936529	-53	763	CA5A	-
peak:1679	chr16	87949231	87949263	54971	BANP	87942887	87951433	87949244	2	54971	BANP	+
peak:1680	chr16	87949359	87949385	54971	BANP	87942887	87951433	87949244	127	54971	BANP	+
peak:1681	chr16	87949488	87949499	54971	BANP	87942887	87951433	87949244	248	54971	BANP	+
peak:1682	chr16	87950488	87950488	54971	BANP	87942887	87951433	87950436	51	54971	BANP	+
peak:1683	chr16	88186723	88186769	101928880	LINC02182	88132678	88310876	88194281	-7534	101928880	LINC02182	+
peak:1684	chr16	88245257	88245263	101928880	LINC02182	88132678	88310876	88194281	50978	101928880	LINC02182	+
peak:1685	chr16	88793824	88793833	9780	PIEZO1	88716565	88794212	88785211	-8616	9780	PIEZO1	-
peak:1686	chr16	88794655	88794658	81620	CDT1	88794213	88808018	88803213	-8556	81620	CDT1	+
peak:1687	chr16	89093838	89093860	197322	ACSF3	89032790	89152548	89093855	-5	197322	ACSF3	+
peak:1688	chr16	89093862	89093941	197322	ACSF3	89032790	89152548	89093898	2	197322	ACSF3	+
peak:1689	chr16	89348871	89348874	29123	ANKRD11	89255558	89490739	89339970	-8901	29123	ANKRD11	-
peak:1690	chr16	89630264	89630280	1800	DPEP1	89604540	89642228	89630289	-16	1800	DPEP1	+
peak:1691	chr16	89630285	89630295	1800	DPEP1	89604540	89642228	89630289	0	1800	DPEP1	+
peak:1692	chr16	89686558	89686604	8558	CDK10	89669420	89686690	89686668	-86	8558	CDK10	+
peak:1693	chr16	89686663	89686709	8558	CDK10	89669420	89686690	89686684	1	8558	CDK10	+
peak:1694	chr16	89687462	89687491	8558	CDK10	89686692	89697912	89686972	503	8558	CDK10	+
peak:1695	chr14	19876211	19876211	390431	OR4K2	19840002	19898407	19876232	-20	390431	OR4K2	+
peak:1696	chr14	19920687	19920687	79317	OR4K5	19898408	19928095	19920582	104	79317	OR4K5	+
peak:1697	chr14	20427363	20427385	123103	KLHL33	20424536	20441665	20435642	8267	123103	KLHL33	-
peak:1698	chr14	20429817	20429830	123103	KLHL33	20424536	20441665	20435642	5818	123103	KLHL33	-
peak:1699	chr14	20435676	20435676	123103	KLHL33	20424536	20441665	20435642	-33	123103	KLHL33	-
peak:1700	chr14	20436133	20436141	123103	KLHL33	20424536	20441665	20435642	-494	123103	KLHL33	-
peak:1701	chr14	20436144	20436158	123103	KLHL33	20424536	20441665	20435642	-508	123103	KLHL33	-
peak:1702	chr14	20436161	20436169	123103	KLHL33	20424536	20441665	20435642	-522	123103	KLHL33	-
peak:1703	chr14	20437695	20437706	123103	KLHL33	20424536	20441665	20435642	-2057	123103	KLHL33	-
peak:1704	chr14	20437724	20437734	123103	KLHL33	20424536	20441665	20435642	-2086	123103	KLHL33	-
peak:1705	chr14	20461412	20461451	90809	PIP4P1	20457800	20465283	20461401	-29	90809	PIP4P1	-
peak:1706	chr14	20461472	20461482	90809	PIP4P1	20457800	20465283	20461465	-11	90809	PIP4P1	-
peak:1707	chr14	20469399	20469415	4860	PNP	20465284	20491918	20469406	0	4860	PNP	+
peak:1708	chr14	20609763	20609769	122651	RNASE11	20600310	20625787	20609795	28	122651	RNASE11	-
peak:1709	chr14	20609774	20609783	122651	RNASE11	20600310	20625787	20609795	16	122651	RNASE11	-
peak:1710	chr14	20625363	20625366	122651	RNASE11	20600310	20625787	20609884	-15479	122651	RNASE11	-
peak:1711	chr14	20666781	20666793	6038	RNASE4	20662896	20684138	20684100	-17312	6038	RNASE4	+
peak:1712	chr14	20688757	20688784	283	ANG	20684601	20688777	20688773	-2	283	ANG	+
peak:1713	chr14	20706850	20706871	6038	RNASE4	20688778	20717337	20688782	18077	6038	RNASE4	+
peak:1714	chr14	20706909	20706910	6038	RNASE4	20688778	20717337	20688782	18126	6038	RNASE4	+
peak:1715	chr14	20706912	20706925	6038	RNASE4	20688778	20717337	20688782	18135	6038	RNASE4	+
peak:1716	chr14	20706932	20706946	6038	RNASE4	20688778	20717337	20688782	18156	6038	RNASE4	+
peak:1717	chr14	20706959	20706965	6038	RNASE4	20688778	20717337	20688782	18179	6038	RNASE4	+
peak:1718	chr14	20737899	20737899	10876	EDDM3A	20717338	20757159	20745892	-7992	10876	EDDM3A	+
peak:1719	chr14	20801465	20801484	6035	RNASE1	20791729	20847338	20802406	931	6035	RNASE1	-
peak:1720	chr14	20801556	20801595	6035	RNASE1	20791729	20847338	20802406	830	6035	RNASE1	-
peak:1721	chr14	20801598	20801614	6035	RNASE1	20791729	20847338	20802406	799	6035	RNASE1	-
peak:1722	chr14	20801702	20801710	6035	RNASE1	20791729	20847338	20802406	699	6035	RNASE1	-
peak:1723	chr14	20801771	20801780	6035	RNASE1	20791729	20847338	20802406	630	6035	RNASE1	-
peak:1724	chr14	20801861	20801869	6035	RNASE1	20791729	20847338	20802406	540	6035	RNASE1	-
peak:1725	chr14	20801863	20801897	6035	RNASE1	20791729	20847338	20802406	525	6035	RNASE1	-
peak:1726	chr14	20801881	20801895	6035	RNASE1	20791729	20847338	20802406	517	6035	RNASE1	-
peak:1727	chr14	20801916	20801957	6035	RNASE1	20791729	20847338	20802406	469	6035	RNASE1	-
peak:1728	chr14	20801931	20801936	6035	RNASE1	20791729	20847338	20802406	472	6035	RNASE1	-
peak:1729	chr14	20801965	20801976	6035	RNASE1	20791729	20847338	20802406	435	6035	RNASE1	-
peak:1730	chr14	20802000	20802016	6035	RNASE1	20791729	20847338	20802406	397	6035	RNASE1	-
peak:1731	chr14	20802316	20802336	6035	RNASE1	20791729	20847338	20802406	79	6035	RNASE1	-
peak:1732	chr14	20802356	20802369	6035	RNASE1	20791729	20847338	20802406	43	6035	RNASE1	-
peak:1733	chr14	20802403	20802413	6035	RNASE1	20791729	20847338	20802406	-1	6035	RNASE1	-
peak:1734	chr14	20802837	20802854	6035	RNASE1	20791729	20847338	20802848	2	6035	RNASE1	-
peak:1735	chr14	20802861	20802871	6035	RNASE1	20791729	20847338	20802855	-10	6035	RNASE1	-
peak:1736	chr14	20802971	20802974	6035	RNASE1	20791729	20847338	20802855	-116	6035	RNASE1	-
peak:1737	chr14	20820381	20820384	6035	RNASE1	20791729	20847338	20803278	-17103	6035	RNASE1	-
peak:1738	chr14	20820822	20820826	6035	RNASE1	20791729	20847338	20803278	-17545	6035	RNASE1	-
peak:1739	chr14	20828075	20828092	6035	RNASE1	20791729	20847338	20803278	-24804	6035	RNASE1	-
peak:1740	chr14	20828114	20828134	6035	RNASE1	20791729	20847338	20803278	-24845	6035	RNASE1	-
peak:1741	chr14	20919333	20919347	643332	ECRP	20905381	20937406	20919361	-20	643332	ECRP	+
peak:1742	chr14	20919350	20919364	643332	ECRP	20905381	20937406	20919361	-3	643332	ECRP	+
peak:1743	chr14	20955345	20955360	6036	RNASE2	20937407	20972611	20955452	-99	6036	RNASE2	+
peak:1744	chr14	20955470	20955470	6036	RNASE2	20937407	20972611	20955452	17	6036	RNASE2	+
peak:1745	chr14	20955485	20955506	6036	RNASE2	20937407	20972611	20955452	42	6036	RNASE2	+
peak:1746	chr14	20955872	20955903	6036	RNASE2	20937407	20972611	20955452	434	6036	RNASE2	+
peak:1747	chr14	20956201	20956211	6036	RNASE2	20937407	20972611	20955452	753	6036	RNASE2	+
peak:1748	chr14	20989272	20989315	64745	METTL17	20972612	20997592	20989770	-476	64745	METTL17	+
peak:1749	chr14	20989772	20989772	64745	METTL17	20972612	20997592	20989770	1	64745	METTL17	+
peak:1750	chr14	20989969	20990008	64745	METTL17	20972612	20997592	20989987	0	64745	METTL17	+
peak:1751	chr14	21021846	21021881	57447	NDRG2	21009053	21023356	21021831	-31	57447	NDRG2	-
peak:1752	chr14	21022096	21022120	57447	NDRG2	21009053	21023356	21022182	73	57447	NDRG2	-
peak:1753	chr14	21022259	21022267	57447	NDRG2	21009053	21023356	21022261	-1	57447	NDRG2	-
peak:1754	chr14	21022279	21022289	57447	NDRG2	21009053	21023356	21022261	-22	57447	NDRG2	-
peak:1755	chr14	21022431	21022450	57447	NDRG2	21009053	21023356	21022443	2	57447	NDRG2	-
peak:1756	chr14	21022432	21022457	57447	NDRG2	21009053	21023356	21022443	0	57447	NDRG2	-
peak:1757	chr14	21022464	21022489	57447	NDRG2	21009053	21023356	21022497	20	57447	NDRG2	-
peak:1758	chr14	21022495	21022506	57447	NDRG2	21009053	21023356	21022497	-2	57447	NDRG2	-
peak:1759	chr14	21022750	21022761	57447	NDRG2	21009053	21023356	21022820	64	57447	NDRG2	-
peak:1760	chr14	21022765	21022796	57447	NDRG2	21009053	21023356	21022820	39	57447	NDRG2	-
peak:1761	chr14	21022800	21022816	57447	NDRG2	21009053	21023356	21022820	11	57447	NDRG2	-
peak:1762	chr14	21022818	21022833	57447	NDRG2	21009053	21023356	21022820	-4	57447	NDRG2	-
peak:1763	chr14	21023147	21023157	57447	NDRG2	21009053	21023356	21023152	0	57447	NDRG2	-
peak:1764	chr14	21023276	21023286	57447	NDRG2	21009053	21023356	21023327	45	57447	NDRG2	-
peak:1765	chr14	21023319	21023347	57447	NDRG2	21009053	21023356	21023327	-5	57447	NDRG2	-
peak:1766	chr14	21024059	21024068	57447	NDRG2	21023440	21024102	21024060	-2	57447	NDRG2	-
peak:1767	chr14	21024093	21024111	57447	NDRG2	21023440	21024102	21024096	-5	57447	NDRG2	-
peak:1768	chr14	21024221	21024227	57447	NDRG2	21024197	21028017	21024284	59	57447	NDRG2	-
peak:1769	chr14	21024294	21024304	57447	NDRG2	21024197	21028017	21024295	-3	57447	NDRG2	-
peak:1770	chr14	21025055	21025077	57447	NDRG2	21024197	21028017	21025068	1	57447	NDRG2	-
peak:1771	chr14	21025480	21025480	57447	NDRG2	21024197	21028017	21025490	9	57447	NDRG2	-
peak:1772	chr14	21025701	21025718	57447	NDRG2	21024197	21028017	21025692	-16	57447	NDRG2	-
peak:1773	chr14	21025720	21025724	57447	NDRG2	21024197	21028017	21025732	9	57447	NDRG2	-
peak:1774	chr14	21025726	21025762	57447	NDRG2	21024197	21028017	21025752	7	57447	NDRG2	-
peak:1775	chr14	21030191	21030199	122664	TPPP2	21028018	21032904	21030186	8	122664	TPPP2	+
peak:1776	chr14	21030202	21030258	122664	TPPP2	21028018	21032904	21030226	3	122664	TPPP2	+
peak:1777	chr14	21030508	21030528	122664	TPPP2	21028018	21032904	21030597	-78	122664	TPPP2	+
peak:1778	chr14	21033971	21033975	440163	RNASE13	21032905	21038505	21034785	811	440163	RNASE13	-
peak:1779	chr14	21034744	21034757	440163	RNASE13	21032905	21038505	21034785	34	440163	RNASE13	-
peak:1780	chr14	21034786	21034795	440163	RNASE13	21032905	21038505	21034785	-4	440163	RNASE13	-
peak:1781	chr14	21034804	21034808	440163	RNASE13	21032905	21038505	21034785	-20	440163	RNASE13	-
peak:1782	chr14	21042275	21042281	84659	RNASE7	21038506	21045424	21042316	-37	84659	RNASE7	+
peak:1783	chr14	21042302	21042320	84659	RNASE7	21038506	21045424	21042316	-4	84659	RNASE7	+
peak:1784	chr14	21042329	21042347	84659	RNASE7	21038506	21045424	21042316	21	84659	RNASE7	+
peak:1785	chr14	21042353	21042369	84659	RNASE7	21038506	21045424	21042316	44	84659	RNASE7	+
peak:1786	chr14	21048432	21048438	57447	NDRG2	21045425	21053177	21048533	97	57447	NDRG2	-
peak:1787	chr14	21048693	21048698	57447	NDRG2	21045425	21053177	21048533	-161	57447	NDRG2	-
peak:1788	chr14	21050351	21050356	57447	NDRG2	21045425	21053177	21048533	-1819	57447	NDRG2	-
peak:1789	chr14	21057891	21057891	122665	RNASE8	21053178	21064046	21057822	68	122665	RNASE8	+
peak:1790	chr14	21061260	21061271	122665	RNASE8	21053178	21064046	21057822	3442	122665	RNASE8	+
peak:1791	chr14	21101055	21101078	643382	TMEM253	21100047	21102981	21101079	-12	643382	TMEM253	+
peak:1792	chr14	21101087	21101135	643382	TMEM253	21100047	21102981	21101103	7	643382	TMEM253	+
peak:1793	chr14	21103729	21103740	51222	ZNF219	21102982	21130392	21103579	-154	51222	ZNF219	-
peak:1794	chr14	21103915	21103918	51222	ZNF219	21102982	21130392	21103579	-336	51222	ZNF219	-
peak:1795	chr14	21104208	21104216	51222	ZNF219	21102982	21130392	21104722	509	51222	ZNF219	-
peak:1796	chr14	21104638	21104638	51222	ZNF219	21102982	21130392	21104722	83	51222	ZNF219	-
peak:1797	chr14	21110031	21110034	51222	ZNF219	21102982	21130392	21104722	-5309	51222	ZNF219	-
peak:1798	chr14	21247987	21247991	3183	HNRNPC	21209452	21269409	21234245	-13743	3183	HNRNPC	-
peak:1799	chr14	21249774	21249784	3183	HNRNPC	21209452	21269409	21262677	12897	3183	HNRNPC	-
peak:1800	chr14	21257376	21257386	3183	HNRNPC	21209452	21269409	21262677	5295	3183	HNRNPC	-
peak:1801	chr14	21257414	21257438	3183	HNRNPC	21209452	21269409	21262677	5250	3183	HNRNPC	-
peak:1802	chr14	21257558	21257565	3183	HNRNPC	21209452	21269409	21262677	5115	3183	HNRNPC	-
peak:1803	chr14	21259797	21259807	3183	HNRNPC	21209452	21269409	21262677	2874	3183	HNRNPC	-
peak:1804	chr14	21259876	21259886	3183	HNRNPC	21209452	21269409	21262677	2795	3183	HNRNPC	-
peak:1805	chr14	21259918	21259938	3183	HNRNPC	21209452	21269409	21262677	2748	3183	HNRNPC	-
peak:1806	chr14	21260368	21260370	3183	HNRNPC	21209452	21269409	21262677	2307	3183	HNRNPC	-
peak:1807	chr14	21262851	21262871	3183	HNRNPC	21209452	21269409	21262677	-183	3183	HNRNPC	-
peak:1808	chr14	21262951	21262977	3183	HNRNPC	21209452	21269409	21262677	-286	3183	HNRNPC	-
peak:1809	chr14	21262993	21263029	3183	HNRNPC	21209452	21269409	21262677	-333	3183	HNRNPC	-
peak:1810	chr14	21263259	21263291	3183	HNRNPC	21209452	21269409	21262677	-597	3183	HNRNPC	-
peak:1811	chr14	21263304	21263329	3183	HNRNPC	21209452	21269409	21262677	-638	3183	HNRNPC	-
peak:1812	chr14	21263332	21263348	3183	HNRNPC	21209452	21269409	21262677	-662	3183	HNRNPC	-
peak:1813	chr14	21263355	21263375	3183	HNRNPC	21209452	21269409	21262677	-687	3183	HNRNPC	-
peak:1814	chr14	21263377	21263413	3183	HNRNPC	21209452	21269409	21262677	-717	3183	HNRNPC	-
peak:1815	chr14	21263476	21263492	3183	HNRNPC	21209452	21269409	21262677	-806	3183	HNRNPC	-
peak:1816	chr14	21263644	21263658	3183	HNRNPC	21209452	21269409	21262677	-973	3183	HNRNPC	-
peak:1817	chr14	21263808	21263830	3183	HNRNPC	21209452	21269409	21262677	-1141	3183	HNRNPC	-
peak:1818	chr14	21264149	21264166	3183	HNRNPC	21209452	21269409	21265516	1358	3183	HNRNPC	-
peak:1819	chr14	21280069	21280096	57096	RPGRIP1	21278717	21341771	21287939	-7856	57096	RPGRIP1	+
peak:1820	chr14	21280104	21280109	57096	RPGRIP1	21278717	21341771	21287939	-7832	57096	RPGRIP1	+
peak:1821	chr14	21280119	21280127	57096	RPGRIP1	21278717	21341771	21287939	-7815	57096	RPGRIP1	+
peak:1822	chr14	21308752	21308769	57096	RPGRIP1	21278717	21341771	21301149	7610	57096	RPGRIP1	+
peak:1823	chr14	21308771	21308781	57096	RPGRIP1	21278717	21341771	21301149	7626	57096	RPGRIP1	+
peak:1824	chr14	21320116	21320142	57096	RPGRIP1	21278717	21341771	21320151	-21	57096	RPGRIP1	+
peak:1825	chr14	21343908	21343910	11198	SUPT16H	21341772	21388527	21354943	11033	11198	SUPT16H	-
peak:1826	chr14	21437237	21437260	57680	CHD8	21388528	21466361	21437244	-3	57680	CHD8	-
peak:1827	chr14	21437267	21437289	57680	CHD8	21388528	21466361	21437265	-12	57680	CHD8	-
peak:1828	chr14	21441456	21441457	57680	CHD8	21388528	21466361	21437298	-4157	57680	CHD8	-
peak:1829	chr14	21456051	21456138	57680	CHD8	21388528	21466361	21456080	-13	57680	CHD8	-
peak:1830	chr14	21511245	21511278	56339	METTL3	21497964	21518794	21511259	-1	56339	METTL3	-
peak:1831	chr14	21511287	21511377	56339	METTL3	21497964	21518794	21511338	5	56339	METTL3	-
peak:1832	chr14	21521498	21521499	6297	SALL2	21518795	21553980	21526213	4714	6297	SALL2	-
peak:1833	chr14	21522733	21522750	6297	SALL2	21518795	21553980	21526213	3471	6297	SALL2	-
peak:1834	chr14	21526204	21526308	6297	SALL2	21518795	21553980	21526227	-28	6297	SALL2	-
peak:1835	chr14	21526316	21526390	6297	SALL2	21518795	21553980	21526227	-125	6297	SALL2	-
peak:1836	chr14	21526392	21526413	6297	SALL2	21518795	21553980	21526500	97	6297	SALL2	-
peak:1837	chr14	21536365	21536408	6297	SALL2	21518795	21553980	21536902	515	6297	SALL2	-
peak:1838	chr14	21536885	21536906	6297	SALL2	21518795	21553980	21536902	6	6297	SALL2	-
peak:1839	chr14	21536929	21536948	6297	SALL2	21518795	21553980	21536934	-3	6297	SALL2	-
peak:1840	chr14	21537064	21537127	6297	SALL2	21518795	21553980	21537104	8	6297	SALL2	-
peak:1841	chr14	21537210	21537230	6297	SALL2	21518795	21553980	21537216	-3	6297	SALL2	-
peak:1842	chr14	22003063	22003083	26686	OR4E2	21650012	22120086	21665083	337989	26686	OR4E2	+
peak:1843	chr14	22003178	22003181	26686	OR4E2	21650012	22120086	21665083	338095	26686	OR4E2	+
peak:1844	chr14	22007422	22007424	26686	OR4E2	21650012	22120086	21665083	342339	26686	OR4E2	+
peak:1845	chr14	22007504	22007527	26686	OR4E2	21650012	22120086	21665083	342431	26686	OR4E2	+
peak:1846	chr14	22007529	22007548	26686	OR4E2	21650012	22120086	21665083	342454	26686	OR4E2	+
peak:1847	chr14	22007653	22007657	26686	OR4E2	21650012	22120086	21665083	342571	26686	OR4E2	+
peak:1848	chr14	22007988	22007998	26686	OR4E2	21650012	22120086	21665083	342909	26686	OR4E2	+
peak:1849	chr14	22008095	22008099	26686	OR4E2	21650012	22120086	21665083	343013	26686	OR4E2	+
peak:1850	chr14	22052437	22052467	26686	OR4E2	21650012	22120086	21665083	387368	26686	OR4E2	+
peak:1851	chr14	22052472	22052500	26686	OR4E2	21650012	22120086	21665083	387402	26686	OR4E2	+
peak:1852	chr14	22052504	22052514	26686	OR4E2	21650012	22120086	21665083	387425	26686	OR4E2	+
peak:1853	chr14	22073108	22073117	26686	OR4E2	21650012	22120086	21665083	408028	26686	OR4E2	+
peak:1854	chr14	22095986	22095998	26686	OR4E2	21650012	22120086	21665083	430908	26686	OR4E2	+
peak:1855	chr14	22096013	22096013	26686	OR4E2	21650012	22120086	21665083	430929	26686	OR4E2	+
peak:1856	chr14	22096018	22096029	26686	OR4E2	21650012	22120086	21665083	430939	26686	OR4E2	+
peak:1857	chr14	22112258	22112267	26686	OR4E2	21650012	22120086	21665083	447178	26686	OR4E2	+
peak:1858	chr14	22112281	22112360	26686	OR4E2	21650012	22120086	21665083	447236	26686	OR4E2	+
peak:1859	chr14	22147989	22148016	1603	DAD1	22120087	22593753	22575089	427086	1603	DAD1	-
peak:1860	chr14	22148219	22148230	1603	DAD1	22120087	22593753	22575089	426864	1603	DAD1	-
peak:1861	chr14	22159469	22159474	1603	DAD1	22120087	22593753	22575089	415617	1603	DAD1	-
peak:1862	chr14	22169415	22169418	1603	DAD1	22120087	22593753	22575089	405672	1603	DAD1	-
peak:1863	chr14	22188372	22188373	1603	DAD1	22120087	22593753	22575089	386716	1603	DAD1	-
peak:1864	chr14	22191306	22191317	1603	DAD1	22120087	22593753	22575089	383777	1603	DAD1	-
peak:1865	chr14	22207493	22207534	1603	DAD1	22120087	22593753	22575089	367575	1603	DAD1	-
peak:1866	chr14	22226712	22226751	1603	DAD1	22120087	22593753	22575089	348357	1603	DAD1	-
peak:1867	chr14	22229668	22229690	1603	DAD1	22120087	22593753	22575089	345409	1603	DAD1	-
peak:1868	chr14	22265960	22265974	1603	DAD1	22120087	22593753	22575089	309121	1603	DAD1	-
peak:1869	chr14	22271904	22271914	1603	DAD1	22120087	22593753	22575089	303179	1603	DAD1	-
peak:1870	chr14	22271922	22271938	1603	DAD1	22120087	22593753	22575089	303158	1603	DAD1	-
peak:1871	chr14	22271941	22271953	1603	DAD1	22120087	22593753	22575089	303141	1603	DAD1	-
peak:1872	chr14	22273044	22273044	1603	DAD1	22120087	22593753	22575089	302044	1603	DAD1	-
peak:1873	chr14	22281055	22281064	1603	DAD1	22120087	22593753	22575089	294029	1603	DAD1	-
peak:1874	chr14	22281079	22281094	1603	DAD1	22120087	22593753	22575089	294002	1603	DAD1	-
peak:1875	chr14	22281098	22281124	1603	DAD1	22120087	22593753	22575089	293977	1603	DAD1	-
peak:1876	chr14	22381881	22381907	1603	DAD1	22120087	22593753	22575089	193194	1603	DAD1	-
peak:1877	chr14	22383568	22383613	1603	DAD1	22120087	22593753	22575089	191498	1603	DAD1	-
peak:1878	chr14	22383881	22383893	1603	DAD1	22120087	22593753	22575089	191201	1603	DAD1	-
peak:1879	chr14	22422452	22422475	1603	DAD1	22120087	22593753	22575089	152625	1603	DAD1	-
peak:1880	chr14	22422491	22422492	1603	DAD1	22120087	22593753	22575089	152597	1603	DAD1	-
peak:1881	chr14	22422499	22422529	1603	DAD1	22120087	22593753	22575089	152574	1603	DAD1	-
peak:1882	chr14	22422536	22422551	1603	DAD1	22120087	22593753	22575089	152545	1603	DAD1	-
peak:1883	chr14	22422883	22422884	1603	DAD1	22120087	22593753	22575089	152205	1603	DAD1	-
peak:1884	chr14	22427818	22427829	1603	DAD1	22120087	22593753	22575089	147265	1603	DAD1	-
peak:1885	chr14	22432714	22432758	1603	DAD1	22120087	22593753	22575089	142352	1603	DAD1	-
peak:1886	chr14	22448835	22448838	1603	DAD1	22120087	22593753	22575089	126252	1603	DAD1	-
peak:1887	chr14	22449090	22449097	1603	DAD1	22120087	22593753	22575089	125995	1603	DAD1	-
peak:1888	chr14	22449116	22449138	1603	DAD1	22120087	22593753	22575089	125961	1603	DAD1	-
peak:1889	chr14	22449174	22449190	1603	DAD1	22120087	22593753	22575089	125906	1603	DAD1	-
peak:1890	chr14	22449590	22449600	1603	DAD1	22120087	22593753	22575089	125493	1603	DAD1	-
peak:1891	chr14	22449623	22449629	1603	DAD1	22120087	22593753	22575089	125462	1603	DAD1	-
peak:1892	chr14	22449656	22449667	1603	DAD1	22120087	22593753	22575089	125427	1603	DAD1	-
peak:1893	chr14	22449701	22449715	1603	DAD1	22120087	22593753	22575089	125380	1603	DAD1	-
peak:1894	chr14	22449745	22449758	1603	DAD1	22120087	22593753	22575089	125337	1603	DAD1	-
peak:1895	chr14	22449765	22449776	1603	DAD1	22120087	22593753	22575089	125318	1603	DAD1	-
peak:1896	chr14	22449779	22449855	1603	DAD1	22120087	22593753	22575089	125271	1603	DAD1	-
peak:1897	chr14	22454904	22454908	1603	DAD1	22120087	22593753	22575089	120182	1603	DAD1	-
peak:1898	chr14	22455216	22455235	1603	DAD1	22120087	22593753	22575089	119863	1603	DAD1	-
peak:1899	chr14	22456305	22456308	1603	DAD1	22120087	22593753	22575089	118782	1603	DAD1	-
peak:1900	chr14	22456565	22456573	1603	DAD1	22120087	22593753	22575089	118519	1603	DAD1	-
peak:1901	chr14	22456590	22456600	1603	DAD1	22120087	22593753	22575089	118493	1603	DAD1	-
peak:1902	chr14	22456609	22456636	1603	DAD1	22120087	22593753	22575089	118466	1603	DAD1	-
peak:1903	chr14	22456643	22456683	1603	DAD1	22120087	22593753	22575089	118425	1603	DAD1	-
peak:1904	chr14	22456689	22456697	1603	DAD1	22120087	22593753	22575089	118395	1603	DAD1	-
peak:1905	chr14	22458930	22458941	1603	DAD1	22120087	22593753	22575089	116153	1603	DAD1	-
peak:1906	chr14	22458971	22458973	1603	DAD1	22120087	22593753	22575089	116116	1603	DAD1	-
peak:1907	chr14	22458993	22459007	1603	DAD1	22120087	22593753	22575089	116088	1603	DAD1	-
peak:1908	chr14	22459021	22459039	1603	DAD1	22120087	22593753	22575089	116058	1603	DAD1	-
peak:1909	chr14	22459050	22459076	1603	DAD1	22120087	22593753	22575089	116025	1603	DAD1	-
peak:1910	chr14	22459079	22459092	1603	DAD1	22120087	22593753	22575089	116003	1603	DAD1	-
peak:1911	chr14	22469674	22469696	1603	DAD1	22120087	22593753	22575089	105403	1603	DAD1	-
peak:1912	chr14	22473244	22473263	1603	DAD1	22120087	22593753	22575089	101835	1603	DAD1	-
peak:1913	chr14	22473284	22473298	1603	DAD1	22120087	22593753	22575089	101797	1603	DAD1	-
peak:1914	chr14	22473330	22473332	1603	DAD1	22120087	22593753	22575089	101757	1603	DAD1	-
peak:1915	chr14	22477698	22477725	1603	DAD1	22120087	22593753	22575089	97377	1603	DAD1	-
peak:1916	chr14	22478873	22478885	1603	DAD1	22120087	22593753	22575089	96209	1603	DAD1	-
peak:1917	chr14	22480226	22480258	1603	DAD1	22120087	22593753	22575089	94846	1603	DAD1	-
peak:1918	chr14	22482992	22483001	1603	DAD1	22120087	22593753	22575089	92092	1603	DAD1	-
peak:1919	chr14	22484069	22484110	1603	DAD1	22120087	22593753	22575089	90999	1603	DAD1	-
peak:1920	chr14	22484204	22484212	1603	DAD1	22120087	22593753	22575089	90880	1603	DAD1	-
peak:1921	chr14	22484261	22484269	1603	DAD1	22120087	22593753	22575089	90823	1603	DAD1	-
peak:1922	chr14	22484295	22484306	1603	DAD1	22120087	22593753	22575089	90788	1603	DAD1	-
peak:1923	chr14	22484408	22484417	1603	DAD1	22120087	22593753	22575089	90676	1603	DAD1	-
peak:1924	chr14	22484452	22484467	1603	DAD1	22120087	22593753	22575089	90629	1603	DAD1	-
peak:1925	chr14	22484594	22484596	1603	DAD1	22120087	22593753	22575089	90493	1603	DAD1	-
peak:1926	chr14	22488946	22488955	1603	DAD1	22120087	22593753	22575089	86138	1603	DAD1	-
peak:1927	chr14	22492141	22492161	1603	DAD1	22120087	22593753	22575089	82937	1603	DAD1	-
peak:1928	chr14	22492309	22492321	1603	DAD1	22120087	22593753	22575089	82773	1603	DAD1	-
peak:1929	chr14	22492342	22492350	1603	DAD1	22120087	22593753	22575089	82742	1603	DAD1	-
peak:1930	chr14	22492797	22492812	1603	DAD1	22120087	22593753	22575089	82284	1603	DAD1	-
peak:1931	chr14	22492826	22492847	1603	DAD1	22120087	22593753	22575089	82252	1603	DAD1	-
peak:1932	chr14	22492854	22492860	1603	DAD1	22120087	22593753	22575089	82231	1603	DAD1	-
peak:1933	chr14	22493758	22493768	1603	DAD1	22120087	22593753	22575089	81325	1603	DAD1	-
peak:1934	chr14	22493842	22493844	1603	DAD1	22120087	22593753	22575089	81245	1603	DAD1	-
peak:1935	chr14	22493913	22493939	1603	DAD1	22120087	22593753	22575089	81162	1603	DAD1	-
peak:1936	chr14	22494638	22494649	1603	DAD1	22120087	22593753	22575089	80445	1603	DAD1	-
peak:1937	chr14	22494811	22494819	1603	DAD1	22120087	22593753	22575089	80273	1603	DAD1	-
peak:1938	chr14	22494824	22494837	1603	DAD1	22120087	22593753	22575089	80258	1603	DAD1	-
peak:1939	chr14	22495895	22495931	1603	DAD1	22120087	22593753	22575089	79175	1603	DAD1	-
peak:1940	chr14	22501257	22501268	1603	DAD1	22120087	22593753	22575089	73826	1603	DAD1	-
peak:1941	chr14	22501519	22501539	1603	DAD1	22120087	22593753	22575089	73559	1603	DAD1	-
peak:1942	chr14	22501543	22501600	1603	DAD1	22120087	22593753	22575089	73517	1603	DAD1	-
peak:1943	chr14	22505980	22505988	1603	DAD1	22120087	22593753	22575089	69104	1603	DAD1	-
peak:1944	chr14	22506120	22506136	1603	DAD1	22120087	22593753	22575089	68960	1603	DAD1	-
peak:1945	chr14	22506272	22506276	1603	DAD1	22120087	22593753	22575089	68814	1603	DAD1	-
peak:1946	chr14	22506398	22506415	1603	DAD1	22120087	22593753	22575089	68682	1603	DAD1	-
peak:1947	chr14	22507252	22507255	1603	DAD1	22120087	22593753	22575089	67835	1603	DAD1	-
peak:1948	chr14	22507585	22507604	1603	DAD1	22120087	22593753	22575089	67494	1603	DAD1	-
peak:1949	chr14	22507649	22507664	1603	DAD1	22120087	22593753	22575089	67432	1603	DAD1	-
peak:1950	chr14	22508349	22508393	1603	DAD1	22120087	22593753	22575089	66717	1603	DAD1	-
peak:1951	chr14	22509185	22509200	1603	DAD1	22120087	22593753	22575089	65896	1603	DAD1	-
peak:1952	chr14	22510242	22510251	1603	DAD1	22120087	22593753	22575089	64842	1603	DAD1	-
peak:1953	chr14	22512378	22512422	1603	DAD1	22120087	22593753	22575089	62688	1603	DAD1	-
peak:1954	chr14	22515569	22515602	1603	DAD1	22120087	22593753	22575089	59503	1603	DAD1	-
peak:1955	chr14	22520391	22520435	1603	DAD1	22120087	22593753	22575089	54675	1603	DAD1	-
peak:1956	chr14	22520958	22520963	1603	DAD1	22120087	22593753	22575089	54128	1603	DAD1	-
peak:1957	chr14	22521976	22521987	1603	DAD1	22120087	22593753	22575089	53107	1603	DAD1	-
peak:1958	chr14	22525450	22525458	1603	DAD1	22120087	22593753	22575089	49634	1603	DAD1	-
peak:1959	chr14	22525463	22525479	1603	DAD1	22120087	22593753	22575089	49617	1603	DAD1	-
peak:1960	chr14	22525503	22525515	1603	DAD1	22120087	22593753	22575089	49579	1603	DAD1	-
peak:1961	chr14	22531858	22531924	1603	DAD1	22120087	22593753	22575089	43197	1603	DAD1	-
peak:1962	chr14	22531949	22531959	1603	DAD1	22120087	22593753	22575089	43134	1603	DAD1	-
peak:1963	chr14	22531978	22531988	1603	DAD1	22120087	22593753	22575089	43105	1603	DAD1	-
peak:1964	chr14	22533428	22533436	1603	DAD1	22120087	22593753	22575089	41656	1603	DAD1	-
peak:1965	chr14	22533480	22533496	1603	DAD1	22120087	22593753	22575089	41600	1603	DAD1	-
peak:1966	chr14	22534358	22534377	1603	DAD1	22120087	22593753	22575089	40721	1603	DAD1	-
peak:1967	chr14	22535457	22535469	1603	DAD1	22120087	22593753	22575089	39625	1603	DAD1	-
peak:1968	chr14	22537603	22537638	1603	DAD1	22120087	22593753	22575089	37468	1603	DAD1	-
peak:1969	chr14	22539051	22539051	1603	DAD1	22120087	22593753	22575089	36037	1603	DAD1	-
peak:1970	chr14	22539058	22539095	1603	DAD1	22120087	22593753	22575089	36012	1603	DAD1	-
peak:1971	chr14	22539997	22540044	1603	DAD1	22120087	22593753	22575089	35068	1603	DAD1	-
peak:1972	chr14	22543181	22543222	1603	DAD1	22120087	22593753	22575089	31887	1603	DAD1	-
peak:1973	chr14	22545868	22545899	1603	DAD1	22120087	22593753	22575089	29205	1603	DAD1	-
peak:1974	chr14	22547399	22547406	1603	DAD1	22120087	22593753	22575089	27686	1603	DAD1	-
peak:1975	chr14	22547427	22547435	1603	DAD1	22120087	22593753	22575089	27657	1603	DAD1	-
peak:1976	chr14	22547497	22547547	1603	DAD1	22120087	22593753	22575089	27566	1603	DAD1	-
peak:1977	chr14	22547549	22547572	1603	DAD1	22120087	22593753	22575089	27528	1603	DAD1	-
peak:1978	chr14	22547652	22547683	1603	DAD1	22120087	22593753	22575089	27421	1603	DAD1	-
peak:1979	chr14	22548256	22548266	1603	DAD1	22120087	22593753	22575089	26827	1603	DAD1	-
peak:1980	chr14	22548275	22548292	1603	DAD1	22120087	22593753	22575089	26805	1603	DAD1	-
peak:1981	chr14	22548360	22548367	1603	DAD1	22120087	22593753	22575089	26725	1603	DAD1	-
peak:1982	chr14	22548490	22548519	1603	DAD1	22120087	22593753	22575089	26584	1603	DAD1	-
peak:1983	chr14	22549029	22549039	1603	DAD1	22120087	22593753	22575089	26054	1603	DAD1	-
peak:1984	chr14	22550294	22550302	1603	DAD1	22120087	22593753	22575089	24790	1603	DAD1	-
peak:1985	chr14	22550333	22550358	1603	DAD1	22120087	22593753	22575089	24743	1603	DAD1	-
peak:1986	chr14	22550377	22550388	1603	DAD1	22120087	22593753	22575089	24706	1603	DAD1	-
peak:1987	chr14	22550397	22550412	1603	DAD1	22120087	22593753	22575089	24684	1603	DAD1	-
peak:1988	chr14	22550524	22550545	1603	DAD1	22120087	22593753	22575089	24554	1603	DAD1	-
peak:1989	chr14	22550594	22550606	1603	DAD1	22120087	22593753	22575089	24488	1603	DAD1	-
peak:1990	chr14	22550619	22550635	1603	DAD1	22120087	22593753	22575089	24461	1603	DAD1	-
peak:1991	chr14	22550645	22550646	1603	DAD1	22120087	22593753	22575089	24443	1603	DAD1	-
peak:1992	chr14	22551624	22551637	1603	DAD1	22120087	22593753	22575089	23458	1603	DAD1	-
peak:1993	chr14	22551639	22551647	1603	DAD1	22120087	22593753	22575089	23445	1603	DAD1	-
peak:1994	chr14	22551664	22551666	1603	DAD1	22120087	22593753	22575089	23423	1603	DAD1	-
peak:1995	chr14	22551697	22551735	1603	DAD1	22120087	22593753	22575089	23372	1603	DAD1	-
peak:1996	chr14	22556314	22556325	1603	DAD1	22120087	22593753	22575089	18769	1603	DAD1	-
peak:1997	chr14	22556564	22556570	1603	DAD1	22120087	22593753	22575089	18521	1603	DAD1	-
peak:1998	chr14	22557380	22557384	1603	DAD1	22120087	22593753	22575089	17706	1603	DAD1	-
peak:1999	chr14	22558387	22558397	1603	DAD1	22120087	22593753	22575089	16696	1603	DAD1	-
[truncated: 33,697 more rows]

## Sheet: CE_nearTSS_true_results
Geneset.Type	Geneset.ID	Description	P.value	FDR	Effect	Odds.Ratio	Status	N.Geneset.Genes	N.Geneset.Peak.Genes	Geneset.Avg.Gene.Length	Geneset.Peak.Genes
Gene Ontology Biological Process	GO:0008202	steroid metabolic process	6.8534e-12	4.67989e-09	0.85845	2.3595	enriched	290	158	113387	338, 3553, 19, 51741, 1591, 51422, 9572, 174, 27284, 8644, 10891, 183, 1582, 2099, 7364, 10202, 412, 1066, 3294, 337, 6817, 7124, 10998, 1645, 7292, 570, 1646, 3295, 3990, 8029, 8309, 26031, 351, 1586, 6095, 6309, 6718, 5444, 6469, 6783, 9971, 57016, 1551, 1588, 2055, 2494, 3953, 5618, 7923, 8856, 51141, 79644, 33, 476, 654, 3490, 4790, 5467, 6653, 6696, 6716, 6799, 8542, 54658, 93517, 114883, 15…
Gene Ontology Biological Process	GO:0010876	lipid localization	8.04731e-09	4.80827e-06	0.658733	1.93234	enriched	350	178	119076	338, 3553, 213, 4792, 948, 1401, 19, 114897, 5320, 24, 7057, 302, 2760, 26020, 2180, 51422, 1906, 5360, 9370, 183, 2168, 8204, 1066, 5608, 23460, 337, 350, 7124, 10998, 79068, 1645, 5071, 8714, 1191, 2181, 3990, 5319, 26031, 123264, 32, 4547, 10079, 10349, 10351, 161247, 1244, 1407, 2182, 5167, 5444, 6469, 8398, 9368, 9525, 9971, 1588, 2055, 2170, 5950, 6554, 10257, 10350, 23762, 57488, 58488, 11…
BioGRID Protein Interactions	ETG8805	tripartite motif containing 24	1.07552e-08	4.84845e-05	2.00535	7.42871	enriched	41	27	86518.8	2099, 5914, 8367, 8365, 8805, 2908, 29117, 8353, 8364, 8366, 8355, 8359, 6879, 8294, 8350, 8360, 8368, 51255, 8354, 8363, 8968, 51592, 4306, 7067, 8356, 8358, 8362
Gene Ontology Biological Process	GO:0051290	protein heterotetramerization	1.35867e-08	7.21607e-06	1.91252	6.77012	enriched	43	28	72597.7	302, 8367, 8365, 84869, 7923, 8353, 8364, 8366, 6240, 8355, 8359, 3643, 1258, 8294, 8350, 8360, 8368, 57107, 6241, 8290, 8354, 8363, 8968, 23590, 8356, 8358, 8362, 9818
Gene Ontology Biological Process	GO:0051186	cofactor metabolic process	1.67757e-08	8.01878e-06	0.613129	1.8462	enriched	386	181	103363	8942, 229, 9759, 60490, 2180, 51422, 57103, 5236, 8050, 10768, 5740, 8644, 10891, 4143, 10135, 60481, 3099, 6319, 51703, 10588, 27249, 1645, 4907, 5213, 55350, 117145, 570, 1646, 2181, 3295, 5091, 22934, 23305, 25902, 54541, 55902, 32, 127, 3263, 4967, 10249, 27247, 51268, 57678, 84869, 123876, 683, 2182, 6296, 9054, 57016, 84532, 130013, 2819, 4779, 5095, 8801, 64087, 79178, 79646, 93974, 348158…
Gene Ontology Biological Process	GO:0052548	regulation of endopeptidase activity	2.2153e-08	9.62648e-06	0.622138	1.86291	enriched	365	173	117663	6406, 6407, 960, 12, 5270, 7035, 2, 1490, 7057, 1472, 2934, 3697, 4137, 4155, 183, 2168, 7422, 7448, 8738, 10395, 112399, 710, 841, 1992, 8915, 1471, 5266, 6590, 7124, 51232, 117584, 1612, 4088, 5269, 6197, 25816, 462, 3273, 3491, 8530, 9451, 10017, 10653, 26999, 351, 444, 5720, 5858, 27141, 3698, 5265, 6091, 9491, 26998, 29843, 51156, 59082, 114769, 1293, 3827, 4217, 5698, 6690, 7078, 8301, 8737…
Gene Ontology Biological Process	GO:0052547	regulation of peptidase activity	2.78264e-08	1.10842e-05	0.598283	1.81899	enriched	391	183	116606	2335, 6406, 6407, 960, 12, 5270, 4323, 7035, 10010, 2, 1490, 7057, 1472, 2934, 3697, 4137, 4155, 183, 2168, 7422, 7448, 8738, 10395, 112399, 710, 841, 1992, 8915, 1471, 5266, 6590, 7124, 51232, 117584, 1612, 4088, 5269, 6197, 25816, 462, 3273, 3491, 8530, 9451, 10017, 10653, 26999, 351, 444, 5720, 5858, 27141, 3698, 5265, 6091, 9491, 26998, 29843, 51156, 59082, 114769, 1293, 3827, 4217, 5698, 669…
Gene Ontology Biological Process	GO:0006805	xenobiotic metabolic process	3.29878e-08	1.21293e-05	1.14262	3.13498	enriched	105	61	79835.4	196, 2180, 4257, 8639, 27284, 1066, 6817, 54578, 1645, 4835, 13, 3172, 6095, 10249, 1562, 1551, 3326, 8856, 9446, 57552, 348158, 4025, 6799, 54658, 1544, 1576, 1728, 2052, 2941, 6770, 119391, 26, 1557, 1577, 5742, 7363, 7366, 10720, 54659, 80777, 9, 1545, 1559, 1565, 1800, 2053, 4258, 8824, 9915, 54490, 54657, 116285, 405, 670, 1543, 1555, 1558, 2327, 9049, 54996, 134147
Gene Ontology Biological Process	GO:0009617	response to bacterium	4.64004e-08	1.58424e-05	0.53021	1.69929	enriched	495	216	107145	338, 3553, 7128, 2244, 6406, 6407, 2243, 4792, 5144, 27086, 948, 1401, 19, 1373, 1236, 7035, 5320, 2207, 9516, 3248, 245929, 1511, 27063, 4153, 4257, 639, 3606, 6364, 9572, 1906, 5581, 6556, 8106, 10891, 942, 3240, 4067, 10497, 841, 929, 5914, 8915, 57162, 6590, 6779, 7124, 9450, 51316, 140683, 6197, 7292, 9076, 23328, 3656, 5319, 5734, 6678, 11221, 64127, 1690, 2353, 5225, 5336, 6868, 8346, 1244…
Gene Ontology Biological Process	GO:0071466	cellular response to xenobiotic stimulus	1.54792e-07	4.90482e-05	1.05955	2.88508	enriched	109	61	78447.4	196, 2180, 4257, 8639, 27284, 1066, 6817, 54578, 1645, 4835, 13, 3172, 6095, 10249, 1562, 1551, 3326, 8856, 9446, 57552, 348158, 4025, 6799, 54658, 1544, 1576, 1728, 2052, 2941, 6770, 119391, 26, 1557, 1577, 5742, 7363, 7366, 10720, 54659, 80777, 9, 1545, 1559, 1565, 1800, 2053, 4258, 8824, 9915, 54490, 54657, 116285, 405, 670, 1543, 1555, 1558, 2327, 9049, 54996, 134147
Gene Ontology Biological Process	GO:0009410	response to xenobiotic stimulus	1.64178e-07	4.90482e-05	1.02277	2.7809	enriched	116	64	77548.4	196, 2180, 4257, 8639, 57103, 27284, 1066, 6817, 54578, 1645, 4835, 13, 2729, 3172, 6095, 10249, 1562, 1551, 3326, 8856, 9446, 57552, 348158, 4025, 6799, 54658, 1544, 1576, 1728, 2052, 2937, 2941, 6770, 119391, 26, 1557, 1577, 5742, 7363, 7366, 10720, 54659, 80777, 9, 1545, 1559, 1565, 1800, 2053, 4258, 8824, 9915, 54490, 54657, 116285, 405, 670, 1543, 1555, 1558, 2327, 9049, 54996, 134147
Gene Ontology Biological Process	GO:0006066	alcohol metabolic process	1.87106e-07	5.26097e-05	0.645816	1.90754	enriched	293	147	105399	338, 3553, 19, 7276, 23236, 27284, 8644, 2820, 151056, 1066, 5728, 337, 6817, 7124, 805, 5341, 7292, 8854, 3628, 3990, 8029, 55902, 127, 130, 351, 2710, 3635, 5336, 5959, 6309, 6718, 27233, 57665, 116255, 5332, 5444, 6783, 9971, 57016, 84532, 216, 2055, 2185, 3953, 5950, 51141, 79644, 116150, 33, 126, 4790, 5467, 6653, 6799, 8542, 8821, 23007, 27235, 340485, 125, 801, 1576, 2232, 2629, 3158, 5105…
Gene Ontology Biological Process	GO:0044282	small molecule catabolic process	1.9856e-07	5.27287e-05	0.597415	1.81741	enriched	344	161	94972.8	8942, 3667, 169355, 229, 1591, 89874, 586, 57103, 5236, 493, 2752, 9370, 27284, 189, 8644, 2168, 2820, 4143, 3099, 3176, 5728, 6817, 10588, 622, 3033, 5213, 11112, 55862, 3295, 8309, 23576, 84890, 32, 127, 1428, 2710, 3034, 4967, 6718, 27233, 51268, 443, 5444, 6296, 6783, 9663, 26275, 57016, 130013, 216, 2528, 2592, 4051, 5095, 6898, 25953, 55577, 64087, 79644, 33, 1268, 2744, 3067, 5467, 6799, 5…
Gene Ontology Biological Process	GO:0016042	lipid catabolic process	3.71961e-07	9.35776e-05	0.622365	1.86333	enriched	299	144	101188	338, 3553, 3667, 11057, 1373, 5320, 1591, 2760, 2581, 23236, 9370, 5346, 5581, 8644, 56261, 2168, 151056, 412, 337, 3988, 7124, 3033, 26090, 55862, 222236, 339221, 154, 3295, 3990, 5050, 5319, 8309, 13, 32, 5336, 5337, 6718, 63874, 5332, 6296, 6783, 8398, 9663, 57016, 80821, 1588, 2170, 4051, 5095, 57552, 79644, 133121, 33, 1268, 5467, 6609, 6696, 6716, 23007, 55289, 390916, 549, 1544, 1576, 1579…
Gene Ontology Biological Process	GO:0006335	DNA replication-dependent nucleosome assembly	4.31777e-07	9.82808e-05	1.88432	6.58189	enriched	31	18	17612.8	8367, 8365, 8353, 8364, 8366, 8355, 8359, 79711, 8294, 8350, 8360, 8368, 8354, 8363, 8968, 8356, 8358, 8362
Gene Ontology Biological Process	GO:0034723	DNA replication-dependent nucleosome organization	4.31777e-07	9.82808e-05	1.88432	6.58189	enriched	31	18	17612.8	8367, 8365, 8353, 8364, 8366, 8355, 8359, 79711, 8294, 8350, 8360, 8368, 8354, 8363, 8968, 8356, 8358, 8362
Gene Ontology Biological Process	GO:0000183	chromatin silencing at rDNA	7.15712e-07	0.000153508	1.71869	5.57723	enriched	37	21	39344.3	8367, 8365, 8353, 8364, 8366, 8355, 8359, 8294, 8350, 8360, 8368, 8354, 8363, 8932, 8968, 3021, 5253, 8356, 8358, 8362, 22933
Gene Ontology Biological Process	GO:0006869	lipid transport	7.38635e-07	0.000153508	0.592353	1.80824	enriched	317	158	121081	338, 3553, 213, 4792, 948, 19, 114897, 5320, 24, 7057, 302, 2760, 26020, 2180, 51422, 1906, 5360, 9370, 183, 2168, 1066, 5608, 23460, 337, 350, 10998, 1645, 5071, 8714, 1191, 2181, 3990, 5319, 26031, 123264, 32, 4547, 10079, 10349, 10351, 1244, 1407, 2182, 5444, 6469, 8398, 9368, 9525, 9971, 1588, 2055, 2170, 5950, 6554, 10257, 10350, 23762, 57488, 58488, 114884, 116150, 374868, 634, 654, 3690, 4…
Gene Ontology Biological Process	GO:0055088	lipid homeostasis	8.01469e-07	0.000159626	1.00711	2.73769	enriched	109	60	105176	338, 19, 3606, 9572, 337, 433, 1645, 3990, 3172, 6095, 57678, 123876, 6296, 9971, 2170, 2494, 4253, 7851, 116150, 64240, 114899, 271, 9619, 22913, 55937, 5244, 7391, 26119, 64241, 84649, 94101, 94103, 116519, 345, 949, 1071, 2053, 2646, 4041, 4864, 5468, 9481, 10938, 27329, 29116, 116285, 128486, 285848, 1050, 1581, 2538, 2695, 3931, 5563, 8694, 9388, 27346, 51129, 55294, 100133941
Gene Ontology Biological Process	GO:0006732	coenzyme metabolic process	1.33389e-06	0.000255039	0.576677	1.78011	enriched	317	150	111878	8942, 229, 9759, 60490, 2180, 51422, 57103, 5236, 8050, 10768, 5740, 10891, 4143, 10135, 60481, 3099, 6319, 51703, 10588, 27249, 4907, 5213, 55350, 117145, 570, 2181, 3295, 22934, 23305, 25902, 54541, 55902, 32, 4967, 10249, 51268, 57678, 123876, 683, 2182, 6296, 9054, 84532, 130013, 2819, 8801, 64087, 79178, 79646, 348158, 5232, 27235, 3643, 4337, 5027, 5162, 5224, 5313, 9540, 23498, 55750, 47, …
Gene Ontology Biological Process	GO:0044723	single-organism carbohydrate metabolic process	1.41756e-06	0.000260613	0.491626	1.63497	enriched	448	200	116820	3667, 114897, 229, 10580, 2760, 9759, 51422, 57103, 5236, 6480, 9572, 9370, 5581, 10891, 2820, 7364, 3099, 5728, 51363, 2131, 7124, 54578, 805, 5071, 5213, 5341, 55790, 467, 3170, 3175, 5091, 22934, 54541, 32, 1486, 2710, 2729, 4967, 5500, 6095, 8987, 10610, 79799, 116255, 1407, 5167, 10678, 216, 2185, 2528, 2592, 2819, 3953, 5257, 5507, 5950, 6483, 8604, 9446, 10165, 57001, 85414, 338596, 2525, …
Gene Ontology Biological Process	GO:0034612	response to tumor necrosis factor	2.19946e-06	0.000389387	0.598704	1.81976	enriched	287	129	92017.3	338, 7128, 4792, 6367, 3987, 10010, 7057, 5687, 55022, 677, 27063, 9759, 678, 6364, 1906, 9370, 6772, 10891, 841, 929, 4780, 5707, 1116, 7124, 117584, 5071, 7292, 9076, 3303, 6997, 8491, 9181, 414062, 5720, 6095, 6868, 1244, 3576, 9491, 9971, 55504, 102, 944, 2185, 2819, 4217, 5698, 5704, 5714, 6376, 6846, 8737, 8904, 9414, 171392, 608, 2150, 2621, 5721, 6233, 6359, 8531, 8995, 10616, 2309, 2629,…
Gene Ontology Biological Process	GO:1901565	organonitrogen compound catabolic process	2.60935e-06	0.000445453	0.530766	1.70023	enriched	355	168	131115	8942, 5144, 960, 10404, 51733, 169355, 2760, 89874, 2581, 316, 586, 493, 2752, 189, 4143, 6383, 25939, 3176, 10588, 54498, 4012, 4907, 11112, 26090, 339221, 3990, 23446, 23576, 84890, 1428, 1486, 3034, 3073, 4967, 22875, 22978, 51268, 84909, 494143, 443, 2799, 5152, 7378, 10082, 10894, 11261, 26275, 130013, 6898, 10930, 55821, 64087, 33, 1369, 2744, 3067, 5150, 6609, 7511, 9583, 54658, 55258, 649…
Gene Ontology Biological Process	GO:0002237	response to molecule of bacterial origin	3.57658e-06	0.000585244	0.557218	1.74581	enriched	316	145	118793	338, 3553, 7128, 4792, 5144, 27086, 948, 19, 1373, 1236, 7035, 9516, 3248, 1511, 27063, 4257, 639, 3606, 6364, 9572, 1906, 5581, 6556, 8106, 10891, 942, 4067, 841, 929, 5914, 8915, 57162, 6590, 7124, 9450, 6197, 7292, 9076, 23328, 3656, 5734, 6678, 11221, 64127, 2353, 5336, 6868, 1244, 3576, 9971, 57088, 57402, 129607, 654, 1268, 4064, 4790, 5467, 10892, 54658, 85363, 342979, 1053, 1437, 1544, 39…
Gene Ontology Biological Process	GO:0044242	cellular lipid catabolic process	3.67308e-06	0.000585244	0.707064	2.02803	enriched	190	96	98883.1	338, 3667, 11057, 1373, 2760, 2581, 9370, 8644, 56261, 2168, 337, 3033, 26090, 55862, 222236, 339221, 154, 3295, 3990, 8309, 13, 32, 5336, 6296, 9663, 57016, 2170, 4051, 5095, 79644, 133121, 33, 1268, 5467, 6609, 55289, 390916, 549, 1579, 2171, 2629, 23175, 23600, 54363, 55512, 254013, 34, 747, 1056, 3417, 5096, 5194, 8310, 23659, 51099, 57406, 116519, 224, 345, 949, 1376, 1545, 3074, 4594, 5408,…
Gene Ontology Biological Process	GO:0034754	cellular hormone metabolic process	4.19593e-06	0.000606887	0.930942	2.5369	enriched	111	64	116734	7276, 174, 8644, 10891, 2099, 7364, 10202, 151056, 3294, 6817, 1645, 8854, 1646, 3295, 127, 1586, 5959, 6718, 57665, 6469, 6783, 216, 1588, 5950, 7923, 64577, 79644, 654, 6696, 6716, 54658, 1576, 1589, 2232, 6770, 10901, 145226, 7363, 8630, 9249, 10720, 10948, 54659, 83930, 84649, 949, 1109, 1545, 1583, 1958, 3292, 6777, 25976, 51478, 59338, 157506, 650, 1543, 1889, 3293, 8694, 8879, 51144, 441282
Gene Ontology Biological Process	GO:0030193	regulation of blood coagulation	4.20485e-06	0.000606887	1.0818	2.94998	enriched	84	51	159066	2244, 2243, 2266, 948, 5270, 114897, 2207, 7057, 302, 7103, 1906, 1361, 4067, 7448, 710, 4780, 350, 5341, 462, 3170, 3273, 22875, 3818, 5327, 3827, 634, 2150, 5624, 18, 2152, 2160, 5578, 7391, 8858, 123036, 196527, 2161, 5156, 5340, 7410, 10855, 170692, 2149, 2191, 5588, 26276, 55603, 81606, 84959, 134957, 286133
Gene Ontology Biological Process	GO:1900046	regulation of hemostasis	4.20485e-06	0.000606887	1.0818	2.94998	enriched	84	51	159066	2244, 2243, 2266, 948, 5270, 114897, 2207, 7057, 302, 7103, 1906, 1361, 4067, 7448, 710, 4780, 350, 5341, 462, 3170, 3273, 22875, 3818, 5327, 3827, 634, 2150, 5624, 18, 2152, 2160, 5578, 7391, 8858, 123036, 196527, 2161, 5156, 5340, 7410, 10855, 170692, 2149, 2191, 5588, 26276, 55603, 81606, 84959, 134957, 286133
Gene Ontology Biological Process	GO:0042742	defense response to bacterium	4.38404e-06	0.000606887	0.666302	1.94702	enriched	214	94	93537.9	2244, 6406, 6407, 2243, 27086, 948, 1401, 5320, 2207, 245929, 1511, 4153, 6364, 6556, 3240, 10497, 6590, 6779, 7124, 51316, 140683, 5319, 64127, 1690, 5225, 6868, 8346, 8398, 9971, 51561, 130120, 671, 820, 944, 4069, 57402, 85236, 1130, 2150, 3346, 4025, 1053, 3140, 3347, 3929, 5027, 58484, 84659, 140850, 3394, 7096, 7100, 8767, 10578, 22914, 26057, 140823, 3570, 4049, 8970, 10133, 10563, 84868, …
Gene Ontology Biological Process	GO:1901615	organic hydroxy compound metabolic process	4.44374e-06	0.000606887	0.45668	1.57882	enriched	463	215	122930	338, 3553, 7849, 10404, 19, 7276, 4929, 1591, 1638, 51422, 57103, 9572, 23236, 5360, 7038, 27284, 8644, 1582, 2820, 151056, 1066, 5728, 337, 6817, 7124, 9693, 10998, 805, 1645, 5071, 5341, 7292, 8854, 389434, 570, 3295, 3628, 3990, 8029, 8309, 26031, 55902, 127, 130, 351, 1428, 1586, 2034, 2710, 3635, 5336, 5959, 6309, 6718, 27233, 57665, 116255, 2903, 5332, 5444, 6783, 9971, 57016, 84532, 216, 1…
Gene Ontology Biological Process	GO:0034308	primary alcohol metabolic process	4.83389e-06	0.000641833	1.39859	4.04948	enriched	53	36	101175	7276, 27284, 8644, 151056, 6817, 8854, 55902, 127, 130, 5959, 27233, 57665, 6783, 57016, 84532, 216, 5950, 126, 6799, 125, 10901, 54363, 145226, 3479, 9249, 84649, 224, 1545, 55825, 157506, 128, 217, 219, 222, 6822, 8694
Gene Ontology Biological Process	GO:0050818	regulation of coagulation	5.55255e-06	0.000717329	1.04127	2.8328	enriched	88	53	163853	2244, 2243, 2266, 948, 5270, 114897, 2207, 7057, 302, 7103, 308, 1906, 1361, 4067, 7448, 710, 4780, 350, 5341, 462, 3170, 3273, 10544, 22875, 3818, 5327, 3827, 634, 2150, 5624, 18, 2152, 2160, 5578, 7391, 8858, 123036, 196527, 2161, 5156, 5340, 7410, 10855, 170692, 2149, 2191, 5588, 26276, 55603, 81606, 84959, 134957, 286133
Gene Ontology Biological Process	GO:0042632	cholesterol homeostasis	6.04015e-06	0.000738694	1.15862	3.18552	enriched	70	41	106288	338, 19, 3606, 9572, 337, 1645, 3990, 3172, 6095, 6296, 9971, 2170, 2494, 4253, 7851, 116150, 64240, 271, 9619, 22913, 55937, 26119, 64241, 84649, 116519, 345, 949, 1071, 2053, 4041, 4864, 10938, 27329, 29116, 116285, 1581, 2538, 3931, 9388, 27346, 100133941
Gene Ontology Biological Process	GO:0055092	sterol homeostasis	6.04015e-06	0.000738694	1.15862	3.18552	enriched	70	41	106288	338, 19, 3606, 9572, 337, 1645, 3990, 3172, 6095, 6296, 9971, 2170, 2494, 4253, 7851, 116150, 64240, 271, 9619, 22913, 55937, 26119, 64241, 84649, 116519, 345, 949, 1071, 2053, 4041, 4864, 10938, 27329, 29116, 116285, 1581, 2538, 3931, 9388, 27346, 100133941
Gene Ontology Biological Process	GO:0071825	protein-lipid complex subunit organization	6.31307e-06	0.000738694	1.64072	5.15889	enriched	38	25	87046.2	338, 19, 5320, 51429, 5360, 183, 274, 337, 2181, 3990, 4547, 9619, 55937, 116519, 345, 949, 1071, 23461, 185, 341, 3931, 5326, 8694, 9388, 30814
Gene Ontology Biological Process	GO:0006631	fatty acid metabolic process	6.40289e-06	0.000738694	0.518637	1.67974	enriched	340	156	101272	3667, 3248, 9444, 2180, 51422, 1906, 8050, 9370, 5740, 8644, 10891, 2168, 60481, 1066, 6319, 51703, 337, 10998, 51179, 3033, 55862, 117145, 570, 1646, 2181, 3295, 3990, 5319, 8309, 23305, 55902, 32, 57678, 84869, 114757, 123876, 241, 1562, 2182, 5444, 6296, 9663, 84532, 2170, 4051, 5095, 7923, 51141, 85414, 348158, 33, 634, 1268, 5467, 6916, 8013, 55258, 55289, 390916, 549, 873, 1544, 1579, 2938,…
Gene Ontology Biological Process	GO:0016485	protein processing	6.49062e-06	0.000738694	0.635642	1.88823	enriched	227	111	122858	2244, 2243, 2266, 151516, 5270, 4323, 2, 7057, 629, 725, 1511, 7850, 55848, 2934, 6447, 1361, 1522, 183, 7448, 710, 841, 1368, 350, 722, 729, 3002, 5046, 5621, 26999, 83943, 84236, 444, 1201, 1510, 27141, 84909, 3818, 5327, 6469, 7123, 102, 730, 1215, 3426, 5566, 25825, 717, 1369, 2621, 2999, 5624, 731, 732, 1203, 2734, 4627, 5027, 5126, 6714, 58484, 59272, 715, 835, 1362, 1520, 1636, 2152, 2160,…
Gene Ontology Biological Process	GO:0046470	phosphatidylcholine metabolic process	8.00536e-06	0.000889899	1.06806	2.90972	enriched	79	46	83436.2	5320, 54947, 151056, 337, 2181, 3990, 5319, 23446, 56910, 63874, 5444, 8398, 9663, 2170, 58488, 126969, 1457, 2171, 5322, 9468, 23175, 54979, 10400, 23659, 64600, 79888, 116519, 949, 1071, 1622, 10162, 50640, 64900, 341, 3931, 5168, 5920, 10390, 26279, 30814, 80736, 137964, 154141, 171586, 204962, 283748
Gene Ontology Biological Process	GO:0071827	plasma lipoprotein particle organization	9.78756e-06	0.00106329	1.66505	5.28595	enriched	35	23	78373.1	338, 19, 5320, 5360, 183, 337, 2181, 3990, 4547, 9619, 55937, 116519, 345, 949, 1071, 23461, 185, 341, 3931, 5326, 8694, 9388, 30814
Gene Ontology Biological Process	GO:0010951	negative regulation of endopeptidase activity	1.163e-05	0.00116128	0.611826	1.8438	enriched	228	108	114552	960, 12, 5270, 7035, 2, 7057, 1472, 3697, 183, 2168, 7422, 7448, 710, 841, 1992, 1471, 5266, 6590, 51232, 117584, 5269, 6197, 25816, 462, 3273, 8530, 10653, 351, 5858, 3698, 5265, 9491, 26998, 51156, 59082, 114769, 1293, 3827, 6690, 7078, 8301, 9806, 128821, 1457, 2621, 6653, 9097, 327657, 1473, 3700, 5104, 6714, 9314, 10406, 58484, 140686, 256394, 259, 1294, 3699, 4193, 5267, 6478, 9232, 10047, …
Gene Ontology Biological Process	GO:0034367	macromolecular complex remodeling	1.16614e-05	0.00116128	2.05091	7.77499	enriched	25	18	74540.9	338, 5320, 5360, 183, 337, 3990, 9619, 55937, 116519, 345, 949, 1071, 23461, 185, 341, 3931, 9388, 30814
Gene Ontology Biological Process	GO:0034368	protein-lipid complex remodeling	1.16614e-05	0.00116128	2.05091	7.77499	enriched	25	18	74540.9	338, 5320, 5360, 183, 337, 3990, 9619, 55937, 116519, 345, 949, 1071, 23461, 185, 341, 3931, 9388, 30814
Gene Ontology Biological Process	GO:0034369	plasma lipoprotein particle remodeling	1.16614e-05	0.00116128	2.05091	7.77499	enriched	25	18	74540.9	338, 5320, 5360, 183, 337, 3990, 9619, 55937, 116519, 345, 949, 1071, 23461, 185, 341, 3931, 9388, 30814
Gene Ontology Biological Process	GO:0002764	immune response-regulating signaling pathway	1.32835e-05	0.00129582	0.41972	1.52154	enriched	496	223	114540	338, 7128, 2244, 2243, 4792, 5583, 2266, 5144, 948, 1236, 10010, 2207, 5687, 2889, 5359, 9846, 9572, 10318, 23118, 57181, 118788, 2534, 1493, 3958, 5581, 6397, 942, 2099, 4067, 4773, 10451, 841, 929, 5608, 5707, 5728, 8915, 9844, 57162, 92747, 2359, 7456, 805, 2212, 5295, 6197, 56667, 1997, 3303, 3656, 5621, 26999, 64127, 915, 940, 2353, 2633, 3635, 5336, 5720, 147179, 1514, 8398, 8934, 9491, 997…
Gene Ontology Biological Process	GO:0050817	coagulation	1.48192e-05	0.00137873	0.496295	1.64262	enriched	349	161	130470	2244, 6406, 6407, 2243, 5583, 2266, 5890, 948, 5270, 114897, 1281, 7035, 2, 2207, 7057, 302, 725, 6288, 5359, 7103, 308, 1906, 2534, 1361, 3708, 5581, 4067, 7448, 10451, 10627, 710, 4780, 10398, 350, 89781, 4778, 5295, 5341, 462, 953, 3170, 3273, 8165, 10544, 2627, 3172, 3674, 5336, 22875, 23173, 80310, 388, 3818, 5265, 5327, 6469, 51156, 3827, 5566, 5873, 7094, 8353, 84062, 634, 928, 2150, 2621,…
Gene Ontology Biological Process	GO:0016054	organic acid catabolic process	1.54934e-05	0.00137873	0.600597	1.82321	enriched	229	111	99259.9	8942, 3667, 169355, 89874, 586, 493, 2752, 9370, 189, 2168, 4143, 3176, 10588, 3033, 11112, 55862, 3295, 8309, 23576, 84890, 32, 1428, 3034, 4967, 6718, 51268, 443, 5444, 6296, 9663, 26275, 130013, 4051, 5095, 6898, 55577, 64087, 33, 1268, 2744, 3067, 5467, 55258, 55289, 64902, 390916, 549, 1579, 6652, 23175, 23498, 23600, 54363, 254013, 18, 34, 191, 275, 594, 1036, 1056, 2653, 3081, 5096, 5194, …
Gene Ontology Biological Process	GO:0046395	carboxylic acid catabolic process	1.54934e-05	0.00137873	0.600597	1.82321	enriched	229	111	99259.9	8942, 3667, 169355, 89874, 586, 493, 2752, 9370, 189, 2168, 4143, 3176, 10588, 3033, 11112, 55862, 3295, 8309, 23576, 84890, 32, 1428, 3034, 4967, 6718, 51268, 443, 5444, 6296, 9663, 26275, 130013, 4051, 5095, 6898, 55577, 64087, 33, 1268, 2744, 3067, 5467, 55258, 55289, 64902, 390916, 549, 1579, 6652, 23175, 23498, 23600, 54363, 254013, 18, 34, 191, 275, 594, 1036, 1056, 2653, 3081, 5096, 5194, …
Gene Ontology Biological Process	GO:0007599	hemostasis	1.58468e-05	0.00137873	0.493976	1.63882	enriched	350	161	128453	2244, 2243, 5583, 2266, 5890, 948, 5270, 114897, 1281, 7035, 2, 2207, 7057, 302, 725, 6288, 5359, 7103, 308, 1906, 2534, 1361, 3708, 5581, 4067, 7448, 10451, 10627, 710, 4780, 10398, 350, 89781, 4778, 5295, 5341, 462, 953, 3170, 3273, 8165, 10544, 2627, 3172, 3674, 5336, 22875, 23173, 80310, 388, 3818, 5265, 5327, 6469, 51156, 3827, 5566, 5873, 7094, 8353, 84062, 634, 928, 2150, 2621, 2768, 3690,…
Gene Ontology Biological Process	GO:0042180	cellular ketone metabolic process	1.5864e-05	0.00137873	0.609334	1.83921	enriched	225	107	98756.2	8942, 3667, 169355, 5687, 51422, 9056, 9572, 174, 493, 8050, 9370, 5581, 8644, 10891, 2168, 5707, 337, 1645, 1646, 32, 127, 1586, 5720, 84869, 9491, 9971, 57016, 130013, 1588, 2170, 2819, 5698, 5704, 5714, 25953, 51141, 85414, 33, 634, 654, 1268, 5721, 6716, 8013, 27235, 873, 1728, 5162, 5629, 5695, 5713, 6770, 10901, 23408, 254013, 672, 2739, 3156, 7979, 10213, 10948, 23417, 57107, 79602, 84649,…
Gene Ontology Biological Process	GO:0097006	regulation of plasma lipoprotein particle levels	1.66664e-05	0.00142259	1.21707	3.37728	enriched	58	34	96332.4	338, 948, 19, 5320, 302, 5360, 9370, 183, 337, 2181, 3990, 4547, 9971, 9619, 55937, 26119, 84649, 116519, 345, 949, 1071, 10162, 10938, 23461, 26291, 29116, 185, 341, 1445, 3931, 5326, 8694, 9388, 30814
Gene Ontology Biological Process	GO:0010466	negative regulation of peptidase activity	1.74377e-05	0.00146232	0.588014	1.80041	enriched	238	111	113710	960, 12, 5270, 7035, 2, 7057, 1472, 3697, 183, 2168, 7422, 7448, 710, 841, 1992, 1471, 5266, 6590, 51232, 117584, 5269, 6197, 25816, 462, 3273, 8530, 10653, 351, 5858, 3698, 5265, 9491, 26998, 51156, 59082, 114769, 1293, 3827, 6690, 7078, 8301, 9806, 128821, 1457, 2621, 6653, 9097, 327657, 1473, 3700, 5104, 6714, 9314, 10406, 58484, 140686, 256394, 259, 1294, 3699, 4193, 5267, 6478, 9232, 10047, …
Gene Ontology Biological Process	GO:2000377	regulation of reactive oxygen species metabolic process	1.79098e-05	0.00146875	0.734839	2.08515	enriched	153	79	118423	3553, 8837, 948, 1401, 1410, 7057, 7048, 55022, 9759, 57103, 493, 1906, 4137, 5740, 8644, 183, 3240, 3099, 4780, 7124, 4088, 4835, 5071, 10516, 199, 1191, 23576, 1956, 9474, 683, 2185, 3326, 3689, 5873, 6571, 8737, 2150, 2885, 64902, 1026, 2309, 3643, 9314, 9722, 23408, 59272, 255027, 672, 4358, 7100, 22914, 26574, 57539, 140823, 445, 1545, 1647, 2308, 3692, 5547, 6774, 7020, 7498, 185, 613, 655,…
Gene Ontology Biological Process	GO:0061041	regulation of wound healing	1.83011e-05	0.00146875	0.807253	2.24174	enriched	128	72	186561	7128, 2244, 2243, 2266, 23189, 948, 5270, 114897, 2207, 7057, 302, 7048, 8613, 4638, 7103, 1906, 2934, 6239, 825, 1361, 5581, 4067, 7448, 710, 4780, 5728, 350, 4088, 5341, 462, 3170, 3273, 6431, 22875, 3818, 5327, 130120, 3827, 634, 2150, 5467, 5624, 90102, 18, 2152, 2160, 3156, 5578, 7391, 8858, 23332, 123036, 196527, 2161, 5156, 5340, 7410, 7429, 10855, 170692, 2149, 2191, 5588, 8573, 23122, 26…
Gene Ontology Biological Process	GO:0007596	blood coagulation	1.84361e-05	0.00146875	0.493528	1.63809	enriched	345	159	129494	2244, 2243, 5583, 2266, 5890, 948, 5270, 114897, 1281, 7035, 2, 2207, 7057, 302, 725, 6288, 5359, 7103, 308, 1906, 2534, 1361, 3708, 5581, 4067, 7448, 10451, 10627, 710, 4780, 10398, 350, 89781, 4778, 5295, 5341, 462, 953, 3170, 3273, 8165, 10544, 2627, 3172, 3674, 5336, 22875, 23173, 80310, 388, 3818, 5265, 5327, 6469, 51156, 3827, 5566, 5873, 7094, 8353, 84062, 634, 928, 2150, 2621, 2768, 3690,…
BioGRID Protein Interactions	ETG284161	glycerophosphodiester phosphodiesterase domain containing 1	2.12732e-05	0.0319666	1.9961	7.36031	enriched	23	16	39189.3	213, 12, 2, 629, 1356, 3240, 337, 3263, 3698, 5265, 3827, 5004, 7018, 197, 720, 5005
Gene Ontology Biological Process	GO:0045861	negative regulation of proteolysis	2.22478e-05	0.00174335	0.514066	1.67208	enriched	309	138	112923	960, 12, 5270, 7035, 2, 7057, 725, 1472, 7850, 9683, 1361, 1522, 3697, 183, 2168, 7422, 7448, 710, 841, 1992, 722, 1471, 5266, 6201, 6590, 51232, 117584, 5269, 6197, 25816, 462, 3273, 5621, 8530, 10653, 23274, 351, 1201, 5858, 3698, 5265, 5327, 6135, 6469, 9491, 26998, 29843, 51156, 59082, 79853, 114769, 1293, 2055, 3326, 3827, 6690, 7078, 8301, 9806, 79031, 128821, 1457, 2621, 6653, 9097, 327657…
Gene Ontology Biological Process	GO:0071356	cellular response to tumor necrosis factor	2.41988e-05	0.00184916	0.552128	1.73695	enriched	269	118	89896.2	338, 7128, 4792, 6367, 3987, 10010, 7057, 5687, 55022, 677, 27063, 9759, 678, 6364, 1906, 9370, 6772, 10891, 841, 4780, 5707, 1116, 7124, 117584, 5071, 7292, 9076, 3303, 6997, 9181, 414062, 5720, 6095, 6868, 1244, 3576, 9491, 9971, 55504, 944, 2185, 2819, 4217, 5698, 5704, 5714, 6376, 6846, 8737, 8904, 9414, 171392, 608, 2150, 2621, 5721, 6233, 6359, 8531, 8995, 10616, 2309, 2629, 5105, 5695, 571…
Gene Ontology Biological Process	GO:0006790	sulfur compound metabolic process	2.43718e-05	0.00184916	0.473112	1.60498	enriched	361	169	136775	8942, 7849, 1373, 22901, 10090, 2180, 4257, 8050, 10768, 27284, 58472, 189, 29940, 4143, 6819, 9334, 9645, 60481, 4780, 6319, 51363, 51703, 2131, 6817, 55790, 64131, 117145, 570, 1499, 2181, 3295, 5091, 23305, 51000, 55902, 84890, 32, 2729, 3073, 4967, 10249, 27233, 27247, 51268, 57678, 123876, 494143, 1244, 2182, 2799, 5167, 6296, 6783, 9054, 10678, 80704, 84532, 5095, 6483, 8801, 9446, 9806, 64…
Gene Ontology Biological Process	GO:0019915	lipid storage	3.09005e-05	0.00226045	1.14577	3.14487	enriched	63	39	119948	338, 3553, 4792, 948, 1401, 19, 2760, 8204, 7124, 79068, 32, 161247, 1407, 5167, 3690, 4790, 114882, 123, 2867, 5771, 9619, 60526, 29923, 51099, 84649, 949, 3074, 3685, 5465, 5468, 6777, 10938, 27329, 128486, 3569, 3952, 8694, 55294, 114885
Gene Ontology Biological Process	GO:0016053	organic acid biosynthetic process	3.12112e-05	0.00226045	0.514828	1.67335	enriched	293	140	126871	8942, 1373, 51733, 9444, 10090, 586, 51422, 9572, 493, 1906, 2752, 9370, 189, 5740, 8644, 29940, 1582, 60481, 6319, 337, 10588, 10998, 8854, 570, 2181, 3295, 3990, 5319, 8309, 10955, 25902, 26031, 55902, 32, 6718, 51557, 84869, 123876, 241, 443, 6296, 9971, 84532, 130013, 7923, 51141, 64577, 85414, 348158, 33, 634, 2744, 4548, 6916, 55256, 55258, 64902, 114883, 256987, 873, 5313, 5322, 5352, 5564…
Gene Ontology Biological Process	GO:0046394	carboxylic acid biosynthetic process	3.12112e-05	0.00226045	0.514828	1.67335	enriched	293	140	126871	8942, 1373, 51733, 9444, 10090, 586, 51422, 9572, 493, 1906, 2752, 9370, 189, 5740, 8644, 29940, 1582, 60481, 6319, 337, 10588, 10998, 8854, 570, 2181, 3295, 3990, 5319, 8309, 10955, 25902, 26031, 55902, 32, 6718, 51557, 84869, 123876, 241, 443, 6296, 9971, 84532, 130013, 7923, 51141, 64577, 85414, 348158, 33, 634, 2744, 4548, 6916, 55256, 55258, 64902, 114883, 256987, 873, 5313, 5322, 5352, 5564…
Gene Ontology Biological Process	GO:0006953	acute-phase response	3.3996e-05	0.00238972	1.31709	3.73253	enriched	46	28	94465.7	3553, 2335, 1401, 12, 3552, 6288, 5359, 4153, 3240, 7124, 5265, 130120, 1268, 6291, 54658, 3700, 3929, 23780, 3570, 5004, 6774, 9332, 197, 3569, 5005, 5743, 8792, 57817
Gene Ontology Biological Process	GO:0098542	defense response to other organism	3.57798e-05	0.00247866	0.425757	1.53075	enriched	446	176	84891	3553, 7128, 2244, 6406, 6407, 2243, 27086, 948, 1401, 3433, 5320, 2207, 245929, 1511, 5359, 4153, 6364, 2534, 6397, 6556, 6772, 942, 3240, 10497, 25939, 9844, 6590, 6779, 7124, 7706, 51316, 140683, 7292, 925, 3273, 3437, 5319, 10955, 54541, 64127, 940, 1690, 2633, 5225, 6868, 8346, 57678, 3455, 3566, 8398, 9971, 10538, 51561, 130120, 671, 820, 944, 4069, 10475, 57402, 83737, 85236, 130340, 440275…
Gene Ontology Biological Process	GO:0030301	cholesterol transport	3.76723e-05	0.00257248	1.00775	2.73944	enriched	77	43	99020.7	338, 4792, 948, 19, 302, 5360, 9370, 1066, 337, 1645, 1191, 3990, 5444, 6469, 9525, 116150, 4790, 64240, 4040, 6770, 9619, 29881, 55937, 1056, 5244, 10948, 26119, 64241, 116519, 345, 949, 1071, 4864, 5468, 9429, 23461, 140856, 341, 3931, 3952, 4035, 9066, 9388
Gene Ontology Biological Process	GO:0031638	zymogen activation	4.51683e-05	0.00300261	1.37278	3.94629	enriched	42	27	77779.2	2244, 2243, 2266, 5270, 4323, 7057, 55848, 1361, 1522, 841, 350, 26999, 444, 27141, 3818, 5327, 7123, 715, 2160, 578, 1718, 2161, 5646, 64065, 2023, 4241, 83874
Gene Ontology Biological Process	GO:0050892	intestinal absorption	4.52275e-05	0.00300261	1.61465	5.02613	enriched	33	23	125176	948, 9245, 2168, 337, 1645, 9414, 64240, 29881, 80168, 1056, 5244, 6523, 64241, 91464, 116519, 48, 949, 3784, 7421, 7429, 7430, 3952, 57817
Gene Ontology Biological Process	GO:0002526	acute inflammatory response	4.69114e-05	0.00302935	0.750002	2.117	enriched	132	65	108821	3553, 2335, 1401, 12, 1236, 3552, 2, 2207, 629, 725, 6288, 5359, 4153, 3240, 7448, 26471, 710, 722, 729, 7124, 7292, 462, 3818, 5265, 130120, 730, 3426, 717, 1268, 6291, 54658, 133396, 90, 731, 732, 2867, 3700, 3929, 91807, 2152, 23780, 196527, 2161, 3570, 5004, 5468, 5547, 6774, 6869, 9332, 197, 720, 721, 728, 1604, 2683, 3569, 4179, 5005, 5245, 5743, 6693, 8792, 27102, 57817
Gene Ontology Biological Process	GO:0002757	immune response-activating signal transduction	4.72704e-05	0.00302935	0.405661	1.50029	enriched	463	206	113163	338, 7128, 2244, 2243, 4792, 5583, 2266, 5144, 948, 1236, 10010, 2207, 5687, 2889, 5359, 9572, 10318, 23118, 57181, 118788, 2534, 1493, 3958, 5581, 6397, 942, 2099, 4067, 4773, 10451, 841, 929, 5608, 5707, 5728, 8915, 9844, 57162, 92747, 2359, 7456, 2212, 5295, 6197, 56667, 1997, 3303, 3656, 5621, 26999, 64127, 915, 940, 2633, 3635, 5336, 5720, 147179, 1514, 8398, 8934, 9491, 9971, 10695, 11119, …
Gene Ontology Biological Process	GO:0008203	cholesterol metabolic process	4.75471e-05	0.00302935	0.779032	2.17936	enriched	121	62	88420.3	338, 19, 1066, 337, 7292, 3990, 8029, 351, 6309, 6718, 5444, 9971, 2055, 3953, 51141, 33, 5467, 6653, 8542, 2232, 3158, 6770, 9619, 10136, 23436, 29881, 47, 1056, 3156, 10654, 10948, 23780, 26119, 84649, 116519, 319, 949, 1071, 1583, 1718, 2053, 2222, 4041, 4864, 9453, 27329, 51478, 341, 847, 1050, 1581, 2224, 3069, 3930, 3931, 3952, 5563, 6647, 6713, 22937, 51360, 55911
Gene Ontology Biological Process	GO:0005996	monosaccharide metabolic process	4.81654e-05	0.00302935	0.528647	1.69664	enriched	273	121	108335	3667, 114897, 229, 10580, 57103, 5236, 9572, 9370, 5581, 10891, 2820, 7364, 3099, 51363, 7124, 54578, 5071, 5213, 467, 3170, 3175, 5091, 22934, 32, 2729, 5500, 6095, 79799, 1407, 5167, 216, 2528, 2592, 2819, 3953, 5950, 8604, 9446, 10165, 57001, 85414, 3486, 5467, 8789, 9962, 54658, 114899, 2171, 3643, 5105, 5162, 5224, 5313, 5771, 6652, 6714, 10007, 10499, 51451, 119391, 347, 1528, 2519, 3479, 4…
Gene Ontology Biological Process	GO:0034341	response to interferon-gamma	4.97429e-05	0.00308794	0.683328	1.98046	enriched	156	74	81024.7	8942, 6367, 960, 6364, 1906, 6556, 6772, 942, 4502, 6672, 2634, 7706, 1612, 3460, 9076, 199, 6997, 414062, 2633, 3105, 3263, 3326, 6376, 6846, 10475, 3134, 3662, 6359, 8638, 85363, 3122, 3716, 5724, 5771, 6358, 6770, 10410, 3394, 4210, 6349, 6360, 8519, 11074, 11093, 53840, 115362, 817, 3119, 3120, 3459, 4261, 4938, 5468, 6363, 7474, 51667, 84166, 958, 2210, 3113, 3133, 3660, 3663, 3717, 4843, 66…
Gene Ontology Biological Process	GO:0032496	response to lipopolysaccharide	5.04326e-05	0.00309061	0.499202	1.64741	enriched	302	135	119430	338, 3553, 7128, 4792, 5144, 27086, 948, 19, 1373, 1236, 7035, 9516, 3248, 1511, 27063, 4257, 639, 3606, 6364, 9572, 1906, 5581, 6556, 8106, 10891, 942, 4067, 841, 929, 5914, 57162, 6590, 7124, 9450, 6197, 7292, 9076, 23328, 3656, 5734, 6678, 11221, 2353, 5336, 6868, 1244, 3576, 9971, 57088, 57402, 129607, 654, 1268, 4064, 4790, 5467, 54658, 85363, 342979, 1053, 1437, 1544, 3929, 5027, 5105, 5724…
Gene Ontology Biological Process	GO:0032612	interleukin-1 production	5.60718e-05	0.00335501	1.04407	2.84075	enriched	67	39	128709	3553, 7128, 27086, 948, 19, 1236, 6288, 7850, 6364, 4088, 64127, 9971, 1215, 634, 2150, 2621, 3140, 5027, 6284, 54206, 58484, 4210, 10626, 22900, 115362, 1958, 6363, 7474, 51738, 84868, 834, 2149, 3066, 3454, 3717, 8877, 10392, 22861, 29108
Gene Ontology Biological Process	GO:0019730	antimicrobial humoral response	5.61509e-05	0.00335501	0.940451	2.56114	enriched	79	37	47394.4	2244, 6406, 6407, 2243, 5320, 1511, 6556, 92747, 5266, 6590, 140683, 1191, 5319, 55012, 5225, 8346, 8398, 130120, 671, 820, 4069, 85236, 3346, 3347, 84659, 10578, 80341, 5646, 8970, 728358, 1755, 3133, 8347, 55600, 57119, 116842, 128822
Gene Ontology Biological Process	GO:0034113	heterotypic cell-cell adhesion	5.88701e-05	0.00347406	1.25223	3.49813	enriched	49	31	135715	3553, 2244, 3557, 2243, 2266, 960, 2651, 4897, 9370, 4155, 7124, 3688, 55742, 3678, 3689, 3679, 3690, 914, 9314, 1832, 3676, 3685, 23114, 64065, 342035, 655, 3681, 3687, 29119, 91663, 284359
BioGRID Protein Interactions	RP11-98D18.12-005	sorting nexin family member 27	5.99678e-05	0.0544289	1.39629	4.0402	enriched	38	24	63565.4	213, 2244, 2243, 2266, 12, 7276, 1472, 124220, 1356, 3240, 92747, 337, 3263, 5265, 3827, 4069, 10257, 3643, 5004, 7018, 197, 720, 1469, 1755
Gene Ontology Biological Process	GO:0051604	protein maturation	6.03517e-05	0.00351806	0.534404	1.70643	enriched	256	119	120878	2244, 2243, 2266, 151516, 5270, 4323, 2, 7057, 629, 725, 1511, 7850, 55848, 2934, 6447, 1361, 1522, 81619, 183, 7448, 710, 841, 1368, 350, 722, 729, 3002, 5046, 5621, 26999, 83943, 84236, 444, 1201, 1510, 27141, 84909, 2280, 3818, 5327, 6469, 7123, 7466, 102, 730, 1215, 3426, 5566, 25825, 84976, 717, 1369, 2621, 2999, 5624, 6653, 731, 732, 1203, 2734, 4627, 5027, 5126, 6714, 58484, 59272, 715, 83…
BioGRID Protein Interactions	MSTP134	vitamin K epoxide reductase complex subunit 1	6.03692e-05	0.0544289	0.94106	2.5627	enriched	81	41	59758.6	2266, 3250, 6288, 716, 3240, 29058, 433, 518, 55862, 154467, 10544, 51643, 171546, 2267, 5265, 120224, 928, 4501, 9217, 10410, 64795, 196410, 1318, 9071, 10130, 27068, 345, 5283, 7018, 27230, 51478, 197, 334, 341, 7905, 9455, 23471, 57817, 151903, 219654, 729515
Gene Ontology Biological Process	GO:0002221	pattern recognition receptor signaling pathway	6.39219e-05	0.0036113	0.644675	1.90537	enriched	171	85	113311	338, 7128, 2244, 2243, 4792, 2266, 948, 10010, 9572, 10318, 23118, 118788, 5581, 6397, 942, 2099, 4067, 841, 929, 5608, 8915, 57162, 92747, 6197, 3303, 3656, 64127, 1514, 9971, 10695, 130120, 3689, 8737, 57402, 83737, 1508, 2150, 3662, 4064, 6233, 85363, 2867, 3929, 89870, 1520, 3684, 7096, 7100, 8767, 23369, 23643, 26057, 79155, 1540, 2672, 5289, 5641, 7184, 7187, 7322, 8685, 9261, 23180, 27293,…
Gene Ontology Biological Process	GO:0034375	high-density lipoprotein particle remodeling	6.40998e-05	0.0036113	2.67002	14.4402	enriched	15	12	62200	5360, 337, 3990, 9619, 55937, 345, 949, 1071, 23461, 341, 3931, 9388
Gene Ontology Biological Process	GO:0008210	estrogen metabolic process	6.42178e-05	0.0036113	2.09463	8.1224	enriched	23	18	78759.7	3294, 6817, 3295, 6783, 1588, 7923, 54658, 6770, 7363, 10720, 1545, 3292, 25976, 51478, 59338, 8879, 51144, 441282
Gene Ontology Biological Process	GO:0071216	cellular response to biotic stimulus	6.67405e-05	0.00370953	0.637537	1.89182	enriched	176	84	122907	3553, 7128, 4792, 5144, 948, 19, 7035, 9516, 1511, 27063, 57103, 639, 3606, 6364, 9572, 5581, 8106, 10628, 10891, 942, 4067, 929, 5914, 7124, 9450, 7292, 23328, 3656, 9451, 1244, 3576, 7466, 9971, 57088, 129607, 654, 4064, 4790, 5467, 85363, 1053, 1437, 3929, 5724, 6714, 6770, 54209, 84919, 3394, 5244, 5578, 7096, 7100, 8767, 10221, 11093, 22914, 23643, 79155, 383, 949, 2672, 5595, 7474, 7855, 23…
Gene Ontology Biological Process	GO:0031639	plasminogen activation	6.99447e-05	0.00384294	1.9479	7.01393	enriched	23	17	69349.1	2244, 2243, 2266, 5270, 7057, 55848, 1361, 1522, 350, 3818, 5327, 7123, 2160, 1718, 2161, 2023, 4241
Gene Ontology Biological Process	GO:2000379	positive regulation of reactive oxygen species metabolic process	7.30798e-05	0.00396956	0.924461	2.52051	enriched	84	48	130582	3553, 948, 1401, 7057, 7048, 55022, 9759, 1906, 4137, 8644, 183, 4780, 7124, 4088, 4835, 199, 1191, 23576, 1956, 2185, 3326, 3689, 5873, 8737, 2150, 2885, 64902, 1026, 2309, 3643, 9314, 9722, 59272, 7100, 22914, 140823, 445, 1647, 7498, 185, 3569, 3717, 3952, 5311, 5743, 6622, 6647, 11035
Gene Ontology Biological Process	GO:0043691	reverse cholesterol transport	7.57469e-05	0.00405413	2.37297	10.7293	enriched	17	13	74917.7	19, 337, 1191, 3990, 9619, 55937, 116519, 345, 949, 1071, 23461, 3931, 9388
Gene Ontology Biological Process	GO:0007160	cell-matrix adhesion	7.63329e-05	0.00405413	0.599629	1.82144	enriched	195	104	198340	2335, 2244, 2243, 2266, 960, 948, 7402, 4323, 3987, 1236, 1281, 1490, 7057, 10580, 1021, 55612, 3232, 604, 5796, 7422, 7448, 10395, 5728, 158326, 1435, 1842, 5829, 54749, 54828, 342184, 87, 4088, 5295, 10516, 1499, 3175, 3273, 3674, 3688, 4811, 27185, 84962, 683, 2013, 10894, 11117, 2185, 3689, 1012, 2041, 3679, 3690, 8826, 23499, 340485, 1946, 4289, 6714, 8874, 9475, 9480, 23603, 25992, 90102, 3…
Gene Ontology Biological Process	GO:0006720	isoprenoid metabolic process	7.81178e-05	0.00410333	0.741678	2.09945	enriched	128	64	107265	338, 6010, 7276, 24, 8644, 6383, 151056, 337, 1645, 8854, 222236, 127, 1956, 5959, 57665, 10082, 57016, 216, 5950, 64577, 79644, 116150, 729920, 5467, 27235, 54658, 1544, 1576, 3158, 6770, 10901, 55937, 145226, 1557, 3156, 6382, 9249, 10654, 54659, 57107, 84649, 91464, 224, 345, 1109, 1545, 1559, 1565, 2222, 2817, 9453, 23590, 55825, 157506, 128, 611, 1543, 2224, 2719, 4035, 4036, 5948, 6385, 8694
Gene Ontology Biological Process	GO:1902652	secondary alcohol metabolic process	8.96752e-05	0.00465921	0.734896	2.08526	enriched	126	63	86547.3	338, 19, 1066, 337, 7292, 3990, 8029, 351, 6309, 6718, 5444, 9971, 2055, 3953, 51141, 33, 5467, 6653, 8542, 1576, 2232, 3158, 6770, 9619, 10136, 23436, 29881, 47, 1056, 3156, 10654, 10948, 23780, 26119, 84649, 116519, 319, 949, 1071, 1583, 1718, 2053, 2222, 4041, 4864, 9453, 27329, 51478, 341, 847, 1050, 1581, 2224, 3069, 3930, 3931, 3952, 5563, 6647, 6713, 22937, 51360, 55911
Gene Ontology Biological Process	GO:0016125	sterol metabolic process	0.000102469	0.00526667	0.695067	2.00384	enriched	139	68	89531.5	338, 19, 51422, 1582, 1066, 337, 7292, 3990, 8029, 351, 1586, 6309, 6718, 5444, 9971, 1588, 2055, 3953, 51141, 33, 5467, 6653, 8542, 1589, 2232, 3158, 6770, 9619, 10136, 23436, 29881, 47, 1056, 3156, 10654, 10948, 23780, 26119, 84649, 116519, 319, 949, 1071, 1545, 1583, 1718, 2053, 2222, 4041, 4864, 9453, 27329, 51478, 341, 847, 1050, 1581, 2224, 3069, 3930, 3931, 3952, 5563, 6647, 6713, 22937, 5…
Gene Ontology Biological Process	GO:0045653	negative regulation of megakaryocyte differentiation	0.00011115	0.00565209	1.93835	6.94729	enriched	17	10	15834.9	8367, 8365, 8364, 8366, 8359, 8294, 8360, 8368, 8363, 8362
Gene Ontology Biological Process	GO:0017144	drug metabolic process	0.000112517	0.00566138	1.48178	4.40079	enriched	33	22	98300	22978, 1244, 8856, 54658, 873, 1544, 1576, 1557, 1577, 2329, 1559, 1565, 1800, 2053, 590, 1543, 1555, 1558, 2327, 8529, 55270, 161823
Gene Ontology Biological Process	GO:0042445	hormone metabolic process	0.000114276	0.00568999	0.593117	1.80962	enriched	188	96	128667	7849, 10404, 7276, 1511, 174, 6447, 7038, 27284, 1522, 8644, 10891, 183, 2099, 7364, 10202, 151056, 3294, 6817, 1645, 5046, 8854, 389434, 1646, 3169, 3295, 127, 1428, 1586, 5959, 6718, 57665, 84909, 6469, 6783, 216, 1215, 1588, 5950, 7923, 25825, 64577, 79644, 476, 654, 1369, 6696, 6716, 54658, 1576, 1589, 2232, 2516, 5126, 6770, 10901, 59272, 145226, 1636, 6934, 7363, 8630, 9249, 10720, 10948, 5…
Gene Ontology Biological Process	GO:0051291	protein heterooligomerization	0.000120517	0.00593803	0.755913	2.12956	enriched	118	55	110687	6406, 6407, 114897, 302, 9370, 8915, 51652, 9076, 8367, 6857, 8365, 84869, 10801, 7923, 8353, 8364, 8366, 8737, 64087, 2885, 6240, 8355, 8359, 3643, 5564, 1258, 8294, 8350, 8360, 8368, 57107, 989, 6241, 8290, 8354, 8363, 8968, 23590, 51719, 64375, 1495, 2741, 3710, 3747, 5092, 7529, 8356, 8358, 8362, 9818, 9863, 11035, 55752, 114904, 222663
Gene Ontology Biological Process	GO:0044262	cellular carbohydrate metabolic process	0.000122121	0.00593803	0.520136	1.68226	enriched	246	115	119595	3667, 114897, 10580, 9759, 51422, 57103, 5236, 9572, 9370, 5581, 10891, 2820, 3099, 5728, 2131, 805, 5071, 5213, 5341, 55790, 3170, 54541, 32, 2710, 5500, 6095, 8987, 116255, 5167, 10678, 2185, 3953, 5257, 5507, 55577, 57001, 85414, 3486, 6233, 8789, 27235, 114899, 801, 3643, 5105, 5224, 5724, 5771, 6652, 6714, 10020, 10499, 51451, 80168, 90673, 2632, 3417, 3479, 4142, 5028, 5207, 5209, 6120, 111…
Gene Ontology Biological Process	GO:0006721	terpenoid metabolic process	0.000122984	0.00593803	0.787548	2.198	enriched	107	55	111101	338, 6010, 7276, 24, 8644, 6383, 151056, 337, 1645, 8854, 222236, 127, 1956, 5959, 57665, 10082, 57016, 216, 5950, 64577, 5467, 54658, 1544, 1576, 6770, 10901, 55937, 145226, 1557, 6382, 9249, 54659, 84649, 91464, 224, 345, 1109, 1545, 1559, 1565, 2222, 2817, 9453, 55825, 157506, 128, 611, 1543, 2224, 2719, 4035, 4036, 5948, 6385, 8694
Gene Ontology Biological Process	GO:0006909	phagocytosis	0.000137019	0.00652871	0.553072	1.73859	enriched	212	104	113268	3553, 948, 1401, 19, 2207, 7057, 725, 2889, 5175, 7052, 4153, 2534, 2934, 9370, 5581, 6556, 4067, 10451, 929, 5728, 5914, 9844, 722, 7124, 7456, 2212, 5295, 56990, 199, 26999, 5336, 9474, 147179, 6504, 8398, 3326, 3689, 3953, 5873, 717, 2150, 2214, 2621, 2885, 311, 1053, 3929, 4627, 5027, 6714, 9777, 23603, 54209, 122011, 3394, 4651, 9936, 10096, 10130, 196527, 949, 3673, 3685, 5291, 5468, 5595, …
Gene Ontology Biological Process	GO:0006067	ethanol metabolic process	0.00013795	0.00652871	2.43154	11.3764	enriched	20	17	78011.9	27284, 6817, 55902, 127, 130, 27233, 6783, 84532, 216, 126, 6799, 125, 128, 217, 219, 222, 6822
Gene Ontology Biological Process	GO:0007586	digestion	0.000143645	0.00671745	0.623214	1.86491	enriched	167	80	121802	948, 12, 6446, 9245, 10891, 2168, 337, 6751, 6779, 1645, 56667, 1646, 3990, 5319, 64127, 1510, 5225, 6718, 27347, 114131, 57016, 5950, 9414, 10753, 1504, 4224, 4760, 6662, 54658, 64240, 5027, 10136, 29881, 59272, 64081, 80168, 276, 1056, 1636, 3938, 5020, 5244, 6523, 6752, 64241, 84681, 91464, 116519, 389015, 48, 280, 949, 3784, 4883, 5408, 5646, 6869, 7421, 7429, 7430, 51738, 56287, 200879, 362,…
Gene Ontology Biological Process	GO:0050819	negative regulation of coagulation	0.000144748	0.00671745	1.14513	3.14286	enriched	51	31	168402	2244, 2243, 2266, 5270, 114897, 7057, 302, 7103, 308, 1906, 1361, 7448, 710, 350, 3273, 10544, 3818, 5327, 3827, 634, 5624, 18, 2160, 7391, 8858, 2161, 5156, 5340, 170692, 2191, 84959
Gene Ontology Biological Process	GO:0006006	glucose metabolic process	0.000148493	0.00675533	0.580363	1.78669	enriched	194	90	114887	3667, 114897, 229, 10580, 57103, 5236, 9572, 9370, 10891, 2820, 3099, 7124, 5071, 5213, 467, 3170, 3175, 5091, 32, 5500, 6095, 1407, 5167, 2819, 3953, 5950, 8604, 10165, 57001, 85414, 3486, 5467, 8789, 114899, 2171, 3643, 5105, 5162, 5224, 5313, 5771, 6652, 6714, 10007, 10499, 51451, 347, 3479, 4190, 5106, 5207, 5209, 7391, 23417, 57486, 79660, 84649, 1390, 2308, 2645, 2646, 4041, 4938, 5163, 516…
Gene Ontology Biological Process	GO:0006637	acyl-CoA metabolic process	0.000149804	0.00675533	0.81171	2.25176	enriched	97	54	120360	8942, 2180, 8050, 60481, 6319, 51703, 117145, 570, 2181, 3295, 23305, 55902, 32, 4967, 10249, 51268, 57678, 123876, 2182, 6296, 84532, 8801, 348158, 5162, 55750, 47, 10654, 23417, 26027, 54988, 84649, 142827, 1622, 5163, 5166, 54704, 54995, 79071, 80221, 116285, 197322, 283927, 1738, 5538, 6622, 8694, 9524, 10005, 10157, 51144, 51660, 79993, 84188, 137964
Gene Ontology Biological Process	GO:0035383	thioester metabolic process	0.000149804	0.00675533	0.81171	2.25176	enriched	97	54	120360	8942, 2180, 8050, 60481, 6319, 51703, 117145, 570, 2181, 3295, 23305, 55902, 32, 4967, 10249, 51268, 57678, 123876, 2182, 6296, 84532, 8801, 348158, 5162, 55750, 47, 10654, 23417, 26027, 54988, 84649, 142827, 1622, 5163, 5166, 54704, 54995, 79071, 80221, 116285, 197322, 283927, 1738, 5538, 6622, 8694, 9524, 10005, 10157, 51144, 51660, 79993, 84188, 137964
Gene Ontology Biological Process	GO:0006644	phospholipid metabolic process	0.000157086	0.00701747	0.384459	1.46882	enriched	444	199	125422	65977, 3667, 1236, 5320, 54947, 8613, 5359, 9489, 23236, 118788, 2534, 56261, 942, 4067, 10451, 151056, 5587, 5728, 10554, 337, 55697, 5295, 5341, 26090, 222236, 339221, 2181, 3628, 3990, 5319, 5867, 10955, 23446, 56910, 64127, 940, 1201, 1956, 2627, 3635, 4233, 5336, 5337, 8760, 57678, 63874, 84962, 161247, 5444, 8398, 9663, 9971, 10818, 26751, 80821, 2055, 2170, 2185, 2549, 2819, 8904, 56895, 5…
Gene Ontology Biological Process	GO:0007162	negative regulation of cell adhesion	0.000162365	0.00718615	0.531501	1.70148	enriched	226	113	154102	3557, 2266, 23189, 5270, 4323, 114897, 7045, 7057, 2651, 9370, 1493, 3958, 4155, 604, 10395, 5728, 57162, 10154, 54828, 5295, 7292, 84695, 3273, 5621, 10653, 1600, 2633, 285, 3566, 5962, 6469, 9655, 102, 3827, 4072, 5074, 28984, 29126, 83737, 394263, 634, 999, 1012, 1739, 1845, 8995, 340485, 397, 1946, 5771, 6714, 9314, 23603, 27242, 90102, 18, 347, 652, 2737, 5140, 5364, 6904, 10385, 64600, 445,…
Gene Ontology Biological Process	GO:0046434	organophosphate catabolic process	0.000164323	0.00720608	0.72146	2.05744	enriched	123	65	144359	5144, 56261, 10924, 25939, 5728, 4907, 26090, 222236, 339221, 3990, 5336, 22978, 5152, 5167, 5444, 7378, 2819, 133121, 5150, 6609, 9583, 10411, 27115, 50940, 55512, 1267, 3417, 5140, 5169, 10591, 10846, 23659, 51071, 57406, 100, 949, 3632, 5136, 5408, 7498, 8654, 23583, 27293, 27329, 50640, 93034, 131870, 283927, 272, 341, 847, 956, 3613, 4860, 5151, 5168, 7415, 8622, 9108, 9388, 54583, 55270, 56…
Gene Ontology Biological Process	GO:0019319	hexose biosynthetic process	0.000179618	0.0078052	0.879723	2.41023	enriched	82	42	95273.7	229, 5236, 9572, 9370, 10891, 2820, 51363, 467, 5091, 1407, 2819, 3953, 5950, 8604, 10165, 57001, 8789, 114899, 5105, 5224, 5771, 6652, 4190, 5106, 5207, 57486, 84649, 2308, 2645, 5465, 2023, 2538, 2806, 2821, 3569, 3952, 4191, 8864, 10776, 11091, 57818, 84912
Gene Ontology Biological Process	GO:0071219	cellular response to molecule of bacterial origin	0.000188182	0.00810369	0.637231	1.89124	enriched	154	74	128403	3553, 7128, 4792, 5144, 948, 19, 7035, 9516, 1511, 27063, 639, 3606, 6364, 9572, 5581, 8106, 10891, 942, 4067, 929, 5914, 7124, 9450, 7292, 23328, 3656, 1244, 3576, 9971, 57088, 129607, 654, 4064, 4790, 5467, 85363, 1053, 1437, 3929, 5724, 6714, 6770, 54209, 3394, 5578, 7096, 7100, 8767, 10221, 11093, 22914, 23643, 79155, 383, 949, 2672, 5595, 7474, 7855, 23097, 79577, 84868, 613, 958, 1604, 3569…
Gene Ontology Biological Process	GO:0030195	negative regulation of blood coagulation	0.000192274	0.00813337	1.15592	3.17696	enriched	48	29	158958	2244, 2243, 2266, 5270, 114897, 7057, 302, 7103, 1906, 1361, 7448, 710, 350, 3273, 3818, 5327, 3827, 634, 5624, 18, 2160, 7391, 8858, 2161, 5156, 5340, 170692, 2191, 84959
Gene Ontology Biological Process	GO:1900047	negative regulation of hemostasis	0.000192274	0.00813337	1.15592	3.17696	enriched	48	29	158958	2244, 2243, 2266, 5270, 114897, 7057, 302, 7103, 1906, 1361, 7448, 710, 350, 3273, 3818, 5327, 3827, 634, 5624, 18, 2160, 7391, 8858, 2161, 5156, 5340, 170692, 2191, 84959
Gene Ontology Biological Process	GO:0006638	neutral lipid metabolic process	0.000194153	0.00814082	0.713234	2.04058	enriched	122	62	100704	338, 11057, 1373, 2180, 9489, 2168, 10554, 337, 350, 10998, 26090, 3990, 13, 2710, 57678, 116255, 2182, 9663, 2170, 2819, 51141, 56895, 7069, 253558, 2171, 5105, 23175, 80168, 747, 1056, 8527, 51099, 57406, 79888, 84649, 116519, 345, 949, 1071, 5408, 22863, 26291, 51196, 55326, 64900, 79718, 128486, 285848, 283, 341, 847, 2169, 2538, 6583, 6622, 8694, 55294, 55911, 80025, 84803, 137964, 255919
Gene Ontology Biological Process	GO:0050830	defense response to Gram-positive bacterium	0.000201834	0.00838929	0.996111	2.70773	enriched	61	31	82346.2	948, 1401, 5320, 1511, 4153, 7124, 5319, 6868, 8346, 130120, 820, 944, 85236, 3929, 5027, 84659, 8767, 22914, 4049, 8970, 84868, 728358, 728, 1755, 2268, 3133, 3569, 3592, 8347, 10392, 124912
Gene Ontology Biological Process	GO:0050727	regulation of inflammatory response	0.000217542	0.00896424	0.467671	1.59627	enriched	284	128	121633	3553, 7128, 4792, 27086, 3554, 1236, 5320, 2, 2207, 5687, 629, 725, 6288, 7052, 7850, 63940, 3606, 10318, 118788, 9370, 5740, 183, 604, 2099, 4067, 7448, 51704, 710, 722, 729, 7124, 8808, 4088, 4907, 7292, 5734, 11221, 64127, 940, 1956, 6095, 9173, 27347, 284340, 683, 3818, 9655, 9971, 51561, 730, 1215, 1588, 3426, 6376, 717, 1268, 4790, 5467, 5624, 8995, 114899, 731, 732, 837, 2629, 2867, 3929, …
Gene Ontology Biological Process	GO:0006094	gluconeogenesis	0.0002195	0.00896763	0.883431	2.41919	enriched	79	40	92989.2	229, 5236, 9572, 9370, 10891, 2820, 467, 5091, 1407, 2819, 3953, 5950, 8604, 10165, 57001, 8789, 114899, 5105, 5224, 5771, 4190, 5106, 5207, 57486, 84649, 2308, 2645, 5465, 2023, 2538, 2806, 2821, 3569, 3952, 4191, 8864, 10776, 11091, 57818, 84912
Gene Ontology Biological Process	GO:0050764	regulation of phagocytosis	0.000222002	0.00899297	0.977315	2.65731	enriched	65	37	109971	3553, 948, 2207, 725, 2889, 4153, 9370, 6556, 5728, 722, 7124, 9474, 5873, 717, 2150, 2621, 196527, 949, 3673, 3685, 5468, 5906, 7287, 10461, 197, 613, 720, 721, 1445, 2268, 6441, 9066, 11314, 29108, 57118, 124912, 399687
Gene Ontology Biological Process	GO:0015918	sterol transport	0.000227862	0.00915279	0.859243	2.36137	enriched	84	45	103873	338, 4792, 948, 19, 302, 5360, 9370, 1066, 337, 1645, 1191, 3990, 26031, 5444, 6469, 9525, 116150, 4790, 64240, 114883, 4040, 6770, 9619, 29881, 55937, 1056, 5244, 10948, 26119, 64241, 116519, 345, 949, 1071, 4864, 5468, 9429, 23461, 140856, 341, 3931, 3952, 4035, 9066, 9388
Gene Ontology Biological Process	GO:0072593	reactive oxygen species metabolic process	0.000235616	0.00934945	0.515391	1.67429	enriched	230	109	129758	3553, 8837, 948, 1401, 1373, 1410, 1490, 7057, 7048, 55022, 9759, 316, 57103, 493, 1906, 2878, 4137, 5740, 8644, 183, 3240, 3099, 4780, 337, 7124, 4088, 4835, 5071, 10516, 199, 1191, 3491, 23576, 54541, 83943, 1956, 6095, 9474, 683, 50508, 2185, 3326, 3689, 4688, 5873, 6571, 6648, 8737, 93974, 2150, 2885, 4025, 64902, 1026, 1544, 1728, 2309, 3643, 5027, 9314, 9722, 23408, 57580, 59272, 255027, 67…
Gene Ontology Biological Process	GO:0006979	response to oxidative stress	0.00023667	0.00934945	0.391018	1.47849	enriched	408	178	122716	7128, 8837, 948, 1410, 4323, 1236, 4929, 10105, 4153, 7444, 4257, 8428, 1906, 9370, 2878, 8644, 10628, 10891, 2168, 3240, 5796, 10202, 1843, 4780, 5587, 337, 1471, 2877, 5829, 7124, 26034, 1612, 5071, 10110, 10516, 11030, 199, 1499, 2775, 3303, 5621, 7168, 8309, 84181, 351, 1956, 2034, 2353, 2729, 4233, 7351, 8575, 9688, 80310, 84203, 114757, 388, 1244, 7296, 9124, 140809, 374, 2055, 2185, 2549, …
Gene Ontology Biological Process	GO:0010817	regulation of hormone levels	0.00024288	0.00951611	0.36079	1.43446	enriched	474	219	149420	3553, 2244, 3557, 2243, 2266, 6616, 1803, 7849, 10404, 3667, 114897, 7276, 3976, 1511, 2029, 9572, 174, 1906, 2752, 6447, 7038, 7447, 9370, 27284, 1522, 3708, 5581, 8644, 10891, 183, 2099, 4067, 7364, 10202, 55638, 151056, 3294, 6817, 7124, 1645, 3033, 5046, 5071, 5213, 8854, 11069, 389434, 1646, 3169, 3170, 3295, 9451, 127, 1428, 1586, 1956, 3172, 5959, 6718, 7351, 57665, 84909, 114131, 1244, 14…
Gene Ontology Biological Process	GO:0045862	positive regulation of proteolysis	0.000246086	0.00956334	0.411248	1.5087	enriched	366	161	108399	3553, 2335, 6406, 6407, 255488, 4323, 10010, 1490, 5687, 51429, 25897, 55848, 2934, 825, 4137, 4155, 8738, 10395, 112399, 841, 4780, 5707, 5728, 8915, 154214, 729, 996, 7124, 1612, 4088, 5071, 9781, 1191, 3303, 3491, 9451, 10017, 26999, 84236, 351, 444, 2729, 5720, 10769, 27141, 27185, 3818, 6091, 7123, 9491, 9655, 29843, 2185, 4217, 5698, 5704, 5714, 7336, 8301, 8737, 93974, 5721, 6233, 8743, 34…
Gene Ontology Biological Process	GO:0072330	monocarboxylic acid biosynthetic process	0.000250389	0.0096521	0.557211	1.7458	enriched	191	92	116926	9444, 10090, 51422, 9572, 1906, 9370, 189, 5740, 8644, 29940, 1582, 60481, 6319, 337, 10998, 8854, 570, 2181, 3295, 3990, 5319, 8309, 26031, 55902, 32, 6718, 84869, 123876, 6296, 9971, 84532, 130013, 7923, 51141, 64577, 85414, 348158, 33, 634, 6916, 55258, 114883, 873, 5313, 5564, 5629, 6770, 23600, 18, 47, 672, 1462, 4644, 5742, 6507, 23417, 53632, 54988, 79602, 112817, 116519, 127281, 142827, 3…
Gene Ontology Biological Process	GO:0006639	acylglycerol metabolic process	0.000254631	0.00973708	0.702585	2.01896	enriched	121	61	99163.3	338, 11057, 1373, 2180, 9489, 2168, 10554, 337, 350, 10998, 26090, 3990, 13, 2710, 57678, 116255, 2182, 9663, 2170, 2819, 51141, 56895, 7069, 253558, 2171, 5105, 23175, 80168, 747, 1056, 8527, 51099, 57406, 79888, 84649, 116519, 345, 949, 1071, 5408, 22863, 26291, 51196, 55326, 64900, 79718, 128486, 285848, 283, 341, 847, 2169, 2538, 6583, 8694, 55294, 55911, 80025, 84803, 137964, 255919
Gene Ontology Biological Process	GO:0002576	platelet degranulation	0.000264308	0.0100269	0.683137	1.98008	enriched	128	66	153462	213, 2335, 7273, 2244, 2243, 2266, 948, 12, 8407, 2, 2207, 7057, 5175, 29789, 308, 4067, 7422, 710, 9948, 350, 10184, 87, 805, 5341, 1191, 3273, 6678, 351, 3674, 9749, 5265, 7123, 7277, 3827, 7078, 7094, 10257, 928, 2621, 3690, 801, 3700, 5660, 7114, 27154, 3479, 3699, 5267, 5552, 6414, 7042, 7450, 5004, 5340, 7018, 23052, 259215, 81, 197, 334, 5005, 5768, 6647, 7424, 10447, 135228
Gene Ontology Biological Process	GO:0071347	cellular response to interleukin-1	0.000272965	0.0102738	0.810771	2.24964	enriched	89	44	103779	2244, 3557, 6367, 2266, 3554, 3552, 7035, 10010, 7850, 27063, 7444, 6364, 23236, 1906, 5740, 1116, 8808, 3656, 414062, 6095, 1244, 3576, 6376, 6846, 171392, 4790, 6359, 6662, 5105, 6358, 91807, 6349, 6360, 79155, 1958, 5595, 6363, 9100, 958, 3569, 10344, 29108, 51135, 81792
Gene Ontology Biological Process	GO:0010743	regulation of macrophage derived foam cell differentiation	0.000276126	0.0103116	1.62898	5.09867	enriched	29	22	149301	338, 4792, 5583, 948, 1401, 19, 5320, 3606, 9370, 183, 1435, 3690, 4790, 1437, 9619, 1071, 3685, 5465, 5468, 23461, 185, 5601
Gene Ontology Biological Process	GO:0015718	monocarboxylic acid transport	0.000282258	0.0104588	0.631361	1.88017	enriched	147	75	134205	3553, 213, 948, 5320, 7057, 2180, 51422, 1906, 2168, 5608, 10998, 1645, 8714, 2181, 5319, 123264, 32, 1244, 2182, 8398, 9368, 9971, 2170, 6554, 10257, 634, 5467, 7069, 80763, 123, 1579, 5027, 5322, 6540, 10499, 55238, 18, 1636, 5020, 5244, 64600, 1109, 1376, 5205, 5465, 5468, 5565, 5825, 6579, 8884, 9120, 9611, 10599, 28234, 50640, 347051, 208, 320, 366, 2806, 3952, 4843, 5563, 6529, 6538, 6566, …
Gene Ontology Biological Process	GO:0006734	NADH metabolic process	0.000284749	0.01047	1.2774	3.58729	enriched	36	20	59145.6	229, 57103, 3099, 5213, 4967, 2819, 5224, 5313, 4190, 5106, 5207, 5209, 2645, 5208, 130752, 2023, 2821, 4191, 5315, 7415
Gene Ontology Biological Process	GO:0055090	acylglycerol homeostasis	0.000295272	0.0106924	1.3518	3.86439	enriched	33	20	97804.1	3606, 337, 3990, 3172, 6095, 123876, 9971, 4253, 114899, 84649, 116519, 345, 949, 1071, 2646, 9481, 27329, 128486, 2695, 51129
Gene Ontology Biological Process	GO:0070328	triglyceride homeostasis	0.000295272	0.0106924	1.3518	3.86439	enriched	33	20	97804.1	3606, 337, 3990, 3172, 6095, 123876, 9971, 4253, 114899, 84649, 116519, 345, 949, 1071, 2646, 9481, 27329, 128486, 2695, 51129
Gene Ontology Biological Process	GO:1905952	regulation of lipid localization	0.000306115	0.0110017	0.686076	1.98591	enriched	127	65	121514	338, 3553, 4792, 948, 1401, 19, 114897, 7057, 302, 1906, 5360, 9370, 183, 5608, 337, 7124, 79068, 5071, 32, 161247, 1407, 5444, 6469, 8398, 1588, 116150, 654, 3690, 4790, 6696, 64240, 114882, 1579, 5027, 5771, 9619, 5020, 5244, 26119, 29923, 51099, 64241, 116519, 345, 949, 1071, 3685, 5465, 5468, 9611, 10938, 51738, 128486, 185, 208, 341, 2661, 3569, 3952, 4035, 8529, 8792, 9388, 55294, 114885
Gene Ontology Biological Process	GO:1903034	regulation of response to wounding	0.00037018	0.0130107	0.613448	1.84679	enriched	151	79	193017	7128, 2244, 2243, 2266, 23189, 948, 5270, 114897, 2207, 7057, 302, 7048, 8613, 8428, 4638, 7103, 1906, 2934, 6239, 825, 1361, 5581, 4067, 7448, 710, 4780, 5728, 350, 4088, 5341, 462, 3170, 3273, 6431, 22875, 3818, 5327, 130120, 3827, 634, 2150, 5467, 5624, 5792, 6696, 9314, 90102, 18, 2152, 2160, 3156, 5578, 7391, 8858, 23332, 123036, 196527, 2161, 5156, 5340, 5604, 7410, 7429, 10855, 81565, 1706…
Gene Ontology Biological Process	GO:0015849	organic acid transport	0.00038096	0.0132919	0.430922	1.53868	enriched	306	141	133513	3553, 213, 6616, 948, 6506, 54407, 5320, 7057, 89874, 2180, 51422, 9056, 23428, 1906, 189, 6556, 183, 2168, 10497, 55089, 5608, 56606, 10998, 477, 1645, 8714, 2181, 5319, 10955, 123264, 32, 1201, 6857, 27347, 64849, 120103, 1244, 2182, 8398, 9368, 9971, 22930, 2055, 2170, 6519, 6554, 8604, 10165, 10257, 57515, 347735, 387601, 634, 2744, 5467, 6512, 7069, 9962, 23657, 55867, 80763, 81539, 83733, 1…
Gene Ontology Biological Process	GO:0010035	response to inorganic substance	0.000386485	0.013387	0.348403	1.4168	enriched	484	208	121685	338, 7128, 7273, 2244, 2243, 2266, 8837, 948, 1373, 1410, 1236, 3552, 7057, 10105, 8428, 57103, 493, 1906, 2934, 10768, 825, 3485, 8644, 10628, 10891, 942, 2168, 3240, 4502, 841, 929, 1843, 4780, 5728, 30061, 79901, 140576, 337, 1471, 7124, 805, 5071, 7292, 9076, 10516, 23514, 2775, 5621, 6678, 9451, 351, 1956, 2353, 2729, 4233, 6857, 7351, 9688, 80310, 241, 388, 955, 1244, 4205, 5444, 6469, 7296…
Gene Ontology Biological Process	GO:1903707	negative regulation of hemopoiesis	0.000392123	0.0134066	0.66478	1.94406	enriched	130	63	117947	4792, 1021, 677, 9370, 1493, 604, 4067, 4780, 5914, 5295, 7292, 84695, 1499, 8367, 3313, 3635, 8365, 3566, 6469, 9655, 2185, 8364, 8366, 9414, 171392, 634, 8359, 8995, 5771, 652, 2737, 3280, 8294, 8360, 8368, 9290, 9935, 10221, 29909, 123169, 1540, 2064, 4092, 6777, 8363, 23240, 28959, 51621, 79577, 140685, 2200, 3142, 3398, 3549, 3623, 4211, 7098, 8362, 9607, 10443, 84524, 84959, 130733
Gene Ontology Biological Process	GO:0034330	cell junction organization	0.000392661	0.0134066	0.474384	1.60702	enriched	249	125	252542	2335, 5583, 3914, 4323, 3987, 7057, 7145, 10580, 81671, 2889, 287, 4301, 1003, 183, 5796, 7422, 10395, 83660, 1000, 5728, 9948, 56288, 7124, 8650, 9693, 54828, 84612, 342184, 87, 4088, 9076, 23705, 1499, 1500, 3273, 1009, 3801, 9231, 10266, 84962, 5962, 9971, 2185, 2702, 3678, 5566, 7094, 8502, 928, 999, 1012, 1739, 3690, 4867, 8826, 23499, 1946, 3909, 6714, 8874, 9475, 23603, 59272, 90102, 14316…
Gene Ontology Biological Process	GO:0006959	humoral immune response	0.000408117	0.0138354	0.536354	1.70976	enriched	199	82	84245.9	2244, 6406, 6407, 2243, 1236, 5320, 2, 629, 725, 1511, 5450, 4153, 716, 9308, 6480, 6556, 7448, 710, 92747, 722, 729, 1235, 5266, 6590, 7124, 9450, 140683, 1191, 5319, 55012, 940, 3263, 5225, 8346, 683, 8398, 130120, 671, 730, 820, 3426, 4069, 28984, 85236, 717, 3346, 10758, 731, 732, 3347, 7942, 27242, 54209, 84659, 715, 10578, 78989, 80341, 3119, 3574, 4049, 5646, 8970, 10563, 728358, 720, 721,…
Gene Ontology Biological Process	GO:0048008	platelet-derived growth factor receptor signaling pathway	0.000416057	0.0140053	1.16411	3.20307	enriched	47	33	167577	2889, 5770, 8829, 9370, 10628, 7422, 5728, 80310, 5327, 9368, 2549, 8826, 5771, 6714, 347, 2152, 4643, 10636, 56034, 5156, 9678, 25976, 59338, 613, 3717, 4035, 5286, 5782, 5795, 6622, 8879, 9564, 9860
Gene Ontology Biological Process	GO:0002218	activation of innate immune response	0.000424142	0.0140952	0.449599	1.56768	enriched	280	124	101441	338, 7128, 2244, 2243, 4792, 2266, 948, 10010, 2207, 5687, 9572, 10318, 23118, 118788, 2534, 5581, 6397, 942, 2099, 4067, 841, 929, 5608, 5707, 8915, 57162, 92747, 6197, 56667, 3303, 3656, 64127, 5336, 5720, 1514, 9491, 9971, 10695, 130120, 3689, 5566, 5698, 5704, 5714, 8737, 57402, 83737, 394263, 1508, 2150, 3662, 4064, 4790, 5721, 6233, 10892, 85363, 2867, 3384, 3929, 5695, 5713, 6714, 58484, 8…
Gene Ontology Biological Process	GO:0050746	regulation of lipoprotein metabolic process	0.000424625	0.0140952	2.74757	15.6047	enriched	15	13	75685	337, 25782, 22930, 3690, 2629, 55937, 347, 10400, 84649, 3685, 3952, 9388, 57467
Gene Ontology Biological Process	GO:0070741	response to interleukin-6	0.000429696	0.0141652	1.41437	4.11391	enriched	31	21	138583	2266, 55022, 5740, 10891, 1116, 3170, 6997, 1244, 2549, 4790, 5105, 5771, 10402, 2672, 3570, 6774, 3569, 4089, 5245, 6404, 57817
Gene Ontology Biological Process	GO:0065005	protein-lipid complex assembly	0.000440085	0.0144083	1.59446	4.92569	enriched	23	14	73543.7	338, 19, 51429, 274, 337, 2181, 4547, 55937, 116519, 345, 341, 3931, 5326, 8694
Gene Ontology Biological Process	GO:0072329	monocarboxylic acid catabolic process	0.000475938	0.0152684	0.679613	1.97311	enriched	115	57	92182.9	3667, 9370, 189, 2168, 3033, 55862, 3295, 8309, 32, 6718, 6296, 9663, 4051, 5095, 33, 1268, 5467, 55289, 64902, 390916, 549, 1579, 6652, 23175, 23600, 54363, 254013, 18, 34, 1056, 5096, 5194, 8310, 23659, 112817, 414328, 224, 1376, 4594, 5465, 5825, 5828, 10327, 10455, 64900, 208, 3032, 3952, 4706, 6822, 8529, 9942, 10005, 51084, 55268, 126129, 166785
Gene Ontology Biological Process	GO:0010565	regulation of cellular ketone metabolic process	0.000492776	0.0157031	0.582986	1.79138	enriched	160	75	101546	3667, 5687, 51422, 9056, 9572, 493, 8050, 9370, 5581, 8644, 10891, 2168, 5707, 337, 32, 5720, 9491, 9971, 130013, 2170, 5698, 5704, 5714, 51141, 85414, 33, 634, 654, 1268, 5721, 8013, 1728, 5162, 5629, 5695, 5713, 6770, 23408, 254013, 672, 7979, 10213, 23417, 79602, 84649, 116519, 345, 1958, 3692, 4947, 5163, 5166, 5465, 5468, 5565, 5682, 5684, 5693, 5700, 23198, 51582, 51686, 54704, 208, 341, 55…
Gene Ontology Biological Process	GO:0002758	innate immune response-activating signal transduction	0.000517459	0.0163805	0.448502	1.56596	enriched	273	121	102535	338, 7128, 2244, 2243, 4792, 2266, 948, 10010, 2207, 5687, 9572, 10318, 23118, 118788, 2534, 5581, 6397, 942, 2099, 4067, 841, 929, 5608, 5707, 8915, 57162, 92747, 6197, 56667, 3303, 3656, 64127, 5336, 5720, 1514, 9491, 9971, 10695, 130120, 3689, 5566, 5698, 5704, 5714, 8737, 57402, 83737, 394263, 1508, 2150, 3662, 4064, 4790, 5721, 6233, 10892, 85363, 2867, 3384, 3929, 5695, 5713, 6714, 89870, 1…
Gene Ontology Biological Process	GO:0061045	negative regulation of wound healing	0.000548931	0.0171496	0.922076	2.5145	enriched	64	37	187313	2244, 2243, 2266, 5270, 114897, 7057, 302, 7103, 1906, 1361, 7448, 710, 5728, 350, 4088, 3273, 3818, 5327, 3827, 634, 5624, 90102, 18, 2160, 3156, 7391, 8858, 23332, 2161, 5156, 5340, 170692, 2191, 8573, 23122, 84959, 135228
Gene Ontology Biological Process	GO:0006334	nucleosome assembly	0.000569523	0.0176774	0.641793	1.89988	enriched	137	53	64635.6	64754, 23270, 8367, 8345, 8346, 8365, 7259, 8342, 8353, 8364, 8366, 85236, 257218, 3009, 6046, 6662, 8340, 8355, 8359, 23523, 387103, 55166, 79711, 388951, 4171, 8294, 8350, 8360, 8368, 23421, 51773, 85453, 1058, 3010, 3024, 8290, 8354, 8363, 8968, 8970, 401541, 3017, 3021, 4673, 7290, 8347, 8356, 8358, 8362, 79682, 132243, 728403, 100289087
Gene Ontology Biological Process	GO:0046364	monosaccharide biosynthetic process	0.000589689	0.0181852	0.777416	2.17584	enriched	88	43	92434.7	229, 5236, 9572, 9370, 10891, 2820, 51363, 467, 5091, 1407, 2819, 3953, 5950, 8604, 10165, 57001, 8789, 114899, 5105, 5224, 5771, 6652, 4190, 5106, 5207, 57486, 84649, 2308, 2645, 5465, 10327, 2023, 2538, 2806, 2821, 3569, 3952, 4191, 8864, 10776, 11091, 57818, 84912
Gene Ontology Biological Process	GO:0006694	steroid biosynthetic process	0.000600517	0.0184005	0.566209	1.76158	enriched	164	78	104008	338, 3553, 51422, 9572, 8644, 10891, 1582, 1066, 3294, 337, 7124, 10998, 570, 3295, 8309, 26031, 1586, 6309, 6718, 9971, 1588, 5618, 7923, 51141, 79644, 476, 654, 3490, 4790, 6716, 93517, 114883, 1576, 1589, 2232, 2516, 3158, 5629, 6770, 9619, 23600, 29881, 47, 3156, 8630, 10654, 10948, 83930, 84681, 116519, 949, 1109, 1583, 1718, 1958, 2222, 2672, 3292, 7421, 9453, 51478, 64746, 140856, 650, 158…
BioGRID Protein Interactions	RP5-824I19__A.1	minichromosome maintenance complex component 5	0.000618264	0.208327	0.560311	1.75122	enriched	175	71	59009.3	6711, 7053, 302, 7150, 3183, 1073, 6772, 51806, 87, 11030, 988, 3303, 3880, 4000, 351, 3313, 7431, 8345, 8969, 2317, 3326, 8342, 10314, 85236, 1823, 3305, 6233, 8340, 8359, 9782, 10419, 2289, 4627, 8331, 26013, 220988, 4171, 4172, 4175, 8350, 134430, 563, 1665, 1828, 1832, 5052, 5684, 8290, 8335, 8970, 10286, 10487, 55766, 85235, 221613, 440093, 498, 1915, 2023, 2935, 3017, 3021, 4691, 5315, 5834…
Gene Ontology Biological Process	GO:0031349	positive regulation of defense response	0.000621827	0.0189321	0.36144	1.43539	enriched	415	177	104948	338, 3553, 7128, 2244, 2243, 4792, 2266, 948, 1236, 5320, 10010, 2207, 5687, 7052, 5359, 63940, 3606, 9572, 10318, 23118, 118788, 2534, 4313, 5581, 6397, 183, 942, 2099, 4067, 10497, 51704, 841, 929, 5608, 5707, 8915, 57162, 92747, 7124, 6197, 7292, 23705, 56667, 3303, 3656, 5734, 64127, 940, 1690, 1956, 3263, 5225, 5336, 5720, 9173, 1514, 3818, 9491, 9971, 10695, 51561, 130120, 3689, 5566, 5698,…
Gene Ontology Biological Process	GO:0002224	toll-like receptor signaling pathway	0.000633172	0.0191555	0.635782	1.8885	enriched	128	64	124122	338, 7128, 2244, 2243, 4792, 2266, 948, 10010, 9572, 10318, 23118, 118788, 5581, 942, 2099, 4067, 841, 929, 8915, 57162, 92747, 6197, 3656, 1514, 9971, 10695, 130120, 3689, 8737, 57402, 1508, 2150, 3662, 4064, 6233, 3929, 1520, 3684, 7096, 7100, 8767, 23643, 79155, 2672, 5289, 5641, 7184, 7187, 7322, 9261, 23180, 27293, 57590, 84868, 6441, 7098, 7301, 7321, 11314, 51135, 81035, 91543, 257397, 100…
Gene Ontology Biological Process	GO:0006766	vitamin metabolic process	0.000670042	0.0198932	0.633854	1.88486	enriched	128	64	122818	3553, 1591, 316, 5360, 8644, 55788, 7124, 10588, 27249, 8854, 55350, 5091, 8029, 25902, 32, 2729, 5167, 80704, 4363, 5095, 9446, 64087, 79178, 1504, 4548, 4790, 5467, 9962, 873, 1576, 60386, 119391, 1528, 4522, 5096, 29968, 55163, 91464, 686, 1583, 2672, 3141, 4594, 5641, 5646, 6513, 7421, 8875, 8884, 10327, 10797, 27010, 1543, 4036, 4552, 5948, 8529, 10840, 57834, 60496, 80025, 113278, 166785, 4…
Gene Ontology Biological Process	GO:0034377	plasma lipoprotein particle assembly	0.000679196	0.0199986	1.62917	5.09965	enriched	20	12	56340.2	338, 19, 337, 2181, 4547, 55937, 116519, 345, 341, 3931, 5326, 8694
Gene Ontology Biological Process	GO:0042176	regulation of protein catabolic process	0.000684756	0.0199986	0.376238	1.45679	enriched	381	164	118872	3553, 7128, 2670, 255488, 5270, 302, 5687, 725, 51429, 25897, 9683, 2534, 4780, 5707, 5728, 154214, 722, 996, 1471, 6201, 7124, 4088, 5071, 9781, 1191, 3303, 23274, 1956, 2729, 5720, 10769, 27185, 80279, 2903, 5962, 6135, 6469, 9491, 9655, 29843, 2185, 3326, 5566, 5698, 5704, 5714, 5887, 7078, 7336, 79031, 83737, 85407, 93974, 1457, 2768, 4734, 5721, 6233, 6653, 6662, 7337, 9097, 23327, 29761, 26…
Gene Ontology Biological Process	GO:0046486	glycerolipid metabolic process	0.000696932	0.0201583	0.351524	1.42123	enriched	427	189	122591	65977, 338, 3667, 11057, 1373, 5320, 54947, 5359, 2180, 9489, 23236, 118788, 2534, 56261, 942, 2168, 151056, 5728, 10554, 337, 350, 10998, 55697, 5295, 5341, 26090, 2181, 3628, 3990, 5319, 5867, 10955, 23446, 56910, 13, 940, 1956, 2710, 3635, 4233, 5336, 5337, 8760, 57678, 63874, 84962, 116255, 2182, 5444, 8398, 9663, 9971, 10818, 26751, 80821, 2170, 2549, 2819, 8904, 51141, 56895, 57515, 58488, …
Gene Ontology Biological Process	GO:0070555	response to interleukin-1	0.000700059	0.0201583	0.671036	1.95626	enriched	114	55	131833	2244, 3557, 6367, 2266, 3554, 3552, 7035, 10010, 7850, 27063, 7444, 9759, 6364, 23236, 1906, 5740, 3176, 1116, 8808, 3656, 414062, 2729, 6095, 1244, 3576, 6376, 6846, 171392, 4790, 6359, 6662, 5105, 6358, 6714, 64848, 91807, 5578, 6349, 6360, 8767, 79155, 1958, 2113, 5595, 6363, 9100, 958, 3569, 6401, 6622, 8792, 10344, 29108, 51135, 81792
Gene Ontology Biological Process	GO:0007249	I-kappaB kinase/NF-kappaB signaling	0.000737806	0.0209923	0.445954	1.56198	enriched	261	116	139713	3553, 7128, 4792, 8837, 948, 1236, 10010, 9516, 7052, 10318, 23118, 2534, 9370, 825, 5581, 6772, 2099, 6275, 51704, 841, 929, 5587, 8915, 57162, 399, 7124, 7706, 5071, 1499, 3656, 10342, 11214, 56892, 64127, 6095, 9173, 10769, 84962, 2280, 9971, 51561, 55504, 8737, 8904, 10475, 171392, 2150, 4790, 6233, 8743, 10616, 10758, 10892, 85363, 114899, 843, 6284, 7088, 7114, 9475, 51246, 124583, 222643, …
Gene Ontology Biological Process	GO:0071346	cellular response to interferon-gamma	0.00075206	0.0212713	0.611231	1.8427	enriched	134	62	79689.5	6367, 960, 6364, 1906, 6772, 4502, 6672, 2634, 7706, 1612, 3460, 9076, 199, 6997, 414062, 2633, 3105, 3263, 3326, 6376, 6846, 10475, 3134, 3662, 6359, 8638, 85363, 3122, 3716, 5724, 5771, 6358, 6770, 3394, 6349, 6360, 11074, 11093, 53840, 115362, 817, 3119, 3120, 3459, 4261, 4938, 5468, 6363, 7474, 84166, 2210, 3113, 3133, 3660, 3663, 3717, 4843, 7098, 7341, 7726, 9111, 10344
Gene Ontology Biological Process	GO:0045216	cell-cell junction organization	0.000822501	0.0228579	0.474585	1.60735	enriched	221	112	266903	5583, 4323, 3987, 7057, 10580, 287, 4301, 1003, 183, 5796, 7422, 10395, 83660, 1000, 5728, 9948, 56288, 7124, 8650, 54828, 84612, 342184, 87, 4088, 9076, 23705, 1499, 1500, 3273, 1009, 3801, 9231, 10266, 84962, 5962, 9971, 2185, 2702, 5566, 7094, 8502, 928, 999, 1012, 1739, 4867, 8826, 23499, 1946, 6714, 8874, 9475, 23603, 59272, 90102, 143162, 324, 347, 1636, 5578, 6904, 7042, 7082, 23332, 51057…
Gene Ontology Biological Process	GO:1903706	regulation of hemopoiesis	0.000828028	0.0228785	0.399107	1.49049	enriched	323	142	126715	4792, 27086, 861, 4323, 9770, 3976, 1021, 7048, 677, 678, 9308, 639, 3606, 9370, 1493, 604, 942, 4067, 841, 4780, 5914, 1435, 7124, 8808, 85477, 92, 5295, 5814, 7292, 84695, 1499, 8367, 11221, 55012, 56892, 940, 2353, 3313, 3635, 8365, 3566, 6469, 9655, 29843, 51561, 2185, 6654, 8364, 8366, 8737, 9414, 22985, 51043, 171392, 634, 2621, 3662, 6935, 8359, 8995, 84293, 182, 914, 2309, 4254, 5134, 577…
Gene Ontology Biological Process	GO:0043122	regulation of I-kappaB kinase/NF-kappaB signaling	0.000837373	0.0230037	0.464371	1.59101	enriched	234	106	130304	3553, 7128, 4792, 8837, 948, 1236, 10010, 9516, 7052, 10318, 23118, 2534, 9370, 825, 5581, 6772, 2099, 6275, 51704, 841, 5587, 8915, 57162, 399, 7124, 7706, 5071, 1499, 10342, 11214, 56892, 64127, 6095, 9173, 10769, 84962, 2280, 9971, 51561, 55504, 8737, 8904, 10475, 2150, 6233, 8743, 10616, 10758, 10892, 85363, 114899, 843, 6284, 7088, 7114, 51246, 124583, 222643, 6285, 8767, 22900, 26057, 79155…
Gene Ontology Biological Process	GO:0071222	cellular response to lipopolysaccharide	0.000849313	0.023041	0.579136	1.7845	enriched	149	70	131092	3553, 7128, 4792, 5144, 948, 19, 7035, 9516, 1511, 27063, 639, 3606, 6364, 9572, 5581, 8106, 10891, 942, 4067, 929, 5914, 7124, 9450, 7292, 23328, 3656, 1244, 3576, 9971, 57088, 129607, 654, 4064, 4790, 5467, 85363, 1053, 1437, 3929, 5724, 6714, 6770, 3394, 5578, 7100, 8767, 10221, 11093, 22914, 23643, 79155, 383, 949, 2672, 5595, 7474, 23097, 79577, 84868, 613, 958, 1604, 3569, 3592, 4843, 5599,…
Gene Ontology Biological Process	GO:0007229	integrin-mediated signaling pathway	0.00085695	0.023041	0.73666	2.08895	enriched	92	50	143615	4739, 667, 1281, 1490, 2207, 10451, 5587, 5341, 84695, 3674, 3688, 683, 2013, 8452, 102, 2185, 3678, 3689, 7094, 634, 3679, 3690, 3682, 4627, 6714, 80739, 3684, 7791, 11093, 3655, 3673, 3676, 3685, 3693, 27329, 55679, 83605, 1495, 1793, 2268, 3681, 3687, 3696, 5747, 8515, 8754, 9564, 27040, 55914, 57343
Gene Ontology Biological Process	GO:0097164	ammonium ion metabolic process	0.000865563	0.023041	0.50737	1.66092	enriched	192	92	114226	5320, 54947, 4929, 8644, 151056, 3176, 55304, 337, 54498, 1645, 5071, 339221, 1646, 2181, 3990, 5319, 8424, 23446, 56910, 1201, 63874, 84869, 2903, 5444, 8398, 9663, 57016, 2170, 2861, 25953, 58488, 126969, 133121, 33, 1457, 3067, 6609, 340485, 2171, 2629, 5322, 9468, 23175, 54979, 55512, 130367, 18, 34, 7042, 10400, 23659, 64600, 79888, 114781, 116519, 259230, 949, 1071, 1109, 1622, 1644, 4128, …
Gene Ontology Biological Process	GO:0006575	cellular modified amino acid metabolic process	0.000867112	0.023041	0.54583	1.72604	enriched	166	75	102892	7849, 10404, 5320, 5359, 4257, 7038, 27284, 112399, 4780, 10588, 26090, 55350, 389434, 5319, 10955, 25902, 1428, 2729, 51268, 494143, 57515, 114884, 347735, 114882, 256987, 2937, 2938, 2939, 2941, 5322, 5352, 471, 2628, 2739, 3417, 4522, 6776, 9027, 64600, 79017, 112817, 373156, 445, 1159, 1800, 2954, 4258, 6777, 8875, 8884, 10162, 10797, 51365, 92086, 221357, 1160, 1733, 1734, 2686, 2806, 2940, …
Gene Ontology Biological Process	GO:0031589	cell-substrate adhesion	0.000867651	0.023041	0.405642	1.50027	enriched	303	148	194333	2335, 2244, 2243, 2266, 23189, 960, 948, 7402, 4323, 3987, 1236, 1281, 1490, 7057, 10580, 1021, 2651, 55612, 3232, 6239, 5581, 604, 5796, 7422, 7448, 10395, 5728, 158326, 1435, 1842, 5829, 54749, 54828, 342184, 87, 4088, 5295, 10516, 1499, 3175, 3273, 3491, 2633, 3674, 3688, 4811, 27185, 84962, 285, 683, 2013, 10894, 11117, 55742, 2185, 3678, 3689, 9806, 1012, 2041, 2621, 3679, 3690, 5467, 8826, …
Gene Ontology Biological Process	GO:0006641	triglyceride metabolic process	0.000886111	0.0232624	0.682187	1.9782	enriched	106	53	100343	338, 1373, 2180, 2168, 10554, 337, 350, 10998, 3990, 13, 2710, 57678, 116255, 2182, 9663, 2170, 2819, 51141, 56895, 7069, 253558, 2171, 5105, 23175, 80168, 1056, 51099, 79888, 84649, 116519, 345, 949, 1071, 5408, 22863, 26291, 55326, 64900, 79718, 128486, 285848, 341, 847, 2169, 2538, 6583, 8694, 55294, 55911, 80025, 84803, 137964, 255919
Gene Ontology Biological Process	GO:0035987	endodermal cell differentiation	0.000890589	0.0232624	1.0844	2.95767	enriched	45	29	174092	2335, 3914, 4323, 3281, 4313, 7448, 8091, 1290, 1499, 2627, 22943, 3678, 3689, 3679, 1284, 3909, 1294, 6928, 123169, 1848, 3676, 3685, 3693, 3912, 4838, 79577, 79923, 5460, 8320
Gene Ontology Biological Process	GO:0050766	positive regulation of phagocytosis	0.000907988	0.023588	1.06986	2.91498	enriched	45	27	118986	3553, 948, 2207, 2889, 4153, 6556, 7124, 5873, 717, 2150, 2621, 196527, 3673, 3685, 5468, 5906, 7287, 10461, 197, 613, 720, 721, 6441, 29108, 57118, 124912, 399687
Gene Ontology Biological Process	GO:0006767	water-soluble vitamin metabolic process	0.000913548	0.0236041	0.760035	2.13835	enriched	85	44	120750	316, 55788, 10588, 27249, 55350, 5091, 8029, 25902, 32, 2729, 5167, 80704, 4363, 5095, 9446, 64087, 79178, 1504, 4548, 9962, 60386, 119391, 1528, 4522, 5096, 29968, 55163, 686, 3141, 4594, 5646, 6513, 8875, 8884, 10327, 10797, 27010, 4552, 10840, 60496, 80025, 113278, 166785, 440387
Gene Ontology Biological Process	GO:0045088	regulation of innate immune response	0.000935316	0.0236305	0.361883	1.43603	enriched	387	163	96443.8	338, 7128, 2244, 2243, 4792, 2266, 948, 10010, 2, 2207, 5687, 5359, 5770, 9572, 10318, 23118, 118788, 2534, 4313, 5581, 6397, 6772, 942, 2099, 4067, 25939, 710, 841, 929, 5608, 5707, 8915, 57162, 92747, 3460, 6197, 23705, 56667, 3303, 3656, 11221, 64127, 1690, 3263, 5336, 5720, 1514, 3455, 9491, 9971, 10695, 130120, 3326, 3689, 5566, 5698, 5704, 5714, 8737, 57402, 83737, 394263, 634, 1508, 2150, …
Gene Ontology Biological Process	GO:1905953	negative regulation of lipid localization	0.000937515	0.0236305	1.18594	3.27375	enriched	38	24	111457	4792, 1401, 19, 7057, 7124, 1407, 6469, 3690, 4790, 64240, 114882, 5771, 9619, 51099, 64241, 345, 3685, 5465, 5468, 208, 341, 3569, 3952, 8529
Gene Ontology Biological Process	GO:0010883	regulation of lipid storage	0.000939286	0.0236305	1.12183	3.07047	enriched	42	26	128922	338, 4792, 948, 1401, 19, 7124, 79068, 32, 161247, 3690, 4790, 114882, 5771, 9619, 29923, 51099, 949, 3685, 5465, 5468, 10938, 128486, 3569, 3952, 55294, 114885
Gene Ontology Biological Process	GO:0006633	fatty acid biosynthetic process	0.000968352	0.0241079	0.625128	1.86849	enriched	123	60	108172	9444, 51422, 1906, 9370, 5740, 8644, 60481, 6319, 337, 2181, 3990, 5319, 55902, 32, 84869, 123876, 6296, 84532, 7923, 51141, 85414, 348158, 33, 634, 6916, 55258, 873, 5564, 47, 672, 4644, 5742, 23417, 53632, 54988, 79602, 116519, 127281, 142827, 345, 3692, 5166, 5565, 5825, 50640, 54995, 55825, 79071, 116285, 197322, 341, 551, 3992, 4706, 5563, 5743, 9524, 22937, 51144, 79993
Gene Ontology Biological Process	GO:0070373	negative regulation of ERK1 and ERK2 cascade	0.000984661	0.0243869	0.956689	2.60306	enriched	55	33	173336	57447, 3976, 2889, 5770, 10318, 9370, 4067, 1843, 5728, 154043, 467, 2633, 9368, 10252, 7078, 374403, 1739, 1845, 10048, 5771, 9314, 54206, 1846, 10636, 1848, 7430, 55333, 65268, 1445, 4089, 5245, 5801, 10253
Gene Ontology Biological Process	GO:0015758	glucose transport	0.000991444	0.0244284	0.558579	1.74819	enriched	154	74	102568	3553, 3667, 6506, 10580, 55022, 144195, 51422, 1906, 9370, 55788, 183, 3099, 4780, 56606, 7124, 5295, 5319, 9688, 5167, 9971, 85414, 5467, 8013, 81031, 91749, 114882, 2171, 3643, 9972, 115584, 129401, 3479, 6272, 6523, 28999, 53632, 79602, 2645, 2646, 2887, 5903, 5906, 6041, 6513, 6524, 7429, 7430, 8021, 8086, 9481, 26291, 125206, 154091, 200010, 348995, 208, 1389, 2538, 2542, 2695, 2719, 3952, 5…
Gene Ontology Biological Process	GO:0016051	carbohydrate biosynthetic process	0.000999153	0.0244921	0.509101	1.66379	enriched	191	86	113638	3667, 229, 10580, 5236, 9572, 9370, 10891, 2820, 51363, 2131, 5341, 55790, 467, 5091, 5500, 1407, 5167, 10678, 2185, 2819, 3953, 5507, 5950, 8604, 10165, 57001, 338596, 2525, 4790, 6233, 8789, 9526, 55808, 114899, 3643, 5105, 5224, 5724, 5771, 6652, 2632, 3479, 4142, 4190, 5028, 5106, 5207, 53632, 55454, 57486, 79660, 84649, 2308, 2645, 3340, 5465, 6513, 7360, 10327, 51744, 56052, 83539, 378884, …
Gene Ontology Biological Process	GO:0010888	negative regulation of lipid storage	0.00102446	0.0249843	2.18819	8.91902	enriched	17	14	119144	4792, 1401, 19, 7124, 3690, 114882, 5771, 9619, 51099, 3685, 5465, 5468, 3569, 3952
Gene Ontology Biological Process	GO:0019318	hexose metabolic process	0.00103895	0.0251898	0.463038	1.58889	enriched	233	100	112397	3667, 114897, 229, 10580, 57103, 5236, 9572, 9370, 10891, 2820, 3099, 51363, 7124, 5071, 5213, 467, 3170, 3175, 5091, 32, 5500, 6095, 1407, 5167, 216, 2528, 2592, 2819, 3953, 5950, 8604, 10165, 57001, 85414, 3486, 5467, 8789, 114899, 2171, 3643, 5105, 5162, 5224, 5313, 5771, 6652, 6714, 10007, 10499, 51451, 347, 2519, 3479, 4124, 4190, 5106, 5207, 5209, 7391, 23417, 57486, 79660, 84649, 1390, 230…
Gene Ontology Biological Process	GO:0001706	endoderm formation	0.00104343	0.0251898	0.967502	2.63136	enriched	54	34	174708	2335, 3914, 4323, 3281, 4313, 7448, 8091, 1843, 1290, 1499, 2627, 22943, 3678, 3689, 1844, 1847, 3679, 1284, 3909, 1294, 1846, 6928, 123169, 1848, 3676, 3685, 3693, 3912, 4838, 79577, 79923, 4087, 5460, 8320
Gene Ontology Biological Process	GO:0009991	response to extracellular stimulus	0.00108064	0.0258512	0.336102	1.39948	enriched	440	188	117213	1603, 213, 8942, 19, 6506, 54407, 1373, 4929, 2029, 7048, 1591, 490, 2180, 29103, 2752, 2934, 9370, 3485, 8644, 10891, 4067, 4780, 5587, 5728, 5914, 8915, 1471, 6751, 7706, 8195, 54828, 8854, 154, 199, 462, 467, 2181, 3170, 6678, 9451, 64127, 32, 1956, 2353, 2729, 7351, 8805, 9474, 54468, 114131, 2182, 2691, 5444, 7378, 9971, 29937, 51100, 4217, 440275, 595, 717, 1268, 2621, 5292, 5467, 5899, 669…
Gene Ontology Biological Process	GO:0046466	membrane lipid catabolic process	0.00108164	0.0258512	1.42159	4.14371	enriched	24	15	96077.1	2760, 2581, 339221, 6609, 2629, 55512, 1545, 3074, 5408, 27293, 4758, 5538, 8877, 8879, 57733
Gene Ontology Biological Process	GO:0010742	macrophage derived foam cell differentiation	0.00113062	0.0267544	1.23678	3.4445	enriched	34	23	137439	338, 4792, 5583, 948, 1401, 19, 5320, 3606, 9370, 6772, 183, 1435, 3690, 4790, 1437, 9619, 1071, 3685, 5465, 5468, 23461, 185, 5601
Gene Ontology Biological Process	GO:0090077	foam cell differentiation	0.00113062	0.0267544	1.23678	3.4445	enriched	34	23	137439	338, 4792, 5583, 948, 1401, 19, 5320, 3606, 9370, 6772, 183, 1435, 3690, 4790, 1437, 9619, 1071, 3685, 5465, 5468, 23461, 185, 5601
Gene Ontology Biological Process	GO:0006520	cellular amino acid metabolic process	0.00113776	0.0267907	0.368808	1.44601	enriched	360	152	103690	8942, 1373, 51733, 169355, 5687, 89874, 586, 1638, 9056, 23428, 493, 2752, 10768, 189, 2673, 4143, 112399, 3176, 5707, 10588, 11112, 389434, 570, 10955, 23576, 84890, 1201, 1428, 2729, 3034, 3172, 4967, 5720, 10249, 51268, 51557, 159, 443, 9054, 9491, 9521, 9971, 26275, 130013, 5698, 5704, 5714, 6519, 6898, 64087, 1615, 2744, 3067, 4548, 5721, 55256, 55258, 64902, 256987, 549, 1728, 2937, 5352, 5…
Gene Ontology Biological Process	GO:0006658	phosphatidylserine metabolic process	0.00116048	0.0271915	1.27231	3.56908	enriched	30	19	89966.9	5320, 5359, 26090, 5319, 10955, 57515, 114884, 347735, 114882, 256987, 5322, 64600, 10162, 51365, 9791, 26279, 30814, 154141, 283748
Gene Ontology Biological Process	GO:0072524	pyridine-containing compound metabolic process	0.00118288	0.0275812	0.57949	1.78513	enriched	140	65	109275	8942, 229, 9759, 316, 51422, 57103, 5236, 8050, 5740, 10891, 10135, 3099, 4907, 5213, 22934, 54541, 4967, 683, 130013, 2819, 5232, 3643, 5027, 5162, 5224, 5313, 9540, 23498, 3417, 3479, 4190, 5106, 5207, 5209, 6120, 29968, 51071, 55163, 2645, 3692, 5208, 5465, 6774, 9611, 54956, 130752, 133686, 405, 957, 1738, 2023, 2327, 2821, 4191, 4199, 4200, 4860, 5315, 5563, 5743, 7415, 23057, 51660, 349565,…
Gene Ontology Biological Process	GO:0006733	oxidoreduction coenzyme metabolic process	0.00119473	0.0277224	0.557608	1.74649	enriched	151	69	102889	8942, 229, 9759, 51422, 57103, 5236, 8050, 5740, 10891, 10135, 3099, 4907, 5213, 22934, 54541, 4967, 683, 130013, 2819, 5232, 27235, 3643, 5027, 5162, 5224, 5313, 9540, 23498, 3156, 3417, 3479, 4190, 5106, 5207, 5209, 6120, 51071, 57107, 2645, 3692, 5208, 5465, 6774, 9611, 23590, 54956, 130752, 133686, 405, 957, 1738, 2023, 2327, 2821, 4191, 4199, 4200, 4704, 4860, 5315, 5563, 5743, 7415, 23057, …
BioGRID Protein Interactions	ETG11269	DEAD-box helicase 19B	0.00123259	0.326855	0.779167	2.17966	enriched	76	37	74145.9	2244, 2243, 2266, 12, 57447, 629, 2760, 2934, 8857, 3240, 1992, 51806, 7706, 3936, 9961, 351, 3034, 5720, 822, 5265, 57016, 55577, 3009, 8826, 3122, 84659, 7051, 5004, 6241, 6774, 7018, 653145, 810, 4677, 5315, 5868, 23650
Gene Ontology Biological Process	GO:0009062	fatty acid catabolic process	0.00126431	0.0290549	0.698217	2.01017	enriched	93	46	91917.5	3667, 9370, 2168, 3033, 55862, 3295, 8309, 32, 6296, 9663, 4051, 5095, 33, 1268, 5467, 55289, 390916, 549, 1579, 23175, 23600, 54363, 254013, 34, 1056, 5096, 5194, 8310, 23659, 224, 1376, 4594, 5465, 5825, 5828, 10455, 64900, 208, 3032, 3952, 4706, 8529, 10005, 55268, 126129, 166785
Gene Ontology Biological Process	GO:0001885	endothelial cell development	0.00130498	0.029846	0.937664	2.55401	enriched	54	32	230070	3553, 5144, 2889, 4301, 1003, 7124, 9693, 9076, 1499, 4233, 5962, 9414, 26051, 2150, 5624, 25932, 3397, 9475, 10411, 5908, 7082, 2022, 5906, 7430, 7716, 57493, 83605, 4855, 7132, 26084, 91663, 153562
Gene Ontology Biological Process	GO:0015721	bile acid and bile salt transport	0.00132703	0.0302057	1.30452	3.68591	enriched	30	20	103789	213, 10998, 1645, 8714, 123264, 1244, 9368, 9971, 6554, 634, 10499, 5244, 1109, 5205, 6579, 10599, 28234, 347051, 366, 8647
Gene Ontology Biological Process	GO:0046686	response to cadmium ion	0.00134079	0.0303744	0.908287	2.48007	enriched	55	28	64475.5	2934, 8644, 5621, 6678, 1956, 2353, 2729, 4501, 1544, 2937, 6652, 6770, 23498, 1528, 5244, 383, 983, 4520, 4864, 5595, 7779, 847, 2821, 3725, 5599, 5601, 6647, 7341
Gene Ontology Biological Process	GO:0015749	monosaccharide transport	0.00135559	0.0305647	0.537095	1.71103	enriched	158	75	102002	3553, 3667, 6506, 10580, 55022, 144195, 51422, 1906, 9370, 55788, 183, 3099, 4780, 56606, 7124, 5295, 5319, 9688, 5167, 9971, 85414, 5467, 8013, 9962, 81031, 91749, 114882, 2171, 3643, 9972, 115584, 129401, 3479, 6272, 6523, 28999, 53632, 79602, 2645, 2646, 2887, 5903, 5906, 6041, 6513, 6524, 7429, 7430, 8021, 8086, 9481, 26291, 125206, 154091, 200010, 348995, 208, 1389, 2538, 2542, 2695, 2719, 3…
Gene Ontology Biological Process	GO:0046942	carboxylic acid transport	0.00140566	0.031145	0.3924	1.48053	enriched	299	135	134319	3553, 213, 6616, 948, 6506, 54407, 5320, 7057, 89874, 2180, 51422, 9056, 23428, 1906, 189, 6556, 183, 2168, 10497, 55089, 5608, 10998, 477, 1645, 8714, 2181, 5319, 10955, 123264, 32, 1201, 6857, 27347, 64849, 120103, 1244, 2182, 8398, 9368, 9971, 22930, 2055, 2170, 6519, 6554, 8604, 10165, 10257, 57515, 347735, 634, 2744, 5467, 6512, 7069, 9962, 23657, 80763, 81539, 83733, 117247, 145389, 256987,…
Gene Ontology Biological Process	GO:0009636	response to toxic substance	0.00141736	0.031145	0.46176	1.58686	enriched	216	95	94281.6	213, 948, 1373, 196, 4257, 23428, 2878, 4155, 2168, 3240, 4067, 10202, 26471, 1066, 4780, 337, 1471, 2877, 7124, 26034, 5071, 9076, 10516, 389434, 2353, 10249, 84203, 114757, 1244, 5444, 7296, 140809, 6571, 6648, 9446, 999, 4025, 23657, 25841, 84293, 1026, 1728, 1788, 2052, 2938, 6770, 7295, 51714, 55937, 119391, 1267, 4193, 5244, 5445, 5742, 6382, 9376, 9973, 11093, 55607, 57539, 127281, 257202,…
Gene Ontology Biological Process	GO:0006063	uronic acid metabolic process	0.00142042	0.031145	1.4867	4.42247	enriched	22	14	83529	5581, 7364, 54578, 79799, 54658, 6652, 7363, 7366, 54659, 10327, 54657, 7367, 9942, 51084
Gene Ontology Biological Process	GO:0019585	glucuronate metabolic process	0.00142042	0.031145	1.4867	4.42247	enriched	22	14	83529	5581, 7364, 54578, 79799, 54658, 6652, 7363, 7366, 54659, 10327, 54657, 7367, 9942, 51084
Gene Ontology Biological Process	GO:2000257	regulation of protein activation cascade	0.00143359	0.0312903	1.19814	3.31394	enriched	32	19	144820	2, 629, 725, 7448, 710, 722, 729, 462, 730, 3426, 717, 731, 732, 720, 721, 728, 1604, 4179, 5245
Gene Ontology Biological Process	GO:0008645	hexose transport	0.00147171	0.0319762	0.536364	1.70978	enriched	156	74	101823	3553, 3667, 6506, 10580, 55022, 144195, 51422, 1906, 9370, 55788, 183, 3099, 4780, 56606, 7124, 5295, 5319, 9688, 5167, 9971, 85414, 5467, 8013, 81031, 91749, 114882, 2171, 3643, 9972, 115584, 129401, 3479, 6272, 6523, 28999, 53632, 79602, 2645, 2646, 2887, 5903, 5906, 6041, 6513, 6524, 7429, 7430, 8021, 8086, 9481, 26291, 125206, 154091, 200010, 348995, 208, 1389, 2538, 2542, 2695, 2719, 3952, 5…
Gene Ontology Biological Process	GO:0072376	protein activation cascade	0.00150322	0.0323666	0.760764	2.13991	enriched	77	38	112054	2244, 2243, 2266, 7035, 2, 629, 725, 4153, 716, 7448, 710, 350, 722, 729, 462, 1191, 3818, 730, 3426, 3827, 28984, 717, 731, 732, 715, 2152, 2160, 7450, 78989, 2161, 5547, 720, 721, 728, 1604, 4179, 5245, 5648
Gene Ontology Biological Process	GO:0045652	regulation of megakaryocyte differentiation	0.00158086	0.0338104	1.25189	3.49696	enriched	28	14	57716.9	85477, 8367, 8365, 8364, 8366, 8359, 26013, 8294, 8360, 8368, 3692, 7564, 8363, 8362
Gene Ontology Biological Process	GO:0034329	cell junction assembly	0.00158442	0.0338104	0.479455	1.61519	enriched	193	97	196876	2335, 5583, 3914, 4323, 3987, 7057, 7145, 10580, 81671, 2889, 287, 1003, 183, 5796, 7422, 10395, 83660, 5728, 9948, 56288, 7124, 9693, 54828, 84612, 342184, 87, 4088, 9076, 1499, 3273, 9231, 10266, 84962, 9971, 2185, 2702, 3678, 5566, 7094, 8502, 928, 1739, 3690, 4867, 8826, 23499, 1946, 3909, 6714, 8874, 9475, 23603, 59272, 90102, 143162, 324, 347, 1636, 5578, 5908, 6904, 7082, 23332, 51057, 918…
Gene Ontology Biological Process	GO:0070371	ERK1 and ERK2 cascade	0.00159532	0.0338916	0.415963	1.51583	enriched	260	121	158993	2335, 2244, 2243, 6367, 2266, 8837, 960, 948, 57447, 1236, 5320, 1490, 3976, 677, 2889, 2651, 5770, 678, 6364, 10318, 8829, 9370, 183, 4067, 1843, 5728, 1116, 7124, 9693, 154043, 4835, 467, 3491, 5734, 64127, 414062, 1956, 2633, 57007, 80310, 6504, 9368, 10252, 10818, 2185, 6376, 6846, 7078, 374403, 634, 1739, 1845, 2150, 2621, 5314, 6359, 6662, 10048, 10419, 2263, 5322, 5771, 6358, 6714, 9314, 5…
Gene Ontology Biological Process	GO:0042493	response to drug	0.00163574	0.0345786	0.334509	1.39725	enriched	407	181	138899	1603, 3553, 19, 6506, 1373, 7057, 8412, 7150, 7048, 27063, 9759, 2180, 4257, 1906, 2534, 9370, 1361, 3485, 10628, 10891, 942, 4067, 4502, 4773, 8091, 10451, 4780, 5608, 5728, 1471, 5174, 3033, 6530, 8714, 9076, 1499, 2775, 5621, 32, 1600, 1956, 2353, 2627, 6868, 9474, 10351, 1244, 2903, 6580, 2170, 2185, 3326, 4363, 5797, 7050, 8856, 10257, 107, 476, 595, 999, 2621, 2768, 4760, 6609, 6716, 54658,…
Gene Ontology Biological Process	GO:1901605	alpha-amino acid metabolic process	0.00164212	0.0345786	0.452905	1.57288	enriched	216	100	116587	8942, 1373, 169355, 89874, 586, 1638, 9056, 493, 2752, 10768, 189, 2673, 4143, 112399, 3176, 10588, 11112, 389434, 570, 10955, 23576, 1428, 2729, 3034, 3172, 4967, 10249, 51268, 51557, 159, 443, 9971, 26275, 130013, 6898, 64087, 2744, 3067, 4548, 55256, 55258, 64902, 256987, 549, 5352, 23498, 191, 275, 1036, 2628, 2653, 3081, 4522, 6507, 6776, 10400, 29968, 112817, 383, 445, 1159, 1800, 2184, 295…
BioGRID Protein Interactions	ETG335	apolipoprotein A1	0.00164696	0.367616	0.950894	2.58802	enriched	51	27	115585	338, 2335, 2243, 19, 7276, 64759, 5360, 1356, 10924, 23460, 1191, 351, 26049, 84203, 1514, 6696, 347, 345, 3857, 5136, 128876, 341, 3931, 7415, 8694, 22861, 79925
Gene Ontology Biological Process	GO:0045638	negative regulation of myeloid cell differentiation	0.00165458	0.0346881	0.735987	2.08754	enriched	84	41	116577	4792, 1021, 677, 9370, 4067, 5914, 5295, 1499, 8367, 3313, 3635, 8365, 2185, 8364, 8366, 9414, 171392, 634, 8359, 5771, 8294, 8360, 8368, 9290, 9935, 10221, 29909, 123169, 6777, 8363, 51621, 79577, 140685, 2200, 3623, 4211, 7098, 8362, 9607, 84959, 130733
Gene Ontology Biological Process	GO:0032611	interleukin-1 beta production	0.00167449	0.0348198	0.891668	2.43919	enriched	55	30	130217	3553, 7128, 27086, 948, 19, 1236, 4088, 64127, 1215, 2150, 3140, 5027, 54206, 58484, 4210, 10626, 22900, 115362, 1958, 6363, 7474, 51738, 834, 2149, 3454, 3717, 8877, 10392, 22861, 29108
Gene Ontology Biological Process	GO:0016233	telomere capping	0.00167543	0.0348198	0.92095	2.51167	enriched	54	27	103652	26277, 5570, 8367, 8365, 4216, 7874, 7014, 8364, 8366, 79991, 8359, 7013, 3184, 8294, 8360, 8368, 5595, 8290, 8363, 8658, 79035, 140609, 2072, 4751, 5588, 8362, 80351
Gene Ontology Biological Process	GO:0008209	androgen metabolic process	0.00169357	0.0349408	1.36205	3.90419	enriched	28	20	150299	10891, 2099, 7364, 3295, 1586, 6718, 6469, 1588, 7923, 79644, 6696, 6716, 1576, 8630, 949, 1109, 25976, 59338, 3293, 8879
Gene Ontology Biological Process	GO:0042730	fibrinolysis	0.00170221	0.0349408	1.27532	3.57985	enriched	27	16	154880	2244, 2243, 2266, 7057, 302, 1361, 710, 350, 3273, 3818, 5327, 2160, 7391, 2161, 5340, 2191
Gene Ontology Biological Process	GO:0071378	cellular response to growth hormone stimulus	0.00174668	0.0355357	1.51224	4.5369	enriched	23	16	158840	5770, 4067, 5829, 5295, 5618, 6770, 6776, 54741, 5595, 6774, 6777, 51738, 55777, 3717, 5617, 5747
Gene Ontology Biological Process	GO:0070498	interleukin-1-mediated signaling pathway	0.00174705	0.0355357	1.57162	4.81442	enriched	20	14	153227	3557, 3554, 3552, 7850, 7444, 23236, 8808, 3656, 171392, 79155, 1958, 5595, 3569, 51135
BioGRID Protein Interactions	RP11-126K1.1	proteasome 26S subunit, non-ATPase 4	0.00174799	0.367616	0.64878	1.9132	enriched	105	50	84598.3	213, 4625, 1410, 7057, 5687, 7052, 2934, 10768, 2673, 5707, 351, 88455, 3689, 5714, 5887, 5077, 7337, 9097, 9656, 10616, 90411, 3397, 5695, 7013, 27242, 4193, 4738, 10130, 10213, 3308, 3673, 5682, 5684, 5693, 5700, 9352, 11065, 51667, 84557, 498, 1160, 1738, 2806, 4191, 5692, 6647, 7415, 7508, 7572, 10537
Gene Ontology Biological Process	GO:1903578	regulation of ATP metabolic process	0.00176656	0.0357804	0.889579	2.4341	enriched	55	29	118815	55022, 10105, 9759, 51422, 57103, 29103, 10891, 54541, 2819, 93974, 3643, 5027, 7114, 84300, 3479, 983, 2645, 3692, 5465, 6774, 9611, 405, 891, 957, 2023, 5563, 6622, 7415, 84275
BioGRID Protein Interactions	ETG495	ATPase H+/K+ transporting alpha subunit	0.00179404	0.367616	0.765711	2.15052	enriched	74	38	89025.2	302, 5770, 2180, 8639, 2770, 950, 350, 79026, 1500, 5225, 54097, 481, 476, 311, 495, 2052, 114569, 1362, 8417, 8766, 115019, 2776, 3784, 6856, 9332, 9554, 9992, 10551, 10890, 310, 1213, 2771, 5878, 6809, 8775, 10447, 10493, 10791
Gene Ontology Biological Process	GO:0034383	low-density lipoprotein particle clearance	0.00186054	0.0372107	1.60944	5.00003	enriched	19	13	92722.3	338, 948, 302, 9370, 9971, 26119, 84649, 345, 949, 10938, 26291, 29116, 1445
Gene Ontology Biological Process	GO:0009896	positive regulation of catabolic process	0.00188152	0.0374736	0.331966	1.39371	enriched	411	175	117245	3553, 7128, 255488, 3667, 5687, 725, 51429, 677, 25897, 58476, 5770, 678, 5581, 2168, 3099, 4780, 5587, 5707, 5728, 154214, 337, 722, 996, 7124, 1612, 5071, 9781, 60592, 154, 1191, 3303, 23274, 23677, 13, 2729, 5720, 7957, 10769, 25782, 27185, 5962, 9491, 9655, 22930, 51100, 2185, 2819, 5698, 5704, 5714, 7336, 54543, 83737, 85407, 93974, 440275, 1457, 4734, 5305, 5721, 5899, 6233, 6653, 6662, 233…
Gene Ontology Biological Process	GO:0043648	dicarboxylic acid metabolic process	0.00189245	0.037535	0.656791	1.92859	enriched	98	49	103333	8942, 2752, 10588, 25902, 2729, 3034, 4967, 159, 443, 9971, 130013, 6898, 8801, 57001, 2744, 6716, 5105, 6770, 23498, 47, 471, 3417, 4190, 4522, 5106, 6507, 6776, 112817, 445, 5832, 6777, 10797, 122622, 130752, 131669, 197322, 1738, 2571, 2806, 4191, 4199, 4200, 4552, 8528, 10005, 10840, 23057, 84706, 349565
Gene Ontology Biological Process	GO:0043123	positive regulation of I-kappaB kinase/NF-kappaB signaling	0.0019794	0.0387835	0.494322	1.63939	enriched	177	79	118494	3553, 8837, 948, 1236, 9516, 7052, 23118, 2534, 9370, 5581, 6275, 51704, 841, 5587, 8915, 57162, 7124, 7706, 5071, 1499, 10342, 11214, 56892, 64127, 10769, 84962, 2280, 51561, 55504, 8737, 10475, 2150, 6233, 8743, 10616, 10758, 10892, 85363, 843, 6284, 51246, 124583, 222643, 6285, 8767, 26057, 79155, 80833, 356, 5494, 6363, 6398, 6574, 8795, 834, 939, 958, 1894, 2149, 5579, 5743, 7098, 7132, 7188…
Gene Ontology Biological Process	GO:0030100	regulation of endocytosis	0.00198211	0.0387835	0.458239	1.58129	enriched	206	96	143285	3553, 948, 2207, 302, 725, 2889, 4153, 5770, 9370, 3958, 6556, 274, 7422, 7448, 929, 5587, 5728, 64284, 722, 7124, 805, 5867, 5336, 9474, 85439, 22943, 5873, 8301, 11252, 54806, 717, 1012, 2150, 2621, 23327, 23607, 27, 801, 6714, 22848, 2332, 9765, 9829, 10103, 26119, 29904, 55589, 114781, 116519, 196527, 345, 949, 1601, 3024, 3673, 3685, 5291, 5468, 5906, 6363, 7018, 7287, 7474, 8976, 9779, 1046…
Gene Ontology Biological Process	GO:0010038	response to metal ion	0.00198251	0.0387835	0.37377	1.4532	enriched	315	136	121066	7273, 2244, 2243, 2266, 1373, 3552, 7057, 10105, 57103, 1906, 2934, 10768, 825, 3485, 8644, 10628, 10891, 942, 4502, 841, 929, 1843, 5728, 30061, 79901, 140576, 805, 5071, 9076, 5621, 6678, 9451, 351, 1956, 2353, 2729, 6857, 241, 955, 1244, 4205, 6469, 2185, 6898, 8604, 8904, 10165, 27094, 107, 322, 540, 595, 654, 999, 4501, 4734, 8826, 9362, 23327, 25932, 55676, 311, 801, 1261, 1544, 1788, 2937,…
Gene Ontology Biological Process	GO:0002577	regulation of antigen processing and presentation	0.00201189	0.0390928	1.63348	5.12169	enriched	16	10	47133.8	1236, 7057, 6556, 64127, 3112, 54209, 3111, 6363, 10392, 29108
Gene Ontology Biological Process	GO:0070613	regulation of protein processing	0.00208082	0.0402685	0.706973	2.02784	enriched	84	42	116602	5270, 2, 7057, 629, 725, 7850, 55848, 2934, 1361, 1522, 7448, 710, 722, 729, 5621, 84236, 3818, 7123, 730, 3426, 5566, 717, 731, 732, 2734, 4627, 6714, 58484, 4193, 831, 2161, 51098, 331, 720, 721, 728, 1604, 2023, 4179, 4241, 5245, 5567
Gene Ontology Biological Process	GO:0019362	pyridine nucleotide metabolic process	0.00222983	0.0428055	0.556126	1.7439	enriched	135	62	106832	8942, 229, 9759, 51422, 57103, 5236, 8050, 5740, 10891, 10135, 3099, 4907, 5213, 22934, 54541, 4967, 683, 130013, 2819, 5232, 3643, 5027, 5162, 5224, 5313, 9540, 23498, 3417, 3479, 4190, 5106, 5207, 5209, 6120, 51071, 2645, 3692, 5208, 5465, 6774, 9611, 54956, 130752, 133686, 405, 957, 1738, 2023, 2327, 2821, 4191, 4199, 4200, 4860, 5315, 5563, 5743, 7415, 23057, 51660, 349565, 729020
Gene Ontology Biological Process	GO:0046496	nicotinamide nucleotide metabolic process	0.00222983	0.0428055	0.556126	1.7439	enriched	135	62	106832	8942, 229, 9759, 51422, 57103, 5236, 8050, 5740, 10891, 10135, 3099, 4907, 5213, 22934, 54541, 4967, 683, 130013, 2819, 5232, 3643, 5027, 5162, 5224, 5313, 9540, 23498, 3417, 3479, 4190, 5106, 5207, 5209, 6120, 51071, 2645, 3692, 5208, 5465, 6774, 9611, 54956, 130752, 133686, 405, 957, 1738, 2023, 2327, 2821, 4191, 4199, 4200, 4860, 5315, 5563, 5743, 7415, 23057, 51660, 349565, 729020
Gene Ontology Biological Process	GO:0002683	negative regulation of immune system process	0.00231542	0.0441521	0.33806	1.40222	enriched	380	159	112528	7128, 4792, 1281, 2, 2207, 7057, 725, 1021, 677, 639, 9572, 23236, 9370, 1493, 3958, 6397, 604, 942, 4067, 710, 929, 4780, 5914, 8915, 57162, 92747, 722, 7124, 5295, 7292, 84695, 1499, 1997, 5621, 5734, 8367, 11221, 2633, 3313, 3635, 8365, 9173, 57678, 3566, 6469, 6504, 9655, 671, 1588, 2185, 5074, 8364, 8366, 9414, 10475, 29126, 83737, 171392, 374403, 634, 1268, 1739, 1845, 2150, 3112, 3662, 666…
Gene Ontology Biological Process	GO:0033209	tumor necrosis factor-mediated signaling pathway	0.00231845	0.0441521	0.504711	1.65651	enriched	167	72	82603.1	7128, 4792, 3987, 5687, 9370, 6772, 841, 5707, 7124, 117584, 5071, 7292, 3303, 5720, 6868, 9491, 9971, 55504, 944, 2185, 5698, 5704, 5714, 8737, 8904, 9414, 171392, 608, 2150, 2621, 5721, 6233, 8995, 10616, 2309, 5695, 5713, 5771, 7114, 27242, 79092, 149951, 7979, 10213, 1540, 4049, 5682, 5684, 5693, 5700, 7187, 8794, 8795, 9966, 10293, 23198, 90268, 939, 958, 970, 3717, 3735, 4982, 5692, 7132, 8…
Gene Ontology Biological Process	GO:0007492	endoderm development	0.00236398	0.0448406	0.731652	2.07851	enriched	78	45	167458	2335, 3914, 4323, 677, 3281, 4313, 7448, 8091, 1843, 1290, 2131, 5083, 4088, 1499, 3175, 2627, 22943, 3678, 3689, 55614, 1844, 1847, 3679, 1284, 3909, 7080, 652, 1294, 1846, 6928, 123169, 1848, 3676, 3685, 3693, 3912, 4838, 57669, 79577, 79923, 3087, 4087, 4089, 5460, 8320
Gene Ontology Biological Process	GO:0030149	sphingolipid catabolic process	0.00238603	0.045028	1.40761	4.0862	enriched	21	13	99713.3	2760, 2581, 339221, 6609, 2629, 55512, 3074, 27293, 4758, 5538, 8877, 8879, 57733
Gene Ontology Biological Process	GO:0002920	regulation of humoral immune response	0.00239352	0.045028	0.910925	2.48662	enriched	49	25	119672	1236, 2, 629, 725, 7448, 710, 722, 729, 7124, 55012, 3263, 5225, 730, 3426, 717, 731, 732, 4049, 10563, 720, 721, 728, 1604, 4179, 5245
Gene Ontology Biological Process	GO:0071354	cellular response to interleukin-6	0.00240212	0.045028	1.29628	3.65566	enriched	27	18	152525	2266, 55022, 5740, 10891, 6997, 1244, 2549, 4790, 5771, 10402, 2672, 3570, 6774, 3569, 4089, 5245, 6404, 57817
Gene Ontology Biological Process	GO:0009141	nucleoside triphosphate metabolic process	0.00248118	0.0461472	0.395192	1.48467	enriched	281	107	85005.5	4625, 229, 55022, 10105, 9759, 29789, 51422, 57103, 5236, 29103, 1716, 10891, 10924, 25939, 3099, 477, 518, 5213, 1350, 3303, 54541, 4967, 517, 4718, 5167, 9054, 481, 535, 2819, 4624, 10165, 93974, 129607, 4720, 4729, 5232, 50617, 84701, 271, 514, 526, 3643, 4337, 5027, 5224, 5313, 7114, 10201, 56975, 84300, 388753, 1329, 3479, 5169, 5207, 5209, 50484, 51562, 158067, 100, 539, 983, 1352, 1854, 26…
Gene Ontology Biological Process	GO:1903053	regulation of extracellular matrix organization	0.00249079	0.0461472	1.246	3.4764	enriched	29	20	153988	1803, 8837, 1361, 183, 1471, 4088, 28984, 6662, 90102, 7042, 23332, 780, 2113, 84168, 2191, 4035, 4241, 4921, 23122, 23187
Gene Ontology Biological Process	GO:0010810	regulation of cell-substrate adhesion	0.00252293	0.0465621	0.476655	1.61068	enriched	179	92	224391	2335, 2244, 2243, 2266, 23189, 948, 7402, 4323, 3987, 1236, 7057, 1021, 2651, 55612, 6239, 5581, 604, 7422, 7448, 10395, 5728, 1435, 1842, 54828, 342184, 4088, 5295, 3175, 3273, 3491, 2633, 4811, 27185, 285, 683, 2013, 2185, 3678, 9806, 1012, 2041, 8826, 23499, 340485, 1946, 6714, 8874, 9475, 9480, 23603, 25890, 57580, 80005, 90102, 133584, 347, 6904, 23332, 51057, 780, 3655, 5291, 5340, 8324, 10…
Gene Ontology Biological Process	GO:0070372	regulation of ERK1 and ERK2 cascade	0.00254411	0.0467725	0.410163	1.50706	enriched	245	113	161012	2335, 2244, 2243, 6367, 2266, 8837, 960, 948, 57447, 1236, 5320, 1490, 3976, 2889, 2651, 5770, 6364, 10318, 8829, 9370, 4067, 1843, 5728, 1116, 7124, 9693, 154043, 4835, 467, 3491, 64127, 414062, 1956, 2633, 57007, 80310, 6504, 9368, 10252, 10818, 2185, 6376, 6846, 7078, 374403, 634, 1739, 1845, 2150, 2621, 5314, 6359, 10048, 10419, 2263, 5322, 5771, 6358, 6714, 9314, 54206, 54209, 652, 1846, 315…
Gene Ontology Biological Process	GO:1903317	regulation of protein maturation	0.00255699	0.0468292	0.688712	1.99115	enriched	85	42	115525	5270, 2, 7057, 629, 725, 7850, 55848, 2934, 1361, 1522, 7448, 710, 722, 729, 5621, 84236, 3818, 7123, 730, 3426, 5566, 717, 731, 732, 2734, 4627, 6714, 58484, 4193, 831, 2161, 51098, 331, 720, 721, 728, 1604, 2023, 4179, 4241, 5245, 5567
BioGRID Protein Interactions	ETG2271	fumarate hydratase	0.002568	0.462964	0.955256	2.59934	enriched	46	28	142857	8942, 5236, 800, 26275, 2819, 5292, 7511, 55968, 311, 873, 5757, 10007, 191, 471, 29968, 445, 1665, 4723, 7430, 51719, 57590, 2023, 4552, 5836, 7334, 28970, 51011, 54187
Gene Ontology Biological Process	GO:0022408	negative regulation of cell-cell adhesion	0.00256864	0.0468629	0.544026	1.72293	enriched	137	68	128181	3557, 2266, 5270, 114897, 9370, 1493, 3958, 4155, 604, 57162, 7292, 84695, 5621, 10653, 3566, 5962, 6469, 9655, 4072, 5074, 28984, 29126, 83737, 394263, 634, 999, 1739, 1845, 8995, 5771, 9314, 27242, 18, 652, 2737, 10385, 64600, 445, 1540, 2064, 4092, 5340, 5465, 8654, 23240, 57669, 84868, 170692, 201633, 3142, 3549, 3559, 3717, 5573, 5747, 6385, 6441, 6693, 9306, 11314, 23075, 26279, 56940, 8076…
Gene Ontology Biological Process	GO:0007032	endosome organization	0.00262713	0.0473161	0.743868	2.10406	enriched	72	35	85850.2	950, 51652, 5071, 57403, 128866, 9525, 1182, 5873, 55048, 79720, 29887, 64400, 11267, 55361, 57679, 8027, 8766, 29082, 51534, 356, 5289, 7879, 9798, 51361, 84067, 84313, 150368, 653145, 10015, 10254, 10564, 26276, 55300, 55654, 137492
Gene Ontology Biological Process	GO:0071560	cellular response to transforming growth factor beta stimulus	0.00265453	0.0473161	0.434277	1.54385	enriched	214	105	156112	23089, 8837, 3987, 51741, 1281, 7057, 3248, 7048, 677, 2651, 27063, 55612, 678, 1906, 2534, 1003, 10891, 55553, 5796, 6660, 56288, 5829, 4088, 9076, 51701, 753, 3175, 3303, 4053, 2353, 6868, 80310, 2280, 2908, 4052, 7123, 3326, 6233, 6662, 6935, 58533, 90, 1030, 1284, 2734, 3397, 6498, 6714, 6770, 7049, 7080, 9480, 28996, 63976, 64081, 4738, 7042, 7791, 64750, 383, 1601, 2022, 3693, 4091, 4092, 4…
Gene Ontology Biological Process	GO:0031667	response to nutrient levels	0.00265523	0.0473161	0.319993	1.37712	enriched	409	174	118652	1603, 213, 8942, 19, 54407, 1373, 2029, 7048, 1591, 490, 2180, 29103, 2752, 2934, 9370, 3485, 8644, 10891, 4780, 5587, 5728, 5914, 8915, 1471, 6751, 7706, 8195, 54828, 8854, 154, 462, 467, 2181, 3170, 6678, 9451, 64127, 32, 1956, 2729, 7351, 8805, 9474, 54468, 114131, 2182, 2691, 5444, 7378, 9971, 29937, 51100, 4217, 440275, 595, 717, 1268, 2621, 5292, 5467, 5899, 6696, 6716, 54658, 64240, 80763,…
Gene Ontology Biological Process	GO:0044724	single-organism carbohydrate catabolic process	0.0026556	0.0473161	0.540432	1.71675	enriched	141	62	99315.2	229, 2760, 9759, 51422, 57103, 5236, 10891, 2820, 3099, 805, 5213, 54541, 1486, 2710, 4967, 5500, 8987, 216, 2528, 2592, 2819, 5257, 5232, 801, 3643, 5027, 5224, 5313, 6652, 3479, 5207, 5209, 6120, 11181, 79660, 414328, 2645, 3074, 3692, 4041, 4126, 5208, 5465, 6774, 9611, 9821, 10327, 405, 957, 2023, 2538, 2821, 4758, 5315, 5563, 5834, 5836, 9942, 51084, 57733, 130589, 729020
Gene Ontology Biological Process	GO:0032371	regulation of sterol transport	0.00265732	0.0473161	0.98126	2.66781	enriched	43	23	89906	4792, 19, 302, 5360, 9370, 337, 5444, 6469, 116150, 4790, 64240, 9619, 5244, 26119, 64241, 116519, 345, 1071, 5468, 341, 3952, 4035, 9388
Gene Ontology Biological Process	GO:0032374	regulation of cholesterol transport	0.00265732	0.0473161	0.98126	2.66781	enriched	43	23	89906	4792, 19, 302, 5360, 9370, 337, 5444, 6469, 116150, 4790, 64240, 9619, 5244, 26119, 64241, 116519, 345, 1071, 5468, 341, 3952, 4035, 9388
Gene Ontology Biological Process	GO:0006749	glutathione metabolic process	0.00266277	0.0473161	0.928618	2.53101	enriched	45	23	65112.6	4257, 4780, 2729, 494143, 2937, 2938, 2939, 2941, 2739, 3417, 9027, 79017, 373156, 1800, 2954, 4258, 92086, 221357, 2686, 2940, 6647, 51022, 124975
BioGRID Protein Interactions	ETG6777	signal transducer and activator of transcription 5B	0.00267637	0.462964	1.28459	3.61318	enriched	29	21	168470	8050, 1493, 55683, 9961, 10342, 351, 2908, 3096, 5618, 2263, 3716, 5162, 83448, 6774, 6777, 919, 1738, 3717, 10040, 55197, 79892
Gene Ontology Biological Process	GO:0045089	positive regulation of innate immune response	0.00268607	0.0475439	0.358077	1.43058	enriched	323	137	100298	338, 7128, 2244, 2243, 4792, 2266, 948, 10010, 2207, 5687, 5359, 9572, 10318, 23118, 118788, 2534, 4313, 5581, 6397, 942, 2099, 4067, 841, 929, 5608, 5707, 8915, 57162, 92747, 6197, 23705, 56667, 3303, 3656, 64127, 1690, 3263, 5336, 5720, 1514, 9491, 9971, 10695, 130120, 3689, 5566, 5698, 5704, 5714, 8737, 57402, 83737, 394263, 1508, 2150, 3662, 4064, 4790, 5721, 6233, 10892, 85363, 2867, 3384, 3…
Gene Ontology Biological Process	GO:0071559	response to transforming growth factor beta	0.00269548	0.0475439	0.431538	1.53962	enriched	216	106	156374	23089, 8837, 3987, 51741, 1281, 7057, 3248, 7048, 677, 2651, 27063, 55612, 678, 1906, 2534, 1003, 10891, 55553, 5796, 6660, 56288, 5829, 4088, 9076, 51701, 753, 3175, 3303, 4053, 2353, 6868, 80310, 2280, 2908, 4052, 7123, 463, 3326, 6233, 6662, 6935, 58533, 90, 1030, 1284, 2734, 3397, 6498, 6714, 6770, 7049, 7080, 9480, 28996, 63976, 64081, 4738, 7042, 7791, 64750, 383, 1601, 2022, 3693, 4091, 40…
Gene Ontology Biological Process	GO:0030335	positive regulation of cell migration	0.00273307	0.0477002	0.323278	1.38165	enriched	394	178	186658	2335, 27086, 9732, 3554, 4323, 1236, 3552, 57142, 7057, 7048, 7803, 8613, 2651, 9759, 63940, 9043, 4638, 6364, 1906, 6239, 8829, 3958, 5581, 183, 4067, 7422, 7448, 4780, 5587, 1235, 1435, 7124, 8650, 9693, 54828, 4088, 5295, 23328, 57698, 199, 3175, 3491, 6678, 6997, 8828, 1956, 3674, 4233, 6868, 57007, 80310, 284340, 388, 3480, 3576, 5962, 6504, 51561, 102, 2185, 3678, 6648, 29126, 57402, 154810…
Gene Ontology Biological Process	GO:0060337	type I interferon signaling pathway	0.00274426	0.0477002	0.7052	2.02425	enriched	80	36	59550.6	3433, 5770, 6772, 25939, 6672, 2634, 3437, 54739, 3105, 3455, 3326, 3134, 3662, 4600, 8638, 3716, 5771, 10410, 3394, 3429, 3669, 4599, 8519, 1958, 4938, 6041, 7474, 84166, 103, 2537, 3093, 3133, 3454, 3660, 3663, 91543
Gene Ontology Biological Process	GO:0071357	cellular response to type I interferon	0.00274426	0.0477002	0.7052	2.02425	enriched	80	36	59550.6	3433, 5770, 6772, 25939, 6672, 2634, 3437, 54739, 3105, 3455, 3326, 3134, 3662, 4600, 8638, 3716, 5771, 10410, 3394, 3429, 3669, 4599, 8519, 1958, 4938, 6041, 7474, 84166, 103, 2537, 3093, 3133, 3454, 3660, 3663, 91543
Gene Ontology Biological Process	GO:0006919	activation of cysteine-type endopeptidase activity involved in apoptotic process	0.00281623	0.0485284	0.693362	2.00043	enriched	82	41	122138	4137, 8738, 10395, 112399, 841, 7124, 4088, 9451, 10017, 6091, 29843, 8737, 8743, 340485, 5134, 58484, 835, 2152, 3429, 22900, 23787, 356, 578, 666, 1611, 5468, 7498, 8795, 9966, 834, 2149, 3717, 3932, 4803, 5366, 6622, 7415, 10392, 22861, 29108, 54205
Gene Ontology Biological Process	GO:1903845	negative regulation of cellular response to transforming growth factor beta stimulus	0.00281706	0.0485284	0.776805	2.17451	enriched	67	37	138373	23089, 8837, 7048, 4088, 753, 3175, 3303, 6868, 4052, 6233, 58533, 2734, 6498, 7049, 7080, 9480, 63976, 64081, 64750, 4091, 4092, 5494, 6497, 7046, 26036, 56937, 65997, 163126, 858, 1745, 2200, 2201, 4087, 11171, 57154, 94031, 135228
Gene Ontology Biological Process	GO:0019731	antibacterial humoral response	0.00282636	0.0485284	1.00452	2.73061	enriched	38	18	41270.4	2244, 6406, 6407, 2243, 1511, 6590, 5319, 5225, 8346, 8398, 820, 85236, 84659, 8970, 728358, 1755, 3133, 8347
Gene Ontology Biological Process	GO:0030099	myeloid cell differentiation	0.00283251	0.0485284	0.352802	1.42305	enriched	332	143	125397	4792, 27086, 861, 9770, 1236, 3976, 302, 1021, 7048, 677, 9846, 9370, 55553, 604, 942, 4067, 7422, 10202, 841, 5914, 9948, 55904, 1435, 7124, 10107, 85477, 87, 92, 5295, 5814, 1499, 8367, 2034, 2353, 3313, 3635, 8365, 10538, 29843, 51561, 2185, 4779, 8364, 8366, 8737, 9414, 22985, 93974, 171392, 634, 2150, 3662, 5305, 6670, 8359, 29887, 79705, 84293, 133396, 182, 1030, 1053, 1437, 2309, 4254, 462…
Gene Ontology Biological Process	GO:0034114	regulation of heterotypic cell-cell adhesion	0.00286597	0.0489263	1.47898	4.38845	enriched	20	13	123283	3553, 2244, 3557, 2243, 2266, 960, 2651, 9370, 4155, 7124, 9314, 655, 91663
Gene Ontology Biological Process	GO:0045732	positive regulation of protein catabolic process	0.00293473	0.0497447	0.399404	1.49094	enriched	256	113	112227	3553, 7128, 255488, 5687, 725, 51429, 25897, 4780, 5707, 5728, 154214, 722, 996, 7124, 5071, 9781, 1191, 3303, 2729, 5720, 10769, 27185, 5962, 9491, 9655, 2185, 5698, 5704, 5714, 7336, 83737, 85407, 93974, 1457, 4734, 5721, 6233, 6653, 6662, 23327, 2629, 5695, 5713, 9604, 11267, 84300, 324, 2332, 4193, 4905, 6790, 7979, 9695, 10213, 10221, 28951, 51434, 79888, 90865, 701, 983, 1601, 2308, 4092, 4…
Gene Ontology Biological Process	GO:0009409	response to cold	0.00295238	0.0497665	0.929752	2.53388	enriched	46	27	187632	4792, 490, 2766, 10891, 841, 51316, 79054, 154, 9451, 2353, 7351, 440275, 8531, 284207, 26027, 2308, 5468, 5611, 7352, 9481, 9658, 84918, 1006, 3569, 7067, 7200, 65084
Gene Ontology Biological Process	GO:0030449	regulation of complement activation	0.00295684	0.0497665	1.13143	3.10009	enriched	31	18	148279	2, 629, 725, 7448, 710, 722, 729, 730, 3426, 717, 731, 732, 720, 721, 728, 1604, 4179, 5245
Gene Ontology Biological Process	GO:0042345	regulation of NF-kappaB import into nucleus	0.00302157	0.0505004	0.955643	2.60034	enriched	44	25	124555	3553, 4792, 9516, 7124, 56892, 51561, 10616, 114899, 7114, 1540, 5052, 5494, 6363, 23291, 655, 939, 5495, 5743, 7098, 8809, 8877, 9908, 10913, 11124, 26585
Gene Ontology Biological Process	GO:0042348	NF-kappaB import into nucleus	0.00302157	0.0505004	0.955643	2.60034	enriched	44	25	124555	3553, 4792, 9516, 7124, 56892, 51561, 10616, 114899, 7114, 1540, 5052, 5494, 6363, 23291, 655, 939, 5495, 5743, 7098, 8809, 8877, 9908, 10913, 11124, 26585
Gene Ontology Biological Process	GO:1903844	regulation of cellular response to transforming growth factor beta stimulus	0.00305734	0.0509202	0.626197	1.87048	enriched	100	52	129694	23089, 8837, 7057, 7048, 55612, 4088, 753, 3175, 3303, 6868, 4052, 3326, 6233, 6935, 58533, 1030, 2734, 6498, 7049, 7080, 9480, 28996, 63976, 64081, 64750, 1601, 2022, 4091, 4092, 5494, 6497, 6794, 7046, 26036, 51592, 56937, 65997, 163126, 858, 1745, 2200, 2201, 3622, 4087, 4089, 6664, 10370, 11171, 57154, 94031, 112744, 135228
Gene Ontology Biological Process	GO:0016101	diterpenoid metabolic process	0.00308158	0.0509247	0.637041	1.89088	enriched	97	47	116312	338, 6010, 7276, 24, 8644, 6383, 151056, 337, 1645, 8854, 222236, 127, 1956, 5959, 57665, 10082, 57016, 216, 5950, 64577, 5467, 54658, 6770, 10901, 55937, 145226, 6382, 9249, 54659, 84649, 91464, 224, 345, 1109, 1545, 2817, 55825, 157506, 128, 611, 1543, 2719, 4035, 4036, 5948, 6385, 8694
Gene Ontology Biological Process	GO:0019674	NAD metabolic process	0.00308881	0.0509247	0.751391	2.11995	enriched	69	33	98969.5	8942, 229, 57103, 5740, 10135, 3099, 4907, 5213, 4967, 683, 130013, 2819, 5224, 5313, 23498, 4190, 5106, 5207, 5209, 2645, 5208, 54956, 130752, 133686, 2023, 2821, 4191, 4860, 5315, 5743, 7415, 23057, 349565
Gene Ontology Biological Process	GO:0046460	neutral lipid biosynthetic process	0.00311088	0.0509247	0.957373	2.60485	enriched	44	25	121128	10554, 2710, 57678, 116255, 9663, 2819, 56895, 7069, 253558, 5105, 23175, 80168, 79888, 84649, 949, 51196, 55326, 64900, 128486, 283, 8694, 55294, 84803, 137964, 255919
Gene Ontology Biological Process	GO:0046463	acylglycerol biosynthetic process	0.00311088	0.0509247	0.957373	2.60485	enriched	44	25	121128	10554, 2710, 57678, 116255, 9663, 2819, 56895, 7069, 253558, 5105, 23175, 80168, 79888, 84649, 949, 51196, 55326, 64900, 128486, 283, 8694, 55294, 84803, 137964, 255919
Gene Ontology Biological Process	GO:0001666	response to hypoxia	0.00313504	0.051145	0.34807	1.41633	enriched	331	143	122085	1803, 8837, 4323, 4929, 7057, 5687, 7048, 677, 27063, 57103, 571, 1906, 9370, 3708, 4313, 5581, 5740, 10891, 2168, 7422, 112399, 4780, 5707, 5728, 1471, 7852, 4088, 4000, 54541, 2034, 2627, 5720, 6095, 6868, 7351, 10266, 84962, 114131, 114757, 285, 5327, 9124, 9491, 481, 2185, 5698, 5704, 5714, 28984, 2071, 5467, 5721, 6233, 51142, 84701, 1788, 2030, 2309, 5105, 5313, 5352, 5695, 5713, 6546, 6714…
Gene Ontology Biological Process	GO:1903426	regulation of reactive oxygen species biosynthetic process	0.00319168	0.051892	0.761653	2.14181	enriched	67	36	124157	3553, 8837, 9759, 493, 1906, 5740, 183, 7124, 4088, 199, 1191, 23576, 1956, 2185, 3326, 3689, 5873, 6571, 64902, 2309, 3643, 9314, 9722, 255027, 7100, 22914, 57539, 445, 6774, 3569, 3717, 5311, 5743, 6622, 55532, 84275
Gene Ontology Biological Process	GO:0033344	cholesterol efflux	0.00320941	0.0520034	0.997121	2.71047	enriched	40	21	84962.8	338, 4792, 19, 5360, 9370, 337, 5444, 6469, 64240, 9619, 55937, 64241, 116519, 345, 949, 1071, 4864, 9429, 23461, 341, 4035
Gene Ontology Biological Process	GO:0071260	cellular response to mechanical stimulus	0.00322322	0.0520507	0.719211	2.05281	enriched	74	39	126289	3553, 54407, 27063, 9759, 183, 8738, 841, 8915, 477, 5734, 1956, 2729, 476, 654, 4099, 4790, 6662, 835, 3759, 7100, 578, 1647, 2022, 3673, 4316, 5595, 8795, 664, 834, 958, 3596, 5599, 5743, 7098, 7132, 9531, 9780, 10746, 63895
Gene Ontology Biological Process	GO:0061028	establishment of endothelial barrier	0.0032511	0.052299	1.01764	2.76666	enriched	39	24	275172	3553, 5144, 2889, 4301, 1003, 7124, 9693, 9076, 1499, 5962, 9414, 26051, 2150, 5624, 9475, 10411, 5908, 7082, 2022, 5906, 7430, 7132, 91663, 153562
Gene Ontology Biological Process	GO:0051262	protein tetramerization	0.00326048	0.052299	0.532364	1.70295	enriched	141	63	120940	7053, 302, 2878, 81846, 4143, 25939, 51466, 79054, 5018, 8367, 32, 8365, 84869, 3480, 6648, 7923, 8353, 8364, 8366, 93974, 33, 2744, 4308, 6240, 8355, 8359, 3643, 10901, 80146, 1258, 3156, 3759, 8294, 8350, 8360, 8368, 11052, 57107, 80036, 115362, 978, 6241, 8290, 8354, 8363, 8968, 23590, 51074, 847, 919, 3615, 4199, 5092, 5830, 8356, 8358, 8362, 8626, 9818, 10157, 11051, 81502, 140803
BioGRID Protein Interactions	ETG8738	CASP2 and RIPK1 domain containing adaptor with death domain	0.00329706	0.470112	1.65217	5.21827	enriched	17	12	117452	1410, 7448, 54462, 351, 8737, 55791, 55198, 835, 57159, 129880, 1915, 3581
BioGRID Protein Interactions	ETG5566	protein kinase cAMP-activated catalytic subunit alpha	0.00332551	0.470112	0.645349	1.90665	enriched	94	53	167617	5144, 4137, 800, 7448, 25780, 55755, 8165, 10725, 11214, 1956, 3674, 5451, 9659, 23387, 3326, 11215, 83737, 1859, 7141, 8826, 10048, 84281, 1576, 9217, 9465, 10142, 22919, 5207, 6120, 2308, 4255, 10672, 41, 310, 1213, 1385, 1793, 2571, 2932, 3065, 3660, 4082, 4209, 5567, 5568, 5573, 6003, 7142, 7334, 7358, 9218, 23432, 51199
BioGRID Protein Interactions	ETG54443	anillin actin binding protein	0.00333709	0.470112	0.552838	1.73818	enriched	128	69	148812	338, 6711, 667, 8470, 6840, 4638, 26137, 2534, 26064, 4067, 10627, 1368, 4430, 9948, 3983, 8650, 87, 4008, 7168, 5500, 6764, 26136, 85439, 2908, 51474, 2317, 7169, 8301, 6744, 11217, 801, 830, 4627, 6652, 11346, 22848, 23603, 57553, 832, 4643, 4644, 4660, 7170, 10096, 55589, 1601, 4645, 7798, 11113, 26030, 55140, 60312, 81, 163, 810, 1213, 3710, 4659, 5286, 9898, 10109, 23242, 25896, 29766, 54948…
Gene Ontology Biological Process	GO:0010952	positive regulation of peptidase activity	0.00337006	0.0536963	0.494112	1.63904	enriched	158	72	109048	2335, 6406, 6407, 4323, 10010, 1490, 2934, 4137, 4155, 8738, 10395, 112399, 841, 8915, 7124, 1612, 4088, 3491, 9451, 10017, 26999, 351, 444, 5720, 27141, 6091, 29843, 4217, 8301, 8737, 5721, 8743, 340485, 5134, 58484, 835, 2152, 3429, 4210, 10213, 22900, 23787, 57539, 356, 578, 666, 1611, 4838, 5468, 5595, 6774, 7498, 8795, 9966, 23198, 55122, 64065, 84168, 834, 2149, 3717, 3735, 3932, 4803, 5366…
Gene Ontology Biological Process	GO:1903557	positive regulation of tumor necrosis factor superfamily cytokine production	0.00340327	0.0540453	0.80616	2.23929	enriched	58	31	135626	948, 2207, 7057, 26137, 942, 929, 5295, 1191, 9181, 64127, 51561, 8737, 914, 3929, 5724, 7096, 8767, 23643, 6363, 9261, 84868, 3066, 3133, 3717, 3952, 6693, 7098, 10392, 10564, 29108, 54440
Gene Ontology Biological Process	GO:1901292	nucleoside phosphate catabolic process	0.00342334	0.054184	0.733576	2.08252	enriched	72	38	174499	5144, 10924, 25939, 4907, 22978, 5152, 5167, 7378, 5150, 9583, 10411, 27115, 50940, 1267, 5140, 5169, 10591, 10846, 51071, 100, 5136, 7498, 8654, 23583, 93034, 131870, 283927, 272, 847, 956, 4860, 5151, 7415, 8622, 54583, 55270, 56953, 151531
Gene Ontology Biological Process	GO:0006665	sphingolipid metabolic process	0.00343575	0.054201	0.518211	1.67902	enriched	142	68	130495	6439, 2760, 8613, 22901, 2581, 412, 5587, 55304, 7124, 339221, 3491, 10955, 1201, 3073, 171546, 8398, 253782, 2055, 57488, 57515, 338596, 340075, 347735, 6609, 256987, 340485, 2629, 5027, 5476, 5660, 9215, 9217, 55512, 55750, 55852, 130367, 165679, 285362, 8869, 10400, 23659, 56624, 83850, 94101, 94103, 259230, 224, 411, 1390, 3074, 27293, 222, 427, 3696, 4758, 5538, 7132, 8877, 8879, 9218, 23683…
BioGRID Protein Interactions	ETG26146	TRAF3 interacting protein 1	0.00366321	0.485699	0.775286	2.17121	enriched	64	35	162284	6711, 667, 119392, 3858, 23118, 87, 22906, 988, 3303, 127733, 351, 3313, 3326, 84062, 3305, 4134, 23499, 4627, 54520, 191, 55691, 2803, 3857, 7187, 10592, 10982, 58, 81, 1915, 5245, 5315, 7280, 10152, 55763, 80173
Gene Ontology Biological Process	GO:0036293	response to decreased oxygen levels	0.00372779	0.0586145	0.337597	1.40158	enriched	339	146	121145	1803, 8837, 4323, 1490, 4929, 7057, 5687, 7048, 677, 27063, 57103, 571, 1906, 9370, 3708, 4313, 5581, 5740, 10891, 2168, 7422, 112399, 4780, 5707, 5728, 1471, 7852, 4088, 4000, 54541, 2034, 2627, 5720, 6095, 6868, 7351, 10266, 84962, 114131, 114757, 285, 5327, 9124, 9491, 481, 2185, 5698, 5704, 5714, 28984, 2071, 5467, 5721, 6233, 51142, 84701, 1788, 2030, 2309, 5105, 5313, 5352, 5695, 5713, 6546…
Gene Ontology Biological Process	GO:0008643	carbohydrate transport	0.00379315	0.0594467	0.44749	1.56438	enriched	187	84	95832.2	3553, 3667, 6506, 10580, 55022, 144195, 51422, 1906, 9370, 55788, 183, 3099, 4780, 56606, 7124, 5295, 5319, 84255, 9688, 5167, 9971, 85414, 219855, 5467, 8013, 9962, 81031, 91749, 114882, 2171, 3643, 9972, 54020, 115584, 129401, 3479, 5244, 6272, 6523, 28999, 53632, 79602, 2645, 2646, 2887, 5903, 5906, 6041, 6513, 6524, 7429, 7430, 8021, 8086, 9481, 26291, 89872, 125206, 154091, 200010, 348995, 2…
Gene Ontology Biological Process	GO:0007584	response to nutrient	0.00382532	0.059755	0.465808	1.5933	enriched	172	80	123459	1603, 8942, 19, 2029, 7048, 1591, 490, 2180, 2934, 9370, 3485, 8644, 5728, 5914, 6751, 7706, 8854, 462, 2181, 3170, 6678, 64127, 1956, 2729, 8805, 2182, 9971, 595, 717, 1268, 2621, 5292, 5467, 6696, 54658, 64240, 1030, 1728, 1788, 5313, 6546, 6770, 191, 3156, 4193, 5244, 6752, 7391, 10400, 64241, 65985, 79602, 100, 383, 411, 1789, 3141, 3673, 4049, 4255, 5468, 6532, 7352, 7421, 590, 655, 847, 958…
Gene Ontology Biological Process	GO:0032760	positive regulation of tumor necrosis factor production	0.00400265	0.0621191	0.806301	2.23961	enriched	56	30	138289	948, 2207, 7057, 26137, 929, 5295, 1191, 9181, 64127, 51561, 8737, 914, 3929, 5724, 7096, 8767, 23643, 6363, 9261, 84868, 3066, 3133, 3717, 3952, 6693, 7098, 10392, 10564, 29108, 54440
Gene Ontology Biological Process	GO:0051004	regulation of lipoprotein lipase activity	0.00402926	0.0623296	1.58005	4.85518	enriched	15	9	51346.2	337, 350, 6272, 51099, 116519, 345, 27329, 341, 51129
Gene Ontology Biological Process	GO:0098754	detoxification	0.00405605	0.0625416	0.614306	1.84837	enriched	98	44	80999.8	213, 948, 4257, 2878, 2168, 3240, 4780, 337, 2877, 7124, 26034, 10516, 389434, 84203, 114757, 1244, 7296, 140809, 6648, 9446, 4025, 84293, 1728, 2938, 7295, 51714, 55937, 119391, 5742, 9973, 127281, 257202, 373156, 2882, 2954, 4258, 5052, 7779, 9352, 655, 847, 5743, 6647, 54996
BioGRID Protein Interactions	ETG830	capping actin protein of muscle Z-line alpha subunit 2	0.00409271	0.527141	0.427254	1.53304	enriched	204	102	135738	6711, 667, 8470, 6840, 1073, 2934, 3708, 26064, 10627, 1368, 4430, 9948, 2274, 3983, 8650, 87, 5213, 79026, 128866, 4008, 7168, 4967, 85439, 120, 1639, 30011, 51474, 121512, 2317, 7169, 8301, 8502, 55571, 57482, 84140, 154810, 6744, 8826, 10120, 11217, 23499, 23607, 4627, 10128, 10160, 11346, 23603, 51164, 57553, 90102, 246175, 832, 4643, 4644, 7170, 9973, 10096, 55589, 55607, 79613, 283431, 224,…
Gene Ontology Biological Process	GO:0007620	copulation	0.00414717	0.0637411	1.45613	4.28934	enriched	20	14	206094	6406, 5270, 5266, 92, 1268, 18, 5020, 5028, 100, 6532, 6869, 551, 8528, 10876
Gene Ontology Biological Process	GO:0046487	glyoxylate metabolic process	0.00424079	0.0647635	1.13369	3.1071	enriched	28	16	96232.3	8050, 189, 4967, 64902, 5162, 54363, 275, 594, 2653, 3417, 112817, 51601, 1738, 2731, 4706, 8528
Gene Ontology Biological Process	GO:0006090	pyruvate metabolic process	0.00426497	0.0649123	0.593538	1.81038	enriched	104	48	105548	229, 9759, 51422, 57103, 5236, 8050, 189, 10891, 3099, 5213, 5091, 54541, 4967, 2819, 5232, 8013, 3643, 5027, 5105, 5162, 5224, 5313, 2739, 3479, 5106, 5207, 5209, 112817, 2645, 3692, 5163, 5166, 5208, 5465, 6774, 9611, 54704, 405, 957, 1738, 2023, 2821, 4199, 4200, 5315, 5563, 6566, 51660
BioGRID Protein Interactions	ETG64794	DEAD-box helicase 31	0.0042766	0.535526	0.820596	2.27185	enriched	52	26	59857.6	213, 12, 7276, 7057, 1472, 124220, 5360, 1356, 3240, 92747, 1471, 462, 1191, 3263, 5265, 4069, 4025, 80341, 563, 5004, 7018, 197, 1469, 1470, 1755, 5768
Gene Ontology Biological Process	GO:1901606	alpha-amino acid catabolic process	0.00427769	0.0649123	0.607474	1.83579	enriched	97	48	99182	8942, 169355, 89874, 493, 2752, 189, 4143, 3176, 11112, 23576, 1428, 3034, 4967, 51268, 443, 26275, 130013, 6898, 64087, 2744, 3067, 55258, 64902, 549, 23498, 191, 275, 1036, 2653, 3081, 112817, 383, 2184, 2954, 5053, 85007, 131669, 587, 1738, 2571, 2731, 2806, 4552, 4843, 5092, 8528, 10157, 84706
Gene Ontology Biological Process	GO:0060396	growth hormone receptor signaling pathway	0.00430321	0.0650332	1.39588	4.03853	enriched	22	15	165117	5770, 4067, 5829, 5295, 5618, 6776, 54741, 5595, 6774, 6777, 51738, 55777, 3717, 5617, 5747
Gene Ontology Biological Process	GO:0001889	liver development	0.00431287	0.0650332	0.528135	1.69577	enriched	130	65	143576	7128, 4792, 8837, 84159, 3720, 1373, 3482, 1361, 7448, 5914, 7919, 2487, 4088, 8854, 9076, 570, 3175, 1956, 2627, 7351, 8452, 6430, 595, 634, 5624, 6662, 6670, 10419, 23322, 54658, 55959, 5629, 7049, 9480, 26257, 3184, 3280, 4124, 6161, 6790, 6928, 57539, 65985, 87178, 100, 383, 3673, 4838, 5906, 9821, 11231, 55679, 205, 1050, 1543, 3087, 3142, 3725, 5253, 5311, 10370, 23242, 55294, 57817, 339829
Gene Ontology Biological Process	GO:0015711	organic anion transport	0.00433051	0.0650938	0.292999	1.34044	enriched	440	188	128729	3553, 213, 6616, 948, 19, 6506, 54407, 5320, 24, 7057, 89874, 2180, 51422, 9056, 23428, 1906, 189, 6556, 183, 2168, 10497, 55089, 5608, 56606, 337, 10998, 477, 1645, 8714, 11309, 2181, 5319, 10955, 51000, 57835, 123264, 32, 1201, 4547, 6857, 10079, 27347, 64849, 120103, 1244, 2182, 6580, 8398, 9368, 9971, 10864, 22930, 765, 2055, 2170, 4363, 6519, 6554, 8604, 10165, 10257, 51310, 57515, 58488, 11…
Gene Ontology Biological Process	GO:0048661	positive regulation of smooth muscle cell proliferation	0.00440989	0.0659368	0.709741	2.03347	enriched	72	39	177168	27086, 7057, 3248, 7048, 7052, 9759, 3606, 1906, 4313, 6772, 10891, 183, 10135, 7124, 7919, 4835, 199, 1956, 80310, 4217, 10257, 1012, 8013, 2081, 2263, 5724, 652, 3156, 3479, 4193, 3570, 3673, 3398, 3569, 3596, 3717, 3725, 5743, 51135
Gene Ontology Biological Process	GO:0006109	regulation of carbohydrate metabolic process	0.00441418	0.0659368	0.500986	1.65035	enriched	145	68	123804	3667, 114897, 10580, 9759, 51422, 57103, 9572, 9370, 5581, 10891, 5071, 5341, 3170, 54541, 32, 5500, 6095, 5167, 2185, 2819, 3953, 57001, 85414, 3486, 4790, 22877, 114899, 3643, 5027, 5224, 5724, 5771, 6714, 10499, 51451, 3479, 4142, 5028, 5207, 23417, 57486, 79660, 84649, 2308, 2645, 2646, 3692, 5163, 5166, 5208, 5465, 6774, 9611, 51744, 208, 405, 957, 1213, 1353, 2932, 3569, 3952, 5366, 5563, 6…
Gene Ontology Biological Process	GO:0071548	response to dexamethasone	0.00445164	0.066164	0.940976	2.56248	enriched	41	24	124279	8837, 1373, 64754, 1906, 9076, 54541, 1956, 1244, 2908, 2309, 5724, 6770, 54206, 1977, 5106, 5244, 6161, 383, 1789, 1978, 2308, 2706, 3569, 114907
Gene Ontology Biological Process	GO:0030194	positive regulation of blood coagulation	0.0045733	0.0674703	1.21098	3.35678	enriched	25	15	119135	948, 7057, 1361, 4780, 350, 5341, 3273, 22875, 2152, 7391, 196527, 2161, 5340, 10855, 2149
Gene Ontology Biological Process	GO:1900048	positive regulation of hemostasis	0.0045733	0.0674703	1.21098	3.35678	enriched	25	15	119135	948, 7057, 1361, 4780, 350, 5341, 3273, 22875, 2152, 7391, 196527, 2161, 5340, 10855, 2149
BioGRID Protein Interactions	ETG230	aldolase, fructose-bisphosphate C	0.00460014	0.545722	1.01822	2.76825	enriched	36	20	90671	29789, 84708, 5550, 6648, 2171, 5224, 2739, 1159, 1854, 4724, 55114, 92935, 81, 1160, 4089, 6713, 7372, 8480, 81567, 548596
Gene Ontology Biological Process	GO:0007369	gastrulation	0.00468486	0.0689035	0.444751	1.5601	enriched	180	89	171442	2335, 3557, 3914, 4323, 7048, 8613, 3281, 9370, 4155, 4313, 7448, 8091, 1843, 1290, 2131, 8195, 92, 4088, 1499, 2114, 3170, 2627, 3172, 3688, 8452, 10818, 22943, 3678, 3689, 5566, 55614, 1844, 1847, 2139, 3679, 3690, 8013, 90, 1284, 2263, 3909, 4040, 9314, 89870, 90102, 652, 1294, 1846, 6928, 23332, 84913, 123169, 1848, 3673, 3676, 3685, 3693, 3912, 4041, 4838, 7474, 8312, 8324, 57669, 79577, 799…
Gene Ontology Biological Process	GO:0045807	positive regulation of endocytosis	0.00470801	0.0690315	0.566612	1.76229	enriched	112	55	148930	3553, 948, 2207, 302, 2889, 4153, 6556, 7422, 7448, 929, 7124, 5336, 5873, 54806, 717, 2150, 2621, 23327, 2332, 10103, 26119, 29904, 116519, 196527, 1601, 3024, 3673, 3685, 5468, 5906, 6363, 7018, 7287, 7474, 8976, 9779, 10461, 84896, 81, 197, 613, 636, 720, 721, 2719, 5538, 6401, 6441, 6622, 9863, 26585, 29108, 57118, 124912, 399687
Gene Ontology Biological Process	GO:0032652	regulation of interleukin-1 production	0.00474589	0.0693742	0.7769	2.17472	enriched	58	30	131129	7128, 27086, 1236, 6288, 7850, 6364, 4088, 64127, 9971, 634, 2621, 5027, 54206, 4210, 10626, 22900, 1958, 6363, 7474, 51738, 84868, 834, 2149, 3066, 3454, 3717, 8877, 10392, 22861, 29108
Gene Ontology Biological Process	GO:0015908	fatty acid transport	0.00494754	0.0721013	0.622177	1.86298	enriched	90	46	113454	3553, 948, 5320, 7057, 2180, 51422, 1906, 2168, 5608, 10998, 2181, 5319, 32, 1244, 2182, 8398, 2170, 10257, 5467, 7069, 80763, 123, 1579, 5027, 5322, 1636, 5020, 64600, 1376, 5465, 5468, 5565, 5825, 9611, 50640, 208, 2806, 3952, 4843, 5563, 6578, 8529, 8792, 26279, 30814, 114571
Gene Ontology Biological Process	GO:0009395	phospholipid catabolic process	0.0049735	0.0722593	0.994633	2.70373	enriched	36	21	90190.2	56261, 26090, 222236, 339221, 3990, 5336, 133121, 6609, 55512, 3417, 23659, 57406, 949, 5408, 27293, 27329, 50640, 341, 5168, 9388, 283748
BioGRID Protein Interactions	ETG5830	peroxisomal biogenesis factor 5	0.00502913	0.572102	0.71652	2.0473	enriched	67	34	79343.1	6277, 189, 51179, 570, 3295, 8309, 51268, 54543, 390916, 7681, 10901, 23600, 54363, 3417, 4358, 5194, 8310, 8540, 23417, 373156, 2053, 5828, 9045, 10455, 55825, 81544, 283927, 847, 4843, 8528, 10005, 54458, 65981, 400720
Gene Ontology Biological Process	GO:0044241	lipid digestion	0.00510586	0.0736136	1.13805	3.12068	enriched	27	15	90630.8	948, 337, 1645, 3990, 5319, 64240, 29881, 1056, 64241, 84681, 116519, 5408, 200879, 3952, 9388
Gene Ontology Biological Process	GO:0070482	response to oxygen levels	0.0052949	0.0760049	0.318082	1.37449	enriched	354	151	119946	1803, 8837, 4323, 1490, 4929, 7057, 5687, 7048, 677, 27063, 57103, 571, 1906, 9370, 3708, 4313, 5581, 5740, 10891, 2168, 7422, 112399, 4780, 5707, 5728, 1471, 7852, 4088, 4000, 54541, 2034, 2627, 5720, 6095, 6868, 7351, 10266, 84962, 114131, 114757, 285, 5327, 9124, 9491, 481, 2185, 5698, 5704, 5714, 28984, 2071, 5467, 5721, 6233, 51142, 84701, 1026, 1788, 2030, 2309, 5105, 5313, 5352, 5695, 5713…
Gene Ontology Biological Process	GO:0006654	phosphatidic acid biosynthetic process	0.00534477	0.0762627	0.970282	2.63869	enriched	37	21	120304	5320, 10554, 5319, 5337, 57678, 9971, 80821, 2819, 56895, 253558, 5322, 51099, 51205, 64600, 79888, 55326, 26279, 30814, 84803, 137964, 283748
Gene Ontology Biological Process	GO:0046473	phosphatidic acid metabolic process	0.00534477	0.0762627	0.970282	2.63869	enriched	37	21	120304	5320, 10554, 5319, 5337, 57678, 9971, 80821, 2819, 56895, 253558, 5322, 51099, 51205, 64600, 79888, 55326, 26279, 30814, 84803, 137964, 283748
Gene Ontology Biological Process	GO:1903428	positive regulation of reactive oxygen species biosynthetic process	0.00544461	0.0773177	0.875017	2.39892	enriched	46	26	137940	3553, 9759, 1906, 183, 7124, 4088, 199, 1191, 23576, 1956, 2185, 3326, 3689, 5873, 64902, 2309, 3643, 9314, 9722, 7100, 22914, 445, 3569, 3717, 5311, 5743
Gene Ontology Biological Process	GO:0061008	hepaticobiliary system development	0.0054536	0.0773177	0.508852	1.66338	enriched	133	66	144627	7128, 4792, 8837, 84159, 3720, 1373, 3482, 1361, 7448, 5914, 7919, 2487, 4088, 8854, 9076, 570, 3175, 1956, 2627, 7351, 8452, 6430, 595, 634, 5624, 6662, 6670, 10419, 23322, 54658, 55959, 5629, 7049, 9480, 26257, 3184, 3280, 4124, 6161, 6790, 6928, 57539, 65985, 87178, 100, 383, 3673, 4838, 5906, 9821, 11231, 55679, 205, 1050, 1543, 3087, 3142, 3725, 5253, 5311, 10370, 23242, 54903, 55294, 57817,…
Gene Ontology Biological Process	GO:0000302	response to reactive oxygen species	0.00546723	0.0773177	0.392899	1.48127	enriched	227	99	113657	7128, 8837, 948, 1410, 1236, 10105, 8428, 1906, 2878, 8644, 10628, 10891, 2168, 3240, 5796, 1843, 4780, 337, 1471, 2877, 5829, 7124, 10516, 2775, 7168, 1956, 2353, 4233, 7351, 9688, 80310, 388, 7296, 374, 2185, 2861, 4217, 4688, 5074, 6648, 8737, 4548, 8013, 1728, 2309, 5660, 6546, 6714, 6770, 7295, 9314, 55364, 84919, 347, 3184, 4193, 4358, 6382, 9973, 140823, 100, 383, 578, 983, 1421, 1545, 180…
BioGRID Protein Interactions	ETG9618	TNF receptor associated factor 4	0.00547381	0.572102	0.77954	2.18047	enriched	58	31	123263	51256, 2495, 7048, 1499, 64127, 4216, 7874, 9659, 57594, 2185, 4862, 10419, 26003, 196403, 284058, 4627, 9722, 54971, 8767, 63893, 64750, 7046, 11060, 55905, 3832, 9958, 10241, 10392, 51206, 54908, 57154
Gene Ontology Biological Process	GO:0051222	positive regulation of protein transport	0.00553414	0.0778962	0.280658	1.324	enriched	459	189	115982	3553, 7273, 2244, 2243, 6711, 2266, 23189, 4604, 9472, 3552, 6288, 27063, 55612, 89866, 2534, 2752, 7447, 8736, 4155, 5581, 10497, 929, 3176, 3556, 5174, 7124, 54828, 89781, 4088, 5213, 5295, 7292, 11030, 23705, 2181, 5319, 5621, 5734, 56892, 56910, 64127, 123264, 1956, 9173, 9688, 56947, 114131, 3566, 6469, 6504, 8398, 8934, 9971, 11261, 51100, 51561, 58480, 3326, 5566, 5714, 5950, 28984, 29126,…
Gene Ontology Biological Process	GO:0007179	transforming growth factor beta receptor signaling pathway	0.00555297	0.0778962	0.452129	1.57165	enriched	168	82	138626	23089, 1281, 7057, 3248, 7048, 2651, 55612, 1003, 5796, 56288, 5829, 4088, 51701, 753, 3175, 3303, 4053, 2353, 6868, 2280, 4052, 3326, 6233, 6935, 58533, 90, 1030, 2734, 3397, 6498, 6714, 7049, 7080, 9480, 28996, 63976, 64081, 4738, 7042, 7791, 64750, 1601, 2022, 3693, 4091, 4092, 4093, 4838, 5494, 6497, 6794, 7046, 9392, 26036, 51592, 56937, 65997, 163126, 858, 1385, 2200, 2201, 2661, 3622, 3725…
Gene Ontology Biological Process	GO:0048660	regulation of smooth muscle cell proliferation	0.00555703	0.0778962	0.55092	1.73485	enriched	113	57	173254	7128, 27086, 57447, 7057, 3248, 7048, 7052, 9759, 3606, 1906, 9370, 4313, 6772, 10891, 183, 10135, 7124, 7919, 4835, 199, 1499, 7168, 1956, 80310, 4217, 10257, 1012, 3486, 5467, 8013, 2081, 2263, 5724, 9314, 347, 652, 3156, 3479, 4193, 6934, 7520, 10221, 3570, 3673, 4883, 5136, 5468, 6869, 283, 3398, 3569, 3592, 3596, 3717, 3725, 5743, 51135
Gene Ontology Biological Process	GO:0034332	adherens junction organization	0.00564659	0.0789202	0.52986	1.69869	enriched	120	65	353169	4323, 3987, 7057, 10580, 4301, 1003, 5796, 7422, 10395, 1000, 5728, 8650, 54828, 342184, 87, 4088, 23705, 1499, 1500, 3273, 1009, 9231, 10266, 84962, 5962, 2185, 999, 1012, 8826, 23499, 1946, 6714, 8874, 9475, 23603, 90102, 347, 6904, 23332, 51057, 1001, 1016, 1832, 2017, 3673, 4092, 5818, 9344, 51762, 57669, 81607, 283, 1002, 1006, 1007, 1010, 1445, 1495, 5747, 5795, 6385, 23122, 25945, 26585, 2…
Gene Ontology Biological Process	GO:1903409	reactive oxygen species biosynthetic process	0.00570014	0.0794364	0.630768	1.87905	enriched	85	43	125207	3553, 8837, 9759, 493, 1906, 5740, 183, 7124, 4088, 199, 1191, 23576, 1956, 6095, 2185, 3326, 3689, 5873, 6571, 64902, 1544, 1728, 2309, 3643, 9314, 9722, 255027, 7100, 22914, 57539, 445, 1545, 6774, 3569, 3717, 4843, 5311, 5743, 6622, 6647, 6697, 55532, 84275
Gene Ontology Biological Process	GO:0045637	regulation of myeloid cell differentiation	0.0058851	0.0815385	0.434553	1.54427	enriched	184	81	130675	4792, 27086, 861, 9770, 3976, 1021, 677, 9370, 4067, 841, 5914, 1435, 7124, 85477, 92, 5295, 5814, 1499, 8367, 2353, 3313, 3635, 8365, 29843, 51561, 2185, 8364, 8366, 8737, 9414, 22985, 171392, 634, 8359, 84293, 182, 2309, 4254, 5771, 26013, 91, 1441, 5578, 8294, 8360, 8368, 9290, 9935, 10221, 23543, 29909, 123169, 129138, 2113, 2778, 3692, 6777, 7564, 8363, 51621, 79577, 128506, 140685, 405, 138…
BioGRID Protein Interactions	ETG9555	H2A histone family member Y	0.00590345	0.572102	1.31386	3.7205	enriched	22	14	109840	7150, 7913, 351, 8359, 7520, 8350, 2064, 3024, 3308, 8335, 9678, 3065, 3066, 285141
Gene Ontology Biological Process	GO:0006650	glycerophospholipid metabolic process	0.00602441	0.0832249	0.31758	1.3738	enriched	341	150	126256	65977, 3667, 5320, 54947, 5359, 9489, 23236, 118788, 2534, 56261, 942, 151056, 5728, 10554, 337, 55697, 5295, 5341, 26090, 2181, 3628, 3990, 5319, 5867, 10955, 23446, 56910, 940, 1956, 3635, 4233, 5336, 5337, 8760, 57678, 63874, 84962, 5444, 8398, 9663, 9971, 10818, 26751, 80821, 2170, 2549, 2819, 8904, 56895, 57515, 58488, 114884, 126969, 133121, 347735, 1457, 2885, 5279, 5305, 8821, 8871, 9362,…
BioGRID Protein Interactions	RP11-66D17.10-003	heparin binding growth factor	0.00603977	0.572102	0.434303	1.54389	enriched	189	75	64256.5	7150, 3858, 4666, 8091, 6228, 3838, 7913, 988, 8367, 3313, 6210, 8346, 8365, 23107, 5983, 6428, 6430, 8353, 8364, 8366, 51202, 85236, 4134, 6745, 8355, 8359, 8894, 10419, 10726, 10171, 10923, 220988, 23, 5981, 6161, 7520, 8294, 8350, 8360, 8368, 9406, 9790, 54931, 134430, 983, 1653, 1665, 3301, 5646, 6432, 6732, 6780, 8354, 8363, 8968, 9584, 26354, 56829, 3017, 3065, 3066, 3725, 4691, 6636, 6741,…
Gene Ontology Biological Process	GO:0034440	lipid oxidation	0.00604164	0.0832249	0.579308	1.7848	enriched	98	47	97884.7	3667, 51422, 9370, 10891, 2168, 51179, 3033, 55862, 3295, 8309, 32, 114757, 6296, 2170, 33, 1268, 5467, 8013, 55289, 390916, 549, 23600, 54363, 254013, 34, 347, 5194, 8310, 23417, 79602, 84649, 224, 1376, 5166, 5465, 5468, 5825, 5828, 10455, 116285, 208, 3032, 3952, 4706, 10005, 55268, 126129
Gene Ontology Biological Process	GO:0035455	response to interferon-alpha	0.00606412	0.0832945	1.37722	3.96386	enriched	18	11	60080.4	3433, 3437, 3455, 2621, 4600, 6770, 10410, 8519, 27252, 103, 3454
Gene Ontology Biological Process	GO:0034340	response to type I interferon	0.00608537	0.0833469	0.633495	1.88418	enriched	84	36	57802.5	3433, 5770, 6772, 25939, 6672, 2634, 3437, 54739, 3105, 3455, 3326, 3134, 3662, 4600, 8638, 3716, 5771, 10410, 3394, 3429, 3669, 4599, 8519, 1958, 4938, 6041, 7474, 84166, 103, 2537, 3093, 3133, 3454, 3660, 3663, 91543
Gene Ontology Biological Process	GO:0008625	extrinsic apoptotic signaling pathway via death domain receptors	0.00619276	0.0845754	0.642842	1.90188	enriched	81	40	121775	7128, 2244, 2243, 2266, 8837, 7057, 3958, 8738, 841, 5728, 6672, 64114, 7124, 10116, 117584, 282991, 1612, 5295, 467, 9181, 151112, 7078, 8737, 51202, 8743, 9812, 6498, 6789, 672, 4118, 6272, 356, 6788, 8795, 4803, 5366, 5894, 7132, 9531, 11124
Gene Ontology Biological Process	GO:0002768	immune response-regulating cell surface receptor signaling pathway	0.00626837	0.0849814	0.311515	1.36549	enriched	353	152	116524	4792, 5583, 5144, 1236, 2207, 5687, 2889, 5359, 9846, 23118, 57181, 2534, 1493, 3958, 5581, 4067, 4773, 10451, 5707, 5728, 8915, 9844, 2359, 7456, 805, 2212, 5295, 56667, 1997, 5621, 26999, 915, 940, 2353, 2633, 3635, 5336, 5720, 147179, 8398, 8934, 9491, 11119, 2206, 3326, 5074, 5566, 5698, 5704, 5714, 6654, 394263, 634, 1845, 2214, 2357, 2885, 4790, 5721, 6233, 8013, 10616, 10892, 801, 2867, 31…
Gene Ontology Biological Process	GO:0045601	regulation of endothelial cell differentiation	0.00627582	0.0849814	1.07383	2.92658	enriched	30	18	225359	3553, 1003, 7124, 1499, 634, 654, 5624, 6935, 182, 3397, 9475, 652, 55273, 84913, 7498, 4855, 7132, 81575
Gene Ontology Biological Process	GO:0045429	positive regulation of nitric oxide biosynthetic process	0.00636687	0.0852379	0.936126	2.55008	enriched	39	23	138271	3553, 1906, 183, 7124, 4088, 199, 1191, 23576, 1956, 2185, 3326, 3689, 64902, 3643, 9314, 9722, 7100, 22914, 445, 3569, 3717, 5311, 5743
Gene Ontology Biological Process	GO:1904407	positive regulation of nitric oxide metabolic process	0.00636687	0.0852379	0.936126	2.55008	enriched	39	23	138271	3553, 1906, 183, 7124, 4088, 199, 1191, 23576, 1956, 2185, 3326, 3689, 64902, 3643, 9314, 9722, 7100, 22914, 445, 3569, 3717, 5311, 5743
BioGRID Protein Interactions	ETG6285	S100 calcium binding protein B	0.00640706	0.572102	1.353	3.869	enriched	20	13	77926	5236, 6277, 84830, 4137, 6275, 79026, 6282, 11329, 8826, 6714, 6285, 10397, 51324
Gene Ontology Biological Process	GO:0033013	tetrapyrrole metabolic process	0.0064248	0.0855447	0.761473	2.14143	enriched	57	26	81899.2	55788, 27249, 8029, 3263, 4363, 4779, 93974, 211, 1504, 4548, 54658, 1544, 51522, 259, 55316, 644, 1352, 4594, 5646, 54657, 1543, 4552, 27102, 54977, 166785, 440387
Gene Ontology Biological Process	GO:0001523	retinoid metabolic process	0.00644916	0.0856305	0.608963	1.83852	enriched	90	43	114404	338, 6010, 7276, 24, 8644, 6383, 151056, 337, 1645, 8854, 222236, 127, 5959, 57665, 10082, 57016, 216, 5950, 64577, 5467, 54658, 10901, 55937, 145226, 6382, 9249, 54659, 84649, 91464, 345, 1109, 1545, 2817, 157506, 128, 611, 1543, 2719, 4035, 4036, 5948, 6385, 8694
Gene Ontology Biological Process	GO:0060333	interferon-gamma-mediated signaling pathway	0.00647959	0.0857963	0.626284	1.87065	enriched	82	40	89585.8	960, 6772, 4502, 6672, 2634, 7706, 3460, 2633, 3105, 3263, 3326, 10475, 3134, 3662, 8638, 85363, 3122, 3716, 5724, 5771, 3394, 11074, 53840, 817, 3119, 3120, 3459, 4261, 4938, 5468, 84166, 2210, 3113, 3133, 3660, 3663, 3717, 7341, 7726, 9111
Gene Ontology Biological Process	GO:0002446	neutrophil mediated immunity	0.00654852	0.0864694	0.268073	1.30744	enriched	494	189	92727.9	6616, 960, 948, 12, 2495, 7276, 2207, 302, 1511, 2760, 5175, 4257, 5236, 2934, 3482, 10788, 1522, 3958, 6556, 25797, 81619, 3240, 929, 1992, 5707, 9948, 11010, 51806, 55904, 64114, 1116, 1471, 6590, 51316, 2212, 5269, 3303, 5319, 9961, 57020, 5337, 6282, 6868, 8987, 22875, 222487, 683, 2799, 4718, 5265, 11031, 140885, 102, 535, 671, 820, 3326, 3689, 4069, 5873, 8904, 25801, 84418, 374403, 634, 15…
Gene Ontology Biological Process	GO:0010950	positive regulation of endopeptidase activity	0.00664939	0.0875595	0.485722	1.62535	enriched	140	63	105295	6406, 6407, 1490, 2934, 4137, 4155, 8738, 10395, 112399, 841, 8915, 7124, 1612, 4088, 3491, 9451, 10017, 26999, 444, 5720, 27141, 6091, 29843, 4217, 8737, 5721, 8743, 340485, 5134, 58484, 835, 2152, 3429, 4210, 10213, 22900, 23787, 57539, 356, 578, 666, 1611, 4838, 5468, 6774, 7498, 8795, 9966, 55122, 64065, 834, 2149, 3717, 3932, 4803, 5366, 6622, 7415, 10392, 22861, 29108, 54205, 83874
BioGRID Protein Interactions	ETG7163	tumor protein D52	0.00667612	0.572102	1.48995	4.43687	enriched	17	12	80648.9	7163, 5566, 7164, 25932, 813, 114569, 10130, 342538, 1854, 7430, 5245, 7347
Gene Ontology Biological Process	GO:0097191	extrinsic apoptotic signaling pathway	0.00668857	0.0878334	0.395829	1.48562	enriched	213	96	137165	3553, 7128, 2244, 2243, 2266, 8837, 50486, 51741, 3552, 7057, 2534, 8829, 3958, 183, 8738, 841, 5728, 6672, 8915, 64114, 7124, 10116, 117584, 282991, 1612, 4088, 5295, 467, 599, 2140, 3303, 4000, 9181, 2729, 151112, 6376, 7078, 8737, 10413, 51202, 2139, 8743, 9812, 10616, 90, 1437, 2309, 4254, 5027, 6498, 6714, 6789, 57144, 91, 652, 672, 835, 3479, 4118, 6272, 6478, 6934, 7042, 90865, 356, 578, 1…
BioGRID Protein Interactions	ETG84307	zinc finger protein 397	0.00672692	0.572102	1.03479	2.81453	enriched	30	16	70429	55717, 114821, 7589, 100101467, 10168, 387032, 84547, 157769, 7572, 7579, 7586, 7745, 7775, 64326, 80317, 84838
Gene Ontology Biological Process	GO:1901685	glutathione derivative metabolic process	0.00677217	0.0884453	1.27086	3.56393	enriched	20	12	57730.9	4257, 9446, 2938, 2939, 2941, 119391, 2098, 373156, 2954, 4258, 10327, 2940
Gene Ontology Biological Process	GO:1901687	glutathione derivative biosynthetic process	0.00677217	0.0884453	1.27086	3.56393	enriched	20	12	57730.9	4257, 9446, 2938, 2939, 2941, 119391, 2098, 373156, 2954, 4258, 10327, 2940
Gene Ontology Biological Process	GO:0031952	regulation of protein autophosphorylation	0.00679291	0.0884744	0.897543	2.45357	enriched	41	25	198151	9770, 9370, 7422, 805, 9961, 80310, 5167, 11261, 8826, 801, 6714, 54206, 55364, 1636, 2675, 29904, 56034, 2022, 3725, 5911, 7424, 10040, 26585, 85456, 152110
Gene Ontology Biological Process	GO:0051272	positive regulation of cellular component movement	0.00684349	0.0888909	0.283627	1.32794	enriched	419	185	181378	2335, 27086, 9732, 3554, 4323, 1236, 3552, 57142, 7057, 7048, 7803, 8613, 2651, 9759, 63940, 9043, 4638, 6364, 1906, 6239, 8829, 3958, 5581, 183, 604, 4067, 7422, 7448, 4780, 5587, 1235, 1435, 7124, 8650, 9693, 54828, 4088, 5295, 23328, 57698, 199, 3175, 3491, 6678, 6997, 8828, 1956, 3674, 4233, 6868, 57007, 80310, 284340, 388, 3480, 3576, 5962, 6504, 51561, 102, 2185, 3678, 4072, 6648, 9806, 291…
Gene Ontology Biological Process	GO:2000147	positive regulation of cell motility	0.00686764	0.088963	0.286848	1.33222	enriched	409	181	182957	2335, 27086, 9732, 3554, 4323, 1236, 3552, 57142, 7057, 7048, 7803, 8613, 2651, 9759, 63940, 9043, 4638, 6364, 1906, 6239, 8829, 3958, 5581, 183, 4067, 7422, 7448, 4780, 5587, 1235, 1435, 7124, 8650, 9693, 54828, 4088, 5295, 23328, 57698, 199, 3175, 3491, 6678, 6997, 8828, 1956, 3674, 4233, 6868, 57007, 80310, 284340, 388, 3480, 3576, 5962, 6504, 51561, 102, 2185, 3678, 4072, 6648, 9806, 29126, 5…
BioGRID Protein Interactions	ETG9636	ISG15 ubiquitin-like modifier	0.0068773	0.572102	0.439356	1.55171	enriched	170	77	89430.6	84159, 3433, 302, 308, 4666, 6772, 800, 9948, 7706, 87, 79026, 3303, 3437, 4000, 26509, 2633, 4967, 7431, 23528, 7296, 29843, 2317, 3326, 11329, 1457, 1859, 4134, 6233, 8826, 10262, 55854, 57018, 4627, 5998, 11080, 24149, 47, 471, 4190, 4599, 7520, 26135, 55339, 2665, 3308, 5052, 5641, 6897, 7360, 7430, 8086, 8535, 10667, 11034, 56829, 253943, 348995, 58, 81, 498, 1213, 1915, 2023, 2821, 3337, 40…
Gene Ontology Biological Process	GO:0042737	drug catabolic process	0.0069472	0.0895084	1.63208	5.11452	enriched	15	11	91280.7	8856, 1544, 1576, 1557, 1577, 2329, 1559, 1565, 1555, 1558, 55270
Gene Ontology Biological Process	GO:0042993	positive regulation of transcription factor import into nucleus	0.00711906	0.0914761	0.833946	2.30239	enriched	46	24	118395	3553, 9472, 7124, 4088, 5295, 56892, 51561, 999, 10616, 5530, 6363, 939, 5532, 5534, 5743, 7098, 8809, 8877, 9531, 10913, 23586, 26585, 340061, 375346
Gene Ontology Biological Process	GO:0017015	regulation of transforming growth factor beta receptor signaling pathway	0.00720262	0.0921839	0.573403	1.77429	enriched	98	50	131404	23089, 7057, 7048, 55612, 4088, 753, 3175, 3303, 6868, 4052, 3326, 6233, 6935, 58533, 1030, 2734, 6498, 7049, 7080, 9480, 28996, 63976, 64081, 64750, 1601, 2022, 4091, 4092, 5494, 6497, 6794, 7046, 26036, 51592, 56937, 65997, 163126, 858, 2200, 2201, 3622, 4087, 4089, 6664, 10370, 11171, 57154, 94031, 112744, 135228
Gene Ontology Biological Process	GO:0046890	regulation of lipid biosynthetic process	0.00721604	0.0921839	0.492731	1.63678	enriched	133	62	111676	338, 3553, 10580, 51422, 9572, 9370, 8644, 10891, 337, 7124, 2181, 3491, 8398, 9971, 2170, 51141, 85414, 33, 476, 634, 654, 3490, 4790, 7069, 2516, 5629, 6770, 9619, 55512, 672, 3417, 57406, 79602, 79888, 84649, 94101, 94103, 116519, 345, 949, 1958, 2672, 3692, 5166, 5565, 6794, 7421, 128486, 341, 551, 650, 1385, 1389, 1581, 3952, 5563, 5743, 6647, 7132, 22937, 55294, 255919
Gene Ontology Biological Process	GO:0098869	cellular oxidant detoxification	0.007232	0.0921839	0.5936	1.81049	enriched	92	41	83109.3	213, 948, 4257, 2878, 2168, 3240, 4780, 337, 2877, 7124, 26034, 10516, 389434, 84203, 114757, 7296, 140809, 6648, 9446, 4025, 84293, 1728, 2938, 7295, 51714, 55937, 119391, 5742, 9973, 127281, 257202, 373156, 2882, 2954, 4258, 5052, 9352, 655, 847, 5743, 6647
BioGRID Protein Interactions	RP5-876B10.3	SprT-like N-terminal domain	0.00736025	0.572102	0.609217	1.83899	enriched	87	40	74118.9	302, 7266, 3303, 3313, 7431, 8345, 2962, 6430, 8342, 10294, 85236, 476, 1615, 8340, 25932, 55968, 10128, 5981, 9470, 9590, 56852, 57186, 6780, 9584, 56829, 80124, 498, 3017, 4001, 5245, 5955, 6596, 7415, 9274, 10714, 11171, 51366, 55666, 84464, 114294
Gene Ontology Biological Process	GO:0019395	fatty acid oxidation	0.00745388	0.0947595	0.570591	1.76931	enriched	96	46	99047.7	3667, 51422, 9370, 10891, 2168, 51179, 3033, 55862, 3295, 8309, 32, 114757, 6296, 2170, 33, 1268, 5467, 8013, 55289, 390916, 549, 23600, 54363, 254013, 34, 5194, 8310, 23417, 79602, 84649, 224, 1376, 5166, 5465, 5468, 5825, 5828, 10455, 116285, 208, 3032, 3952, 4706, 10005, 55268, 126129
Gene Ontology Biological Process	GO:0072378	blood coagulation, fibrin clot formation	0.00751826	0.0953243	1.1415	3.13147	enriched	25	15	93496.4	2244, 2243, 2266, 7035, 2, 710, 350, 462, 3818, 3827, 2152, 2160, 7450, 2161, 5547
BioGRID Protein Interactions	ETG329	baculoviral IAP repeat containing 2	0.00755315	0.572102	0.563659	1.75709	enriched	100	47	87054	7128, 2670, 9804, 10010, 841, 8915, 9948, 54739, 1956, 7874, 30011, 1434, 8737, 23283, 27338, 843, 835, 4084, 8767, 51027, 51255, 53840, 55093, 7184, 7187, 7322, 10642, 51465, 80705, 331, 2596, 2935, 5894, 7321, 9246, 9666, 9958, 10746, 11035, 51366, 55072, 79571, 80335, 84167, 92912, 151195, 152926
Gene Ontology Biological Process	GO:0006081	cellular aldehyde metabolic process	0.00761924	0.095842	0.577823	1.78215	enriched	94	43	85841.2	229, 57103, 8050, 189, 8644, 1645, 8854, 22934, 127, 4967, 57016, 216, 25953, 64577, 654, 55818, 64902, 5162, 5224, 54363, 275, 594, 2098, 2653, 2739, 3417, 6120, 51071, 55163, 112817, 224, 1545, 10327, 51601, 157506, 128, 650, 1738, 2731, 2821, 4706, 8528, 729020
Gene Ontology Biological Process	GO:0022407	regulation of cell-cell adhesion	0.00764531	0.0959176	0.289859	1.33624	enriched	388	170	141752	3553, 2244, 3557, 2243, 2266, 1803, 960, 5270, 114897, 1236, 7048, 8613, 2651, 9308, 639, 3606, 2534, 2934, 9370, 1326, 1493, 3485, 3958, 4155, 604, 942, 4067, 5914, 8440, 8915, 57162, 7124, 8808, 5295, 7292, 84695, 199, 1499, 3169, 3170, 5621, 10653, 11221, 64127, 915, 940, 57678, 3566, 5962, 6469, 6504, 9655, 51561, 4072, 5074, 6654, 28984, 29126, 51043, 79109, 83737, 394263, 634, 999, 1739, 18…
Gene Ontology Biological Process	GO:0071706	tumor necrosis factor superfamily cytokine production	0.0077196	0.0962023	0.541416	1.71844	enriched	107	48	114720	7128, 27086, 948, 2207, 7057, 26137, 9370, 942, 929, 5914, 8915, 5295, 1191, 9181, 64127, 6504, 9971, 51561, 671, 8737, 29126, 2621, 914, 3929, 5724, 54206, 7096, 8767, 23643, 55773, 5004, 6363, 9261, 51465, 51738, 84868, 3066, 3133, 3717, 3952, 5987, 6693, 7098, 10392, 10564, 29108, 54440, 112744
Gene Ontology Biological Process	GO:0050852	T cell receptor signaling pathway	0.00772786	0.0962023	0.436998	1.54805	enriched	168	76	115826	4792, 5144, 1236, 5687, 23118, 2534, 3958, 5707, 5728, 8915, 5295, 1997, 5621, 915, 940, 2633, 3635, 5336, 5720, 8934, 9491, 11119, 5074, 5698, 5704, 5714, 634, 1845, 4790, 5721, 6233, 10616, 10892, 3122, 5695, 5713, 5771, 27242, 199920, 2533, 7979, 8631, 8767, 10213, 100, 1540, 3119, 3120, 3702, 5291, 5682, 5684, 5693, 5700, 5788, 6794, 7322, 7430, 23180, 23198, 23291, 919, 1445, 3113, 3932, 558…
Gene Ontology Biological Process	GO:0002455	humoral immune response mediated by circulating immunoglobulin	0.0077588	0.0962023	0.862075	2.36807	enriched	42	21	75986.7	725, 4153, 716, 710, 722, 729, 7124, 1191, 3263, 730, 3426, 717, 731, 732, 715, 3119, 4049, 720, 721, 1604, 4179
Gene Ontology Biological Process	GO:0030512	negative regulation of transforming growth factor beta receptor signaling pathway	0.0077593	0.0962023	0.701122	2.01601	enriched	65	35	141218	23089, 7048, 4088, 753, 3175, 3303, 6868, 4052, 6233, 58533, 2734, 6498, 7049, 7080, 9480, 63976, 64081, 64750, 4091, 4092, 5494, 6497, 7046, 26036, 56937, 65997, 163126, 858, 2200, 2201, 4087, 11171, 57154, 94031, 135228
Gene Ontology Biological Process	GO:0009108	coenzyme biosynthetic process	0.00778661	0.0962023	0.456918	1.5792	enriched	152	69	122856	8942, 60490, 2180, 8050, 5740, 4143, 10135, 60481, 6319, 51703, 10588, 27249, 117145, 2181, 23305, 25902, 55902, 32, 2182, 9054, 84532, 130013, 79646, 27235, 4337, 5162, 23498, 55750, 47, 471, 4522, 5805, 23417, 26027, 55163, 57107, 1622, 5163, 5166, 10797, 23590, 27010, 54704, 54956, 79071, 80221, 133686, 197322, 1738, 4199, 4704, 4860, 5092, 5538, 5743, 6622, 6697, 9524, 10005, 10243, 23057, 51…
Gene Ontology Biological Process	GO:0044321	response to leptin	0.00780889	0.0962023	1.30305	3.68052	enriched	20	13	125659	2244, 55022, 9572, 1906, 8195, 3953, 595, 8013, 6770, 583, 2645, 6774, 3952
BioGRID Protein Interactions	ETG9351	SLC9A3 regulator 2	0.00786694	0.572102	0.98937	2.68954	enriched	34	20	146008	6446, 57142, 87, 1499, 10257, 10413, 54806, 390916, 311, 51204, 5578, 6159, 124801, 4723, 92935, 81, 136, 1495, 5538, 6595
Gene Ontology Biological Process	GO:1903055	positive regulation of extracellular matrix organization	0.00786912	0.0964471	1.5523	4.7223	enriched	17	13	153850	8837, 1361, 183, 4088, 28984, 6662, 90102, 7042, 23332, 4241, 4921, 23122, 23187
BioGRID Protein Interactions	ETG10452	translocase of outer mitochondrial membrane 40	0.00813767	0.572102	0.797076	2.21904	enriched	50	24	68456.8	9804, 490, 3697, 2280, 54543, 51142, 311, 9722, 1329, 23787, 1376, 3308, 4723, 5547, 10667, 51719, 54978, 55847, 56993, 8879, 10390, 54927, 55833, 284217
BioGRID Protein Interactions	ETG4637	myosin light chain 6	0.00827364	0.572102	1.50166	4.48915	enriched	17	12	112474	10768, 79026, 51474, 7169, 8826, 55607, 3925, 4628, 5862, 11051, 81792, 399687
BioGRID Protein Interactions	DASS-97D12.4	PHD finger protein 1	0.00835534	0.572102	0.953724	2.59536	enriched	35	17	56840.6	55697, 11030, 8353, 8355, 7024, 7520, 8350, 222255, 2145, 8290, 8354, 8726, 8968, 3065, 8356, 8358, 10241
Gene Ontology Biological Process	GO:0070527	platelet aggregation	0.00835561	0.101628	0.755561	2.12881	enriched	54	28	103828	2244, 2243, 2266, 5270, 114897, 4067, 10627, 10398, 5341, 3674, 23173, 7094, 634, 2621, 3690, 23657, 4627, 18, 1465, 5578, 2778, 5156, 5291, 170692, 5588, 7301, 26276, 84959
Gene Ontology Biological Process	GO:0032368	regulation of lipid transport	0.00845758	0.102179	0.56418	1.75801	enriched	99	48	115734	3553, 4792, 19, 114897, 7057, 302, 1906, 5360, 9370, 183, 5608, 337, 5071, 1407, 5444, 6469, 8398, 1588, 116150, 654, 3690, 4790, 6696, 64240, 1579, 5027, 9619, 5020, 5244, 26119, 64241, 116519, 345, 1071, 3685, 5465, 5468, 9611, 51738, 185, 208, 341, 2661, 3952, 4035, 8529, 8792, 9388
Gene Ontology Biological Process	GO:0007184	SMAD protein import into nucleus	0.00846507	0.102179	1.24556	3.47489	enriched	23	16	140801	6711, 11030, 9688, 654, 25937, 64081, 652, 7042, 10140, 1601, 4838, 7046, 3725, 4089, 8200, 9372
Gene Ontology Biological Process	GO:0048659	smooth muscle cell proliferation	0.00854589	0.102895	0.515455	1.6744	enriched	116	58	176114	7128, 27086, 57447, 7057, 3248, 7048, 7052, 9759, 3606, 1906, 9370, 4313, 6772, 10891, 183, 10135, 7124, 7919, 4835, 199, 1499, 7168, 1956, 80310, 4217, 10257, 1012, 3486, 5467, 8013, 2081, 2263, 5724, 8997, 9314, 347, 652, 3156, 3479, 4193, 6934, 7520, 10221, 3570, 3673, 4883, 5136, 5468, 6869, 283, 3398, 3569, 3592, 3596, 3717, 3725, 5743, 51135
Gene Ontology Biological Process	GO:0002687	positive regulation of leukocyte migration	0.0086401	0.103768	0.523403	1.68776	enriched	114	50	87737.2	3554, 4323, 1236, 3552, 7057, 63940, 6364, 1906, 3958, 7422, 1235, 1435, 7124, 199, 3674, 6868, 80310, 284340, 3576, 6504, 51561, 102, 2185, 57402, 2150, 2621, 8995, 3929, 4254, 5724, 196527, 1240, 3570, 3673, 3676, 5595, 6363, 6869, 7474, 10563, 23604, 728, 3569, 3592, 3735, 7060, 7424, 23075, 29108, 57118
BioGRID Protein Interactions	ETG1050	CCAAT/enhancer binding protein alpha	0.00879639	0.572102	0.627521	1.87296	enriched	80	41	146029	2670, 6711, 3183, 5923, 2099, 5914, 87, 467, 2353, 2908, 10538, 3431, 8856, 10011, 57096, 7337, 7596, 9839, 23499, 1026, 1053, 10142, 7042, 7520, 116443, 824, 5903, 6434, 7421, 26289, 55249, 64425, 171023, 1050, 3065, 3066, 3725, 5599, 6421, 6595, 55509
BioGRID Protein Interactions	RP4-730B13.1	disrupted in schizophrenia 1	0.0088084	0.572102	0.535864	1.70892	enriched	107	61	226075	6711, 667, 4625, 7402, 9472, 8404, 26230, 23345, 55638, 7204, 7266, 1808, 9901, 988, 1191, 3797, 6605, 80279, 1639, 5885, 285025, 7511, 9782, 10048, 22803, 22891, 23043, 23499, 58533, 150726, 284058, 8667, 8997, 10142, 10971, 8028, 9989, 10168, 22920, 55729, 6453, 8658, 9859, 10592, 11113, 23040, 23380, 23637, 54820, 81565, 285527, 636, 758, 1282, 7280, 23279, 51072, 53407, 55763, 60412, 79158
Gene Ontology Biological Process	GO:0019216	regulation of lipid metabolic process	0.00881571	0.104564	0.331655	1.39327	enriched	282	125	123496	338, 3553, 12, 3667, 1236, 10580, 51422, 9572, 29103, 8050, 9370, 5581, 8644, 10891, 183, 2168, 4067, 10451, 5587, 337, 7124, 55697, 5295, 154, 2181, 3491, 64127, 13, 32, 3172, 6095, 8398, 9971, 2170, 2185, 5933, 51141, 85414, 33, 476, 634, 654, 1268, 3490, 4790, 7069, 8013, 54658, 2516, 5162, 5629, 5660, 6714, 6770, 9314, 9619, 55512, 254013, 347, 672, 2321, 3417, 5140, 5934, 23417, 26119, 29982…
Gene Ontology Biological Process	GO:0032635	interleukin-6 production	0.00887468	0.104841	0.53433	1.7063	enriched	107	49	118442	3553, 7128, 948, 3552, 2207, 26137, 4155, 8915, 3556, 7124, 8808, 7292, 9181, 64127, 3635, 6504, 9655, 9971, 671, 2150, 2621, 114899, 2629, 3929, 5027, 5724, 7096, 8767, 55773, 90865, 3570, 5004, 5603, 7474, 9261, 51738, 55122, 84868, 136, 1445, 2149, 3569, 3952, 4843, 7098, 10392, 23586, 29108, 112744
Gene Ontology Biological Process	GO:0034728	nucleosome organization	0.008883	0.104841	0.451707	1.57099	enriched	164	59	64965	64754, 4778, 23270, 8367, 6605, 8345, 8346, 8365, 7259, 8342, 8353, 8364, 8366, 85236, 257218, 3009, 6046, 6662, 7141, 8340, 8355, 8359, 23523, 387103, 55166, 79711, 388951, 4171, 8294, 8350, 8360, 8368, 23421, 51773, 85453, 1058, 3010, 3024, 8290, 8354, 8363, 8968, 8970, 23198, 401541, 3017, 3021, 4673, 7290, 8289, 8347, 8356, 8358, 8362, 11198, 79682, 132243, 728403, 100289087
BioGRID Protein Interactions	RP11-38F19.1	regulator of calcineurin 2	0.00890543	0.572102	1.35105	3.86148	enriched	18	12	81897.1	1472, 124220, 3281, 10342, 5530, 2954, 1469, 1470, 2932, 4589, 5532, 5534
Gene Ontology Biological Process	GO:0032755	positive regulation of interleukin-6 production	0.00891585	0.10497	0.687466	1.98867	enriched	64	32	131200	3553, 948, 3552, 2207, 26137, 4155, 3556, 7124, 8808, 7292, 9181, 64127, 2150, 3929, 5027, 5724, 7096, 8767, 55773, 90865, 3570, 5603, 7474, 55122, 136, 2149, 3569, 7098, 10392, 23586, 29108, 112744
BioGRID Protein Interactions	ETG64324	nuclear receptor binding SET domain protein 1	0.00892864	0.572102	1.12807	3.08968	enriched	28	18	278514	2099, 5914, 6095, 7026, 7025, 2494, 3009, 8359, 4299, 27242, 8350, 2649, 5468, 7421, 8290, 3174, 6096, 84838
BioGRID Protein Interactions	UNQ531/PRO1074	beta-1,3-N-acetylgalactosaminyltransferase 1 (globoside blood group)	0.00894827	0.572102	1.12163	3.06986	enriched	24	13	74756.9	151516, 1472, 124220, 57402, 3009, 84659, 7051, 55454, 990, 147409, 1469, 1470, 10447
BioGRID Protein Interactions	HCCS5	zinc finger and SCAN domain containing 32	0.00899241	0.572102	0.974023	2.64858	enriched	31	16	52711.2	26136, 114821, 222696, 7589, 100101467, 10168, 130507, 387032, 55888, 84547, 7572, 7579, 7586, 7745, 7775, 80317
BioGRID Protein Interactions	RP11-101E13.2	ubiquitin C-terminal hydrolase L5	0.00899273	0.572102	0.430206	1.53757	enriched	173	69	74427.2	338, 151516, 7053, 2495, 5320, 5687, 125476, 3858, 4666, 5707, 140576, 3880, 4000, 8367, 351, 8365, 307, 7277, 140809, 5704, 5714, 5887, 8364, 8366, 57402, 1823, 7337, 8359, 9097, 10616, 56254, 261726, 5695, 5713, 5771, 7295, 54891, 1528, 8294, 8360, 8368, 10213, 80777, 383, 1475, 1832, 2222, 3857, 5052, 5682, 5684, 5693, 5700, 7879, 8363, 9352, 10487, 653145, 81, 310, 4860, 5315, 5692, 5987, 752…
BioGRID Protein Interactions	ETG5781	protein tyrosine phosphatase, non-receptor type 11	0.00901048	0.572102	0.82517	2.28227	enriched	47	30	197991	3667, 9846, 1003, 10628, 5295, 1499, 22934, 3635, 5336, 84708, 140885, 2185, 2549, 4217, 6654, 634, 2885, 3643, 3716, 1441, 6776, 123169, 5156, 6777, 79577, 2066, 3717, 5747, 6401, 64326
Gene Ontology Biological Process	GO:1900101	regulation of endoplasmic reticulum unfolded protein response	0.00901274	0.10585	1.16978	3.22128	enriched	23	14	107924	5770, 8440, 5295, 3303, 7466, 2081, 5771, 84919, 51283, 578, 666, 10551, 7009, 55161
Gene Ontology Biological Process	GO:0009144	purine nucleoside triphosphate metabolic process	0.00903753	0.105881	0.355891	1.42745	enriched	261	96	85034.3	4625, 229, 55022, 10105, 9759, 29789, 51422, 57103, 5236, 29103, 1716, 10891, 25939, 3099, 477, 518, 5213, 1350, 3303, 54541, 4967, 517, 4718, 9054, 481, 535, 2819, 4624, 10165, 93974, 4720, 4729, 5232, 50617, 84701, 271, 514, 526, 3643, 4337, 5027, 5224, 5313, 7114, 10201, 56975, 84300, 388753, 1329, 3479, 5207, 5209, 51562, 100, 539, 983, 1352, 2645, 3692, 4709, 4723, 4724, 5208, 5465, 6774, 96…
Gene Ontology Biological Process	GO:0050820	positive regulation of coagulation	0.00907446	0.106054	1.08444	2.95778	enriched	26	15	118363	948, 7057, 1361, 4780, 350, 5341, 3273, 22875, 2152, 7391, 196527, 2161, 5340, 10855, 2149
Gene Ontology Biological Process	GO:1903580	positive regulation of ATP metabolic process	0.0091052	0.106153	1.06209	2.89241	enriched	27	15	138204	55022, 10891, 2819, 3643, 5027, 7114, 3479, 983, 6774, 405, 891, 957, 2023, 5563, 7415
Gene Ontology Biological Process	GO:0034614	cellular response to reactive oxygen species	0.00914523	0.106361	0.45616	1.578	enriched	146	67	117909	7128, 8837, 948, 10105, 8644, 2168, 5796, 4780, 337, 1471, 5829, 7124, 10516, 7168, 1956, 2353, 4233, 9688, 80310, 388, 2861, 4217, 5074, 6648, 8737, 4548, 8013, 1728, 2309, 5660, 6714, 7295, 9314, 55364, 3184, 4193, 4358, 9973, 140823, 383, 983, 1421, 1545, 1800, 2113, 2308, 5052, 5156, 5595, 10494, 11179, 59338, 84557, 655, 664, 1894, 3066, 3569, 3725, 3747, 5151, 5311, 5599, 5601, 6647, 7225, …
Gene Ontology Biological Process	GO:0051923	sulfation	0.00923403	0.107133	1.57501	4.83077	enriched	15	11	146338	10090, 27284, 6819, 6817, 27233, 6783, 6799, 22856, 3340, 8460, 6822
Gene Ontology Biological Process	GO:0006342	chromatin silencing	0.00936531	0.107879	0.539981	1.71597	enriched	111	42	50830.2	8367, 8365, 8969, 8353, 8364, 8366, 7141, 8355, 8359, 1788, 8332, 23408, 8294, 8350, 8360, 8368, 10933, 284428, 8335, 8354, 8363, 8932, 8968, 23304, 55766, 85235, 221613, 3012, 3021, 3065, 3066, 5253, 7290, 8289, 8356, 8358, 8362, 22933, 29028, 55183, 57343, 57708
Gene Ontology Biological Process	GO:0019432	triglyceride biosynthetic process	0.00940609	0.107879	0.853787	2.34852	enriched	42	23	117269	10554, 2710, 57678, 116255, 9663, 2819, 56895, 7069, 253558, 5105, 23175, 80168, 79888, 84649, 949, 55326, 64900, 128486, 8694, 55294, 84803, 137964, 255919
Gene Ontology Biological Process	GO:0051193	regulation of cofactor metabolic process	0.00941054	0.107879	0.752354	2.12199	enriched	53	28	122796	9759, 51422, 57103, 8050, 10891, 54541, 130013, 2819, 3643, 5027, 5162, 5224, 3479, 2645, 3692, 5163, 5166, 5465, 6774, 9611, 54704, 405, 957, 1738, 4199, 4200, 5563, 6622
Gene Ontology Biological Process	GO:0051196	regulation of coenzyme metabolic process	0.00941054	0.107879	0.752354	2.12199	enriched	53	28	122796	9759, 51422, 57103, 8050, 10891, 54541, 130013, 2819, 3643, 5027, 5162, 5224, 3479, 2645, 3692, 5163, 5166, 5465, 6774, 9611, 54704, 405, 957, 1738, 4199, 4200, 5563, 6622
Gene Ontology Biological Process	GO:1903555	regulation of tumor necrosis factor superfamily cytokine production	0.00945638	0.107879	0.537849	1.71232	enriched	103	46	116054	7128, 27086, 948, 2207, 7057, 26137, 9370, 942, 929, 5914, 5295, 1191, 9181, 64127, 6504, 9971, 51561, 671, 8737, 29126, 2621, 914, 3929, 5724, 54206, 7096, 8767, 23643, 55773, 5004, 6363, 9261, 51465, 51738, 84868, 3066, 3133, 3717, 3952, 5987, 6693, 7098, 10392, 10564, 29108, 54440
Gene Ontology Biological Process	GO:0006893	Golgi to plasma membrane transport	0.00966149	0.109696	0.814716	2.25853	enriched	46	26	158234	6711, 29091, 91461, 2181, 57020, 11031, 63971, 90196, 57120, 23499, 51125, 54520, 55770, 261729, 583, 150684, 163882, 2803, 10133, 10890, 1445, 10564, 10791, 55763, 60412, 64083
BioGRID Protein Interactions	ETG10928	ralA binding protein 1	0.00971514	0.584131	0.768139	2.15575	enriched	51	28	93163.6	213, 253461, 8650, 55755, 2971, 51421, 84897, 57120, 5899, 23199, 22848, 57658, 8030, 9989, 11190, 55589, 58487, 84437, 2803, 6497, 55040, 891, 3725, 9702, 22897, 79571, 80230, 286075
Gene Ontology Biological Process	GO:0043032	positive regulation of macrophage activation	0.00971961	0.110094	1.56414	4.77855	enriched	15	11	119940	7057, 9173, 3566, 3929, 79155, 90865, 7474, 84868, 3596, 3735, 124912
Gene Ontology Biological Process	GO:0032088	negative regulation of NF-kappaB transcription factor activity	0.00976812	0.110382	0.661272	1.93726	enriched	68	35	114758	7128, 4792, 5740, 57162, 3656, 80279, 307, 7874, 9971, 11261, 83737, 171392, 5314, 10616, 7114, 9314, 135644, 149951, 3275, 150684, 1240, 1540, 1545, 1611, 2672, 7187, 25950, 84166, 84868, 90268, 655, 847, 29108, 55914, 170622
Gene Ontology Biological Process	GO:0009063	cellular amino acid catabolic process	0.00984254	0.110461	0.511246	1.66737	enriched	112	53	104714	8942, 169355, 89874, 586, 493, 2752, 189, 4143, 3176, 11112, 23576, 84890, 1428, 3034, 4967, 51268, 443, 26275, 130013, 6898, 64087, 2744, 3067, 55258, 64902, 549, 23498, 18, 191, 275, 594, 1036, 2653, 3081, 112817, 383, 2184, 2954, 5053, 85007, 131669, 587, 1738, 2571, 2731, 2806, 4552, 4843, 5092, 8528, 10157, 84706, 152926
Gene Ontology Biological Process	GO:0016052	carbohydrate catabolic process	0.00984443	0.110461	0.453115	1.57321	enriched	149	63	98574.4	229, 2760, 9759, 51422, 57103, 5236, 10891, 2820, 3099, 805, 5213, 54541, 1486, 2710, 4967, 5500, 8987, 216, 2528, 2592, 2819, 5257, 5232, 801, 3643, 5027, 5224, 5313, 6652, 3479, 5207, 5209, 6120, 11181, 51071, 79660, 414328, 2645, 3074, 3692, 4041, 4126, 5208, 5465, 6774, 9611, 9821, 10327, 405, 957, 2023, 2538, 2821, 4758, 5315, 5563, 5834, 5836, 9942, 51084, 57733, 130589, 729020
Gene Ontology Biological Process	GO:0002227	innate immune response in mucosa	0.00994125	0.111014	1.19197	3.29355	enriched	20	10	35104.8	92747, 337, 5319, 8346, 820, 85236, 8970, 728358, 4843, 8347
Gene Ontology Biological Process	GO:1990748	cellular detoxification	0.00994887	0.111014	0.564836	1.75916	enriched	94	41	81774.4	213, 948, 4257, 2878, 2168, 3240, 4780, 337, 2877, 7124, 26034, 10516, 389434, 84203, 114757, 7296, 140809, 6648, 9446, 4025, 84293, 1728, 2938, 7295, 51714, 55937, 119391, 5742, 9973, 127281, 257202, 373156, 2882, 2954, 4258, 5052, 9352, 655, 847, 5743, 6647
Gene Ontology Biological Process	GO:0045446	endothelial cell differentiation	0.00996336	0.111014	0.564179	1.758	enriched	93	48	208023	3553, 5144, 2889, 4301, 8829, 1003, 7124, 9693, 9076, 1499, 4233, 7026, 5962, 9414, 26051, 634, 654, 2150, 5624, 6935, 25932, 90, 182, 3084, 3397, 5629, 9475, 10411, 652, 5908, 7082, 55273, 84913, 2022, 5906, 7430, 7498, 7716, 57493, 83605, 93, 4089, 4855, 7132, 26084, 81575, 91663, 153562
Gene Ontology Biological Process	GO:0030730	sequestering of triglyceride	0.0100698	0.111679	1.50404	4.49983	enriched	15	10	97294.5	3553, 7124, 161247, 5167, 114882, 51099, 5465, 5468, 128486, 114885
Gene Ontology Biological Process	GO:0031497	chromatin assembly	0.0101172	0.111945	0.458954	1.58242	enriched	154	55	65984.8	64754, 8091, 23270, 8367, 8345, 8346, 8365, 7259, 8342, 8353, 8364, 8366, 85236, 257218, 3009, 6046, 6662, 8340, 8355, 8359, 23523, 130951, 387103, 55166, 79711, 388951, 4171, 8294, 8350, 8360, 8368, 23421, 51773, 85453, 1058, 3010, 3024, 8290, 8354, 8363, 8968, 8970, 401541, 3017, 3021, 4673, 7290, 8347, 8356, 8358, 8362, 79682, 132243, 728403, 100289087
Gene Ontology Biological Process	GO:1903035	negative regulation of response to wounding	0.0101876	0.112463	0.62672	1.87146	enriched	75	39	200212	2244, 2243, 2266, 5270, 114897, 7057, 302, 7103, 1906, 1361, 7448, 710, 5728, 350, 4088, 3273, 3818, 5327, 3827, 634, 5624, 6696, 90102, 18, 2160, 3156, 7391, 8858, 23332, 2161, 5156, 5340, 170692, 2191, 8573, 9860, 23122, 84959, 135228
Gene Ontology Biological Process	GO:0032637	interleukin-8 production	0.0103817	0.114171	0.666809	1.94801	enriched	65	30	92892	3553, 1401, 9370, 929, 8915, 1116, 7124, 3303, 5319, 64127, 307, 671, 8737, 2150, 914, 2867, 3929, 7114, 9314, 7100, 7474, 51744, 2149, 3952, 4843, 7098, 10392, 23586, 29108, 112744
Gene Ontology Biological Process	GO:0043409	negative regulation of MAPK cascade	0.01039	0.114171	0.446668	1.5631	enriched	147	69	137086	3553, 57447, 3976, 2889, 5770, 10318, 80824, 9370, 5997, 4067, 1843, 5728, 154043, 5071, 467, 11221, 2633, 80279, 200734, 3480, 9368, 10252, 7078, 11329, 83737, 171392, 374403, 1739, 1844, 1845, 1847, 2150, 6609, 6653, 10048, 2629, 5027, 5771, 5998, 9314, 54206, 142679, 221496, 259, 652, 1846, 3156, 10636, 51562, 55872, 91862, 1848, 2308, 3301, 7430, 9611, 55333, 65268, 655, 1445, 4089, 5245, 579…
Gene Ontology Biological Process	GO:0019882	antigen processing and presentation	0.0105375	0.114736	0.366573	1.44278	enriched	225	90	86056.4	948, 1236, 2207, 7057, 5687, 6556, 5707, 4012, 925, 5867, 64127, 1510, 1781, 3105, 3797, 5720, 9474, 10981, 1514, 1639, 9491, 4688, 5698, 5704, 5714, 5873, 115827, 130340, 3112, 3134, 5721, 9371, 10120, 10484, 50489, 3122, 3140, 3798, 5695, 5713, 51164, 54209, 64167, 1520, 1636, 3111, 3835, 7979, 8773, 10213, 22920, 84643, 135250, 563, 1062, 3108, 3119, 3120, 3685, 3693, 5641, 5682, 5684, 5693, 5…
Gene Ontology Biological Process	GO:0032675	regulation of interleukin-6 production	0.0107072	0.11632	0.537027	1.71091	enriched	101	46	119642	3553, 7128, 948, 3552, 2207, 26137, 4155, 3556, 7124, 8808, 7292, 9181, 64127, 3635, 6504, 9655, 9971, 671, 2150, 2621, 114899, 2629, 3929, 5027, 5724, 7096, 8767, 55773, 90865, 3570, 5004, 5603, 7474, 9261, 51738, 55122, 84868, 136, 1445, 2149, 3569, 7098, 10392, 23586, 29108, 112744
Gene Ontology Biological Process	GO:0044090	positive regulation of vacuole organization	0.0107848	0.116897	1.42532	4.15919	enriched	17	12	134147	302, 154, 23274, 25782, 22930, 51100, 5305, 5899, 79443, 57535, 7405, 10241
Gene Ontology Biological Process	GO:1902041	regulation of extrinsic apoptotic signaling pathway via death domain receptors	0.0108801	0.11736	0.710204	2.03441	enriched	57	30	127795	7128, 2244, 2243, 2266, 8837, 7057, 3958, 841, 5728, 6672, 64114, 10116, 117584, 1612, 467, 9181, 151112, 7078, 8737, 8743, 6498, 6789, 672, 4118, 356, 6788, 8795, 5366, 5894, 11124
Gene Ontology Biological Process	GO:0050701	interleukin-1 secretion	0.0109012	0.11736	0.857163	2.35647	enriched	39	21	130214	27086, 948, 19, 1236, 6288, 7850, 64127, 2150, 2621, 5027, 6284, 58484, 10626, 22900, 115362, 6363, 7474, 834, 3454, 22861, 29108
Gene Ontology Biological Process	GO:0048713	regulation of oligodendrocyte differentiation	0.0109927	0.118079	1.02827	2.79622	enriched	29	19	233471	9948, 7852, 1499, 11221, 443, 3400, 6469, 1746, 85414, 10419, 27242, 3280, 5468, 1745, 3066, 3398, 4821, 10215, 118738
Gene Ontology Biological Process	GO:0006656	phosphatidylcholine biosynthetic process	0.0110559	0.118464	0.893434	2.44351	enriched	36	20	86150.8	2181, 23446, 56910, 9663, 2170, 58488, 126969, 1457, 2171, 9468, 23175, 10400, 79888, 64900, 3931, 10390, 80736, 137964, 171586, 204962
Gene Ontology Biological Process	GO:1904375	regulation of protein localization to cell periphery	0.0111089	0.118464	0.646867	1.90955	enriched	68	36	176354	6711, 5583, 10580, 55022, 5581, 91461, 64114, 8650, 5295, 2181, 1956, 2633, 3688, 57120, 1739, 8997, 54209, 391, 3799, 8417, 8766, 26119, 163882, 1601, 7429, 7430, 10551, 57628, 1213, 1445, 5525, 6809, 9482, 23433, 27237, 54585
Gene Ontology Biological Process	GO:0035966	response to topologically incorrect protein	0.0111105	0.118464	0.403022	1.49634	enriched	185	74	79525	7057, 5770, 64224, 2673, 3484, 4780, 8440, 5071, 5295, 467, 1191, 3303, 4000, 9451, 84236, 80279, 1639, 3576, 7466, 8452, 135138, 3326, 7094, 595, 3305, 6745, 64764, 2081, 3316, 5771, 9217, 11080, 55298, 84919, 387923, 9114, 9570, 9695, 10113, 10130, 29954, 51283, 578, 666, 2161, 3301, 3308, 5611, 7184, 10551, 11231, 25822, 26291, 27230, 54956, 201595, 1663, 3337, 7009, 7060, 7415, 7917, 8614, 96…
Gene Ontology Biological Process	GO:0036148	phosphatidylglycerol acyl-chain remodeling	0.0111601	0.118464	1.29266	3.64245	enriched	17	10	60845.1	5320, 5319, 5322, 64600, 79888, 9926, 26279, 30814, 54675, 283748
Gene Ontology Biological Process	GO:0042119	neutrophil activation	0.011167	0.118464	0.252364	1.28706	enriched	486	185	94025.6	6616, 960, 948, 12, 2495, 7276, 2207, 302, 1511, 2760, 5175, 4257, 5236, 2934, 3482, 10788, 1522, 3958, 6556, 25797, 81619, 3240, 929, 1992, 5707, 11010, 51806, 55904, 64114, 1116, 1471, 6590, 51316, 2212, 5269, 3303, 9961, 57020, 5337, 6282, 8987, 22875, 222487, 683, 2799, 3576, 4718, 5265, 11031, 140885, 102, 535, 671, 820, 3326, 3689, 4069, 5873, 8904, 25801, 84418, 374403, 634, 1508, 1729, 18…
Gene Ontology Biological Process	GO:0008299	isoprenoid biosynthetic process	0.0115167	0.120989	1.05981	2.88583	enriched	26	16	117888	8644, 8854, 64577, 116150, 729920, 27235, 3158, 3156, 10654, 57107, 2222, 9453, 23590, 157506, 1543, 2224
BioGRID Protein Interactions	ETG217	aldehyde dehydrogenase 2 family (mitochondrial)	0.0115234	0.640158	1.16417	3.20327	enriched	22	13	148048	2244, 2243, 2266, 5236, 51806, 8854, 351, 5265, 2098, 7018, 54978, 7385, 10015
Gene Ontology Biological Process	GO:0002251	organ or tissue specific immune response	0.0116831	0.122454	0.942154	2.5655	enriched	31	15	46024.6	9245, 64284, 92747, 337, 5319, 8346, 820, 85236, 2867, 3570, 8970, 728358, 3569, 4843, 8347
Gene Ontology Biological Process	GO:0070265	necrotic cell death	0.0117075	0.122454	0.755334	2.12832	enriched	49	23	75328	8837, 10105, 841, 929, 7124, 9181, 4217, 8737, 6233, 8531, 10616, 114908, 23643, 356, 666, 1540, 664, 834, 5836, 7098, 11035, 22933, 23593
Gene Ontology Biological Process	GO:0052695	cellular glucuronidation	0.0117998	0.123111	1.31079	3.70911	enriched	17	10	89310.9	5581, 7364, 54578, 79799, 54658, 7363, 7366, 54659, 54657, 7367
Gene Ontology Biological Process	GO:1901136	carbohydrate derivative catabolic process	0.0118217	0.123111	0.406358	1.50134	enriched	175	76	140504	5144, 960, 51733, 2760, 2581, 6383, 25939, 1471, 4907, 1486, 3073, 22875, 2799, 5152, 7378, 10082, 10894, 11261, 2592, 2819, 10930, 55577, 5150, 9583, 2629, 10007, 10411, 27115, 50940, 191, 1462, 2519, 5140, 6382, 9695, 10846, 51071, 51251, 100, 411, 978, 2517, 2817, 3074, 5136, 5408, 8654, 10855, 23583, 57214, 129530, 131870, 201595, 283927, 272, 2719, 2990, 3423, 4669, 4758, 4860, 5151, 6385, 8…
Gene Ontology Biological Process	GO:0019218	regulation of steroid metabolic process	0.0119443	0.124117	0.607062	1.83503	enriched	76	37	120321	338, 3553, 9572, 8644, 10891, 183, 337, 7124, 6095, 9971, 51141, 33, 476, 654, 3490, 4790, 54658, 2516, 5629, 6770, 9619, 26119, 84649, 116519, 1958, 2053, 2672, 6777, 7421, 185, 341, 650, 1581, 3952, 6647, 22937, 80025
Gene Ontology Biological Process	GO:0050856	regulation of T cell receptor signaling pathway	0.0120676	0.125126	0.906751	2.47626	enriched	34	19	85552.3	1236, 3958, 8915, 1997, 5621, 2633, 8934, 5074, 634, 1845, 10892, 5771, 100, 1540, 7430, 3932, 5795, 11314, 56940
Gene Ontology Biological Process	GO:2001057	reactive nitrogen species metabolic process	0.0121169	0.125231	0.642051	1.90038	enriched	68	34	130062	3553, 1373, 493, 1906, 5740, 183, 7124, 4088, 199, 1191, 23576, 1956, 6095, 2185, 3326, 3689, 64902, 1728, 3643, 9314, 9722, 7100, 22914, 57539, 445, 1545, 3569, 3717, 4843, 5311, 5743, 6697, 6821, 54996
Gene Ontology Biological Process	GO:0042306	regulation of protein import into nucleus	0.0121333	0.125231	0.411491	1.50907	enriched	167	78	141839	3553, 4792, 23189, 948, 9472, 9516, 55612, 7124, 4088, 5295, 11030, 56892, 1956, 9688, 11142, 6469, 9368, 11261, 51561, 3326, 374403, 654, 999, 2621, 10616, 55959, 114899, 1026, 7114, 7295, 25937, 64081, 347, 652, 2737, 3479, 5530, 51715, 983, 1540, 1601, 2776, 4838, 5052, 5494, 6363, 7046, 8313, 8324, 23291, 655, 939, 1894, 2066, 2932, 3569, 3717, 3952, 4089, 5311, 5495, 5532, 5534, 5743, 7067, …
Gene Ontology Biological Process	GO:0042990	regulation of transcription factor import into nucleus	0.0122187	0.125603	0.565614	1.76053	enriched	88	42	116948	3553, 4792, 948, 9472, 9516, 7124, 4088, 5295, 56892, 51561, 374403, 999, 10616, 114899, 7114, 5530, 51715, 1540, 5052, 5494, 6363, 23291, 655, 939, 2932, 5311, 5495, 5532, 5534, 5743, 7067, 7098, 8809, 8877, 9531, 9908, 10913, 11124, 23586, 26585, 340061, 375346
BioGRID Protein Interactions	ETG5478	peptidylprolyl isomerase A	0.0123013	0.640158	0.900814	2.46161	enriched	35	20	128718	8407, 351, 84708, 5887, 1130, 5757, 5530, 29082, 387521, 3702, 8569, 54566, 310, 3717, 5534, 6647, 6809, 7334, 54458, 64708
Gene Ontology Biological Process	GO:0022600	digestive system process	0.0123397	0.126303	0.552768	1.73806	enriched	92	43	129463	948, 12, 6446, 9245, 2168, 337, 6779, 1645, 56667, 64127, 27347, 5950, 9414, 4760, 6662, 64240, 29881, 64081, 80168, 1056, 5020, 5244, 6523, 64241, 91464, 116519, 389015, 48, 949, 3784, 4883, 6869, 7421, 7429, 7430, 51738, 362, 3952, 11171, 57817, 91603, 115111, 497189
BioGRID Protein Interactions	ETG8975	ubiquitin specific peptidase 13 (isopeptidase T-3)	0.0124074	0.640158	0.943285	2.5684	enriched	31	17	84192.4	6772, 84675, 5728, 4967, 83737, 51168, 47, 4738, 1540, 7415, 7917, 51133, 51441, 54874, 55666, 83892, 340061
Gene Ontology Biological Process	GO:0006091	generation of precursor metabolites and energy	0.0126185	0.128646	0.29158	1.33854	enriched	352	132	106146	3667, 229, 10580, 55022, 10105, 9759, 8802, 51422, 57103, 5236, 9572, 29103, 9370, 2673, 10891, 3099, 805, 5213, 1350, 5018, 54541, 83943, 4967, 5500, 8987, 2647, 4718, 5167, 2819, 3953, 5257, 5507, 8604, 8801, 10165, 79178, 84269, 93974, 4720, 4729, 5232, 5467, 6233, 8013, 84701, 434, 801, 1534, 1544, 2232, 3643, 5027, 5162, 5224, 5313, 10007, 63976, 84300, 90673, 388753, 1329, 2632, 3417, 3479,…
BioGRID Protein Interactions	ETG9356	solute carrier family 22 member 6	0.0126232	0.640158	1.25075	3.49295	enriched	20	14	125640	351, 2710, 6575, 10981, 55238, 64225, 345778, 91137, 1836, 10162, 51614, 85450, 94097, 23042
BioGRID Protein Interactions	RP11-375G3.1	voltage dependent anion channel 2	0.0126544	0.640158	0.873434	2.39512	enriched	36	17	56074.9	351, 6184, 8417, 9114, 539, 578, 4723, 55847, 55967, 381, 498, 1213, 4704, 5245, 6747, 8879, 51663
Gene Ontology Biological Process	GO:0046339	diacylglycerol metabolic process	0.0128576	0.130487	1.34321	3.83131	enriched	16	10	78033.4	9489, 116255, 80168, 747, 8527, 84649, 51196, 283, 8694, 137964
BioGRID Protein Interactions	hCG_1778014	paxillin	0.0128614	0.640158	1.06134	2.89024	enriched	28	18	158168	4739, 2534, 5295, 3688, 6868, 102, 2185, 7094, 3690, 50807, 89870, 2017, 3676, 10487, 613, 3932, 5747, 5782
BioGRID Protein Interactions	ETG8826	IQ motif containing GTPase activating protein 1	0.0129547	0.640158	0.412929	1.51124	enriched	163	82	154906	6711, 667, 960, 302, 8470, 6840, 7048, 1073, 26137, 308, 2934, 9208, 26064, 4430, 9948, 79901, 3983, 5829, 87, 1499, 4008, 7168, 5500, 26136, 7874, 51474, 2317, 3326, 5566, 7169, 9414, 999, 1729, 6744, 10973, 11217, 26037, 801, 830, 4040, 11346, 23603, 26750, 57521, 832, 4643, 4644, 4660, 6285, 7170, 10096, 55589, 1601, 1828, 2017, 4645, 5595, 5604, 5906, 7798, 8976, 26030, 26130, 60312, 81, 161,…
Gene Ontology Biological Process	GO:0015732	prostaglandin transport	0.0130121	0.13171	1.51534	4.55099	enriched	15	11	130069	3553, 1906, 5608, 1244, 10257, 5027, 5020, 3952, 4843, 6578, 8792
Gene Ontology Biological Process	GO:0036230	granulocyte activation	0.0130333	0.13171	0.245982	1.27888	enriched	491	186	93968.6	6616, 960, 948, 12, 2495, 7276, 2207, 302, 1511, 2760, 5175, 4257, 5236, 2934, 3482, 10788, 1522, 3958, 6556, 25797, 81619, 3240, 929, 1992, 5707, 11010, 51806, 55904, 64114, 1116, 1471, 6590, 51316, 2212, 5269, 3303, 9961, 57020, 5337, 6282, 8987, 22875, 222487, 683, 2799, 3576, 4718, 5265, 11031, 140885, 102, 535, 671, 820, 3326, 3689, 4069, 5873, 8904, 25801, 84418, 374403, 634, 1508, 1729, 18…
Gene Ontology Biological Process	GO:0036257	multivesicular body organization	0.0130867	0.131972	0.928516	2.53075	enriched	31	16	83192.3	51652, 128866, 9525, 5873, 55048, 79720, 11267, 8027, 8766, 29082, 51534, 9798, 84313, 10015, 10254, 137492
Gene Ontology Biological Process	GO:0009306	protein secretion	0.0132017	0.132572	0.242685	1.27467	enriched	486	204	136649	3553, 2335, 7273, 2244, 3557, 2243, 6711, 2266, 6616, 1803, 27086, 948, 1401, 3667, 19, 1236, 3552, 2029, 6288, 7850, 27063, 55612, 9572, 2752, 7447, 8736, 3708, 4155, 5581, 183, 4067, 10497, 55638, 929, 1116, 3556, 7124, 3033, 5071, 5213, 5341, 7292, 11069, 23705, 3170, 4053, 5319, 5734, 9451, 64127, 1956, 2633, 3172, 7351, 9173, 9474, 57678, 114131, 307, 3566, 6504, 8398, 9324, 9971, 11119, 540…
Gene Ontology Biological Process	GO:0044088	regulation of vacuole organization	0.0133108	0.133347	0.785817	2.1942	enriched	45	24	99255.7	302, 950, 128866, 154, 9637, 23274, 25782, 22930, 51100, 5305, 5899, 79443, 64601, 29082, 57535, 8131, 23256, 5868, 7405, 8897, 10241, 23232, 57533, 200576
Gene Ontology Biological Process	GO:0000303	response to superoxide	0.0133365	0.133347	1.00001	2.71832	enriched	27	14	73156.2	948, 4780, 337, 7124, 10516, 7351, 6648, 1728, 9973, 5052, 7352, 655, 6647, 51022
Gene Ontology Biological Process	GO:0032800	receptor biosynthetic process	0.0133626	0.133347	1.05887	2.88311	enriched	24	13	64167.2	9572, 1906, 9370, 7124, 3690, 59272, 3685, 5465, 5468, 26291, 3065, 3066, 22937
Gene Ontology Biological Process	GO:0046164	alcohol catabolic process	0.0134117	0.133559	0.781831	2.18547	enriched	45	25	110144	27284, 8644, 2820, 5728, 6817, 127, 2710, 6718, 27233, 6783, 57016, 79644, 6799, 6652, 54363, 1056, 949, 3632, 217, 219, 222, 1581, 3613, 6822, 9108
BioGRID Protein Interactions	RP11-334P12.2	DExD/H-box helicase 58	0.013678	0.640158	0.95741	2.60494	enriched	30	17	95246.3	4155, 26064, 7706, 9960, 3437, 10616, 84282, 6714, 56897, 5578, 1540, 7375, 5579, 9958, 10537, 23586, 55072
Gene Ontology Biological Process	GO:0045814	negative regulation of gene expression, epigenetic	0.013692	0.136066	0.479493	1.61526	enriched	127	48	61518.2	3720, 8367, 8365, 8969, 8353, 8364, 8366, 7141, 8355, 8359, 1788, 8332, 23408, 8294, 8350, 8360, 8368, 10933, 58487, 284428, 1789, 8335, 8354, 8363, 8726, 8932, 8968, 23304, 55766, 85235, 221613, 3012, 3021, 3065, 3066, 5253, 5987, 7290, 8289, 8356, 8358, 8362, 22933, 29028, 55183, 57343, 57708, 80314
Gene Ontology Biological Process	GO:0051188	cofactor biosynthetic process	0.0138183	0.136954	0.381055	1.46383	enriched	192	80	108682	8942, 60490, 2180, 8050, 5740, 4143, 10135, 60481, 6319, 51703, 10588, 27249, 117145, 2181, 23305, 25902, 55902, 32, 27247, 2182, 9054, 84532, 130013, 4779, 79646, 93974, 211, 27235, 4337, 4682, 5162, 23498, 51522, 55750, 47, 471, 4522, 5805, 23417, 26027, 51562, 55163, 55316, 57107, 552900, 1352, 1622, 5163, 5166, 10797, 23590, 27010, 54704, 54956, 79071, 80221, 133686, 197322, 1738, 4199, 4704,…
Gene Ontology Biological Process	GO:0048514	blood vessel morphogenesis	0.0138487	0.136954	0.237887	1.26857	enriched	492	218	175428	338, 3553, 2335, 7128, 861, 4323, 1281, 3552, 7045, 1490, 7057, 302, 3248, 7048, 677, 4897, 9444, 90627, 639, 1232, 3606, 4638, 1906, 8829, 4313, 5740, 6772, 183, 7058, 7422, 10451, 1000, 4780, 5587, 5728, 6672, 350, 729, 1116, 9693, 54828, 23328, 1499, 3273, 3491, 6678, 6997, 8828, 9451, 23576, 2034, 2627, 3688, 6095, 7026, 10266, 57007, 284340, 285, 388, 2013, 3576, 6091, 6469, 55742, 64218, 22…
Gene Ontology Biological Process	GO:0015800	acidic amino acid transport	0.0138673	0.136954	1.05772	2.8798	enriched	25	15	94135.6	6506, 477, 2055, 8604, 10165, 6512, 23657, 83733, 55238, 18, 6507, 6529, 8864, 23204, 246213
Gene Ontology Biological Process	GO:0010675	regulation of cellular carbohydrate metabolic process	0.0139121	0.137105	0.471046	1.60167	enriched	122	57	128668	3667, 114897, 10580, 9759, 57103, 9572, 9370, 5581, 10891, 5071, 5341, 3170, 54541, 32, 5500, 6095, 5167, 2185, 3953, 57001, 85414, 3486, 114899, 3643, 5224, 5724, 5771, 6714, 10499, 51451, 3479, 4142, 5028, 5207, 23417, 57486, 79660, 84649, 2308, 2645, 2646, 5163, 5166, 5208, 5465, 6774, 51744, 208, 1353, 2932, 3569, 3952, 5366, 6622, 10776, 11091, 84912
Gene Ontology Biological Process	GO:0006986	response to unfolded protein	0.013944	0.137105	0.409035	1.50537	enriched	167	68	82598	7057, 5770, 64224, 2673, 3484, 4780, 8440, 5071, 5295, 467, 3303, 4000, 9451, 84236, 80279, 1639, 3576, 7466, 135138, 3326, 7094, 595, 3305, 6745, 64764, 2081, 3316, 5771, 9217, 11080, 55298, 84919, 387923, 9114, 9570, 9695, 10113, 10130, 51283, 578, 666, 3301, 3308, 5611, 7184, 10551, 11231, 25822, 26291, 27230, 54956, 201595, 1663, 3337, 7009, 7060, 7415, 7917, 8614, 9666, 9797, 26270, 30827, 5…
Gene Ontology Biological Process	GO:0010715	regulation of extracellular matrix disassembly	0.0139686	0.137105	1.47492	4.37068	enriched	15	11	196310	1803, 1471, 7042, 23332, 780, 2113, 2191, 4035, 4241, 4921, 23122
Gene Ontology Biological Process	GO:0034142	toll-like receptor 4 signaling pathway	0.0140611	0.137729	0.954974	2.5986	enriched	30	18	161607	7128, 4792, 9572, 118788, 5581, 4067, 929, 57162, 92747, 9971, 3689, 57402, 2150, 3929, 3684, 8767, 23643, 57590
Gene Ontology Biological Process	GO:0001952	regulation of cell-matrix adhesion	0.0141203	0.138027	0.525795	1.6918	enriched	96	52	266625	948, 7402, 4323, 3987, 1236, 7057, 1021, 55612, 604, 7422, 10395, 5728, 1435, 54828, 342184, 4088, 5295, 3175, 3273, 27185, 683, 2013, 2185, 1012, 2041, 8826, 23499, 340485, 1946, 6714, 9475, 9480, 23603, 90102, 347, 23332, 51057, 780, 5291, 50488, 57669, 59339, 2932, 5747, 5795, 5921, 6385, 7424, 8573, 23122, 26585, 349633
Gene Ontology Biological Process	GO:0034620	cellular response to unfolded protein	0.0141541	0.138075	0.460369	1.58466	enriched	129	55	86414.8	5770, 2673, 3484, 4780, 8440, 5071, 5295, 467, 3303, 4000, 9451, 84236, 80279, 1639, 3576, 7466, 135138, 7094, 595, 6745, 64764, 2081, 5771, 9217, 55298, 84919, 387923, 9114, 9570, 9695, 10113, 10130, 51283, 578, 666, 5611, 7184, 10551, 11231, 26291, 27230, 54956, 1663, 7009, 7415, 7917, 8614, 9666, 9797, 30827, 51360, 55062, 55161, 55432, 55741
BioGRID Protein Interactions	ETG1491	cystathionine gamma-lyase	0.0143123	0.640158	1.16511	3.20629	enriched	21	13	93785.5	9948, 5550, 27111, 5757, 47, 471, 6120, 55093, 824, 1854, 1487, 2224, 83606
Gene Ontology Biological Process	GO:0001704	formation of primary germ layer	0.0143595	0.139793	0.472445	1.60391	enriched	119	61	167430	2335, 3914, 4323, 3281, 4313, 7448, 8091, 1843, 1290, 4088, 1499, 2114, 2627, 3688, 22943, 3678, 3689, 5566, 55614, 1844, 1847, 2139, 3679, 3690, 8013, 90, 1284, 2263, 3909, 9314, 89870, 652, 1294, 1846, 6928, 84913, 123169, 1848, 3673, 3676, 3685, 3693, 3912, 4838, 7474, 8312, 8324, 57669, 79577, 79923, 343930, 655, 2138, 2821, 4087, 5460, 5573, 7403, 8289, 8320, 60412
Gene Ontology Biological Process	GO:0043620	regulation of DNA-templated transcription in response to stress	0.0144444	0.14011	0.480815	1.61739	enriched	119	50	85754.9	5687, 9774, 571, 7422, 112399, 4780, 5707, 8440, 6197, 467, 3303, 56892, 84181, 2034, 5720, 9491, 5698, 5704, 5714, 4734, 5721, 6233, 5695, 5713, 55364, 7979, 10213, 10636, 1958, 5682, 5684, 5693, 5700, 7322, 23198, 405, 3337, 3725, 5692, 7009, 7321, 8453, 8994, 9531, 10370, 22933, 25994, 51360, 54583, 55662
Gene Ontology Biological Process	GO:0050678	regulation of epithelial cell proliferation	0.0144825	0.14011	0.307115	1.3595	enriched	289	129	162629	7128, 8837, 57142, 7057, 1021, 677, 1232, 9572, 120425, 2752, 6239, 8829, 1361, 6772, 5796, 7422, 5587, 5728, 350, 7124, 4088, 8854, 9788, 26277, 1499, 4163, 6678, 8828, 64127, 1956, 6431, 7026, 4781, 6091, 6469, 10818, 130120, 675, 5797, 10413, 26051, 28984, 79031, 93974, 595, 634, 654, 1012, 1739, 3690, 5467, 6662, 8013, 54959, 55959, 1030, 2118, 2263, 3397, 5629, 7049, 26257, 54206, 57521, 640…
Gene Ontology Biological Process	GO:0048002	antigen processing and presentation of peptide antigen	0.0144984	0.14011	0.392294	1.48037	enriched	179	72	82934.6	948, 2207, 5687, 6556, 5707, 4012, 1510, 1781, 3105, 3797, 5720, 1514, 1639, 9491, 4688, 5698, 5704, 5714, 130340, 3112, 3134, 5721, 9371, 10120, 10484, 50489, 3122, 3140, 3798, 5695, 5713, 51164, 54209, 64167, 1520, 1636, 3111, 3835, 7979, 8773, 10213, 22920, 84643, 1062, 3108, 3119, 3120, 3685, 3693, 5641, 5682, 5684, 5693, 5700, 7879, 9554, 23198, 161, 162, 163, 1213, 1783, 2210, 3113, 3133, 3…
BioGRID Protein Interactions	RP11-328C17.1	dual specificity phosphatase 22	0.0148146	0.640158	0.523342	1.68766	enriched	98	46	125675	8407, 9444, 2770, 283635, 5793, 2775, 3295, 56947, 57222, 11261, 3241, 1496, 10424, 124583, 8773, 9470, 23780, 23787, 25814, 80777, 285193, 2776, 3632, 5494, 5906, 6729, 10672, 10857, 10890, 23395, 57707, 81542, 404093, 381, 2771, 5868, 5878, 51299, 51552, 54499, 54927, 56940, 79877, 151195, 387882, 728378
Gene Ontology Biological Process	GO:0019217	regulation of fatty acid metabolic process	0.014866	0.142972	0.571395	1.77073	enriched	80	39	111512	3667, 51422, 8050, 9370, 10891, 2168, 337, 32, 2170, 51141, 85414, 33, 634, 1268, 8013, 5162, 254013, 672, 23417, 79602, 84649, 116519, 345, 3692, 5163, 5166, 5465, 5468, 5565, 54704, 208, 341, 551, 1738, 5563, 5743, 6622, 22937, 80025
Gene Ontology Biological Process	GO:0033189	response to vitamin A	0.0149674	0.142972	1.2946	3.64952	enriched	17	11	105583	5914, 8854, 5467, 1788, 5244, 383, 1789, 5468, 847, 1543, 57817
Gene Ontology Biological Process	GO:0097530	granulocyte migration	0.0149698	0.142972	0.477778	1.61249	enriched	117	51	128258	3553, 6367, 5144, 3554, 1236, 3552, 2207, 7057, 6288, 6364, 120425, 1906, 3958, 10451, 9948, 1435, 5319, 5734, 414062, 284340, 683, 3576, 6504, 51561, 3689, 6376, 6846, 57402, 6359, 8995, 3929, 6358, 7369, 57580, 1441, 3579, 6349, 6360, 7042, 1240, 5595, 6363, 23604, 728, 3735, 7060, 10344, 11314, 51135, 51192, 57118
Gene Ontology Biological Process	GO:0032094	response to food	0.0149753	0.142972	0.842859	2.323	enriched	37	18	104804	1373, 8915, 8195, 2691, 29937, 80763, 583, 5020, 5465, 51738, 1543, 2520, 2538, 3952, 6566, 9607, 65084, 340204
Gene Ontology Biological Process	GO:0070542	response to fatty acid	0.0150078	0.142972	0.584872	1.79476	enriched	77	38	131142	338, 948, 1373, 1236, 1490, 55022, 2180, 1906, 9370, 5581, 8644, 10891, 7292, 9076, 1646, 5734, 7351, 5444, 9971, 2170, 51141, 2867, 5724, 6714, 7049, 5020, 7520, 65985, 84649, 5166, 5468, 6363, 847, 891, 1385, 3399, 5563, 5743
Gene Ontology Biological Process	GO:0046824	positive regulation of nucleocytoplasmic transport	0.0150448	0.142972	0.480749	1.61729	enriched	114	55	143098	3553, 23189, 9472, 7124, 4088, 5295, 11030, 56892, 1956, 9688, 6469, 51561, 3326, 5566, 654, 999, 2621, 4734, 10616, 55959, 10411, 652, 2737, 3479, 4193, 5530, 6934, 983, 1601, 4838, 5494, 6363, 7046, 55781, 939, 1894, 2066, 2932, 3569, 3717, 3952, 4089, 5532, 5534, 5743, 7098, 8809, 8877, 9531, 10913, 23586, 26585, 51366, 340061, 375346
Gene Ontology Biological Process	GO:1905331	negative regulation of morphogenesis of an epithelium	0.0150545	0.142972	1.42381	4.15293	enriched	18	14	231477	6772, 5728, 7124, 1499, 85407, 6909, 90102, 652, 23332, 6495, 7474, 655, 23122, 26585
Gene Ontology Biological Process	GO:0006970	response to osmotic stress	0.0150609	0.142972	0.614004	1.84782	enriched	69	36	160072	677, 4638, 825, 3176, 7124, 5269, 9076, 9181, 10725, 1956, 27347, 2185, 3326, 9819, 8531, 5243, 6652, 54206, 5020, 5244, 7520, 51562, 91862, 3673, 5603, 6513, 51719, 92241, 310, 366, 551, 5311, 5743, 6750, 7098, 130497
Gene Ontology Biological Process	GO:0010906	regulation of glucose metabolic process	0.0150866	0.142972	0.524385	1.68942	enriched	96	45	122041	3667, 114897, 10580, 57103, 9572, 9370, 10891, 5071, 3170, 32, 5500, 6095, 5167, 3953, 57001, 85414, 3486, 114899, 3643, 5771, 6714, 10499, 51451, 3479, 5207, 23417, 57486, 79660, 84649, 2308, 2645, 2646, 5163, 5166, 5208, 5465, 208, 1353, 2932, 3569, 3952, 5366, 10776, 11091, 84912
BioGRID Protein Interactions	ETG84937	zinc and ring finger 1	0.0151213	0.640158	1.18708	3.27748	enriched	20	13	86148.9	2752, 477, 57552, 476, 223082, 10971, 7322, 57505, 84937, 7321, 7334, 9397, 80746
Gene Ontology Biological Process	GO:1903729	regulation of plasma membrane organization	0.015355	0.144482	0.579552	1.78524	enriched	77	40	183590	6711, 5583, 10580, 55022, 5581, 91461, 64114, 8650, 5295, 2181, 1956, 2633, 3688, 51100, 57120, 1739, 50807, 8997, 54209, 391, 3799, 7042, 8417, 8766, 26119, 163882, 1601, 7429, 7430, 8976, 10551, 23671, 57628, 1213, 1445, 5525, 6809, 9482, 23433, 27237
BioGRID Protein Interactions	ETG2185	protein tyrosine kinase 2 beta	0.0154686	0.640158	0.848314	2.33571	enriched	38	24	158392	4739, 2534, 2934, 4137, 4067, 5829, 8853, 1956, 30011, 2185, 3689, 7094, 2885, 3690, 3716, 6714, 57605, 2064, 8932, 9821, 5921, 8935, 9564, 10015
BioGRID Protein Interactions	CTD-2522E6.1	ubiquitin like modifier activating enzyme 1	0.0154785	0.640158	0.648761	1.91317	enriched	61	31	118133	2673, 9688, 10477, 9521, 7511, 27338, 51619, 471, 10083, 5595, 7322, 7430, 9836, 11065, 29089, 51465, 51520, 392, 1503, 3093, 4931, 7321, 7328, 7334, 7347, 9246, 10015, 10537, 54926, 55666, 92912
Gene Ontology Biological Process	GO:0042346	positive regulation of NF-kappaB import into nucleus	0.0155105	0.145658	1.06894	2.91229	enriched	23	13	118587	3553, 7124, 56892, 51561, 10616, 6363, 939, 5743, 7098, 8809, 8877, 10913, 26585
Gene Ontology Biological Process	GO:0045622	regulation of T-helper cell differentiation	0.0156714	0.146594	0.94362	2.56926	enriched	30	18	141842	3606, 604, 942, 5914, 7292, 84695, 3566, 9655, 51561, 3662, 8995, 8767, 246778, 4092, 6363, 3142, 3569, 149233
Gene Ontology Biological Process	GO:1901661	quinone metabolic process	0.0158283	0.147772	0.893762	2.44431	enriched	32	17	74023.6	8644, 1645, 1646, 127, 84869, 57016, 27235, 873, 3156, 57107, 1109, 23590, 4704, 8529, 56997, 57834, 80219
BioGRID Protein Interactions	RP1-14O9.1	MAGE family member D2	0.0158382	0.641596	0.92072	2.5111	enriched	31	17	78585.1	7277, 3326, 2774, 22803, 26058, 2289, 2778, 23741, 163126, 3337, 4673, 4691, 5286, 9867, 54780, 55188, 84790
Gene Ontology Biological Process	GO:0050854	regulation of antigen receptor-mediated signaling pathway	0.0159182	0.148321	0.74674	2.11011	enriched	46	25	117076	5583, 1236, 57181, 3958, 4067, 8915, 1997, 5621, 2633, 8934, 5074, 634, 1845, 10892, 5771, 100, 1540, 5788, 7430, 9404, 3932, 5579, 5795, 11314, 56940
BioGRID Protein Interactions	ETG8648	nuclear receptor coactivator 1	0.0159335	0.641596	0.65286	1.92103	enriched	61	36	181201	4929, 196, 10891, 2099, 5914, 2114, 3170, 2353, 6605, 8805, 2908, 9971, 8856, 83737, 595, 4790, 7080, 10499, 672, 7003, 8202, 2113, 2308, 5465, 5468, 5930, 6774, 7421, 405, 2100, 3725, 7067, 7415, 51133, 51366, 54843
BioGRID Protein Interactions	P/OKcl.19	ubiquitin conjugating enzyme E2 V1	0.0159403	0.641596	0.715364	2.04493	enriched	51	27	111431	8407, 7052, 9781, 7336, 23201, 54986, 85363, 196403, 526, 7681, 9604, 9736, 10971, 7791, 22888, 7879, 10277, 11065, 84937, 331, 3093, 7334, 7347, 7358, 9666, 81567, 91445
Gene Ontology Biological Process	GO:0055006	cardiac cell development	0.0159586	0.148409	0.637508	1.89176	enriched	64	35	169802	7273, 9472, 8470, 4629, 1906, 183, 7422, 2274, 7919, 4000, 9474, 4205, 10252, 4624, 10611, 182, 5629, 6546, 7049, 91807, 652, 3479, 6443, 983, 5156, 10529, 376132, 891, 4089, 4628, 6926, 27250, 57817, 80206, 84665
Gene Ontology Biological Process	GO:1903076	regulation of protein localization to plasma membrane	0.0160304	0.148581	0.617926	1.85508	enriched	67	35	177805	6711, 5583, 10580, 55022, 5581, 91461, 64114, 8650, 5295, 2181, 1956, 2633, 3688, 57120, 1739, 8997, 54209, 391, 3799, 8417, 8766, 26119, 163882, 1601, 7429, 7430, 10551, 57628, 1213, 1445, 5525, 6809, 9482, 23433, 27237
Gene Ontology Biological Process	GO:0090303	positive regulation of wound healing	0.0160942	0.148581	0.737008	2.08967	enriched	48	25	178824	23189, 948, 7057, 7048, 8613, 4638, 6239, 825, 1361, 5581, 7448, 4780, 350, 5341, 3273, 22875, 130120, 5467, 2152, 7391, 196527, 2161, 5340, 10855, 2149
Gene Ontology Biological Process	GO:0045860	positive regulation of protein kinase activity	0.0161222	0.148581	0.237039	1.26749	enriched	476	208	152868	3553, 9770, 1236, 7057, 7048, 51429, 2889, 6288, 5770, 2180, 9043, 51422, 51776, 3606, 23118, 493, 1906, 9370, 1326, 6556, 183, 7422, 10920, 51704, 994, 5608, 1116, 1435, 7124, 7852, 9693, 23531, 805, 23328, 154, 1191, 3491, 3656, 5319, 6997, 8491, 11214, 55012, 56892, 64127, 1600, 1956, 6868, 80310, 84962, 284340, 2013, 4216, 10818, 51561, 221472, 2185, 2549, 3326, 4217, 5566, 5618, 8737, 28984,…
Gene Ontology Biological Process	GO:0006165	nucleoside diphosphate phosphorylation	0.0161234	0.148581	0.55519	1.74227	enriched	85	38	99486.4	229, 9759, 51422, 57103, 5236, 10891, 3099, 5213, 54541, 4967, 2819, 129607, 5232, 3643, 5027, 5224, 5313, 10201, 3479, 5207, 5209, 158067, 2645, 3692, 5208, 5465, 6774, 9611, 26289, 205, 405, 957, 2023, 2821, 5315, 5563, 29922, 122481
Gene Ontology Biological Process	GO:0007043	cell-cell junction assembly	0.0161325	0.148581	0.532241	1.70274	enriched	91	46	192072	5583, 287, 1003, 183, 83660, 9948, 56288, 7124, 84612, 9076, 9231, 10266, 9971, 2702, 5566, 7094, 8502, 928, 1739, 4867, 9475, 59272, 143162, 324, 1636, 5578, 6904, 7082, 91862, 1828, 2706, 7855, 23114, 57493, 149461, 81, 402, 1495, 1894, 6801, 10015, 10207, 79977, 125111, 153562, 100506658
Gene Ontology Biological Process	GO:0045940	positive regulation of steroid metabolic process	0.0162222	0.149119	1.08047	2.94606	enriched	23	13	117478	3553, 9572, 10891, 183, 337, 7124, 654, 6770, 9619, 26119, 116519, 185, 341
BioGRID Protein Interactions	HSPC228	vesicle trafficking 1	0.0162478	0.645312	1.35395	3.87267	enriched	16	11	154943	51652, 351, 1615, 7511, 528, 51562, 2017, 5595, 1738, 4199, 54550
Gene Ontology Biological Process	GO:0032680	regulation of tumor necrosis factor production	0.0163186	0.149718	0.505981	1.65861	enriched	100	44	117888	7128, 27086, 948, 2207, 7057, 26137, 9370, 929, 5914, 5295, 1191, 9181, 64127, 6504, 9971, 51561, 671, 8737, 2621, 914, 3929, 5724, 54206, 7096, 8767, 23643, 55773, 5004, 6363, 9261, 51465, 51738, 84868, 3066, 3133, 3717, 3952, 5987, 6693, 7098, 10392, 10564, 29108, 54440
Gene Ontology Biological Process	GO:1901658	glycosyl compound catabolic process	0.0164933	0.150029	0.823628	2.27875	enriched	37	18	94113.4	51733, 4907, 22875, 7378, 10930, 9583, 2629, 191, 2519, 51071, 51251, 100, 978, 2517, 4860, 56953, 57733, 151531
Gene Ontology Biological Process	GO:0046034	ATP metabolic process	0.0164976	0.150029	0.348807	1.41738	enriched	230	83	81672.4	4625, 229, 55022, 10105, 9759, 29789, 51422, 57103, 5236, 29103, 10891, 3099, 477, 518, 5213, 1350, 3303, 54541, 4967, 517, 4718, 481, 535, 2819, 4624, 10165, 93974, 4720, 4729, 5232, 50617, 84701, 271, 514, 526, 3643, 5027, 5224, 5313, 7114, 56975, 84300, 388753, 1329, 3479, 5207, 5209, 539, 983, 1352, 2645, 3692, 4709, 4723, 4724, 5208, 5465, 6774, 9611, 26289, 29796, 55967, 205, 272, 405, 498,…
BioGRID Protein Interactions	ETG4091	SMAD family member 6	0.0166875	0.645312	0.842238	2.32156	enriched	38	24	156664	57162, 3838, 4069, 83737, 4734, 6935, 10120, 23327, 90, 8237, 91, 10617, 63893, 64750, 4092, 7046, 8848, 11060, 93, 1487, 4089, 9958, 11171, 57154
Gene Ontology Biological Process	GO:0001936	regulation of endothelial cell proliferation	0.0166898	0.151093	0.514402	1.67264	enriched	97	47	152401	7057, 1232, 8829, 6772, 7422, 5587, 350, 7124, 8854, 6678, 8828, 7026, 5797, 26051, 28984, 79031, 93974, 654, 1012, 3690, 5629, 57521, 79805, 652, 2152, 5578, 6776, 84913, 383, 7046, 7474, 7498, 51738, 55109, 55333, 283, 405, 498, 650, 858, 1960, 2324, 3725, 3952, 7060, 7424, 10344
BioGRID Protein Interactions	HT033	arginine and serine rich protein 1	0.017059	0.651713	1.2704	3.56229	enriched	17	11	112077	351, 1781, 55147, 10419, 54809, 11052, 3673, 57380, 7398, 80011, 221830
Gene Ontology Biological Process	GO:0030857	negative regulation of epithelial cell differentiation	0.0170925	0.152316	0.841355	2.31951	enriched	37	21	161794	6772, 2487, 1499, 6431, 130120, 10413, 595, 6662, 6935, 182, 3397, 3280, 4838, 7498, 2932, 3596, 4855, 6926, 8626, 79977, 130497
Gene Ontology Biological Process	GO:0002064	epithelial cell development	0.0171116	0.152316	0.362869	1.43745	enriched	194	91	180872	3553, 5144, 1021, 2889, 57103, 639, 4301, 9370, 1003, 2099, 2355, 5914, 1471, 7124, 9693, 10116, 9076, 1499, 3169, 3175, 3295, 10653, 57835, 4233, 7431, 9688, 5962, 9368, 10818, 2317, 9414, 26051, 654, 2150, 5624, 6662, 6768, 8419, 8826, 22862, 25932, 182, 271, 1026, 3397, 5629, 9475, 9480, 10411, 652, 1419, 4643, 5908, 6382, 7082, 51057, 56913, 57619, 389015, 631, 2022, 5906, 5991, 7430, 7474, 7…
Gene Ontology Biological Process	GO:0050858	negative regulation of antigen receptor-mediated signaling pathway	0.0172951	0.153663	1.1286	3.09132	enriched	21	13	108397	3958, 1997, 5621, 2633, 5074, 634, 1845, 5771, 7430, 9404, 5795, 11314, 56940
Gene Ontology Biological Process	GO:0003158	endothelium development	0.017358	0.153935	0.477105	1.6114	enriched	111	55	210056	3553, 5144, 27086, 2889, 5175, 90627, 4301, 8829, 1003, 30061, 7124, 9693, 9076, 1499, 4233, 7026, 388, 5962, 2702, 9414, 26051, 634, 654, 2150, 5624, 6935, 25932, 90, 182, 3084, 3397, 5629, 9475, 10411, 652, 5908, 7082, 55273, 84913, 2022, 5906, 7430, 7498, 7716, 57493, 83605, 93, 4089, 4855, 7132, 26084, 81575, 81792, 91663, 153562
Gene Ontology Biological Process	GO:0032609	interferon-gamma production	0.0174207	0.15411	0.500849	1.65012	enriched	100	45	122477	3553, 5144, 1236, 3606, 6556, 929, 5914, 7124, 7292, 5621, 9173, 6504, 9971, 11119, 51561, 29126, 2150, 2621, 914, 11118, 3394, 8767, 10666, 22914, 90865, 246778, 3702, 4049, 7474, 7855, 51744, 84868, 3113, 3454, 3592, 3623, 5987, 7098, 8320, 8809, 10225, 11035, 29108, 54440, 149233
Gene Ontology Biological Process	GO:0002825	regulation of T-helper 1 type immune response	0.0175505	0.154781	1.08077	2.94694	enriched	22	13	136807	6556, 7292, 9173, 3566, 9655, 51561, 8767, 90865, 246778, 6363, 84868, 3142, 149233
Gene Ontology Biological Process	GO:0042448	progesterone metabolic process	0.0176265	0.155165	1.27681	3.58519	enriched	16	10	123560	174, 8644, 10891, 1645, 1646, 1586, 6716, 10948, 1958, 6777
Gene Ontology Biological Process	GO:0040017	positive regulation of locomotion	0.0177755	0.156189	0.244021	1.27637	enriched	437	189	181325	2335, 27086, 9732, 3554, 4323, 1236, 3552, 57142, 7057, 7048, 7803, 8613, 2651, 9759, 63940, 9043, 4638, 6364, 1906, 6239, 8829, 3958, 5581, 183, 4067, 7422, 7448, 4780, 5587, 1235, 1435, 7124, 8650, 9693, 51652, 54828, 4088, 5295, 23328, 57698, 128866, 199, 3175, 3491, 5091, 6678, 6997, 8828, 1956, 3674, 4233, 6868, 57007, 80310, 284340, 388, 3480, 3576, 5962, 6504, 9525, 51561, 102, 2185, 3678,…
Gene Ontology Biological Process	GO:0032200	telomere organization	0.0179324	0.157271	0.410241	1.50718	enriched	160	63	91629.7	3183, 6672, 286053, 26277, 1499, 5570, 8367, 8365, 4216, 5983, 7874, 170506, 675, 3326, 7014, 8353, 8364, 8366, 79991, 5889, 8355, 8359, 50485, 56655, 5558, 6714, 7013, 79677, 201516, 548593, 3184, 5981, 7520, 8294, 8350, 8360, 8368, 5595, 8290, 8354, 8363, 8658, 8968, 23049, 26354, 79035, 92345, 140609, 2072, 3021, 4751, 5588, 6119, 8356, 8358, 8362, 9887, 10714, 26272, 55183, 80351, 84464, 85456
Gene Ontology Biological Process	GO:0042991	transcription factor import into nucleus	0.0179718	0.157271	0.531463	1.70142	enriched	89	42	118453	3553, 4792, 948, 9472, 9516, 7124, 4088, 5295, 56892, 51561, 374403, 999, 10616, 114899, 7114, 5530, 51715, 1540, 5052, 5494, 6363, 23291, 655, 939, 2932, 5311, 5495, 5532, 5534, 5743, 7067, 7098, 8809, 8877, 9531, 9908, 10913, 11124, 23586, 26585, 340061, 375346
Gene Ontology Biological Process	GO:0002283	neutrophil activation involved in immune response	0.0180592	0.157271	0.23678	1.26716	enriched	481	181	92870	6616, 960, 948, 12, 2495, 7276, 2207, 302, 1511, 2760, 5175, 4257, 5236, 2934, 3482, 10788, 1522, 3958, 6556, 25797, 81619, 3240, 929, 1992, 5707, 11010, 51806, 64114, 1116, 1471, 6590, 51316, 2212, 5269, 3303, 9961, 57020, 5337, 6282, 8987, 22875, 222487, 683, 2799, 4718, 5265, 11031, 140885, 102, 535, 671, 820, 3326, 3689, 4069, 5873, 8904, 25801, 84418, 374403, 634, 1508, 1729, 1823, 2357, 479…
Gene Ontology Biological Process	GO:0043312	neutrophil degranulation	0.0180592	0.157271	0.23678	1.26716	enriched	481	181	92870	6616, 960, 948, 12, 2495, 7276, 2207, 302, 1511, 2760, 5175, 4257, 5236, 2934, 3482, 10788, 1522, 3958, 6556, 25797, 81619, 3240, 929, 1992, 5707, 11010, 51806, 64114, 1116, 1471, 6590, 51316, 2212, 5269, 3303, 9961, 57020, 5337, 6282, 8987, 22875, 222487, 683, 2799, 4718, 5265, 11031, 140885, 102, 535, 671, 820, 3326, 3689, 4069, 5873, 8904, 25801, 84418, 374403, 634, 1508, 1729, 1823, 2357, 479…
Gene Ontology Biological Process	GO:0006958	complement activation, classical pathway	0.0180631	0.157271	0.87677	2.40313	enriched	32	17	89519.3	725, 4153, 716, 710, 722, 729, 1191, 730, 3426, 717, 731, 732, 715, 720, 721, 1604, 4179
BioGRID Protein Interactions	UNQ769/PRO1563	ADAM metallopeptidase with thrombospondin type 1 motif 4	0.0182536	0.670842	1.10656	3.02393	enriched	23	15	175601	5890, 7277, 5889, 80144, 81027, 23405, 4017, 9778, 4126, 331, 9509, 54903, 57448, 89978, 91746
BioGRID Protein Interactions	RP1-28C20.2	EPM2A, laforin glucan phosphatase	0.0183038	0.670842	1.23064	3.42341	enriched	17	10	92164.8	7957, 27247, 5507, 5565, 378884, 2932, 5315, 5563, 7334, 10042
Gene Ontology Biological Process	GO:1904035	regulation of epithelial cell apoptotic process	0.0184175	0.159926	0.621188	1.86114	enriched	64	33	134020	7128, 2244, 2243, 2266, 8837, 7057, 677, 2934, 8644, 10891, 4780, 6431, 10266, 7466, 8405, 28984, 2621, 4760, 2309, 6272, 6934, 79155, 196527, 356, 666, 831, 26291, 958, 3569, 3596, 3717, 27250, 51129
Gene Ontology Biological Process	GO:0046031	ADP metabolic process	0.018435	0.159926	0.581097	1.788	enriched	74	34	104754	229, 9759, 51422, 57103, 5236, 10891, 3099, 204, 5213, 54541, 4967, 2819, 5232, 3643, 5027, 5224, 5313, 3479, 5207, 5209, 2645, 3692, 5208, 5465, 6774, 9611, 26289, 272, 405, 957, 2023, 2821, 5315, 5563
Gene Ontology Biological Process	GO:0031331	positive regulation of cellular catabolic process	0.0185258	0.160423	0.269928	1.30987	enriched	357	147	114189	3553, 7128, 255488, 3667, 5687, 51429, 677, 25897, 58476, 5770, 678, 2168, 3099, 4780, 5587, 5707, 5728, 154214, 337, 996, 7124, 1612, 5071, 9781, 60592, 154, 1191, 3303, 23274, 23677, 13, 2729, 5720, 7957, 10769, 25782, 27185, 5962, 9491, 9655, 22930, 51100, 2185, 2819, 5698, 5704, 5714, 7336, 54543, 93974, 440275, 5305, 5721, 5899, 6233, 79443, 2629, 3643, 5027, 5695, 5713, 7942, 9604, 10411, 8…
Gene Ontology Biological Process	GO:0019079	viral genome replication	0.0185746	0.160554	0.476467	1.61037	enriched	110	47	103930	5093, 5359, 10318, 8091, 6590, 7124, 7913, 5071, 940, 9474, 3576, 4774, 8411, 8934, 2494, 10475, 440275, 2621, 8638, 5629, 9217, 9475, 10410, 64848, 2332, 3669, 4599, 8519, 4938, 5297, 6041, 6732, 6733, 6780, 56829, 63901, 103, 1487, 5288, 5868, 7342, 7415, 9218, 10450, 10465, 64710, 91543
Gene Ontology Biological Process	GO:0008654	phospholipid biosynthetic process	0.0187013	0.160777	0.30559	1.35743	enriched	271	115	108878	65977, 3667, 5320, 54947, 5359, 9489, 5728, 10554, 55697, 5295, 2181, 5319, 5867, 23446, 56910, 3635, 5336, 5337, 8760, 57678, 84962, 161247, 8398, 9663, 9971, 10818, 26751, 80821, 2170, 2549, 2819, 8904, 56895, 57515, 58488, 79644, 116150, 126969, 1457, 2885, 5279, 5305, 5467, 8821, 8871, 9362, 253558, 256987, 2171, 2263, 5322, 9468, 23175, 55224, 55361, 3417, 3631, 8395, 10400, 10654, 51099, 51…
Gene Ontology Biological Process	GO:0017004	cytochrome complex assembly	0.0189231	0.162392	0.912979	2.49173	enriched	30	14	61018.8	55245, 55744, 84300, 388753, 116228, 100303755, 1352, 10063, 29796, 1353, 28958, 29090, 84275, 389203
Gene Ontology Biological Process	GO:0097300	programmed necrotic cell death	0.0190099	0.162845	0.755607	2.1289	enriched	42	20	79960.7	8837, 10105, 841, 929, 7124, 9181, 4217, 8737, 6233, 8531, 10616, 23643, 356, 666, 1540, 834, 5836, 7098, 11035, 22933
Gene Ontology Biological Process	GO:1901616	organic hydroxy compound catabolic process	0.0191143	0.163446	0.631392	1.88023	enriched	61	31	103140	1591, 27284, 8644, 2820, 5728, 6817, 127, 2710, 6718, 27233, 6783, 57016, 4051, 79644, 6799, 1579, 6652, 54363, 1056, 949, 3632, 4128, 26002, 217, 219, 222, 1581, 3613, 6822, 8529, 9108
Gene Ontology Biological Process	GO:1903362	regulation of cellular protein catabolic process	0.0192612	0.164066	0.314886	1.3701	enriched	259	106	108949	7128, 255488, 302, 5687, 25897, 9683, 4780, 5707, 5728, 154214, 996, 6201, 5071, 9781, 1191, 3303, 23274, 2729, 5720, 10769, 27185, 80279, 5962, 6135, 6469, 9491, 9655, 29843, 2185, 3326, 5566, 5698, 5704, 5714, 5887, 7336, 79031, 93974, 2768, 5721, 6233, 7337, 9097, 2629, 5695, 5713, 9604, 84300, 2332, 4193, 6790, 7979, 10213, 10221, 11011, 28951, 51434, 55872, 90865, 150684, 701, 983, 1601, 409…
Gene Ontology Biological Process	GO:0034381	plasma lipoprotein particle clearance	0.0192822	0.164066	0.871162	2.38969	enriched	33	17	107922	338, 948, 302, 9370, 3990, 9971, 55937, 26119, 84649, 345, 949, 10938, 26291, 29116, 341, 1445, 9388
Gene Ontology Biological Process	GO:0045649	regulation of macrophage differentiation	0.0192898	0.164066	1.13019	3.09623	enriched	20	13	111514	3976, 9370, 841, 1435, 8737, 5771, 5578, 10221, 140685, 3398, 3623, 4920, 146433
Gene Ontology Biological Process	GO:1904589	regulation of protein import	0.0193943	0.164455	0.38034	1.46278	enriched	170	78	140189	3553, 4792, 23189, 948, 9472, 9516, 55612, 7124, 4088, 5295, 11030, 56892, 1956, 9688, 11142, 6469, 9368, 11261, 51561, 3326, 374403, 654, 999, 2621, 10616, 55959, 114899, 1026, 7114, 7295, 25937, 64081, 347, 652, 2737, 3479, 5530, 51715, 983, 1540, 1601, 2776, 4838, 5052, 5494, 6363, 7046, 8313, 8324, 23291, 655, 939, 1894, 2066, 2932, 3569, 3717, 3952, 4089, 5311, 5495, 5532, 5534, 5743, 7067, …
Gene Ontology Biological Process	GO:0060416	response to growth hormone	0.0194043	0.164455	0.844921	2.32779	enriched	35	19	143948	1373, 5770, 4067, 5829, 5295, 5618, 6770, 6776, 10626, 54741, 87178, 5595, 6774, 6777, 51738, 55777, 3717, 5617, 5747
[truncated: 8,758 more rows]

## Sheet: REVIGO Input
Geneset.ID	P.value
GO:0050746	0.000424625
GO:0034375	6.40998e-05
[truncated: 247 more rows]
