# Supplementary material for: Refined read‐out: The hUHRF1 Tandem‐Tudor domain prefers binding to histone H3 tails containing K4me1 in the context of H3K9me2/3
Source: Protein Sci. 2023 Sep 1;32(9):e4760. doi: 10.1002/pro.4760 (PMC10464304; doi:10.1002/pro.4760)
Supplement: Supplementary file 4 — SUPPLEMENTAL FILE 3. TSSs of genes with ≥2‐fold change in expression (HepG2 vs. Liver). [file PRO-32-e4760-s002.xlsx]

## Sheet: Down0.5-InHepG2_over1000liver
chr	start	end	pTPM (liver)	pTPM (HepG2)	ratio H/L	Gene name
chr4	71788055	71788056	4655.3	0.001	2.14809e-07	GC
chr4	71746770	71746773	4655.3	0.001	2.14809e-07	GC
chr4	71756785	71756831	4655.3	0.001	2.14809e-07	GC
chr4	71758111	71758129	4655.3	0.001	2.14809e-07	GC
chr4	71763915	71763930	4655.3	0.001	2.14809e-07	GC
chr4	71765545	71765561	4655.3	0.001	2.14809e-07	GC
chr4	71765601	71765618	4655.3	0.001	2.14809e-07	GC
chr4	71784070	71784085	4655.3	0.001	2.14809e-07	GC
chr4	71804050	71804050	4655.3	0.001	2.14809e-07	GC
chr4	99314625	99314625	3264.5	0.001	3.06326e-07	ADH1B
chr4	99316242	99316247	3264.5	0.001	3.06326e-07	ADH1B
chr4	99316049	99316067	3264.5	0.001	3.06326e-07	ADH1B
chr4	99321378	99321389	3264.5	0.001	3.06326e-07	ADH1B
chr4	99321393	99321407	3264.5	0.001	3.06326e-07	ADH1B
chr4	99321441	99321444	3264.5	0.001	3.06326e-07	ADH1B
chr3	186663647	186663649	3048.1	0.001	3.28073e-07	HRG
chr3	186665990	186665990	3048.1	0.001	3.28073e-07	HRG
chr3	186666004	186666020	3048.1	0.001	3.28073e-07	HRG
chr3	186671673	186671682	3048.1	0.001	3.28073e-07	HRG
chr3	186671729	186671748	3048.1	0.001	3.28073e-07	HRG
chr3	186672791	186672805	3048.1	0.001	3.28073e-07	HRG
chr3	186672818	186672820	3048.1	0.001	3.28073e-07	HRG
chr3	186672826	186672835	3048.1	0.001	3.28073e-07	HRG
chr3	186675115	186675126	3048.1	0.001	3.28073e-07	HRG
chr3	186677081	186677125	3048.1	0.001	3.28073e-07	HRG
chr3	186677137	186677146	3048.1	0.001	3.28073e-07	HRG
chr3	186677149	186677168	3048.1	0.001	3.28073e-07	HRG
chr3	186677187	186677202	3048.1	0.001	3.28073e-07	HRG
chr3	186677245	186677257	3048.1	0.001	3.28073e-07	HRG
chr3	186677312	186677320	3048.1	0.001	3.28073e-07	HRG
chr3	186677347	186677351	3048.1	0.001	3.28073e-07	HRG
chr3	186663902	186663912	3048.1	0.001	3.28073e-07	HRG
chr3	186677433	186677462	3048.1	0.001	3.28073e-07	HRG
chr7	99780031	99780045	2094.2	0.001	4.77509e-07	CYP3A4
chr7	99784176	99784190	2094.2	0.001	4.77509e-07	CYP3A4
chr7	99784262	99784292	2094.2	0.001	4.77509e-07	CYP3A4
chr7	99784314	99784327	2094.2	0.001	4.77509e-07	CYP3A4
chr1	159587818	159587835	2008.7	0.001	4.97834e-07	APCS
chr1	159581495	159581535	2008.7	0.001	4.97834e-07	APCS
chr4	99290976	99290991	1519	0.001	6.58328e-07	ADH1A
chr4	99352738	99352751	1148.7	0.001	8.70549e-07	ADH1C
chr4	99352755	99352765	1148.7	0.001	8.70549e-07	ADH1C
chr4	99353879	99353882	1148.7	0.001	8.70549e-07	ADH1C
chr1	119764601	119764611	1375.9	0.1	7.26797e-05	HMGCS2
chr1	119776504	119776510	1375.9	0.1	7.26797e-05	HMGCS2
chr1	119752667	119752676	1375.9	0.1	7.26797e-05	HMGCS2
chr1	119755591	119755597	1375.9	0.1	7.26797e-05	HMGCS2
chr1	119768896	119768913	1375.9	0.1	7.26797e-05	HMGCS2
chr1	119768931	119768932	1375.9	0.1	7.26797e-05	HMGCS2
chr9	101425494	101425504	6242	0.8	0.000128164	ALDOB
chr9	101428468	101428493	6242	0.8	0.000128164	ALDOB
chr9	101421662	101421668	6242	0.8	0.000128164	ALDOB
chr9	101421720	101421738	6242	0.8	0.000128164	ALDOB
chr9	101421749	101421756	6242	0.8	0.000128164	ALDOB
chr9	101421761	101421761	6242	0.8	0.000128164	ALDOB
chr9	101421796	101421810	6242	0.8	0.000128164	ALDOB
chr9	101421845	101421860	6242	0.8	0.000128164	ALDOB
chr9	101421906	101421910	6242	0.8	0.000128164	ALDOB
chr9	101424967	101425015	6242	0.8	0.000128164	ALDOB
chr9	101425488	101425496	6242	0.8	0.000128164	ALDOB
chr9	101425507	101425509	6242	0.8	0.000128164	ALDOB
chr9	101425539	101425542	6242	0.8	0.000128164	ALDOB
chr9	101425569	101425581	6242	0.8	0.000128164	ALDOB
chr9	101425618	101425626	6242	0.8	0.000128164	ALDOB
chr9	101426604	101426640	6242	0.8	0.000128164	ALDOB
chr9	101427631	101427648	6242	0.8	0.000128164	ALDOB
chr9	101429833	101429856	6242	0.8	0.000128164	ALDOB
chr9	101430862	101430887	6242	0.8	0.000128164	ALDOB
chr9	101435761	101435780	6242	0.8	0.000128164	ALDOB
chr9	101442373	101442388	6242	0.8	0.000128164	ALDOB
chr9	101442405	101442413	6242	0.8	0.000128164	ALDOB
chr9	101442522	101442535	6242	0.8	0.000128164	ALDOB
chr15	45369487	45369489	1548.6	0.2	0.000129149	GATM
chr15	45376641	45376650	1548.6	0.2	0.000129149	GATM
chr15	45377805	45377813	1548.6	0.2	0.000129149	GATM
chr15	45361968	45361985	1548.6	0.2	0.000129149	GATM
chr15	45368101	45368127	1548.6	0.2	0.000129149	GATM
chr15	45378538	45378552	1548.6	0.2	0.000129149	GATM
chr15	45378727	45378767	1548.6	0.2	0.000129149	GATM
chr15	45378780	45378780	1548.6	0.2	0.000129149	GATM
chr15	45378822	45378835	1548.6	0.2	0.000129149	GATM
chr10	95070108	95070110	1174.7	0.2	0.000170256	CYP2C8
chr10	95037253	95037301	1174.7	0.2	0.000170256	CYP2C8
chr10	95046746	95046749	1174.7	0.2	0.000170256	CYP2C8
chr10	95069422	95069432	1174.7	0.2	0.000170256	CYP2C8
chr10	95069490	95069502	1174.7	0.2	0.000170256	CYP2C8
chr10	133527356	133527370	5770.1	1	0.000173307	CYP2E1
chr10	133528474	133528487	5770.1	1	0.000173307	CYP2E1
chr10	133528499	133528532	5770.1	1	0.000173307	CYP2E1
chr10	133528599	133528611	5770.1	1	0.000173307	CYP2E1
chr10	133531585	133531587	5770.1	1	0.000173307	CYP2E1
chr10	133531623	133531639	5770.1	1	0.000173307	CYP2E1
chr10	133531660	133531677	5770.1	1	0.000173307	CYP2E1
chr10	133531691	133531702	5770.1	1	0.000173307	CYP2E1
chr10	133532118	133532146	5770.1	1	0.000173307	CYP2E1
chr10	133532154	133532159	5770.1	1	0.000173307	CYP2E1
chr10	133532177	133532185	5770.1	1	0.000173307	CYP2E1
chr10	133532788	133532811	5770.1	1	0.000173307	CYP2E1
chr10	133532814	133532839	5770.1	1	0.000173307	CYP2E1
chr10	133533755	133533760	5770.1	1	0.000173307	CYP2E1
chr10	133533770	133533779	5770.1	1	0.000173307	CYP2E1
chr10	133533810	133533814	5770.1	1	0.000173307	CYP2E1
chr10	133533824	133533835	5770.1	1	0.000173307	CYP2E1
chr10	133537093	133537111	5770.1	1	0.000173307	CYP2E1
chr10	133537122	133537132	5770.1	1	0.000173307	CYP2E1
chr10	133537139	133537162	5770.1	1	0.000173307	CYP2E1
chr10	133537167	133537196	5770.1	1	0.000173307	CYP2E1
chr10	133537749	133537768	5770.1	1	0.000173307	CYP2E1
chr10	133538972	133538979	5770.1	1	0.000173307	CYP2E1
chr10	133539029	133539039	5770.1	1	0.000173307	CYP2E1
chr10	133539205	133539205	5770.1	1	0.000173307	CYP2E1
chr10	133523666	133523683	5770.1	1	0.000173307	CYP2E1
chr10	133523731	133523740	5770.1	1	0.000173307	CYP2E1
chr10	133523789	133523803	5770.1	1	0.000173307	CYP2E1
chr10	133526949	133526964	5770.1	1	0.000173307	CYP2E1
chr10	133528841	133528843	5770.1	1	0.000173307	CYP2E1
chr10	133532130	133532136	5770.1	1	0.000173307	CYP2E1
chr10	133532264	133532272	5770.1	1	0.000173307	CYP2E1
chr10	133532861	133532873	5770.1	1	0.000173307	CYP2E1
chr6	160702244	160702244	1505.1	0.4	0.000265763	PLG
chr6	160712991	160713031	1505.1	0.4	0.000265763	PLG
chr6	160749000	160749002	1505.1	0.4	0.000265763	PLG
chr12	56752510	56752521	1011.3	0.4	0.000395531	HSD17B6
chr12	56763305	56763311	1011.3	0.4	0.000395531	HSD17B6
chr12	56763317	56763330	1011.3	0.4	0.000395531	HSD17B6
chr12	56763332	56763345	1011.3	0.4	0.000395531	HSD17B6
chr12	56763359	56763369	1011.3	0.4	0.000395531	HSD17B6
chr3	186717323	186717337	1782.6	1.4	0.00078537	KNG1
chr3	186717352	186717369	1782.6	1.4	0.00078537	KNG1
chr3	186717383	186717393	1782.6	1.4	0.00078537	KNG1
chr3	186717404	186717416	1782.6	1.4	0.00078537	KNG1
chr3	186717472	186717483	1782.6	1.4	0.00078537	KNG1
chr3	186720148	186720158	1782.6	1.4	0.00078537	KNG1
chr3	186725168	186725174	1782.6	1.4	0.00078537	KNG1
chr11	57597678	57597697	1493.8	1.4	0.000937207	SERPING1
chr11	57597982	57597994	1493.8	1.4	0.000937207	SERPING1
chr11	57598139	57598149	1493.8	1.4	0.000937207	SERPING1
chr11	57598156	57598166	1493.8	1.4	0.000937207	SERPING1
chr11	57598185	57598275	1493.8	1.4	0.000937207	SERPING1
chr11	57598278	57598291	1493.8	1.4	0.000937207	SERPING1
chr11	57599872	57599887	1493.8	1.4	0.000937207	SERPING1
chr11	57599894	57599909	1493.8	1.4	0.000937207	SERPING1
chr11	57599926	57599939	1493.8	1.4	0.000937207	SERPING1
chr11	57599945	57599968	1493.8	1.4	0.000937207	SERPING1
chr11	57599977	57599999	1493.8	1.4	0.000937207	SERPING1
chr11	57600003	57600032	1493.8	1.4	0.000937207	SERPING1
chr11	57600036	57600038	1493.8	1.4	0.000937207	SERPING1
chr11	57600103	57600120	1493.8	1.4	0.000937207	SERPING1
chr11	57600289	57600300	1493.8	1.4	0.000937207	SERPING1
chr11	57600326	57600341	1493.8	1.4	0.000937207	SERPING1
chr11	57602035	57602052	1493.8	1.4	0.000937207	SERPING1
chr11	57602061	57602077	1493.8	1.4	0.000937207	SERPING1
chr11	57602085	57602096	1493.8	1.4	0.000937207	SERPING1
chr11	57602109	57602139	1493.8	1.4	0.000937207	SERPING1
chr11	57606006	57606037	1493.8	1.4	0.000937207	SERPING1
chr11	57606066	57606089	1493.8	1.4	0.000937207	SERPING1
chr11	57606114	57606132	1493.8	1.4	0.000937207	SERPING1
chr11	57606144	57606187	1493.8	1.4	0.000937207	SERPING1
chr11	57611711	57611735	1493.8	1.4	0.000937207	SERPING1
chr11	57611844	57611876	1493.8	1.4	0.000937207	SERPING1
chr11	57614725	57614824	1493.8	1.4	0.000937207	SERPING1
chr11	57597697	57597716	1493.8	1.4	0.000937207	SERPING1
chr11	57599988	57599998	1493.8	1.4	0.000937207	SERPING1
chr11	57600045	57600048	1493.8	1.4	0.000937207	SERPING1
chr11	57600074	57600155	1493.8	1.4	0.000937207	SERPING1
chr3	52814036	52814042	1065.5	1	0.000938527	ITIH4
chr3	52823704	52823714	1065.5	1	0.000938527	ITIH4
chr3	52825880	52825880	1065.5	1	0.000938527	ITIH4
chr3	52825975	52825983	1065.5	1	0.000938527	ITIH4
chr3	52825995	52826004	1065.5	1	0.000938527	ITIH4
chr3	52826569	52826580	1065.5	1	0.000938527	ITIH4
chr3	52826618	52826626	1065.5	1	0.000938527	ITIH4
chr3	52826641	52826650	1065.5	1	0.000938527	ITIH4
chr3	52826835	52826855	1065.5	1	0.000938527	ITIH4
chr3	52827147	52827154	1065.5	1	0.000938527	ITIH4
chr3	52829234	52829241	1065.5	1	0.000938527	ITIH4
chr3	52830657	52830660	1065.5	1	0.000938527	ITIH4
chr3	52830665	52830679	1065.5	1	0.000938527	ITIH4
chr16	56666799	56666804	1356	2.7	0.00199115	MT1G
chr16	56666826	56666840	1356	2.7	0.00199115	MT1G
chr16	56666841	56666847	1356	2.7	0.00199115	MT1G
chr16	56666804	56666815	1356	2.7	0.00199115	MT1G
chr16	56668057	56668071	1356	2.7	0.00199115	MT1G
chr11	6431763	6431774	3046.6	16.9	0.00554717	HPX
chr11	6440223	6440234	3046.6	16.9	0.00554717	HPX
chr11	6440556	6440569	3046.6	16.9	0.00554717	HPX
chr11	6440735	6440738	3046.6	16.9	0.00554717	HPX
chr11	6440981	6440998	3046.6	16.9	0.00554717	HPX
chr11	6441003	6441041	3046.6	16.9	0.00554717	HPX
chr11	6441050	6441069	3046.6	16.9	0.00554717	HPX
chr11	6442591	6442603	3046.6	16.9	0.00554717	HPX
chr11	6442616	6442620	3046.6	16.9	0.00554717	HPX
chr16	72054478	72054508	31129.5	185	0.00594292	HP
chr16	72054542	72054542	31129.5	185	0.00594292	HP
chr16	72054620	72054636	31129.5	185	0.00594292	HP
chr16	72056155	72056161	31129.5	185	0.00594292	HP
chr16	72056166	72056187	31129.5	185	0.00594292	HP
chr16	72056190	72056203	31129.5	185	0.00594292	HP
chr16	72059109	72059130	31129.5	185	0.00594292	HP
chr16	72057412	72057415	31129.5	185	0.00594292	HP
chr16	72058256	72058269	31129.5	185	0.00594292	HP
chr16	72058325	72058337	31129.5	185	0.00594292	HP
chr16	72059134	72059164	31129.5	185	0.00594292	HP
chr4	99158615	99158618	2837.6	17.8	0.00627291	ADH4
chr4	99141667	99141684	2837.6	17.8	0.00627291	ADH4
chr4	99142704	99142720	2837.6	17.8	0.00627291	ADH4
chr4	99144260	99144263	2837.6	17.8	0.00627291	ADH4
chr4	99144271	99144283	2837.6	17.8	0.00627291	ADH4
chr4	99144290	99144312	2837.6	17.8	0.00627291	ADH4
chr4	99144635	99144645	2837.6	17.8	0.00627291	ADH4
chr4	99144657	99144661	2837.6	17.8	0.00627291	ADH4
chrX	12971509	12971532	1306.3	10.3	0.00788487	TMSB4X
chrX	12971535	12971544	1306.3	10.3	0.00788487	TMSB4X
chrX	12971899	12971931	1306.3	10.3	0.00788487	TMSB4X
chrX	12973840	12973844	1306.3	10.3	0.00788487	TMSB4X
chrX	12973888	12973891	1306.3	10.3	0.00788487	TMSB4X
chrX	12974046	12974050	1306.3	10.3	0.00788487	TMSB4X
chrX	12974372	12974376	1306.3	10.3	0.00788487	TMSB4X
chrX	12975003	12975013	1306.3	10.3	0.00788487	TMSB4X
chrX	12975084	12975120	1306.3	10.3	0.00788487	TMSB4X
chrX	12975122	12975151	1306.3	10.3	0.00788487	TMSB4X
chrX	12975218	12975229	1306.3	10.3	0.00788487	TMSB4X
chrX	12975260	12975270	1306.3	10.3	0.00788487	TMSB4X
chrX	12975280	12975290	1306.3	10.3	0.00788487	TMSB4X
chrX	12975322	12975324	1306.3	10.3	0.00788487	TMSB4X
chrX	12976102	12976156	1306.3	10.3	0.00788487	TMSB4X
chrX	12976163	12976194	1306.3	10.3	0.00788487	TMSB4X
chrX	12976201	12976207	1306.3	10.3	0.00788487	TMSB4X
chrX	12976326	12976335	1306.3	10.3	0.00788487	TMSB4X
chrX	12976762	12976775	1306.3	10.3	0.00788487	TMSB4X
chrX	12976960	12976989	1306.3	10.3	0.00788487	TMSB4X
chrX	12978434	12978457	1306.3	10.3	0.00788487	TMSB4X
chrX	12965691	12965696	1306.3	10.3	0.00788487	TMSB4X
chrX	12973560	12973571	1306.3	10.3	0.00788487	TMSB4X
chrX	12976831	12976847	1306.3	10.3	0.00788487	TMSB4X
chrX	12976893	12976902	1306.3	10.3	0.00788487	TMSB4X
chrX	12976926	12976932	1306.3	10.3	0.00788487	TMSB4X
chrX	12976957	12976968	1306.3	10.3	0.00788487	TMSB4X
chrX	12977059	12977064	1306.3	10.3	0.00788487	TMSB4X
chrX	12977089	12977102	1306.3	10.3	0.00788487	TMSB4X
chrX	12977136	12977141	1306.3	10.3	0.00788487	TMSB4X
chrX	12977178	12977184	1306.3	10.3	0.00788487	TMSB4X
chrX	12984851	12984854	1306.3	10.3	0.00788487	TMSB4X
chr16	56682058	56682091	1534	13	0.00847458	MT1X
chr16	56682462	56682478	1534	13	0.00847458	MT1X
chr16	56683154	56683176	1534	13	0.00847458	MT1X
chr16	56683991	56684001	1534	13	0.00847458	MT1X
chr16	56684017	56684033	1534	13	0.00847458	MT1X
chr16	56684040	56684058	1534	13	0.00847458	MT1X
chr16	56684072	56684086	1534	13	0.00847458	MT1X
chr16	56684116	56684133	1534	13	0.00847458	MT1X
chr16	56684117	56684134	1534	13	0.00847458	MT1X
chr6	52763474	52763477	1174.9	15.9	0.0135331	GSTA2
chr18	31591870	31591884	11880.2	198.6	0.0167169	TTR
chr18	31592884	31592912	11880.2	198.6	0.0167169	TTR
chr18	31592917	31592919	11880.2	198.6	0.0167169	TTR
chr18	31592922	31592958	11880.2	198.6	0.0167169	TTR
chr18	31592962	31592999	11880.2	198.6	0.0167169	TTR
chr18	31595116	31595125	11880.2	198.6	0.0167169	TTR
chr18	31595133	31595147	11880.2	198.6	0.0167169	TTR
chr18	31595151	31595155	11880.2	198.6	0.0167169	TTR
chr18	31595161	31595168	11880.2	198.6	0.0167169	TTR
chr18	31595190	31595236	11880.2	198.6	0.0167169	TTR
chr18	31598565	31598608	11880.2	198.6	0.0167169	TTR
chr18	31598612	31598616	11880.2	198.6	0.0167169	TTR
chr18	31598619	31598636	11880.2	198.6	0.0167169	TTR
chr18	31598647	31598657	11880.2	198.6	0.0167169	TTR
chr18	31598674	31598689	11880.2	198.6	0.0167169	TTR
chr18	31598703	31598707	11880.2	198.6	0.0167169	TTR
chr18	31598712	31598730	11880.2	198.6	0.0167169	TTR
chr18	31598742	31598754	11880.2	198.6	0.0167169	TTR
chr18	31598758	31598786	11880.2	198.6	0.0167169	TTR
chr18	31595222	31595235	11880.2	198.6	0.0167169	TTR
chr18	31598588	31598620	11880.2	198.6	0.0167169	TTR
chr18	31598634	31598663	11880.2	198.6	0.0167169	TTR
chr18	31598668	31598689	11880.2	198.6	0.0167169	TTR
chr18	31598712	31598723	11880.2	198.6	0.0167169	TTR
chr18	31598776	31598787	11880.2	198.6	0.0167169	TTR
chr4	154562952	154562995	9944.8	199.7	0.0200808	FGB
chr4	154563004	154563025	9944.8	199.7	0.0200808	FGB
chr4	154563036	154563038	9944.8	199.7	0.0200808	FGB
chr4	154563087	154563093	9944.8	199.7	0.0200808	FGB
chr4	154563099	154563103	9944.8	199.7	0.0200808	FGB
chr4	154565803	154565833	9944.8	199.7	0.0200808	FGB
chr4	154565847	154565862	9944.8	199.7	0.0200808	FGB
chr4	154565867	154565882	9944.8	199.7	0.0200808	FGB
chr4	154565887	154565919	9944.8	199.7	0.0200808	FGB
chr4	154565921	154565921	9944.8	199.7	0.0200808	FGB
chr4	154565947	154565952	9944.8	199.7	0.0200808	FGB
chr4	154565964	154565979	9944.8	199.7	0.0200808	FGB
chr4	154566485	154566504	9944.8	199.7	0.0200808	FGB
chr4	154566506	154566518	9944.8	199.7	0.0200808	FGB
chr4	154566521	154566531	9944.8	199.7	0.0200808	FGB
chr4	154566586	154566601	9944.8	199.7	0.0200808	FGB
chr4	154566623	154566638	9944.8	199.7	0.0200808	FGB
chr4	154567590	154567618	9944.8	199.7	0.0200808	FGB
chr4	154567630	154567680	9944.8	199.7	0.0200808	FGB
chr4	154567690	154567698	9944.8	199.7	0.0200808	FGB
chr4	154567701	154567703	9944.8	199.7	0.0200808	FGB
chr4	154567707	154567712	9944.8	199.7	0.0200808	FGB
chr4	154567720	154567723	9944.8	199.7	0.0200808	FGB
chr4	154567725	154567742	9944.8	199.7	0.0200808	FGB
chr4	154567747	154567796	9944.8	199.7	0.0200808	FGB
chr4	154568376	154568380	9944.8	199.7	0.0200808	FGB
chr4	154568384	154568466	9944.8	199.7	0.0200808	FGB
chr4	154569183	154569189	9944.8	199.7	0.0200808	FGB
chr4	154569197	154569224	9944.8	199.7	0.0200808	FGB
chr4	154569236	154569240	9944.8	199.7	0.0200808	FGB
chr4	154569245	154569265	9944.8	199.7	0.0200808	FGB
chr4	154569505	154569510	9944.8	199.7	0.0200808	FGB
chr4	154569514	154569566	9944.8	199.7	0.0200808	FGB
chr4	154569594	154569660	9944.8	199.7	0.0200808	FGB
chr4	154569665	154569671	9944.8	199.7	0.0200808	FGB
chr4	154569674	154569698	9944.8	199.7	0.0200808	FGB
chr4	154569706	154569715	9944.8	199.7	0.0200808	FGB
chr4	154569729	154569736	9944.8	199.7	0.0200808	FGB
chr4	154569751	154569760	9944.8	199.7	0.0200808	FGB
chr4	154570435	154570442	9944.8	199.7	0.0200808	FGB
chr4	154570477	154570483	9944.8	199.7	0.0200808	FGB
chr4	154570518	154570528	9944.8	199.7	0.0200808	FGB
chr4	154570537	154570549	9944.8	199.7	0.0200808	FGB
chr4	154570585	154570598	9944.8	199.7	0.0200808	FGB
chr4	154570629	154570634	9944.8	199.7	0.0200808	FGB
chr4	154570641	154570650	9944.8	199.7	0.0200808	FGB
chr4	154570655	154570665	9944.8	199.7	0.0200808	FGB
chr4	154570669	154570675	9944.8	199.7	0.0200808	FGB
chr4	154570695	154570703	9944.8	199.7	0.0200808	FGB
chr4	154570724	154570742	9944.8	199.7	0.0200808	FGB
chr4	154570946	154570949	9944.8	199.7	0.0200808	FGB
chr4	154571677	154571687	9944.8	199.7	0.0200808	FGB
chr4	154571748	154571750	9944.8	199.7	0.0200808	FGB
chr4	154571784	154571788	9944.8	199.7	0.0200808	FGB
chr4	154565871	154565877	9944.8	199.7	0.0200808	FGB
chr4	154565923	154565926	9944.8	199.7	0.0200808	FGB
chr4	154565954	154565957	9944.8	199.7	0.0200808	FGB
chr4	154566531	154566543	9944.8	199.7	0.0200808	FGB
chr4	154566645	154566649	9944.8	199.7	0.0200808	FGB
chr4	154566654	154566671	9944.8	199.7	0.0200808	FGB
chr4	154567618	154567641	9944.8	199.7	0.0200808	FGB
chr4	154567665	154567672	9944.8	199.7	0.0200808	FGB
chr4	154567767	154567775	9944.8	199.7	0.0200808	FGB
chr4	154568407	154568450	9944.8	199.7	0.0200808	FGB
chr4	154569260	154569271	9944.8	199.7	0.0200808	FGB
chr4	154569289	154569301	9944.8	199.7	0.0200808	FGB
chr4	154569581	154569588	9944.8	199.7	0.0200808	FGB
chr4	154569607	154569617	9944.8	199.7	0.0200808	FGB
chr4	154569695	154569701	9944.8	199.7	0.0200808	FGB
chr4	154570639	154570651	9944.8	199.7	0.0200808	FGB
chr4	154570897	154570911	9944.8	199.7	0.0200808	FGB
chr17	28369289	28369317	3424.3	69.1	0.0201793	VTN
chr17	28368577	28368587	3424.3	69.1	0.0201793	VTN
chr17	28368620	28368631	3424.3	69.1	0.0201793	VTN
chr17	28368654	28368675	3424.3	69.1	0.0201793	VTN
chr17	28368916	28368926	3424.3	69.1	0.0201793	VTN
chr17	28368957	28368963	3424.3	69.1	0.0201793	VTN
chr17	28368972	28368989	3424.3	69.1	0.0201793	VTN
chr17	28369020	28369027	3424.3	69.1	0.0201793	VTN
chr17	28369326	28369336	3424.3	69.1	0.0201793	VTN
chr17	28369350	28369362	3424.3	69.1	0.0201793	VTN
chr17	28369592	28369605	3424.3	69.1	0.0201793	VTN
chr17	28369744	28369754	3424.3	69.1	0.0201793	VTN
chr17	28369835	28369844	3424.3	69.1	0.0201793	VTN
chr17	28370237	28370247	3424.3	69.1	0.0201793	VTN
chr17	28370256	28370282	3424.3	69.1	0.0201793	VTN
chr17	28370284	28370314	3424.3	69.1	0.0201793	VTN
chr11	18231611	18231619	1058.3	23	0.021733	SAA4
chr11	18232455	18232465	1058.3	23	0.021733	SAA4
chr11	18236796	18236813	1058.3	23	0.021733	SAA4
chr12	6988225	6988225	1626.2	38.5	0.0236748	C1S
chr12	7060694	7060736	1626.2	38.5	0.0236748	C1S
chr12	7060738	7060754	1626.2	38.5	0.0236748	C1S
chr12	7061207	7061222	1626.2	38.5	0.0236748	C1S
chr12	7061832	7061842	1626.2	38.5	0.0236748	C1S
chr12	7061847	7061879	1626.2	38.5	0.0236748	C1S
chr12	7061885	7061895	1626.2	38.5	0.0236748	C1S
chr12	7062529	7062540	1626.2	38.5	0.0236748	C1S
chr12	7062586	7062598	1626.2	38.5	0.0236748	C1S
chr12	7062604	7062625	1626.2	38.5	0.0236748	C1S
chr12	7062911	7062924	1626.2	38.5	0.0236748	C1S
chr12	7062926	7062945	1626.2	38.5	0.0236748	C1S
chr12	7064324	7064358	1626.2	38.5	0.0236748	C1S
chr12	7065249	7065260	1626.2	38.5	0.0236748	C1S
chr12	7068453	7068500	1626.2	38.5	0.0236748	C1S
chr12	7070331	7070342	1626.2	38.5	0.0236748	C1S
chr12	7070483	7070497	1626.2	38.5	0.0236748	C1S
chr12	7070561	7070572	1626.2	38.5	0.0236748	C1S
chr12	7060742	7060754	1626.2	38.5	0.0236748	C1S
chr11	116829885	116829897	9880.7	235.4	0.0238242	APOC3
chr11	116829899	116829915	9880.7	235.4	0.0238242	APOC3
chr11	116830005	116830025	9880.7	235.4	0.0238242	APOC3
chr11	116830039	116830047	9880.7	235.4	0.0238242	APOC3
chr11	116830571	116830604	9880.7	235.4	0.0238242	APOC3
chr11	116830609	116830613	9880.7	235.4	0.0238242	APOC3
chr11	116830781	116830807	9880.7	235.4	0.0238242	APOC3
chr11	116830815	116830830	9880.7	235.4	0.0238242	APOC3
chr11	116832763	116832770	9880.7	235.4	0.0238242	APOC3
chr11	116832882	116832899	9880.7	235.4	0.0238242	APOC3
chr11	116832980	116832999	9880.7	235.4	0.0238242	APOC3
chr11	116830827	116830841	9880.7	235.4	0.0238242	APOC3
chr11	116832892	116832894	9880.7	235.4	0.0238242	APOC3
chr11	116832930	116832948	9880.7	235.4	0.0238242	APOC3
chr11	116832994	116833000	9880.7	235.4	0.0238242	APOC3
chr1	173914789	173914829	2815.6	67.1	0.0238315	SERPINC1
chr1	173914844	173914848	2815.6	67.1	0.0238315	SERPINC1
chr1	173917262	173917269	2815.6	67.1	0.0238315	SERPINC1
chr1	173917281	173917319	2815.6	67.1	0.0238315	SERPINC1
chr1	173917321	173917335	2815.6	67.1	0.0238315	SERPINC1
chr1	173917337	173917344	2815.6	67.1	0.0238315	SERPINC1
chr1	173917348	173917350	2815.6	67.1	0.0238315	SERPINC1
chr1	173917354	173917366	2815.6	67.1	0.0238315	SERPINC1
chr1	173917399	173917407	2815.6	67.1	0.0238315	SERPINC1
chr3	149186300	149186305	1051.3	26.3	0.0250166	CP
chr3	149207113	149207117	1051.3	26.3	0.0250166	CP
chr3	149225404	149225417	1051.3	26.3	0.0250166	CP
chr3	149225427	149225447	1051.3	26.3	0.0250166	CP
chr3	149188487	149188491	1051.3	26.3	0.0250166	CP
chr3	149206648	149206660	1051.3	26.3	0.0250166	CP
chr3	149207639	149207662	1051.3	26.3	0.0250166	CP
chr3	149209229	149209231	1051.3	26.3	0.0250166	CP
chr3	149209335	149209335	1051.3	26.3	0.0250166	CP
chr3	149210371	149210380	1051.3	26.3	0.0250166	CP
chr3	149221812	149221835	1051.3	26.3	0.0250166	CP
chr3	149221853	149221861	1051.3	26.3	0.0250166	CP
chr3	149221991	149222013	1051.3	26.3	0.0250166	CP
chr3	149222049	149222049	1051.3	26.3	0.0250166	CP
chr1	207104183	207104189	1072.5	30	0.027972	C4BPA
chr1	207104198	207104209	1072.5	30	0.027972	C4BPA
chr1	207104220	207104224	1072.5	30	0.027972	C4BPA
chr1	207104228	207104242	1072.5	30	0.027972	C4BPA
chr1	207104246	207104275	1072.5	30	0.027972	C4BPA
chr1	207104288	207104331	1072.5	30	0.027972	C4BPA
chr1	207104337	207104355	1072.5	30	0.027972	C4BPA
chr1	207104357	207104388	1072.5	30	0.027972	C4BPA
chr1	207112368	207112377	1072.5	30	0.027972	C4BPA
chr1	207113016	207113041	1072.5	30	0.027972	C4BPA
chr1	207114099	207114116	1072.5	30	0.027972	C4BPA
chr7	99980752	99980763	1567	45.2	0.0288449	AZGP1
chr7	99969406	99969409	1567	45.2	0.0288449	AZGP1
chr7	99971793	99971805	1567	45.2	0.0288449	AZGP1
chr7	99971835	99971842	1567	45.2	0.0288449	AZGP1
chr7	99971846	99971855	1567	45.2	0.0288449	AZGP1
chr7	99976026	99976036	1567	45.2	0.0288449	AZGP1
chr7	99976055	99976074	1567	45.2	0.0288449	AZGP1
chr4	73391968	73391975	116776	3592.6	0.0307649	ALB
chr4	73392013	73392019	116776	3592.6	0.0307649	ALB
chr4	73392159	73392187	116776	3592.6	0.0307649	ALB
chr4	73404281	73404296	116776	3592.6	0.0307649	ALB
chr4	73404322	73404334	116776	3592.6	0.0307649	ALB
chr4	73404335	73404335	116776	3592.6	0.0307649	ALB
chr4	73404381	73404384	116776	3592.6	0.0307649	ALB
chr4	73405108	73405151	116776	3592.6	0.0307649	ALB
chr4	73406626	73406660	116776	3592.6	0.0307649	ALB
chr4	73406663	73406704	116776	3592.6	0.0307649	ALB
chr4	73406707	73406735	116776	3592.6	0.0307649	ALB
chr4	73408593	73408597	116776	3592.6	0.0307649	ALB
chr4	73408603	73408632	116776	3592.6	0.0307649	ALB
chr4	73408637	73408665	116776	3592.6	0.0307649	ALB
chr4	73408676	73408678	116776	3592.6	0.0307649	ALB
chr4	73408682	73408708	116776	3592.6	0.0307649	ALB
chr4	73408712	73408772	116776	3592.6	0.0307649	ALB
chr4	73408777	73408779	116776	3592.6	0.0307649	ALB
chr4	73409346	73409350	116776	3592.6	0.0307649	ALB
chr4	73409354	73409355	116776	3592.6	0.0307649	ALB
chr4	73409357	73409407	116776	3592.6	0.0307649	ALB
chr4	73409412	73409433	116776	3592.6	0.0307649	ALB
chr4	73409437	73409454	116776	3592.6	0.0307649	ALB
chr4	73410305	73410311	116776	3592.6	0.0307649	ALB
chr4	73410315	73410374	116776	3592.6	0.0307649	ALB
chr4	73411993	73412007	116776	3592.6	0.0307649	ALB
chr4	73412020	73412030	116776	3592.6	0.0307649	ALB
chr4	73412036	73412044	116776	3592.6	0.0307649	ALB
chr4	73412046	73412060	116776	3592.6	0.0307649	ALB
chr4	73412064	73412074	116776	3592.6	0.0307649	ALB
chr4	73412093	73412095	116776	3592.6	0.0307649	ALB
chr4	73413250	73413259	116776	3592.6	0.0307649	ALB
chr4	73413412	73413448	116776	3592.6	0.0307649	ALB
chr4	73413451	73413460	116776	3592.6	0.0307649	ALB
chr4	73413467	73413471	116776	3592.6	0.0307649	ALB
chr4	73413474	73413480	116776	3592.6	0.0307649	ALB
chr4	73413481	73413483	116776	3592.6	0.0307649	ALB
chr4	73413487	73413487	116776	3592.6	0.0307649	ALB
chr4	73413497	73413509	116776	3592.6	0.0307649	ALB
chr4	73413517	73413556	116776	3592.6	0.0307649	ALB
chr4	73413560	73413569	116776	3592.6	0.0307649	ALB
chr4	73413573	73413584	116776	3592.6	0.0307649	ALB
chr4	73413586	73413601	116776	3592.6	0.0307649	ALB
chr4	73413608	73413613	116776	3592.6	0.0307649	ALB
chr4	73415029	73415036	116776	3592.6	0.0307649	ALB
chr4	73415038	73415090	116776	3592.6	0.0307649	ALB
chr4	73415094	73415133	116776	3592.6	0.0307649	ALB
chr4	73416115	73416128	116776	3592.6	0.0307649	ALB
chr4	73416136	73416142	116776	3592.6	0.0307649	ALB
chr4	73416219	73416225	116776	3592.6	0.0307649	ALB
chr4	73416249	73416331	116776	3592.6	0.0307649	ALB
chr4	73417524	73417579	116776	3592.6	0.0307649	ALB
chr4	73417583	73417589	116776	3592.6	0.0307649	ALB
chr4	73417592	73417600	116776	3592.6	0.0307649	ALB
chr4	73417602	73417612	116776	3592.6	0.0307649	ALB
chr4	73417614	73417631	116776	3592.6	0.0307649	ALB
chr4	73417641	73417643	116776	3592.6	0.0307649	ALB
chr4	73418083	73418102	116776	3592.6	0.0307649	ALB
chr4	73418110	73418163	116776	3592.6	0.0307649	ALB
chr4	73418168	73418201	116776	3592.6	0.0307649	ALB
chr4	73418205	73418225	116776	3592.6	0.0307649	ALB
chr4	73418234	73418278	116776	3592.6	0.0307649	ALB
chr4	73418283	73418292	116776	3592.6	0.0307649	ALB
chr4	73418313	73418333	116776	3592.6	0.0307649	ALB
chr4	73419489	73419522	116776	3592.6	0.0307649	ALB
chr4	73419551	73419560	116776	3592.6	0.0307649	ALB
chr4	73419566	73419585	116776	3592.6	0.0307649	ALB
chr4	73419588	73419619	116776	3592.6	0.0307649	ALB
chr4	73420249	73420288	116776	3592.6	0.0307649	ALB
chr4	73421118	73421144	116776	3592.6	0.0307649	ALB
chr4	73421151	73421186	116776	3592.6	0.0307649	ALB
chr4	73421191	73421193	116776	3592.6	0.0307649	ALB
chr4	73421197	73421226	116776	3592.6	0.0307649	ALB
chr4	73405147	73405149	116776	3592.6	0.0307649	ALB
chr4	73406652	73406662	116776	3592.6	0.0307649	ALB
chr4	73408671	73408679	116776	3592.6	0.0307649	ALB
chr4	73408715	73408729	116776	3592.6	0.0307649	ALB
chr4	73408795	73408802	116776	3592.6	0.0307649	ALB
chr4	73409368	73409370	116776	3592.6	0.0307649	ALB
chr4	73409391	73409396	116776	3592.6	0.0307649	ALB
chr4	73413548	73413556	116776	3592.6	0.0307649	ALB
chr4	73415094	73415114	116776	3592.6	0.0307649	ALB
chr4	73415119	73415148	116776	3592.6	0.0307649	ALB
chr4	73415155	73415171	116776	3592.6	0.0307649	ALB
chr4	73417555	73417557	116776	3592.6	0.0307649	ALB
chr4	73417563	73417578	116776	3592.6	0.0307649	ALB
chr4	73417581	73417615	116776	3592.6	0.0307649	ALB
chr4	73417639	73417641	116776	3592.6	0.0307649	ALB
chr4	73418119	73418141	116776	3592.6	0.0307649	ALB
chr4	73418290	73418317	116776	3592.6	0.0307649	ALB
chr4	73420308	73420320	116776	3592.6	0.0307649	ALB
chr4	73421092	73421109	116776	3592.6	0.0307649	ALB
chr4	154586060	154586074	10267.7	343.1	0.0334155	FGA
chr4	154586443	154586454	10267.7	343.1	0.0334155	FGA
chr4	154586479	154586489	10267.7	343.1	0.0334155	FGA
chr4	154587597	154587605	10267.7	343.1	0.0334155	FGA
chr4	154587616	154587631	10267.7	343.1	0.0334155	FGA
chr4	154587639	154587647	10267.7	343.1	0.0334155	FGA
chr4	154588802	154588807	10267.7	343.1	0.0334155	FGA
chr4	154588891	154588912	10267.7	343.1	0.0334155	FGA
chr4	154588929	154588937	10267.7	343.1	0.0334155	FGA
chr4	154589464	154589473	10267.7	343.1	0.0334155	FGA
chr4	154589477	154589523	10267.7	343.1	0.0334155	FGA
chr4	154583238	154583247	10267.7	343.1	0.0334155	FGA
chr4	154583760	154583764	10267.7	343.1	0.0334155	FGA
chr4	154583922	154583932	10267.7	343.1	0.0334155	FGA
chr4	154584010	154584016	10267.7	343.1	0.0334155	FGA
chr4	154585324	154585332	10267.7	343.1	0.0334155	FGA
chr4	154585355	154585364	10267.7	343.1	0.0334155	FGA
chr4	154585401	154585401	10267.7	343.1	0.0334155	FGA
chr4	154585442	154585448	10267.7	343.1	0.0334155	FGA
chr4	154585572	154585579	10267.7	343.1	0.0334155	FGA
chr4	154585674	154585685	10267.7	343.1	0.0334155	FGA
chr4	154585728	154585732	10267.7	343.1	0.0334155	FGA
chr4	154585780	154585790	10267.7	343.1	0.0334155	FGA
chr4	154585810	154585819	10267.7	343.1	0.0334155	FGA
chr4	154585889	154585901	10267.7	343.1	0.0334155	FGA
chr4	154585931	154585937	10267.7	343.1	0.0334155	FGA
chr4	154586186	154586190	10267.7	343.1	0.0334155	FGA
chr4	154586210	154586224	10267.7	343.1	0.0334155	FGA
chr4	154586247	154586249	10267.7	343.1	0.0334155	FGA
chr4	154586275	154586323	10267.7	343.1	0.0334155	FGA
chr4	154586575	154586583	10267.7	343.1	0.0334155	FGA
chr4	154586682	154586688	10267.7	343.1	0.0334155	FGA
chr4	154586714	154586718	10267.7	343.1	0.0334155	FGA
chr4	154586790	154586801	10267.7	343.1	0.0334155	FGA
chr4	154586835	154586840	10267.7	343.1	0.0334155	FGA
chr4	154586858	154586881	10267.7	343.1	0.0334155	FGA
chr4	154586901	154586904	10267.7	343.1	0.0334155	FGA
chr4	154586909	154586918	10267.7	343.1	0.0334155	FGA
chr4	154587541	154587545	10267.7	343.1	0.0334155	FGA
chr4	154587579	154587598	10267.7	343.1	0.0334155	FGA
chr4	154587601	154587621	10267.7	343.1	0.0334155	FGA
chr4	154587640	154587663	10267.7	343.1	0.0334155	FGA
chr4	154588839	154588863	10267.7	343.1	0.0334155	FGA
chr4	154588865	154588887	10267.7	343.1	0.0334155	FGA
chr4	154588889	154588899	10267.7	343.1	0.0334155	FGA
chr4	154588909	154588913	10267.7	343.1	0.0334155	FGA
chr4	154588924	154588956	10267.7	343.1	0.0334155	FGA
chr4	154588962	154588981	10267.7	343.1	0.0334155	FGA
chr4	154589484	154589488	10267.7	343.1	0.0334155	FGA
chr4	154589491	154589528	10267.7	343.1	0.0334155	FGA
chr4	154589531	154589535	10267.7	343.1	0.0334155	FGA
chr4	154589538	154589553	10267.7	343.1	0.0334155	FGA
chr4	154589559	154589566	10267.7	343.1	0.0334155	FGA
chr4	154590736	154590751	10267.7	343.1	0.0334155	FGA
chr2	88124512	88124519	7343.2	313.3	0.0426653	FABP1
chr2	88126180	88126181	7343.2	313.3	0.0426653	FABP1
chr2	88126190	88126196	7343.2	313.3	0.0426653	FABP1
chr2	88126222	88126228	7343.2	313.3	0.0426653	FABP1
chr2	88126289	88126311	7343.2	313.3	0.0426653	FABP1
chr2	88126324	88126324	7343.2	313.3	0.0426653	FABP1
chr2	88126188	88126188	7343.2	313.3	0.0426653	FABP1
chr2	88126295	88126309	7343.2	313.3	0.0426653	FABP1
chr2	88126315	88126326	7343.2	313.3	0.0426653	FABP1
chr2	88128053	88128071	7343.2	313.3	0.0426653	FABP1
chr8	27597997	27597999	5580.7	323.1	0.057896	CLU
chr8	27598095	27598147	5580.7	323.1	0.057896	CLU
chr8	27598194	27598230	5580.7	323.1	0.057896	CLU
chr8	27605088	27605145	5580.7	323.1	0.057896	CLU
chr8	27606446	27606454	5580.7	323.1	0.057896	CLU
chr8	27606474	27606500	5580.7	323.1	0.057896	CLU
chr8	27614672	27614679	5580.7	323.1	0.057896	CLU
chr8	27598020	27598059	5580.7	323.1	0.057896	CLU
chr8	27598067	27598150	5580.7	323.1	0.057896	CLU
chr8	27598176	27598193	5580.7	323.1	0.057896	CLU
chr8	27598195	27598215	5580.7	323.1	0.057896	CLU
chr8	27598542	27598620	5580.7	323.1	0.057896	CLU
chr8	27598625	27598644	5580.7	323.1	0.057896	CLU
chr8	27598653	27598663	5580.7	323.1	0.057896	CLU
chr8	27599805	27599815	5580.7	323.1	0.057896	CLU
chr8	27599820	27599855	5580.7	323.1	0.057896	CLU
chr8	27599880	27599939	5580.7	323.1	0.057896	CLU
chr8	27599954	27599976	5580.7	323.1	0.057896	CLU
chr8	27599978	27600014	5580.7	323.1	0.057896	CLU
chr8	27604356	27604403	5580.7	323.1	0.057896	CLU
chr8	27605050	27605070	5580.7	323.1	0.057896	CLU
chr8	27605101	27605170	5580.7	323.1	0.057896	CLU
chr8	27605176	27605229	5580.7	323.1	0.057896	CLU
chr8	27605231	27605241	5580.7	323.1	0.057896	CLU
chr8	27605257	27605264	5580.7	323.1	0.057896	CLU
chr8	27605271	27605302	5580.7	323.1	0.057896	CLU
chr8	27605306	27605336	5580.7	323.1	0.057896	CLU
chr8	27606392	27606412	5580.7	323.1	0.057896	CLU
chr8	27606416	27606475	5580.7	323.1	0.057896	CLU
chr8	27606479	27606516	5580.7	323.1	0.057896	CLU
chr8	27606518	27606529	5580.7	323.1	0.057896	CLU
chr8	27611201	27611271	5580.7	323.1	0.057896	CLU
chr8	27611307	27611317	5580.7	323.1	0.057896	CLU
chr8	27611326	27611361	5580.7	323.1	0.057896	CLU
chr8	27611364	27611393	5580.7	323.1	0.057896	CLU
chr8	27611397	27611405	5580.7	323.1	0.057896	CLU
chr8	27611411	27611419	5580.7	323.1	0.057896	CLU
chr8	27611429	27611431	5580.7	323.1	0.057896	CLU
chr8	27611438	27611456	5580.7	323.1	0.057896	CLU
chr8	27611646	27611656	5580.7	323.1	0.057896	CLU
chr8	27611680	27611777	5580.7	323.1	0.057896	CLU
chr8	27611798	27611811	5580.7	323.1	0.057896	CLU
chr8	27611867	27611883	5580.7	323.1	0.057896	CLU
chr8	27614693	27614708	5580.7	323.1	0.057896	CLU
chr19	44914318	44914332	7878.2	458	0.0581351	APOC1
chr19	44914592	44914612	7878.2	458	0.0581351	APOC1
chr19	44914703	44914713	7878.2	458	0.0581351	APOC1
chr19	44914720	44914737	7878.2	458	0.0581351	APOC1
chr19	44914811	44914819	7878.2	458	0.0581351	APOC1
chr19	44914834	44914872	7878.2	458	0.0581351	APOC1
chr19	44919260	44919277	7878.2	458	0.0581351	APOC1
chr19	44919192	44919204	7878.2	458	0.0581351	APOC1
chr19	44919268	44919281	7878.2	458	0.0581351	APOC1
chr4	154604221	154604233	9254	587.9	0.0635293	FGG
chr4	154606735	154606763	9254	587.9	0.0635293	FGG
chr4	154609742	154609756	9254	587.9	0.0635293	FGG
chr4	154610123	154610137	9254	587.9	0.0635293	FGG
chr4	154611823	154611825	9254	587.9	0.0635293	FGG
chr4	154611872	154611874	9254	587.9	0.0635293	FGG
chr4	154611888	154611892	9254	587.9	0.0635293	FGG
chr4	154612055	154612062	9254	587.9	0.0635293	FGG
chr4	154612180	154612189	9254	587.9	0.0635293	FGG
chr4	154604166	154604179	9254	587.9	0.0635293	FGG
chr4	154604182	154604206	9254	587.9	0.0635293	FGG
chr4	154604209	154604220	9254	587.9	0.0635293	FGG
chr4	154604230	154604234	9254	587.9	0.0635293	FGG
chr4	154604266	154604285	9254	587.9	0.0635293	FGG
chr4	154605040	154605078	9254	587.9	0.0635293	FGG
chr4	154606742	154606755	9254	587.9	0.0635293	FGG
chr4	154606762	154606766	9254	587.9	0.0635293	FGG
chr4	154606773	154606777	9254	587.9	0.0635293	FGG
chr4	154606779	154606834	9254	587.9	0.0635293	FGG
chr4	154606838	154606848	9254	587.9	0.0635293	FGG
chr4	154606850	154606908	9254	587.9	0.0635293	FGG
chr4	154606917	154606924	9254	587.9	0.0635293	FGG
chr4	154606927	154606952	9254	587.9	0.0635293	FGG
chr4	154606957	154606961	9254	587.9	0.0635293	FGG
chr4	154606967	154606969	9254	587.9	0.0635293	FGG
chr4	154608496	154608518	9254	587.9	0.0635293	FGG
chr4	154608524	154608537	9254	587.9	0.0635293	FGG
chr4	154608542	154608550	9254	587.9	0.0635293	FGG
chr4	154608553	154608561	9254	587.9	0.0635293	FGG
chr4	154608585	154608610	9254	587.9	0.0635293	FGG
chr4	154608648	154608658	9254	587.9	0.0635293	FGG
chr4	154609702	154609727	9254	587.9	0.0635293	FGG
chr4	154609737	154609747	9254	587.9	0.0635293	FGG
chr4	154610101	154610117	9254	587.9	0.0635293	FGG
chr4	154610130	154610156	9254	587.9	0.0635293	FGG
chr4	154610164	154610168	9254	587.9	0.0635293	FGG
chr4	154610170	154610177	9254	587.9	0.0635293	FGG
chr4	154611833	154611858	9254	587.9	0.0635293	FGG
chr4	154611873	154611877	9254	587.9	0.0635293	FGG
chr4	154611881	154611904	9254	587.9	0.0635293	FGG
chr4	154612050	154612103	9254	587.9	0.0635293	FGG
chr4	154612111	154612120	9254	587.9	0.0635293	FGG
chr4	154612126	154612205	9254	587.9	0.0635293	FGG
chr4	154612208	154612213	9254	587.9	0.0635293	FGG
chr4	154612416	154612444	9254	587.9	0.0635293	FGG
chr4	154612647	154612664	9254	587.9	0.0635293	FGG
chr16	56601347	56601347	2505.7	172.3	0.0687632	MT2A
chr16	56608130	56608172	2505.7	172.3	0.0687632	MT2A
chr16	56608578	56608593	2505.7	172.3	0.0687632	MT2A
chr16	56608625	56608635	2505.7	172.3	0.0687632	MT2A
chr16	56609322	56609344	2505.7	172.3	0.0687632	MT2A
chr16	56609349	56609395	2505.7	172.3	0.0687632	MT2A
chr16	56609412	56609442	2505.7	172.3	0.0687632	MT2A
chr16	56608427	56608451	2505.7	172.3	0.0687632	MT2A
chr16	56609363	56609365	2505.7	172.3	0.0687632	MT2A
chr16	56609371	56609421	2505.7	172.3	0.0687632	MT2A
chr16	56610316	56610327	2505.7	172.3	0.0687632	MT2A
chr16	56614581	56614586	2505.7	172.3	0.0687632	MT2A
chr16	56614592	56614598	2505.7	172.3	0.0687632	MT2A
chr16	56614621	56614627	2505.7	172.3	0.0687632	MT2A
chr16	56614661	56614670	2505.7	172.3	0.0687632	MT2A
chr14	20684200	20684239	1671.9	121.2	0.0724924	ANG
chr14	20684274	20684284	1671.9	121.2	0.0724924	ANG
chr14	20684308	20684327	1671.9	121.2	0.0724924	ANG
chr14	20684343	20684353	1671.9	121.2	0.0724924	ANG
chr14	20688757	20688784	1671.9	121.2	0.0724924	ANG
chr9	114315381	114315388	11495.2	940.6	0.0818255	ORM1
chr9	114323062	114323062	11495.2	940.6	0.0818255	ORM1
chr9	114323091	114323103	11495.2	940.6	0.0818255	ORM1
chr9	114323726	114323755	11495.2	940.6	0.0818255	ORM1
chr9	114324015	114324043	11495.2	940.6	0.0818255	ORM1
chr9	114324062	114324066	11495.2	940.6	0.0818255	ORM1
chr9	114324783	114324804	11495.2	940.6	0.0818255	ORM1
chr9	114324841	114324852	11495.2	940.6	0.0818255	ORM1
chr9	114325087	114325098	11495.2	940.6	0.0818255	ORM1
chr9	114325116	114325121	11495.2	940.6	0.0818255	ORM1
chr9	114323756	114323769	11495.2	940.6	0.0818255	ORM1
chr9	114323794	114323799	11495.2	940.6	0.0818255	ORM1
chr9	114324040	114324083	11495.2	940.6	0.0818255	ORM1
chr9	114324822	114324838	11495.2	940.6	0.0818255	ORM1
chr9	114325053	114325070	11495.2	940.6	0.0818255	ORM1
chr9	114326301	114326314	11495.2	940.6	0.0818255	ORM1
chr9	130444685	130444685	1151.7	109.4	0.09499	ASS1
chr9	130444867	130444871	1151.7	109.4	0.09499	ASS1
chr9	130444915	130444938	1151.7	109.4	0.09499	ASS1
chr9	130444953	130444969	1151.7	109.4	0.09499	ASS1
chr9	130454366	130454375	1151.7	109.4	0.09499	ASS1
chr9	130454577	130454608	1151.7	109.4	0.09499	ASS1
chr9	130458557	130458559	1151.7	109.4	0.09499	ASS1
chr9	130464111	130464128	1151.7	109.4	0.09499	ASS1
chr9	130479146	130479152	1151.7	109.4	0.09499	ASS1
chr9	130479656	130479665	1151.7	109.4	0.09499	ASS1
chr9	130479690	130479705	1151.7	109.4	0.09499	ASS1
chr8	17874455	17874468	1106.7	105.4	0.0952381	FGL1
chr8	17882102	17882120	1106.7	105.4	0.0952381	FGL1
chr8	17895337	17895355	1106.7	105.4	0.0952381	FGL1
chr8	17895404	17895414	1106.7	105.4	0.0952381	FGL1
chr8	17895464	17895464	1106.7	105.4	0.0952381	FGL1
chr8	17895488	17895539	1106.7	105.4	0.0952381	FGL1
chr8	17895815	17895820	1106.7	105.4	0.0952381	FGL1
chr8	17895908	17895921	1106.7	105.4	0.0952381	FGL1
chr8	17902416	17902416	1106.7	105.4	0.0952381	FGL1
chr8	17907720	17907722	1106.7	105.4	0.0952381	FGL1
chr8	17910358	17910383	1106.7	105.4	0.0952381	FGL1
chr8	17915889	17915911	1106.7	105.4	0.0952381	FGL1
chr8	17915980	17915993	1106.7	105.4	0.0952381	FGL1
chr8	17916002	17916013	1106.7	105.4	0.0952381	FGL1
chr8	17916078	17916083	1106.7	105.4	0.0952381	FGL1
chr8	17916266	17916275	1106.7	105.4	0.0952381	FGL1
chr17	66214587	66214605	9892.4	1000.1	0.101098	APOH
chr17	66214493	66214501	9892.4	1000.1	0.101098	APOH
chr17	66216870	66216879	9892.4	1000.1	0.101098	APOH
chr17	66216959	66216971	9892.4	1000.1	0.101098	APOH
chr17	66220726	66220747	9892.4	1000.1	0.101098	APOH
chr17	66223754	66223777	9892.4	1000.1	0.101098	APOH
chr17	66226079	66226089	9892.4	1000.1	0.101098	APOH
chr17	66228057	66228086	9892.4	1000.1	0.101098	APOH
chr17	66228094	66228104	9892.4	1000.1	0.101098	APOH
chr17	66228116	66228134	9892.4	1000.1	0.101098	APOH
chr17	66228169	66228185	9892.4	1000.1	0.101098	APOH
chr17	66228191	66228202	9892.4	1000.1	0.101098	APOH
chr17	66229391	66229421	9892.4	1000.1	0.101098	APOH
chr19	44945972	44945978	5200.9	567.7	0.109154	APOC2
chr19	44946010	44946040	5200.9	567.7	0.109154	APOC2
chr19	44946045	44946056	5200.9	567.7	0.109154	APOC2
chr19	44948451	44948461	5200.9	567.7	0.109154	APOC2
chr19	44948474	44948499	5200.9	567.7	0.109154	APOC2
chr19	44948699	44948720	5200.9	567.7	0.109154	APOC2
chr19	44948731	44948751	5200.9	567.7	0.109154	APOC2
chr19	44948787	44948804	5200.9	567.7	0.109154	APOC2
chr19	44948831	44948840	5200.9	567.7	0.109154	APOC2
chr19	44949173	44949179	5200.9	567.7	0.109154	APOC2
chr19	44949248	44949257	5200.9	567.7	0.109154	APOC2
chr19	44949340	44949351	5200.9	567.7	0.109154	APOC2
chr5	42811865	42811868	3477	454.5	0.130716	SELENOP
chr5	42813823	42813836	3477	454.5	0.130716	SELENOP
chr5	42822056	42822056	3477	454.5	0.130716	SELENOP
chr5	42799941	42799954	3477	454.5	0.130716	SELENOP
chr5	42800067	42800077	3477	454.5	0.130716	SELENOP
chr5	42800457	42800470	3477	454.5	0.130716	SELENOP
chr5	42800742	42800752	3477	454.5	0.130716	SELENOP
chr5	42800779	42800810	3477	454.5	0.130716	SELENOP
chr5	42801199	42801294	3477	454.5	0.130716	SELENOP
chr5	42804726	42804781	3477	454.5	0.130716	SELENOP
chr5	42807061	42807119	3477	454.5	0.130716	SELENOP
chr5	42808186	42808215	3477	454.5	0.130716	SELENOP
chr5	42808217	42808254	3477	454.5	0.130716	SELENOP
chr5	42811885	42811899	3477	454.5	0.130716	SELENOP
chr5	42812022	42812038	3477	454.5	0.130716	SELENOP
chr5	42812042	42812067	3477	454.5	0.130716	SELENOP
chr5	42825882	42825905	3477	454.5	0.130716	SELENOP
chr5	42887397	42887406	3477	454.5	0.130716	SELENOP
chr5	42887408	42887431	3477	454.5	0.130716	SELENOP
chr10	93591912	93591937	6622.7	889	0.134235	RBP4
chr10	93591991	93592002	6622.7	889	0.134235	RBP4
chr10	93592007	93592016	6622.7	889	0.134235	RBP4
chr10	93593865	93593887	6622.7	889	0.134235	RBP4
chr10	93600401	93600426	6622.7	889	0.134235	RBP4
chr10	93600433	93600455	6622.7	889	0.134235	RBP4
chr10	93591878	93591890	6622.7	889	0.134235	RBP4
chr10	93591979	93592013	6622.7	889	0.134235	RBP4
chr10	93592029	93592039	6622.7	889	0.134235	RBP4
chr10	93593858	93593871	6622.7	889	0.134235	RBP4
chr10	93593877	93593885	6622.7	889	0.134235	RBP4
chr10	93593896	93593927	6622.7	889	0.134235	RBP4
chr10	93593937	93593962	6622.7	889	0.134235	RBP4
chr10	93593964	93594002	6622.7	889	0.134235	RBP4
chr10	93594006	93594024	6622.7	889	0.134235	RBP4
chr10	93594027	93594037	6622.7	889	0.134235	RBP4
chr10	93600417	93600423	6622.7	889	0.134235	RBP4
chr10	93600466	93600520	6622.7	889	0.134235	RBP4
chr10	93600690	93600752	6622.7	889	0.134235	RBP4
chr10	93600755	93600766	6622.7	889	0.134235	RBP4
chr10	93600770	93600822	6622.7	889	0.134235	RBP4
chr10	93600960	93600984	6622.7	889	0.134235	RBP4
chr10	93601006	93601028	6622.7	889	0.134235	RBP4
chr10	93601037	93601063	6622.7	889	0.134235	RBP4
chr10	93601066	93601076	6622.7	889	0.134235	RBP4
chr10	93601229	93601242	6622.7	889	0.134235	RBP4
chr15	44711490	44711491	3446.1	479.7	0.139201	B2M
chr15	44711507	44711526	3446.1	479.7	0.139201	B2M
chr15	44711531	44711531	3446.1	479.7	0.139201	B2M
chr15	44711598	44711602	3446.1	479.7	0.139201	B2M
chr15	44711924	44711973	3446.1	479.7	0.139201	B2M
chr15	44715422	44715451	3446.1	479.7	0.139201	B2M
chr15	44715462	44715515	3446.1	479.7	0.139201	B2M
chr15	44715518	44715531	3446.1	479.7	0.139201	B2M
chr15	44715543	44715576	3446.1	479.7	0.139201	B2M
chr15	44715579	44715638	3446.1	479.7	0.139201	B2M
chr15	44715640	44715676	3446.1	479.7	0.139201	B2M
chr15	44717601	44717702	3446.1	479.7	0.139201	B2M
chr15	44717705	44717824	3446.1	479.7	0.139201	B2M
chr15	44717834	44717869	3446.1	479.7	0.139201	B2M
chr15	44717880	44717910	3446.1	479.7	0.139201	B2M
chr15	44717912	44717954	3446.1	479.7	0.139201	B2M
chr15	44717971	44717988	3446.1	479.7	0.139201	B2M
chr15	44718031	44718102	3446.1	479.7	0.139201	B2M
chr15	44713053	44713070	3446.1	479.7	0.139201	B2M
chr15	44715621	44715626	3446.1	479.7	0.139201	B2M
chr15	44715647	44715649	3446.1	479.7	0.139201	B2M
chr15	44715650	44715686	3446.1	479.7	0.139201	B2M
chr15	44715692	44715709	3446.1	479.7	0.139201	B2M
chr15	44717808	44717848	3446.1	479.7	0.139201	B2M
chr15	44718137	44718145	3446.1	479.7	0.139201	B2M
chr14	94587407	94587427	2521.1	358.8	0.142319	SERPINA3
chr14	94587526	94587536	2521.1	358.8	0.142319	SERPINA3
chr14	94587550	94587561	2521.1	358.8	0.142319	SERPINA3
chr14	94600979	94600990	2521.1	358.8	0.142319	SERPINA3
chr14	94612384	94612402	2521.1	358.8	0.142319	SERPINA3
chr14	94614443	94614453	2521.1	358.8	0.142319	SERPINA3
chr14	94614465	94614510	2521.1	358.8	0.142319	SERPINA3
chr14	94614513	94614517	2521.1	358.8	0.142319	SERPINA3
chr14	94614533	94614539	2521.1	358.8	0.142319	SERPINA3
chr14	94614564	94614572	2521.1	358.8	0.142319	SERPINA3
chr14	94614575	94614592	2521.1	358.8	0.142319	SERPINA3
chr14	94614601	94614619	2521.1	358.8	0.142319	SERPINA3
chr14	94614624	94614638	2521.1	358.8	0.142319	SERPINA3
chr14	94614644	94614673	2521.1	358.8	0.142319	SERPINA3
chr14	94614684	94614694	2521.1	358.8	0.142319	SERPINA3
chr14	94614708	94614723	2521.1	358.8	0.142319	SERPINA3
chr14	94614745	94614755	2521.1	358.8	0.142319	SERPINA3
chr14	94614775	94614785	2521.1	358.8	0.142319	SERPINA3
chr14	94614791	94614795	2521.1	358.8	0.142319	SERPINA3
chr14	94614829	94614837	2521.1	358.8	0.142319	SERPINA3
chr14	94614916	94614924	2521.1	358.8	0.142319	SERPINA3
chr14	94614932	94614939	2521.1	358.8	0.142319	SERPINA3
chr14	94615007	94615016	2521.1	358.8	0.142319	SERPINA3
chr14	94619198	94619238	2521.1	358.8	0.142319	SERPINA3
chr14	94619251	94619295	2521.1	358.8	0.142319	SERPINA3
chr14	94619315	94619325	2521.1	358.8	0.142319	SERPINA3
chr14	94619460	94619462	2521.1	358.8	0.142319	SERPINA3
chr14	94622335	94622367	2521.1	358.8	0.142319	SERPINA3
chr14	94623660	94623679	2521.1	358.8	0.142319	SERPINA3
chr14	94623823	94623829	2521.1	358.8	0.142319	SERPINA3
chr14	94624005	94624030	2521.1	358.8	0.142319	SERPINA3
chr14	94598915	94598928	2521.1	358.8	0.142319	SERPINA3
chr14	94612413	94612418	2521.1	358.8	0.142319	SERPINA3
chr14	94614538	94614560	2521.1	358.8	0.142319	SERPINA3
chr14	94614638	94614646	2521.1	358.8	0.142319	SERPINA3
chr14	94614665	94614681	2521.1	358.8	0.142319	SERPINA3
chr14	94614682	94614697	2521.1	358.8	0.142319	SERPINA3
chr14	94614715	94614727	2521.1	358.8	0.142319	SERPINA3
chr14	94614731	94614750	2521.1	358.8	0.142319	SERPINA3
chr14	94614798	94614810	2521.1	358.8	0.142319	SERPINA3
chr14	94623750	94623764	2521.1	358.8	0.142319	SERPINA3
chr6	52791954	52791965	1432.7	210.5	0.146925	GSTA1
chr6	52803808	52803824	1432.7	210.5	0.146925	GSTA1
chr3	133745826	133745826	4237.1	625.9	0.147719	TF
chr3	133746355	133746355	4237.1	625.9	0.147719	TF
chr3	133746385	133746400	4237.1	625.9	0.147719	TF
chr3	133748408	133748428	4237.1	625.9	0.147719	TF
chr3	133748461	133748483	4237.1	625.9	0.147719	TF
chr3	133754565	133754575	4237.1	625.9	0.147719	TF
chr3	133754605	133754627	4237.1	625.9	0.147719	TF
chr3	133755404	133755422	4237.1	625.9	0.147719	TF
chr3	133755440	133755454	4237.1	625.9	0.147719	TF
chr3	133756277	133756312	4237.1	625.9	0.147719	TF
chr3	133756826	133756836	4237.1	625.9	0.147719	TF
chr3	133756893	133756906	4237.1	625.9	0.147719	TF
chr3	133756963	133756982	4237.1	625.9	0.147719	TF
chr3	133757859	133757871	4237.1	625.9	0.147719	TF
chr3	133757898	133757911	4237.1	625.9	0.147719	TF
chr3	133764211	133764227	4237.1	625.9	0.147719	TF
chr3	133766376	133766392	4237.1	625.9	0.147719	TF
chr3	133768057	133768069	4237.1	625.9	0.147719	TF
chr3	133768093	133768112	4237.1	625.9	0.147719	TF
chr3	133768809	133768812	4237.1	625.9	0.147719	TF
chr3	133773954	133773965	4237.1	625.9	0.147719	TF
chr3	133774876	133774879	4237.1	625.9	0.147719	TF
chr3	133775429	133775440	4237.1	625.9	0.147719	TF
chr3	133775515	133775529	4237.1	625.9	0.147719	TF
chr3	133757904	133757923	4237.1	625.9	0.147719	TF
chr3	133759272	133759311	4237.1	625.9	0.147719	TF
chr9	114329869	114329869	4079.1	661	0.162046	ORM2
chr9	114331869	114331895	4079.1	661	0.162046	ORM2
chr9	114074061	114074077	6146.2	1113.2	0.18112	AMBP
chr9	114076611	114076647	6146.2	1113.2	0.18112	AMBP
chr9	114080801	114080805	6146.2	1113.2	0.18112	AMBP
chr9	114068805	114068809	6146.2	1113.2	0.18112	AMBP
chr9	114074999	114075038	6146.2	1113.2	0.18112	AMBP
chr9	114076639	114076650	6146.2	1113.2	0.18112	AMBP
chr9	114076709	114076719	6146.2	1113.2	0.18112	AMBP
chr9	114077539	114077561	6146.2	1113.2	0.18112	AMBP
chr9	114078290	114078308	6146.2	1113.2	0.18112	AMBP
chr9	114078338	114078341	6146.2	1113.2	0.18112	AMBP
chr9	114078397	114078400	6146.2	1113.2	0.18112	AMBP
chr9	114078417	114078435	6146.2	1113.2	0.18112	AMBP
chr9	114078449	114078464	6146.2	1113.2	0.18112	AMBP
chr9	114078467	114078477	6146.2	1113.2	0.18112	AMBP
chr9	114078545	114078580	6146.2	1113.2	0.18112	AMBP
chr14	94378425	94378438	18615.1	3808.6	0.204597	SERPINA1
chr14	94378531	94378546	18615.1	3808.6	0.204597	SERPINA1
chr14	94378548	94378566	18615.1	3808.6	0.204597	SERPINA1
chr14	94379541	94379557	18615.1	3808.6	0.204597	SERPINA1
chr14	94379576	94379594	18615.1	3808.6	0.204597	SERPINA1
chr14	94380865	94380883	18615.1	3808.6	0.204597	SERPINA1
chr14	94380914	94380919	18615.1	3808.6	0.204597	SERPINA1
chr14	94380925	94380940	18615.1	3808.6	0.204597	SERPINA1
chr14	94381091	94381107	18615.1	3808.6	0.204597	SERPINA1
chr14	94382666	94382683	18615.1	3808.6	0.204597	SERPINA1
chr14	94382711	94382714	18615.1	3808.6	0.204597	SERPINA1
chr14	94382749	94382755	18615.1	3808.6	0.204597	SERPINA1
chr14	94382813	94382848	18615.1	3808.6	0.204597	SERPINA1
chr14	94382852	94382867	18615.1	3808.6	0.204597	SERPINA1
chr14	94382918	94382935	18615.1	3808.6	0.204597	SERPINA1
chr14	94382959	94382960	18615.1	3808.6	0.204597	SERPINA1
chr14	94382980	94382995	18615.1	3808.6	0.204597	SERPINA1
chr14	94383004	94383034	18615.1	3808.6	0.204597	SERPINA1
chr14	94383036	94383122	18615.1	3808.6	0.204597	SERPINA1
chr14	94383126	94383127	18615.1	3808.6	0.204597	SERPINA1
chr14	94385152	94385163	18615.1	3808.6	0.204597	SERPINA1
chr14	94385178	94385192	18615.1	3808.6	0.204597	SERPINA1
chr14	94387642	94387653	18615.1	3808.6	0.204597	SERPINA1
chr14	94387671	94387698	18615.1	3808.6	0.204597	SERPINA1
chr14	94390763	94390783	18615.1	3808.6	0.204597	SERPINA1
chr14	94390790	94390803	18615.1	3808.6	0.204597	SERPINA1
chr14	94390821	94390835	18615.1	3808.6	0.204597	SERPINA1
chr14	94392852	94392861	18615.1	3808.6	0.204597	SERPINA1
chr14	94392866	94392882	18615.1	3808.6	0.204597	SERPINA1
chr14	94394896	94394909	18615.1	3808.6	0.204597	SERPINA1
chr14	94394949	94394973	18615.1	3808.6	0.204597	SERPINA1
chr14	94395532	94395539	18615.1	3808.6	0.204597	SERPINA1
chr14	94377482	94377499	18615.1	3808.6	0.204597	SERPINA1
chr14	94377664	94377670	18615.1	3808.6	0.204597	SERPINA1
chr14	94377679	94377686	18615.1	3808.6	0.204597	SERPINA1
chr14	94377785	94377791	18615.1	3808.6	0.204597	SERPINA1
chr14	94377901	94377903	18615.1	3808.6	0.204597	SERPINA1
chr14	94378027	94378053	18615.1	3808.6	0.204597	SERPINA1
chr14	94378102	94378106	18615.1	3808.6	0.204597	SERPINA1
chr14	94378200	94378212	18615.1	3808.6	0.204597	SERPINA1
chr14	94378386	94378392	18615.1	3808.6	0.204597	SERPINA1
chr14	94378439	94378454	18615.1	3808.6	0.204597	SERPINA1
chr14	94378492	94378497	18615.1	3808.6	0.204597	SERPINA1
chr14	94378517	94378525	18615.1	3808.6	0.204597	SERPINA1
chr14	94378535	94378549	18615.1	3808.6	0.204597	SERPINA1
chr14	94378551	94378578	18615.1	3808.6	0.204597	SERPINA1
chr14	94378580	94378590	18615.1	3808.6	0.204597	SERPINA1
chr14	94378596	94378606	18615.1	3808.6	0.204597	SERPINA1
chr14	94378621	94378636	18615.1	3808.6	0.204597	SERPINA1
chr14	94379489	94379516	18615.1	3808.6	0.204597	SERPINA1
chr14	94379520	94379520	18615.1	3808.6	0.204597	SERPINA1
chr14	94379524	94379569	18615.1	3808.6	0.204597	SERPINA1
chr14	94379571	94379582	18615.1	3808.6	0.204597	SERPINA1
chr14	94379585	94379621	18615.1	3808.6	0.204597	SERPINA1
chr14	94380897	94380931	18615.1	3808.6	0.204597	SERPINA1
chr14	94380936	94380949	18615.1	3808.6	0.204597	SERPINA1
chr14	94380964	94381058	18615.1	3808.6	0.204597	SERPINA1
chr14	94381063	94381072	18615.1	3808.6	0.204597	SERPINA1
chr14	94381076	94381082	18615.1	3808.6	0.204597	SERPINA1
chr14	94381089	94381107	18615.1	3808.6	0.204597	SERPINA1
chr14	94381117	94381130	18615.1	3808.6	0.204597	SERPINA1
chr14	94382703	94382713	18615.1	3808.6	0.204597	SERPINA1
chr14	94382807	94382825	18615.1	3808.6	0.204597	SERPINA1
chr14	94382844	94382852	18615.1	3808.6	0.204597	SERPINA1
chr14	94382890	94382902	18615.1	3808.6	0.204597	SERPINA1
chr14	94382921	94382934	18615.1	3808.6	0.204597	SERPINA1
chr14	94382950	94382968	18615.1	3808.6	0.204597	SERPINA1
chr14	94383029	94383033	18615.1	3808.6	0.204597	SERPINA1
chr14	94383038	94383042	18615.1	3808.6	0.204597	SERPINA1
chr14	94383052	94383052	18615.1	3808.6	0.204597	SERPINA1
chr14	94383062	94383115	18615.1	3808.6	0.204597	SERPINA1
chr14	94383134	94383158	18615.1	3808.6	0.204597	SERPINA1
chr14	94383188	94383206	18615.1	3808.6	0.204597	SERPINA1
chr14	94383209	94383221	18615.1	3808.6	0.204597	SERPINA1
chr14	94383230	94383236	18615.1	3808.6	0.204597	SERPINA1
chr14	94383237	94383243	18615.1	3808.6	0.204597	SERPINA1
chr14	94388591	94388608	18615.1	3808.6	0.204597	SERPINA1
chr14	94388812	94388815	18615.1	3808.6	0.204597	SERPINA1
chr14	94388816	94388816	18615.1	3808.6	0.204597	SERPINA1
chr14	94390511	94390526	18615.1	3808.6	0.204597	SERPINA1
chr14	94390627	94390642	18615.1	3808.6	0.204597	SERPINA1
chr14	94390653	94390663	18615.1	3808.6	0.204597	SERPINA1
chr14	94390668	94390681	18615.1	3808.6	0.204597	SERPINA1
chr14	94390968	94390977	18615.1	3808.6	0.204597	SERPINA1
chr14	94390988	94390997	18615.1	3808.6	0.204597	SERPINA1
chr14	94391014	94391024	18615.1	3808.6	0.204597	SERPINA1
chr14	94391350	94391401	18615.1	3808.6	0.204597	SERPINA1
chr14	94391721	94391729	18615.1	3808.6	0.204597	SERPINA1
chr14	94392507	94392525	18615.1	3808.6	0.204597	SERPINA1
chr14	94394665	94394683	18615.1	3808.6	0.204597	SERPINA1
chr14	94394724	94394750	18615.1	3808.6	0.204597	SERPINA1
chr19	6675127	6675139	2717.6	635.2	0.233736	C3
chr19	6677868	6677884	2717.6	635.2	0.233736	C3
chr19	6684569	6684583	2717.6	635.2	0.233736	C3
chr19	6697475	6697484	2717.6	635.2	0.233736	C3
chr19	6710819	6710824	2717.6	635.2	0.233736	C3
chr19	6712249	6712292	2717.6	635.2	0.233736	C3
chr19	6712512	6712529	2717.6	635.2	0.233736	C3
chr19	6712531	6712549	2717.6	635.2	0.233736	C3
chr19	6714008	6714047	2717.6	635.2	0.233736	C3
chr19	6718115	6718141	2717.6	635.2	0.233736	C3
chr19	6718246	6718288	2717.6	635.2	0.233736	C3
chr19	6719218	6719226	2717.6	635.2	0.233736	C3
chr19	6719243	6719253	2717.6	635.2	0.233736	C3
chr19	6719355	6719369	2717.6	635.2	0.233736	C3
chr19	6719372	6719378	2717.6	635.2	0.233736	C3
chr19	6677863	6677909	2717.6	635.2	0.233736	C3
chr19	6678006	6678020	2717.6	635.2	0.233736	C3
chr19	6678246	6678278	2717.6	635.2	0.233736	C3
chr19	6678286	6678297	2717.6	635.2	0.233736	C3
chr19	6678398	6678408	2717.6	635.2	0.233736	C3
chr19	6678445	6678461	2717.6	635.2	0.233736	C3
chr19	6679484	6679499	2717.6	635.2	0.233736	C3
chr19	6680194	6680223	2717.6	635.2	0.233736	C3
chr19	6680225	6680279	2717.6	635.2	0.233736	C3
chr19	6681335	6681341	2717.6	635.2	0.233736	C3
chr19	6682180	6682198	2717.6	635.2	0.233736	C3
chr19	6686202	6686244	2717.6	635.2	0.233736	C3
chr19	6686264	6686278	2717.6	635.2	0.233736	C3
chr19	6690726	6690732	2717.6	635.2	0.233736	C3
chr19	6692992	6693012	2717.6	635.2	0.233736	C3
chr19	6693041	6693085	2717.6	635.2	0.233736	C3
chr19	6693479	6693494	2717.6	635.2	0.233736	C3
chr19	6694572	6694606	2717.6	635.2	0.233736	C3
chr19	6697466	6697504	2717.6	635.2	0.233736	C3
chr19	6697535	6697554	2717.6	635.2	0.233736	C3
chr19	6697683	6697703	2717.6	635.2	0.233736	C3
chr19	6702176	6702194	2717.6	635.2	0.233736	C3
chr19	6702545	6702589	2717.6	635.2	0.233736	C3
chr19	6707106	6707119	2717.6	635.2	0.233736	C3
chr19	6707121	6707131	2717.6	635.2	0.233736	C3
chr19	6707150	6707175	2717.6	635.2	0.233736	C3
chr19	6707179	6707196	2717.6	635.2	0.233736	C3
chr19	6707201	6707217	2717.6	635.2	0.233736	C3
chr19	6707535	6707544	2717.6	635.2	0.233736	C3
chr19	6710631	6710641	2717.6	635.2	0.233736	C3
chr19	6710705	6710732	2717.6	635.2	0.233736	C3
chr19	6710740	6710758	2717.6	635.2	0.233736	C3
chr19	6711050	6711074	2717.6	635.2	0.233736	C3
chr19	6711097	6711121	2717.6	635.2	0.233736	C3
chr19	6711203	6711213	2717.6	635.2	0.233736	C3
chr19	6711252	6711260	2717.6	635.2	0.233736	C3
chr19	6712288	6712337	2717.6	635.2	0.233736	C3
chr19	6712340	6712352	2717.6	635.2	0.233736	C3
chr19	6712363	6712373	2717.6	635.2	0.233736	C3
chr19	6712375	6712409	2717.6	635.2	0.233736	C3
chr19	6712559	6712609	2717.6	635.2	0.233736	C3
chr19	6712616	6712629	2717.6	635.2	0.233736	C3
chr19	6713216	6713236	2717.6	635.2	0.233736	C3
chr19	6713253	6713269	2717.6	635.2	0.233736	C3
chr19	6713273	6713304	2717.6	635.2	0.233736	C3
chr19	6713434	6713453	2717.6	635.2	0.233736	C3
chr19	6713478	6713489	2717.6	635.2	0.233736	C3
chr19	6717627	6717635	2717.6	635.2	0.233736	C3
chr19	6717648	6717654	2717.6	635.2	0.233736	C3
chr19	6717658	6717675	2717.6	635.2	0.233736	C3
chr19	6717679	6717681	2717.6	635.2	0.233736	C3
chr19	6717688	6717707	2717.6	635.2	0.233736	C3
chr19	6717711	6717743	2717.6	635.2	0.233736	C3
chr19	6717747	6717789	2717.6	635.2	0.233736	C3
chr19	6717792	6717801	2717.6	635.2	0.233736	C3
chr19	6717807	6717811	2717.6	635.2	0.233736	C3
chr19	6717821	6717825	2717.6	635.2	0.233736	C3
chr19	6717837	6717843	2717.6	635.2	0.233736	C3
chr19	6717852	6717894	2717.6	635.2	0.233736	C3
chr19	6717905	6717911	2717.6	635.2	0.233736	C3
chr19	6717920	6717931	2717.6	635.2	0.233736	C3
chr19	6717959	6717983	2717.6	635.2	0.233736	C3
chr19	6717992	6718006	2717.6	635.2	0.233736	C3
chr19	6718036	6718046	2717.6	635.2	0.233736	C3
chr19	6718050	6718073	2717.6	635.2	0.233736	C3
chr19	6718116	6718116	2717.6	635.2	0.233736	C3
chr19	6718269	6718303	2717.6	635.2	0.233736	C3
chr19	6718310	6718335	2717.6	635.2	0.233736	C3
chr19	6718363	6718381	2717.6	635.2	0.233736	C3
chr19	6719246	6719254	2717.6	635.2	0.233736	C3
chr19	6719260	6719264	2717.6	635.2	0.233736	C3
chr19	6719275	6719291	2717.6	635.2	0.233736	C3
chr19	6719315	6719329	2717.6	635.2	0.233736	C3
chr19	6719335	6719345	2717.6	635.2	0.233736	C3
chr19	6719347	6719363	2717.6	635.2	0.233736	C3
chr19	6719381	6719415	2717.6	635.2	0.233736	C3
chr19	6720603	6720605	2717.6	635.2	0.233736	C3
chr19	6720643	6720659	2717.6	635.2	0.233736	C3
chr19	6720676	6720683	2717.6	635.2	0.233736	C3
chr18	74261188	74261193	1366.5	332.6	0.243396	CYB5A
chr18	74291906	74291919	1366.5	332.6	0.243396	CYB5A
chr18	74291925	74291999	1366.5	332.6	0.243396	CYB5A
chr18	74292019	74292029	1366.5	332.6	0.243396	CYB5A
chr11	116835785	116835804	10227.3	2749.8	0.268869	APOA1
chr11	116836256	116836272	10227.3	2749.8	0.268869	APOA1
chr11	116836288	116836294	10227.3	2749.8	0.268869	APOA1
chr11	116836298	116836307	10227.3	2749.8	0.268869	APOA1
chr11	116837088	116837102	10227.3	2749.8	0.268869	APOA1
chr11	116835777	116835781	10227.3	2749.8	0.268869	APOA1
chr11	116835913	116835921	10227.3	2749.8	0.268869	APOA1
chr11	116836037	116836078	10227.3	2749.8	0.268869	APOA1
chr11	116836090	116836113	10227.3	2749.8	0.268869	APOA1
chr11	116836203	116836213	10227.3	2749.8	0.268869	APOA1
chr11	116836230	116836237	10227.3	2749.8	0.268869	APOA1
chr11	116836246	116836260	10227.3	2749.8	0.268869	APOA1
chr11	116836317	116836326	10227.3	2749.8	0.268869	APOA1
chr11	116836344	116836353	10227.3	2749.8	0.268869	APOA1
chr11	116836376	116836401	10227.3	2749.8	0.268869	APOA1
chr11	116837112	116837139	10227.3	2749.8	0.268869	APOA1
chr11	116837147	116837160	10227.3	2749.8	0.268869	APOA1
chr11	116837615	116837631	10227.3	2749.8	0.268869	APOA1
chr11	116837651	116837664	10227.3	2749.8	0.268869	APOA1
chr12	121856250	121856261	1402.7	411.3	0.29322	HPD
chr12	121856273	121856284	1402.7	411.3	0.29322	HPD
chr12	121856299	121856302	1402.7	411.3	0.29322	HPD
chr12	121857725	121857735	1402.7	411.3	0.29322	HPD
chr12	121849889	121849902	1402.7	411.3	0.29322	HPD
chr12	121857582	121857599	1402.7	411.3	0.29322	HPD
chr12	121858850	121858864	1402.7	411.3	0.29322	HPD
chr12	121858994	121859030	1402.7	411.3	0.29322	HPD
chr12	16347063	16347082	1702.1	531	0.311968	MGST1
chr12	16347089	16347099	1702.1	531	0.311968	MGST1
chr12	16347104	16347131	1702.1	531	0.311968	MGST1
chr12	16347593	16347608	1702.1	531	0.311968	MGST1
chr12	16347612	16347622	1702.1	531	0.311968	MGST1
chr12	16347638	16347664	1702.1	531	0.311968	MGST1
chr12	16347666	16347684	1702.1	531	0.311968	MGST1
chr12	16347705	16347707	1702.1	531	0.311968	MGST1
chr12	16347778	16347778	1702.1	531	0.311968	MGST1
chr12	16353441	16353441	1702.1	531	0.311968	MGST1
chr12	16353874	16353887	1702.1	531	0.311968	MGST1
chr12	16354251	16354269	1702.1	531	0.311968	MGST1
chr12	16354273	16354285	1702.1	531	0.311968	MGST1
chr12	16354319	16354352	1702.1	531	0.311968	MGST1
chr12	16357607	16357617	1702.1	531	0.311968	MGST1
chr12	16357641	16357665	1702.1	531	0.311968	MGST1
chr12	16358808	16358810	1702.1	531	0.311968	MGST1
chr12	16363785	16363805	1702.1	531	0.311968	MGST1
chr12	16363834	16363898	1702.1	531	0.311968	MGST1
chr12	16363903	16363951	1702.1	531	0.311968	MGST1
chr12	16364123	16364139	1702.1	531	0.311968	MGST1
chr12	16364145	16364201	1702.1	531	0.311968	MGST1
chr12	16364205	16364217	1702.1	531	0.311968	MGST1
chr12	16364249	16364267	1702.1	531	0.311968	MGST1
chr12	16364308	16364317	1702.1	531	0.311968	MGST1
chr12	16350885	16350891	1702.1	531	0.311968	MGST1
chr12	16352635	16352648	1702.1	531	0.311968	MGST1
chr12	16352727	16352751	1702.1	531	0.311968	MGST1
chr12	16357681	16357698	1702.1	531	0.311968	MGST1
chr12	16363935	16363948	1702.1	531	0.311968	MGST1
chr12	49707718	49707767	1002.7	330.9	0.330009	TMBIM6
chr12	49738923	49738951	1002.7	330.9	0.330009	TMBIM6
chr12	49741551	49741563	1002.7	330.9	0.330009	TMBIM6
chr12	49741570	49741573	1002.7	330.9	0.330009	TMBIM6
chr12	49741806	49741819	1002.7	330.9	0.330009	TMBIM6
chr12	49741833	49741842	1002.7	330.9	0.330009	TMBIM6
chr12	49741856	49741890	1002.7	330.9	0.330009	TMBIM6
chr12	49742132	49742157	1002.7	330.9	0.330009	TMBIM6
chr12	49742159	49742190	1002.7	330.9	0.330009	TMBIM6
chr12	49742198	49742210	1002.7	330.9	0.330009	TMBIM6
chr12	49742554	49742563	1002.7	330.9	0.330009	TMBIM6
chr12	49750526	49750530	1002.7	330.9	0.330009	TMBIM6
chr12	49750599	49750672	1002.7	330.9	0.330009	TMBIM6
chr12	49753044	49753053	1002.7	330.9	0.330009	TMBIM6
chr12	49755627	49755700	1002.7	330.9	0.330009	TMBIM6
chr12	49758372	49758392	1002.7	330.9	0.330009	TMBIM6
chr12	49758676	49758690	1002.7	330.9	0.330009	TMBIM6
chr12	49758703	49758733	1002.7	330.9	0.330009	TMBIM6
chr12	49758834	49758836	1002.7	330.9	0.330009	TMBIM6
chr12	49759214	49759262	1002.7	330.9	0.330009	TMBIM6
chr12	49762880	49762993	1002.7	330.9	0.330009	TMBIM6
chr12	49763070	49763109	1002.7	330.9	0.330009	TMBIM6
chr12	49763254	49763283	1002.7	330.9	0.330009	TMBIM6
chr12	49763848	49763882	1002.7	330.9	0.330009	TMBIM6
chr12	49741579	49741598	1002.7	330.9	0.330009	TMBIM6
chr12	49742193	49742208	1002.7	330.9	0.330009	TMBIM6
chr16	55840124	55840127	1420.9	559	0.393413	CES1
chr16	55809091	55809096	1420.9	559	0.393413	CES1
chr16	55817886	55817897	1420.9	559	0.393413	CES1
chr16	55821476	55821496	1420.9	559	0.393413	CES1
chr16	55828968	55828971	1420.9	559	0.393413	CES1
chr16	55833071	55833081	1420.9	559	0.393413	CES1
chr16	55833086	55833129	1420.9	559	0.393413	CES1
chr16	55833235	55833241	1420.9	559	0.393413	CES1
chr16	55834117	55834121	1420.9	559	0.393413	CES1
chr19	44899828	44899828	1860	741.3	0.398548	APOE
chr19	44905786	44905804	1860	741.3	0.398548	APOE
chr19	44905824	44905826	1860	741.3	0.398548	APOE
chr19	44906018	44906023	1860	741.3	0.398548	APOE
chr19	44906589	44906633	1860	741.3	0.398548	APOE
chr19	44907756	44907811	1860	741.3	0.398548	APOE
chr19	44907851	44907896	1860	741.3	0.398548	APOE
chr19	44907909	44907923	1860	741.3	0.398548	APOE
chr19	44908529	44908550	1860	741.3	0.398548	APOE
chr19	44908555	44908573	1860	741.3	0.398548	APOE
chr19	44908583	44908595	1860	741.3	0.398548	APOE
chr19	44908753	44908769	1860	741.3	0.398548	APOE
chr19	44909096	44909128	1860	741.3	0.398548	APOE
chr19	44909154	44909163	1860	741.3	0.398548	APOE
chr19	44909210	44909234	1860	741.3	0.398548	APOE
chr19	44909241	44909256	1860	741.3	0.398548	APOE
chr19	44909316	44909329	1860	741.3	0.398548	APOE
chr19	44909334	44909371	1860	741.3	0.398548	APOE
chr19	44907860	44907883	1860	741.3	0.398548	APOE
chr19	44907937	44907952	1860	741.3	0.398548	APOE
chr19	44908540	44908543	1860	741.3	0.398548	APOE
chr19	44908622	44908627	1860	741.3	0.398548	APOE
chr19	44909204	44909290	1860	741.3	0.398548	APOE
chr19	44909367	44909395	1860	741.3	0.398548	APOE

## Sheet: Up2+InHepG2_over1000
chr	start	end	pTPM (liver)	pTPM (HepG2)	ratio H/L	Gene name
chr16	69726721	69726728	1.7	1731.5	1018.53	NQO1
chr16	69726839	69726860	1.7	1731.5	1018.53	NQO1
chr16	69727009	69727030	1.7	1731.5	1018.53	NQO1
chr16	69718489	69718543	1.7	1731.5	1018.53	NQO1
chr16	69726551	69726573	1.7	1731.5	1018.53	NQO1
chr4	73436137	73436154	2	1733.8	866.9	AFP
chr4	73436215	73436230	2	1733.8	866.9	AFP
chr4	73436245	73436257	2	1733.8	866.9	AFP
chr4	73436270	73436273	2	1733.8	866.9	AFP
chr4	73438187	73438196	2	1733.8	866.9	AFP
chr4	73440685	73440699	2	1733.8	866.9	AFP
chr4	73442301	73442301	2	1733.8	866.9	AFP
chr4	73442313	73442324	2	1733.8	866.9	AFP
chr4	73447459	73447468	2	1733.8	866.9	AFP
chr4	73447524	73447530	2	1733.8	866.9	AFP
chr4	73447617	73447626	2	1733.8	866.9	AFP
chr4	73447649	73447652	2	1733.8	866.9	AFP
chr4	73447653	73447655	2	1733.8	866.9	AFP
chr4	73450620	73450631	2	1733.8	866.9	AFP
chr4	73450742	73450750	2	1733.8	866.9	AFP
chr4	73453817	73453834	2	1733.8	866.9	AFP
chr4	73455233	73455236	2	1733.8	866.9	AFP
chr4	73455627	73455631	2	1733.8	866.9	AFP
chr4	73455663	73455666	2	1733.8	866.9	AFP
chr4	73438295	73438305	2	1733.8	866.9	AFP
chr4	73440661	73440671	2	1733.8	866.9	AFP
chr4	73450628	73450642	2	1733.8	866.9	AFP
chrX	133985278	133985290	2.7	1460.1	540.778	GPC3
chrX	133753706	133753717	2.7	1460.1	540.778	GPC3
chrX	133985539	133985554	2.7	1460.1	540.778	GPC3
chrX	133985558	133985568	2.7	1460.1	540.778	GPC3
chrX	133985571	133985571	2.7	1460.1	540.778	GPC3
chrX	133985575	133985600	2.7	1460.1	540.778	GPC3
chrX	133985606	133985622	2.7	1460.1	540.778	GPC3
chrX	133985644	133985648	2.7	1460.1	540.778	GPC3
chrX	133985869	133985930	2.7	1460.1	540.778	GPC3
chrX	133985933	133985943	2.7	1460.1	540.778	GPC3
chrX	133985962	133985972	2.7	1460.1	540.778	GPC3
chr4	6693821	6693840	5.2	1021.1	196.365	S100P
chr4	6693847	6693855	5.2	1021.1	196.365	S100P
chr4	6693871	6693893	5.2	1021.1	196.365	S100P
chr4	6694000	6694006	5.2	1021.1	196.365	S100P
chr4	6697109	6697139	5.2	1021.1	196.365	S100P
chr4	6690534	6690547	5.2	1021.1	196.365	S100P
chr4	6690629	6690633	5.2	1021.1	196.365	S100P
chr4	87975706	87975722	13.7	1972.7	143.993	SPP1
chr4	87975932	87975937	13.7	1972.7	143.993	SPP1
chr4	87976874	87976896	13.7	1972.7	143.993	SPP1
chr4	87976899	87976926	13.7	1972.7	143.993	SPP1
chr4	87977049	87977069	13.7	1972.7	143.993	SPP1
chr4	87980040	87980053	13.7	1972.7	143.993	SPP1
chr4	87980057	87980095	13.7	1972.7	143.993	SPP1
chr4	87980383	87980404	13.7	1972.7	143.993	SPP1
chr4	87981468	87981499	13.7	1972.7	143.993	SPP1
chr4	87981522	87981577	13.7	1972.7	143.993	SPP1
chr4	87981581	87981606	13.7	1972.7	143.993	SPP1
chr4	87981608	87981624	13.7	1972.7	143.993	SPP1
chr4	87981628	87981661	13.7	1972.7	143.993	SPP1
chr4	87981664	87981672	13.7	1972.7	143.993	SPP1
chr4	87981686	87981702	13.7	1972.7	143.993	SPP1
chr4	87981725	87981743	13.7	1972.7	143.993	SPP1
chr4	87981757	87981766	13.7	1972.7	143.993	SPP1
chr4	87982511	87982529	13.7	1972.7	143.993	SPP1
chr4	87982539	87982577	13.7	1972.7	143.993	SPP1
chr4	87982805	87982814	13.7	1972.7	143.993	SPP1
chr4	87982901	87982916	13.7	1972.7	143.993	SPP1
chr4	87983096	87983127	13.7	1972.7	143.993	SPP1
chr4	87983184	87983186	13.7	1972.7	143.993	SPP1
chr4	87983221	87983252	13.7	1972.7	143.993	SPP1
chr4	87983258	87983269	13.7	1972.7	143.993	SPP1
chr4	87983279	87983284	13.7	1972.7	143.993	SPP1
chr4	87983295	87983308	13.7	1972.7	143.993	SPP1
chr4	87980085	87980085	13.7	1972.7	143.993	SPP1
chr4	87980109	87980120	13.7	1972.7	143.993	SPP1
chr4	87980425	87980433	13.7	1972.7	143.993	SPP1
chr4	87981664	87981676	13.7	1972.7	143.993	SPP1
chr4	87981716	87981758	13.7	1972.7	143.993	SPP1
chr4	87982690	87982724	13.7	1972.7	143.993	SPP1
chr16	30053093	30053107	67.4	2063	30.6083	ALDOA
chr16	30053137	30053207	67.4	2063	30.6083	ALDOA
chr16	30063756	30063778	67.4	2063	30.6083	ALDOA
chr16	30063797	30063819	67.4	2063	30.6083	ALDOA
chr16	30063903	30063945	67.4	2063	30.6083	ALDOA
chr16	30064143	30064198	67.4	2063	30.6083	ALDOA
chr16	30064203	30064221	67.4	2063	30.6083	ALDOA
chr16	30064303	30064315	67.4	2063	30.6083	ALDOA
chr16	30064394	30064419	67.4	2063	30.6083	ALDOA
chr16	30064425	30064439	67.4	2063	30.6083	ALDOA
chr16	30064463	30064477	67.4	2063	30.6083	ALDOA
chr16	30064710	30064716	67.4	2063	30.6083	ALDOA
chr16	30064732	30064748	67.4	2063	30.6083	ALDOA
chr16	30065730	30065730	67.4	2063	30.6083	ALDOA
chr16	30065754	30065770	67.4	2063	30.6083	ALDOA
chr16	30065780	30065828	67.4	2063	30.6083	ALDOA
chr16	30067210	30067275	67.4	2063	30.6083	ALDOA
chr16	30067296	30067331	67.4	2063	30.6083	ALDOA
chr16	30067480	30067482	67.4	2063	30.6083	ALDOA
chr16	30067491	30067519	67.4	2063	30.6083	ALDOA
chr16	30067531	30067551	67.4	2063	30.6083	ALDOA
chr16	30067556	30067585	67.4	2063	30.6083	ALDOA
chr16	30067606	30067634	67.4	2063	30.6083	ALDOA
chr16	30068643	30068661	67.4	2063	30.6083	ALDOA
chr16	30068816	30068837	67.4	2063	30.6083	ALDOA
chr16	30068850	30068873	67.4	2063	30.6083	ALDOA
chr16	30068897	30068916	67.4	2063	30.6083	ALDOA
chr16	30069325	30069364	67.4	2063	30.6083	ALDOA
chr16	30069473	30069480	67.4	2063	30.6083	ALDOA
chr16	30069537	30069595	67.4	2063	30.6083	ALDOA
chr16	30069606	30069648	67.4	2063	30.6083	ALDOA
chr16	30069829	30069840	67.4	2063	30.6083	ALDOA
chr16	30069850	30069874	67.4	2063	30.6083	ALDOA
chr16	30069884	30069904	67.4	2063	30.6083	ALDOA
chr16	30070154	30070201	67.4	2063	30.6083	ALDOA
chr16	30070207	30070262	67.4	2063	30.6083	ALDOA
chr16	30070330	30070352	67.4	2063	30.6083	ALDOA
chr16	30065053	30065063	67.4	2063	30.6083	ALDOA
chr16	30065842	30065847	67.4	2063	30.6083	ALDOA
chr16	30067257	30067301	67.4	2063	30.6083	ALDOA
chr16	30067576	30067602	67.4	2063	30.6083	ALDOA
chr16	30069871	30069900	67.4	2063	30.6083	ALDOA
chr16	30070399	30070413	67.4	2063	30.6083	ALDOA
chr20	35699228	35699260	58.9	1071.1	18.1851	ROMO1
chr20	35699369	35699434	58.9	1071.1	18.1851	ROMO1
chr20	35699449	35699459	58.9	1071.1	18.1851	ROMO1
chr10	5137129	5137129	174.6	3132.3	17.9399	AKR1C2
chr10	5003851	5003866	174.6	3132.3	17.9399	AKR1C2
chr10	5003891	5003891	174.6	3132.3	17.9399	AKR1C2
chr10	5006070	5006093	174.6	3132.3	17.9399	AKR1C2
chr10	5015008	5015055	174.6	3132.3	17.9399	AKR1C2
chr10	5017922	5017930	174.6	3132.3	17.9399	AKR1C2
chr10	5017957	5017979	174.6	3132.3	17.9399	AKR1C2
chr10	5017993	5018006	174.6	3132.3	17.9399	AKR1C2
chr10	5018010	5018019	174.6	3132.3	17.9399	AKR1C2
chr2	177212754	177212764	81.8	1378.5	16.8521	HNRNPA3
chr2	177212771	177212772	81.8	1378.5	16.8521	HNRNPA3
chr2	177212785	177212785	81.8	1378.5	16.8521	HNRNPA3
chr2	177212792	177212797	81.8	1378.5	16.8521	HNRNPA3
chr2	177216683	177216686	81.8	1378.5	16.8521	HNRNPA3
chr2	177216725	177216734	81.8	1378.5	16.8521	HNRNPA3
chr2	177216736	177216736	81.8	1378.5	16.8521	HNRNPA3
chr2	177212367	177212377	81.8	1378.5	16.8521	HNRNPA3
chr2	177212402	177212451	81.8	1378.5	16.8521	HNRNPA3
chr2	177213155	177213171	81.8	1378.5	16.8521	HNRNPA3
chr2	177213183	177213207	81.8	1378.5	16.8521	HNRNPA3
chr2	177213284	177213304	81.8	1378.5	16.8521	HNRNPA3
chr12	130872039	130872102	101.1	1652.8	16.3482	RAN
chr12	130876816	130876906	101.1	1652.8	16.3482	RAN
chr12	130877059	130877073	101.1	1652.8	16.3482	RAN
chr12	130871670	130871700	101.1	1652.8	16.3482	RAN
chr17	51161168	51161180	140.7	1998.4	14.2033	NME2
chr17	51161203	51161215	140.7	1998.4	14.2033	NME2
chr17	51165524	51165564	140.7	1998.4	14.2033	NME2
chr17	51165852	51165862	140.7	1998.4	14.2033	NME2
chr17	51166399	51166426	140.7	1998.4	14.2033	NME2
chr17	51166432	51166467	140.7	1998.4	14.2033	NME2
chr17	51166488	51166488	140.7	1998.4	14.2033	NME2
chr17	51166785	51166786	140.7	1998.4	14.2033	NME2
chr17	51166805	51166814	140.7	1998.4	14.2033	NME2
chr17	51168324	51168336	140.7	1998.4	14.2033	NME2
chr17	51169935	51169947	140.7	1998.4	14.2033	NME2
chr17	51161962	51161973	140.7	1998.4	14.2033	NME2
chr20	62387060	62387070	362.4	4877.6	13.4592	RPS21
chr20	62387088	62387115	362.4	4877.6	13.4592	RPS21
chr20	62388468	62388486	362.4	4877.6	13.4592	RPS21
chr20	62378822	62378841	362.4	4877.6	13.4592	RPS21
chr20	62382483	62382506	362.4	4877.6	13.4592	RPS21
chr20	62386945	62387004	362.4	4877.6	13.4592	RPS21
chr20	62387679	62387710	362.4	4877.6	13.4592	RPS21
chr20	62388463	62388468	362.4	4877.6	13.4592	RPS21
chr12	49127785	49127787	131.5	1768.7	13.4502	TUBA1B
chr12	49128743	49128751	131.5	1768.7	13.4502	TUBA1B
chr12	49128792	49128801	131.5	1768.7	13.4502	TUBA1B
chr12	49130883	49130954	131.5	1768.7	13.4502	TUBA1B
chr12	49131362	49131374	131.5	1768.7	13.4502	TUBA1B
chr12	49131593	49131619	131.5	1768.7	13.4502	TUBA1B
chr12	49127865	49127890	131.5	1768.7	13.4502	TUBA1B
chr12	49127966	49127979	131.5	1768.7	13.4502	TUBA1B
chr12	49128804	49128826	131.5	1768.7	13.4502	TUBA1B
chr12	49128865	49128872	131.5	1768.7	13.4502	TUBA1B
chr12	49129538	49129562	131.5	1768.7	13.4502	TUBA1B
chr12	49129567	49129567	131.5	1768.7	13.4502	TUBA1B
chr12	49129582	49129598	131.5	1768.7	13.4502	TUBA1B
chr12	49130227	49130249	131.5	1768.7	13.4502	TUBA1B
chr12	49130263	49130303	131.5	1768.7	13.4502	TUBA1B
chr12	49130305	49130339	131.5	1768.7	13.4502	TUBA1B
chr12	49130342	49130351	131.5	1768.7	13.4502	TUBA1B
chr12	49131393	49131397	131.5	1768.7	13.4502	TUBA1B
chr16	1962224	1962237	294.5	3933.4	13.3562	RPS2
chr16	1962438	1962443	294.5	3933.4	13.3562	RPS2
chr16	1963101	1963107	294.5	3933.4	13.3562	RPS2
chr16	1964786	1964787	294.5	3933.4	13.3562	RPS2
chr16	1964810	1964834	294.5	3933.4	13.3562	RPS2
chr6	44246189	44246201	191.9	2379.5	12.3997	HSP90AB1
chr6	44246497	44246507	191.9	2379.5	12.3997	HSP90AB1
chr6	44246526	44246555	191.9	2379.5	12.3997	HSP90AB1
chr6	44247097	44247104	191.9	2379.5	12.3997	HSP90AB1
chr6	44247442	44247459	191.9	2379.5	12.3997	HSP90AB1
chr6	44247904	44247929	191.9	2379.5	12.3997	HSP90AB1
chr6	44247932	44247953	191.9	2379.5	12.3997	HSP90AB1
chr6	44248292	44248299	191.9	2379.5	12.3997	HSP90AB1
chr6	44248328	44248338	191.9	2379.5	12.3997	HSP90AB1
chr6	44249703	44249726	191.9	2379.5	12.3997	HSP90AB1
chr6	44250039	44250039	191.9	2379.5	12.3997	HSP90AB1
chr6	44250282	44250318	191.9	2379.5	12.3997	HSP90AB1
chr6	44246048	44246069	191.9	2379.5	12.3997	HSP90AB1
chr6	44246799	44246806	191.9	2379.5	12.3997	HSP90AB1
chr6	44247119	44247131	191.9	2379.5	12.3997	HSP90AB1
chr6	44247296	44247300	191.9	2379.5	12.3997	HSP90AB1
chr6	44249447	44249461	191.9	2379.5	12.3997	HSP90AB1
chr6	44250319	44250355	191.9	2379.5	12.3997	HSP90AB1
chr6	44250370	44250389	191.9	2379.5	12.3997	HSP90AB1
chr6	44250395	44250403	191.9	2379.5	12.3997	HSP90AB1
chr6	44250429	44250449	191.9	2379.5	12.3997	HSP90AB1
chr10	4963380	4963386	349.8	4327.2	12.3705	AKR1C1
chr10	4963389	4963392	349.8	4327.2	12.3705	AKR1C1
chr10	4963407	4963429	349.8	4327.2	12.3705	AKR1C1
chr12	54280699	54280736	154.1	1796.7	11.6593	HNRNPA1
chr12	54280738	54280738	154.1	1796.7	11.6593	HNRNPA1
chr12	54280744	54280753	154.1	1796.7	11.6593	HNRNPA1
chr12	54280805	54280865	154.1	1796.7	11.6593	HNRNPA1
chr12	54281943	54281943	154.1	1796.7	11.6593	HNRNPA1
chr12	54282246	54282248	154.1	1796.7	11.6593	HNRNPA1
chr12	54282611	54282624	154.1	1796.7	11.6593	HNRNPA1
chr12	54282797	54282814	154.1	1796.7	11.6593	HNRNPA1
chr12	54283825	54283829	154.1	1796.7	11.6593	HNRNPA1
chr12	54283890	54283894	154.1	1796.7	11.6593	HNRNPA1
chr12	54283905	54283905	154.1	1796.7	11.6593	HNRNPA1
chr12	54283931	54283937	154.1	1796.7	11.6593	HNRNPA1
chr12	54284301	54284321	154.1	1796.7	11.6593	HNRNPA1
chr12	54285889	54285918	154.1	1796.7	11.6593	HNRNPA1
chr19	1438149	1438155	207.5	2415.6	11.6414	RPS15
chr19	1438353	1438383	207.5	2415.6	11.6414	RPS15
chr19	1438385	1438410	207.5	2415.6	11.6414	RPS15
chr19	1440172	1440176	207.5	2415.6	11.6414	RPS15
chr19	1440032	1440041	207.5	2415.6	11.6414	RPS15
chr19	1440391	1440394	207.5	2415.6	11.6414	RPS15
chr19	1440429	1440438	207.5	2415.6	11.6414	RPS15
chr19	1440474	1440490	207.5	2415.6	11.6414	RPS15
chr2	231455399	231455460	123.1	1398.6	11.3615	NCL
chr2	231460533	231460543	123.1	1398.6	11.3615	NCL
chr2	231460668	231460701	123.1	1398.6	11.3615	NCL
chr2	231460706	231460774	123.1	1398.6	11.3615	NCL
chr2	231460801	231460842	123.1	1398.6	11.3615	NCL
chr2	231461530	231461580	123.1	1398.6	11.3615	NCL
chr2	231461608	231461722	123.1	1398.6	11.3615	NCL
chr2	231461978	231461990	123.1	1398.6	11.3615	NCL
chr2	231463189	231463212	123.1	1398.6	11.3615	NCL
chr2	231464458	231464473	123.1	1398.6	11.3615	NCL
chr2	231454845	231454847	123.1	1398.6	11.3615	NCL
chr2	231455503	231455516	123.1	1398.6	11.3615	NCL
chr2	231455584	231455629	123.1	1398.6	11.3615	NCL
chr2	231456036	231456055	123.1	1398.6	11.3615	NCL
chr2	231456058	231456083	123.1	1398.6	11.3615	NCL
chr2	231456744	231456769	123.1	1398.6	11.3615	NCL
chr2	231457679	231457742	123.1	1398.6	11.3615	NCL
chr2	231459067	231459113	123.1	1398.6	11.3615	NCL
chr2	231460265	231460303	123.1	1398.6	11.3615	NCL
chr2	231460511	231460542	123.1	1398.6	11.3615	NCL
chr2	231460555	231460575	123.1	1398.6	11.3615	NCL
chr2	231460737	231460764	123.1	1398.6	11.3615	NCL
chr2	231460766	231460785	123.1	1398.6	11.3615	NCL
chr2	231460790	231460875	123.1	1398.6	11.3615	NCL
chr2	231461577	231461581	123.1	1398.6	11.3615	NCL
chr2	231461585	231461599	123.1	1398.6	11.3615	NCL
chr2	231461609	231461632	123.1	1398.6	11.3615	NCL
chr2	231461651	231461672	123.1	1398.6	11.3615	NCL
chr2	231461683	231461706	123.1	1398.6	11.3615	NCL
chr2	231461708	231461709	123.1	1398.6	11.3615	NCL
chr2	231461719	231461729	123.1	1398.6	11.3615	NCL
chr2	231461746	231461760	123.1	1398.6	11.3615	NCL
chr2	231461769	231461782	123.1	1398.6	11.3615	NCL
chr2	231461802	231461805	123.1	1398.6	11.3615	NCL
chr2	231461823	231461831	123.1	1398.6	11.3615	NCL
chr2	231461848	231461852	123.1	1398.6	11.3615	NCL
chr2	231461858	231461869	123.1	1398.6	11.3615	NCL
chr2	231461890	231461898	123.1	1398.6	11.3615	NCL
chr2	231461933	231461937	123.1	1398.6	11.3615	NCL
chr2	231461953	231461974	123.1	1398.6	11.3615	NCL
chr2	231461987	231461997	123.1	1398.6	11.3615	NCL
chr2	231462012	231462016	123.1	1398.6	11.3615	NCL
chr2	231462021	231462028	123.1	1398.6	11.3615	NCL
chr2	231463205	231463211	123.1	1398.6	11.3615	NCL
chr2	231463255	231463275	123.1	1398.6	11.3615	NCL
chr2	231463277	231463320	123.1	1398.6	11.3615	NCL
chr2	231464157	231464210	123.1	1398.6	11.3615	NCL
chr2	231464455	231464458	123.1	1398.6	11.3615	NCL
chr2	231464476	231464504	123.1	1398.6	11.3615	NCL
chr5	171387842	171387842	206.4	2188.1	10.6013	NPM1
chr5	171387843	171387860	206.4	2188.1	10.6013	NPM1
chr5	171391719	171391730	206.4	2188.1	10.6013	NPM1
chr5	171392603	171392606	206.4	2188.1	10.6013	NPM1
chr5	171397816	171397821	206.4	2188.1	10.6013	NPM1
chr5	171387509	171387532	206.4	2188.1	10.6013	NPM1
chr5	171391364	171391370	206.4	2188.1	10.6013	NPM1
chr5	171392710	171392726	206.4	2188.1	10.6013	NPM1
chr5	171392936	171392939	206.4	2188.1	10.6013	NPM1
chr5	171400842	171400855	206.4	2188.1	10.6013	NPM1
chr12	52897338	52897370	195.7	1776.2	9.07614	KRT8
chr12	52904689	52904698	195.7	1776.2	9.07614	KRT8
chr12	52950048	52950077	195.7	1776.2	9.07614	KRT8
chr12	52950483	52950510	195.7	1776.2	9.07614	KRT8
chr12	52894662	52894664	195.7	1776.2	9.07614	KRT8
chr12	52899949	52899979	195.7	1776.2	9.07614	KRT8
chr12	52902003	52902028	195.7	1776.2	9.07614	KRT8
chr12	52902265	52902292	195.7	1776.2	9.07614	KRT8
chr12	52902400	52902443	195.7	1776.2	9.07614	KRT8
chr12	52903703	52903716	195.7	1776.2	9.07614	KRT8
chr12	52904787	52904816	195.7	1776.2	9.07614	KRT8
chr12	52904849	52904869	195.7	1776.2	9.07614	KRT8
chr12	52904889	52904929	195.7	1776.2	9.07614	KRT8
chr12	52905011	52905022	195.7	1776.2	9.07614	KRT8
chr12	52905058	52905083	195.7	1776.2	9.07614	KRT8
chr12	52905103	52905111	195.7	1776.2	9.07614	KRT8
chr12	52907289	52907302	195.7	1776.2	9.07614	KRT8
chr12	52907336	52907341	195.7	1776.2	9.07614	KRT8
chr12	52908032	52908033	195.7	1776.2	9.07614	KRT8
chr12	52926462	52926475	195.7	1776.2	9.07614	KRT8
chr12	52949819	52949847	195.7	1776.2	9.07614	KRT8
chr12	52949850	52949912	195.7	1776.2	9.07614	KRT8
chr12	52949926	52949932	195.7	1776.2	9.07614	KRT8
chr2	197499986	197499986	367.8	3294.9	8.9584	HSPE1
chr2	197500340	197500367	367.8	3294.9	8.9584	HSPE1
chr2	197500372	197500392	367.8	3294.9	8.9584	HSPE1
chr2	197500399	197500409	367.8	3294.9	8.9584	HSPE1
chr2	197501220	197501231	367.8	3294.9	8.9584	HSPE1
chr2	197503087	197503104	367.8	3294.9	8.9584	HSPE1
chr8	144789766	144789777	162.2	1433.1	8.83539	RPL8
chr8	144789839	144789853	162.2	1433.1	8.83539	RPL8
chr8	144791299	144791303	162.2	1433.1	8.83539	RPL8
chr8	144791331	144791378	162.2	1433.1	8.83539	RPL8
chr8	144791801	144791813	162.2	1433.1	8.83539	RPL8
chr8	144792365	144792371	162.2	1433.1	8.83539	RPL8
chr8	144792546	144792593	162.2	1433.1	8.83539	RPL8
chr8	144789794	144789835	162.2	1433.1	8.83539	RPL8
chr8	144789853	144789859	162.2	1433.1	8.83539	RPL8
chr8	144790361	144790382	162.2	1433.1	8.83539	RPL8
chr8	144791366	144791395	162.2	1433.1	8.83539	RPL8
chr8	144791439	144791473	162.2	1433.1	8.83539	RPL8
chr8	144791838	144791856	162.2	1433.1	8.83539	RPL8
chr8	144791908	144791911	162.2	1433.1	8.83539	RPL8
chr8	144792134	144792134	162.2	1433.1	8.83539	RPL8
chr8	144792353	144792363	162.2	1433.1	8.83539	RPL8
chr8	144792374	144792374	162.2	1433.1	8.83539	RPL8
chr8	144792381	144792429	162.2	1433.1	8.83539	RPL8
chr8	144793496	144793502	162.2	1433.1	8.83539	RPL8
chr8	144793536	144793546	162.2	1433.1	8.83539	RPL8
chr11	809772	809776	374.2	3180.7	8.5	RPLP2
chr11	809962	809977	374.2	3180.7	8.5	RPLP2
chr11	809989	810002	374.2	3180.7	8.5	RPLP2
chr11	810222	810281	374.2	3180.7	8.5	RPLP2
chr11	810295	810314	374.2	3180.7	8.5	RPLP2
chr11	811618	811626	374.2	3180.7	8.5	RPLP2
chr11	811680	811684	374.2	3180.7	8.5	RPLP2
chr11	812560	812587	374.2	3180.7	8.5	RPLP2
chr11	812781	812794	374.2	3180.7	8.5	RPLP2
chr11	809986	810003	374.2	3180.7	8.5	RPLP2
chr11	812835	812846	374.2	3180.7	8.5	RPLP2
chr1	8870467	8870476	236.7	2000.4	8.4512	ENO1
chr1	8873125	8873140	236.7	2000.4	8.4512	ENO1
chr1	8878658	8878670	236.7	2000.4	8.4512	ENO1
chr1	8870205	8870224	236.7	2000.4	8.4512	ENO1
chr1	8870473	8870486	236.7	2000.4	8.4512	ENO1
chr1	8871895	8871899	236.7	2000.4	8.4512	ENO1
chr1	8871929	8871961	236.7	2000.4	8.4512	ENO1
chr1	8873893	8873898	236.7	2000.4	8.4512	ENO1
chr1	8874873	8874888	236.7	2000.4	8.4512	ENO1
chr1	8875369	8875379	236.7	2000.4	8.4512	ENO1
chr1	8875398	8875408	236.7	2000.4	8.4512	ENO1
chr1	8875414	8875429	236.7	2000.4	8.4512	ENO1
chr1	8877974	8877989	236.7	2000.4	8.4512	ENO1
chr1	8878021	8878062	236.7	2000.4	8.4512	ENO1
chr1	8878065	8878076	236.7	2000.4	8.4512	ENO1
chr1	8878651	8878661	236.7	2000.4	8.4512	ENO1
chr1	8878678	8878697	236.7	2000.4	8.4512	ENO1
chr1	8878708	8878715	236.7	2000.4	8.4512	ENO1
chr1	8879050	8879094	236.7	2000.4	8.4512	ENO1
chr1	8879155	8879164	236.7	2000.4	8.4512	ENO1
chr1	8879171	8879190	236.7	2000.4	8.4512	ENO1
chr1	8879207	8879308	236.7	2000.4	8.4512	ENO1
chr19	17859869	17859877	304.7	2574.7	8.44995	RPL18A
chr19	17859885	17859920	304.7	2574.7	8.44995	RPL18A
chr19	17859922	17859922	304.7	2574.7	8.44995	RPL18A
chr19	17862931	17862951	304.7	2574.7	8.44995	RPL18A
chr19	17863184	17863193	304.7	2574.7	8.44995	RPL18A
chr19	55385930	55385935	303.1	2452.8	8.09238	RPL28
chr19	55386332	55386356	303.1	2452.8	8.09238	RPL28
chr19	55386371	55386394	303.1	2452.8	8.09238	RPL28
chr19	55386568	55386611	303.1	2452.8	8.09238	RPL28
chr19	55386632	55386646	303.1	2452.8	8.09238	RPL28
chr19	55386653	55386664	303.1	2452.8	8.09238	RPL28
chr19	55385391	55385396	303.1	2452.8	8.09238	RPL28
chr19	55386676	55386698	303.1	2452.8	8.09238	RPL28
chr6	30720343	30720364	130.1	1043.5	8.02075	TUBB
chr6	30721574	30721589	130.1	1043.5	8.02075	TUBB
chr6	30721625	30721662	130.1	1043.5	8.02075	TUBB
chr6	30722587	30722624	130.1	1043.5	8.02075	TUBB
chr6	30723430	30723447	130.1	1043.5	8.02075	TUBB
chr6	30723452	30723472	130.1	1043.5	8.02075	TUBB
chr6	30723616	30723628	130.1	1043.5	8.02075	TUBB
chr6	30723675	30723697	130.1	1043.5	8.02075	TUBB
chr6	30723707	30723745	130.1	1043.5	8.02075	TUBB
chr6	30723790	30723806	130.1	1043.5	8.02075	TUBB
chr6	30724617	30724679	130.1	1043.5	8.02075	TUBB
chr6	30724681	30724712	130.1	1043.5	8.02075	TUBB
chr6	30724801	30724812	130.1	1043.5	8.02075	TUBB
chr6	30724928	30724936	130.1	1043.5	8.02075	TUBB
chr6	30724979	30724989	130.1	1043.5	8.02075	TUBB
chr6	30725002	30725017	130.1	1043.5	8.02075	TUBB
chr6	30725075	30725157	130.1	1043.5	8.02075	TUBB
chr6	30725233	30725244	130.1	1043.5	8.02075	TUBB
chr6	30725272	30725293	130.1	1043.5	8.02075	TUBB
chr6	30722557	30722579	130.1	1043.5	8.02075	TUBB
chr6	30723722	30723758	130.1	1043.5	8.02075	TUBB
chr6	30730885	30730891	130.1	1043.5	8.02075	TUBB
chr6	30730943	30731005	130.1	1043.5	8.02075	TUBB
chr2	197500175	197500175	257.5	2051.5	7.96699	HSPD1
chr2	197488383	197488393	257.5	2051.5	7.96699	HSPD1
chr2	197489230	197489240	257.5	2051.5	7.96699	HSPD1
chr2	197498978	197499008	257.5	2051.5	7.96699	HSPD1
chr2	197499305	197499317	257.5	2051.5	7.96699	HSPD1
chr2	197499829	197499852	257.5	2051.5	7.96699	HSPD1
chr2	197499858	197499872	257.5	2051.5	7.96699	HSPD1
chr2	197499883	197499888	257.5	2051.5	7.96699	HSPD1
chr2	197500220	197500220	257.5	2051.5	7.96699	HSPD1
chr17	81509972	81509974	376.6	2800.7	7.4368	ACTG1
chr17	81510022	81510032	376.6	2800.7	7.4368	ACTG1
chr17	81510093	81510098	376.6	2800.7	7.4368	ACTG1
chr17	81510658	81510680	376.6	2800.7	7.4368	ACTG1
chr17	81510781	81510800	376.6	2800.7	7.4368	ACTG1
chr17	81510817	81510832	376.6	2800.7	7.4368	ACTG1
chr17	81511456	81511474	376.6	2800.7	7.4368	ACTG1
chr17	81511477	81511525	376.6	2800.7	7.4368	ACTG1
chr17	81511587	81511609	376.6	2800.7	7.4368	ACTG1
chr17	81511903	81511917	376.6	2800.7	7.4368	ACTG1
chr17	81511941	81511947	376.6	2800.7	7.4368	ACTG1
chr17	81511954	81511981	376.6	2800.7	7.4368	ACTG1
chr17	81512006	81512013	376.6	2800.7	7.4368	ACTG1
chr17	81512060	81512062	376.6	2800.7	7.4368	ACTG1
chr17	81512245	81512258	376.6	2800.7	7.4368	ACTG1
chr17	81513001	81513018	376.6	2800.7	7.4368	ACTG1
chr17	81514962	81514972	376.6	2800.7	7.4368	ACTG1
chr17	81515050	81515083	376.6	2800.7	7.4368	ACTG1
chr17	81519053	81519078	376.6	2800.7	7.4368	ACTG1
chr17	81521383	81521384	376.6	2800.7	7.4368	ACTG1
chr17	81510090	81510095	376.6	2800.7	7.4368	ACTG1
chr17	81510101	81510111	376.6	2800.7	7.4368	ACTG1
chr17	81510113	81510125	376.6	2800.7	7.4368	ACTG1
chr17	81510130	81510135	376.6	2800.7	7.4368	ACTG1
chr17	81510139	81510180	376.6	2800.7	7.4368	ACTG1
chr17	81510191	81510238	376.6	2800.7	7.4368	ACTG1
chr17	81510242	81510246	376.6	2800.7	7.4368	ACTG1
chr17	81510257	81510281	376.6	2800.7	7.4368	ACTG1
chr17	81510283	81510303	376.6	2800.7	7.4368	ACTG1
chr17	81510310	81510312	376.6	2800.7	7.4368	ACTG1
chr17	81510344	81510347	376.6	2800.7	7.4368	ACTG1
chr17	81510349	81510378	376.6	2800.7	7.4368	ACTG1
chr17	81510409	81510476	376.6	2800.7	7.4368	ACTG1
chr17	81510619	81510631	376.6	2800.7	7.4368	ACTG1
chr17	81510634	81510642	376.6	2800.7	7.4368	ACTG1
chr17	81510648	81510658	376.6	2800.7	7.4368	ACTG1
chr17	81510669	81510677	376.6	2800.7	7.4368	ACTG1
chr17	81510682	81510741	376.6	2800.7	7.4368	ACTG1
chr17	81510809	81510843	376.6	2800.7	7.4368	ACTG1
chr17	81510961	81510967	376.6	2800.7	7.4368	ACTG1
chr17	81510999	81511040	376.6	2800.7	7.4368	ACTG1
chr17	81511210	81511213	376.6	2800.7	7.4368	ACTG1
chr17	81511223	81511266	376.6	2800.7	7.4368	ACTG1
chr17	81511290	81511314	376.6	2800.7	7.4368	ACTG1
chr17	81511367	81511377	376.6	2800.7	7.4368	ACTG1
chr17	81511405	81511456	376.6	2800.7	7.4368	ACTG1
chr17	81511481	81511522	376.6	2800.7	7.4368	ACTG1
chr17	81511558	81511585	376.6	2800.7	7.4368	ACTG1
chr17	81511774	81511784	376.6	2800.7	7.4368	ACTG1
chr17	81511872	81511895	376.6	2800.7	7.4368	ACTG1
chr17	81511941	81511952	376.6	2800.7	7.4368	ACTG1
chr17	81511958	81512020	376.6	2800.7	7.4368	ACTG1
chr17	81512080	81512148	376.6	2800.7	7.4368	ACTG1
chr17	81512249	81512259	376.6	2800.7	7.4368	ACTG1
chr17	81512260	81512295	376.6	2800.7	7.4368	ACTG1
chr17	81512302	81512306	376.6	2800.7	7.4368	ACTG1
chr17	81512345	81512349	376.6	2800.7	7.4368	ACTG1
chr17	81512369	81512377	376.6	2800.7	7.4368	ACTG1
chr17	81512487	81512498	376.6	2800.7	7.4368	ACTG1
chr17	81512519	81512525	376.6	2800.7	7.4368	ACTG1
chr17	81512797	81512804	376.6	2800.7	7.4368	ACTG1
chr17	81513849	81513862	376.6	2800.7	7.4368	ACTG1
chr17	81514752	81514759	376.6	2800.7	7.4368	ACTG1
chr19	39431157	39431161	365.9	2700.5	7.38043	RPS16
chr19	39433677	39433693	365.9	2700.5	7.38043	RPS16
chr19	39433257	39433291	365.9	2700.5	7.38043	RPS16
chr19	39433298	39433320	365.9	2700.5	7.38043	RPS16
chr19	39433710	39433733	365.9	2700.5	7.38043	RPS16
chr19	39435629	39435660	365.9	2700.5	7.38043	RPS16
chr19	39435911	39435921	365.9	2700.5	7.38043	RPS16
chr19	39435937	39435953	365.9	2700.5	7.38043	RPS16
chr17	7573877	7573897	174	1274.7	7.32586	EIF4A1
chr17	7573929	7573939	174	1274.7	7.32586	EIF4A1
chr17	7574712	7574717	174	1274.7	7.32586	EIF4A1
chr17	7577205	7577205	174	1274.7	7.32586	EIF4A1
chr17	7578342	7578342	174	1274.7	7.32586	EIF4A1
chr17	7572412	7572436	174	1274.7	7.32586	EIF4A1
chr17	7577979	7577981	174	1274.7	7.32586	EIF4A1
chr19	58387261	58387282	273.6	1948.3	7.12098	RPS5
chr19	58387285	58387287	273.6	1948.3	7.12098	RPS5
chr19	51354242	51354322	200.1	1347.9	6.73613	ETFB
chr19	51354756	51354794	200.1	1347.9	6.73613	ETFB
chr19	51354808	51354815	200.1	1347.9	6.73613	ETFB
chr19	51366339	51366396	200.1	1347.9	6.73613	ETFB
chr9	124857883	124857891	419.3	2816.7	6.71762	RPL35
chr9	124857917	124857919	419.3	2816.7	6.71762	RPL35
chr9	124857980	124857988	419.3	2816.7	6.71762	RPL35
chr9	124858041	124858047	419.3	2816.7	6.71762	RPL35
chr9	124860219	124860222	419.3	2816.7	6.71762	RPL35
chr9	124857912	124857929	419.3	2816.7	6.71762	RPL35
chr9	124858799	124858833	419.3	2816.7	6.71762	RPL35
chr9	124860252	124860284	419.3	2816.7	6.71762	RPL35
chr9	124861418	124861429	419.3	2816.7	6.71762	RPL35
chr9	124861920	124861924	419.3	2816.7	6.71762	RPL35
chr9	124861930	124861935	419.3	2816.7	6.71762	RPL35
chr9	124861942	124861970	419.3	2816.7	6.71762	RPL35
chr9	124861988	124861989	419.3	2816.7	6.71762	RPL35
chr16	89560654	89560692	381.6	2496.7	6.54271	RPL13
chr16	89560704	89560724	381.6	2496.7	6.54271	RPL13
chr16	89560905	89560939	381.6	2496.7	6.54271	RPL13
chr16	89560943	89560943	381.6	2496.7	6.54271	RPL13
chr16	89561094	89561102	381.6	2496.7	6.54271	RPL13
chr16	89561113	89561130	381.6	2496.7	6.54271	RPL13
chr16	89561137	89561172	381.6	2496.7	6.54271	RPL13
chr16	89562390	89562395	381.6	2496.7	6.54271	RPL13
chr16	89560526	89560568	381.6	2496.7	6.54271	RPL13
chr16	89560688	89560707	381.6	2496.7	6.54271	RPL13
chr16	89562342	89562355	381.6	2496.7	6.54271	RPL13
chr16	89562997	89563011	381.6	2496.7	6.54271	RPL13
chr2	216497926	216497954	801.2	5136.7	6.41126	RPL37A
chr2	216498813	216498815	801.2	5136.7	6.41126	RPL37A
chr2	216498837	216498850	801.2	5136.7	6.41126	RPL37A
chr2	216499071	216499100	801.2	5136.7	6.41126	RPL37A
chr2	216499104	216499110	801.2	5136.7	6.41126	RPL37A
chr2	216499321	216499366	801.2	5136.7	6.41126	RPL37A
chr2	216499965	216499973	801.2	5136.7	6.41126	RPL37A
chr2	216501418	216501430	801.2	5136.7	6.41126	RPL37A
chr2	216497142	216497144	801.2	5136.7	6.41126	RPL37A
chr2	216498734	216498763	801.2	5136.7	6.41126	RPL37A
chr2	216501361	216501367	801.2	5136.7	6.41126	RPL37A
chr2	84905645	84905664	417.1	2628.3	6.30137	TMSB10
chr2	84905680	84905680	417.1	2628.3	6.30137	TMSB10
chr2	84906023	84906057	417.1	2628.3	6.30137	TMSB10
chr19	5681201	5681205	173	1070.4	6.18728	RPL36
chr19	5690193	5690208	173	1070.4	6.18728	RPL36
chr19	5690222	5690246	173	1070.4	6.18728	RPL36
chr19	5690256	5690285	173	1070.4	6.18728	RPL36
chr19	5690287	5690305	173	1070.4	6.18728	RPL36
chr19	5690316	5690319	173	1070.4	6.18728	RPL36
chr19	5690354	5690366	173	1070.4	6.18728	RPL36
chr19	5691355	5691384	173	1070.4	6.18728	RPL36
chr19	5691618	5691627	173	1070.4	6.18728	RPL36
chr19	5691645	5691663	173	1070.4	6.18728	RPL36
chr1	39026313	39026359	209.1	1290.6	6.17217	NDUFS5
chr1	39026370	39026373	209.1	1290.6	6.17217	NDUFS5
chr1	39027764	39027766	209.1	1290.6	6.17217	NDUFS5
chr1	39034477	39034483	209.1	1290.6	6.17217	NDUFS5
chr1	39035479	39035482	209.1	1290.6	6.17217	NDUFS5
chr1	39028926	39028939	209.1	1290.6	6.17217	NDUFS5
chr1	39034392	39034402	209.1	1290.6	6.17217	NDUFS5
chr1	39034447	39034452	209.1	1290.6	6.17217	NDUFS5
chr12	6532799	6532809	818.9	4991.6	6.09549	GAPDH
chr12	6534511	6534527	818.9	4991.6	6.09549	GAPDH
chr12	6534552	6534556	818.9	4991.6	6.09549	GAPDH
chr12	6534816	6534821	818.9	4991.6	6.09549	GAPDH
chr12	6535159	6535159	818.9	4991.6	6.09549	GAPDH
chr12	6535225	6535229	818.9	4991.6	6.09549	GAPDH
chr12	6535232	6535273	818.9	4991.6	6.09549	GAPDH
chr12	6535278	6535303	818.9	4991.6	6.09549	GAPDH
chr12	6535308	6535322	818.9	4991.6	6.09549	GAPDH
chr12	6535345	6535345	818.9	4991.6	6.09549	GAPDH
chr12	6535358	6535410	818.9	4991.6	6.09549	GAPDH
chr12	6536471	6536511	818.9	4991.6	6.09549	GAPDH
chr12	6536681	6536698	818.9	4991.6	6.09549	GAPDH
chr12	6536939	6536961	818.9	4991.6	6.09549	GAPDH
chr12	6537129	6537169	818.9	4991.6	6.09549	GAPDH
chr12	6537307	6537330	818.9	4991.6	6.09549	GAPDH
chr12	6537633	6537661	818.9	4991.6	6.09549	GAPDH
chr12	6537671	6537686	818.9	4991.6	6.09549	GAPDH
chr12	6537753	6537775	818.9	4991.6	6.09549	GAPDH
chr12	6537782	6537800	818.9	4991.6	6.09549	GAPDH
chr12	6537837	6537849	818.9	4991.6	6.09549	GAPDH
chr12	6537878	6537940	818.9	4991.6	6.09549	GAPDH
chr12	6538310	6538328	818.9	4991.6	6.09549	GAPDH
chr12	6534538	6534548	818.9	4991.6	6.09549	GAPDH
chr12	6536769	6536783	818.9	4991.6	6.09549	GAPDH
chr12	6537188	6537199	818.9	4991.6	6.09549	GAPDH
chr12	6537319	6537320	818.9	4991.6	6.09549	GAPDH
chr12	6537334	6537338	818.9	4991.6	6.09549	GAPDH
chr12	6537798	6537834	818.9	4991.6	6.09549	GAPDH
chr12	6538239	6538258	818.9	4991.6	6.09549	GAPDH
chr12	6538293	6538311	818.9	4991.6	6.09549	GAPDH
chr12	6538364	6538373	818.9	4991.6	6.09549	GAPDH
chr1	42682144	42682149	175.4	1069.1	6.09521	YBX1
chr1	42682159	42682171	175.4	1069.1	6.09521	YBX1
chr1	42682176	42682191	175.4	1069.1	6.09521	YBX1
chr1	42682197	42682223	175.4	1069.1	6.09521	YBX1
chr1	42682359	42682369	175.4	1069.1	6.09521	YBX1
chr1	42682389	42682437	175.4	1069.1	6.09521	YBX1
chr1	42682462	42682462	175.4	1069.1	6.09521	YBX1
chr1	42682574	42682604	175.4	1069.1	6.09521	YBX1
chr1	42682710	42682718	175.4	1069.1	6.09521	YBX1
chr1	42682955	42683039	175.4	1069.1	6.09521	YBX1
chr1	42683046	42683085	175.4	1069.1	6.09521	YBX1
chr1	42683122	42683178	175.4	1069.1	6.09521	YBX1
chr1	42683185	42683237	175.4	1069.1	6.09521	YBX1
chr1	42682133	42682191	175.4	1069.1	6.09521	YBX1
chr19	41859848	41859940	525.6	3203.2	6.09437	RPS19
chr19	41860198	41860231	525.6	3203.2	6.09437	RPS19
chr19	41860239	41860239	525.6	3203.2	6.09437	RPS19
chr19	41860244	41860267	525.6	3203.2	6.09437	RPS19
chr19	41860289	41860295	525.6	3203.2	6.09437	RPS19
chr19	41860391	41860471	525.6	3203.2	6.09437	RPS19
chr19	41863864	41863867	525.6	3203.2	6.09437	RPS19
chr19	41864239	41864244	525.6	3203.2	6.09437	RPS19
chr3	39406711	39406731	230.4	1393.1	6.04644	RPSA
chr3	39406748	39406749	230.4	1393.1	6.04644	RPSA
chr3	39406937	39406950	230.4	1393.1	6.04644	RPSA
chr3	39406953	39407008	230.4	1393.1	6.04644	RPSA
chr3	39407017	39407048	230.4	1393.1	6.04644	RPSA
chr3	39409208	39409209	230.4	1393.1	6.04644	RPSA
chr6	34417465	34417482	468.5	2789.2	5.95347	RPS10
chr6	34421772	34421777	468.5	2789.2	5.95347	RPS10
chr6	34426024	34426044	468.5	2789.2	5.95347	RPS10
chr6	34426058	34426077	468.5	2789.2	5.95347	RPS10
chr6	34426078	34426079	468.5	2789.2	5.95347	RPS10
chr6	34426088	34426089	468.5	2789.2	5.95347	RPS10
chr19	48615877	48615897	330.7	1937	5.85727	RPL18
chr19	48616131	48616160	330.7	1937	5.85727	RPL18
chr19	48619561	48619584	330.7	1937	5.85727	RPL18
chr19	48619590	48619654	330.7	1937	5.85727	RPL18
chr19	48615848	48615852	330.7	1937	5.85727	RPL18
chr19	48615909	48615953	330.7	1937	5.85727	RPL18
chr19	48616107	48616138	330.7	1937	5.85727	RPL18
chr19	48616141	48616153	330.7	1937	5.85727	RPL18
chr19	48616171	48616207	330.7	1937	5.85727	RPL18
chr19	48617868	48617888	330.7	1937	5.85727	RPL18
chr19	48619171	48619190	330.7	1937	5.85727	RPL18
chr6	33272069	33272082	1248.5	7241.4	5.80008	RPS18
chr6	33275985	33275997	1248.5	7241.4	5.80008	RPS18
chr6	33276027	33276032	1248.5	7241.4	5.80008	RPS18
chr6	33276057	33276060	1248.5	7241.4	5.80008	RPS18
chr6	33276227	33276237	1248.5	7241.4	5.80008	RPS18
chr17	42998265	42998277	608.6	3524	5.79034	RPL27
chr17	42998301	42998322	608.6	3524	5.79034	RPL27
chr17	42998391	42998453	608.6	3524	5.79034	RPL27
chr17	42998463	42998483	608.6	3524	5.79034	RPL27
chr17	42998495	42998505	608.6	3524	5.79034	RPL27
chr17	42998547	42998555	608.6	3524	5.79034	RPL27
chr17	42998737	42998737	608.6	3524	5.79034	RPL27
chr17	42998777	42998797	608.6	3524	5.79034	RPL27
chr17	42999976	43000009	608.6	3524	5.79034	RPL27
chr17	43000021	43000039	608.6	3524	5.79034	RPL27
chr17	42999991	42999997	608.6	3524	5.79034	RPL27
chr2	231706594	231706645	312.1	1806.6	5.78853	PTMA
chr2	231706656	231706666	312.1	1806.6	5.78853	PTMA
chr2	231707156	231707197	312.1	1806.6	5.78853	PTMA
chr2	231707652	231707662	312.1	1806.6	5.78853	PTMA
chr2	231708499	231708509	312.1	1806.6	5.78853	PTMA
chr2	231708513	231708539	312.1	1806.6	5.78853	PTMA
chr2	231708546	231708571	312.1	1806.6	5.78853	PTMA
chr2	231709421	231709438	312.1	1806.6	5.78853	PTMA
chr2	231709899	231709899	312.1	1806.6	5.78853	PTMA
chr2	231710419	231710431	312.1	1806.6	5.78853	PTMA
chr2	231710440	231710444	312.1	1806.6	5.78853	PTMA
chr2	231710459	231710523	312.1	1806.6	5.78853	PTMA
chr2	231711522	231711527	312.1	1806.6	5.78853	PTMA
chr2	231711899	231711926	312.1	1806.6	5.78853	PTMA
chr2	231706973	231707031	312.1	1806.6	5.78853	PTMA
chr2	231707970	231708008	312.1	1806.6	5.78853	PTMA
chr2	231708335	231708365	312.1	1806.6	5.78853	PTMA
chr2	231708740	231708749	312.1	1806.6	5.78853	PTMA
chr2	231710265	231710285	312.1	1806.6	5.78853	PTMA
chr2	231711367	231711371	312.1	1806.6	5.78853	PTMA
chr2	231711918	231711923	312.1	1806.6	5.78853	PTMA
chr2	231711956	231711975	312.1	1806.6	5.78853	PTMA
chr2	231712443	231712451	312.1	1806.6	5.78853	PTMA
chr2	231712485	231712496	312.1	1806.6	5.78853	PTMA
chr2	231712823	231712834	312.1	1806.6	5.78853	PTMA
chr2	231712884	231712887	312.1	1806.6	5.78853	PTMA
chr2	231713001	231713015	312.1	1806.6	5.78853	PTMA
chr19	49484308	49484313	558.5	3171.7	5.67896	RPL13A
chr19	49487597	49487614	558.5	3171.7	5.67896	RPL13A
chr19	49487623	49487625	558.5	3171.7	5.67896	RPL13A
chr19	49489966	49489969	558.5	3171.7	5.67896	RPL13A
chr19	49490616	49490619	558.5	3171.7	5.67896	RPL13A
chr19	49490752	49490793	558.5	3171.7	5.67896	RPL13A
chr19	49490907	49490910	558.5	3171.7	5.67896	RPL13A
chr19	49491174	49491177	558.5	3171.7	5.67896	RPL13A
chr19	49489989	49489992	558.5	3171.7	5.67896	RPL13A
chr19	49490638	49490643	558.5	3171.7	5.67896	RPL13A
chr19	49490779	49490786	558.5	3171.7	5.67896	RPL13A
chr19	49491473	49491483	558.5	3171.7	5.67896	RPL13A
chr19	49491510	49491510	558.5	3171.7	5.67896	RPL13A
chr3	51993773	51993782	427.7	2416.8	5.65069	RPL29
chr3	51993898	51993908	427.7	2416.8	5.65069	RPL29
chr3	51993924	51993932	427.7	2416.8	5.65069	RPL29
chr3	51995039	51995042	427.7	2416.8	5.65069	RPL29
chr3	51995882	51995883	427.7	2416.8	5.65069	RPL29
chr3	51995885	51995925	427.7	2416.8	5.65069	RPL29
chr3	51995930	51995940	427.7	2416.8	5.65069	RPL29
chr3	51995943	51995958	427.7	2416.8	5.65069	RPL29
chr3	51996411	51996411	427.7	2416.8	5.65069	RPL29
chr16	18782972	18782982	809.1	4557.2	5.63243	RPS15A
chr16	18783067	18783070	809.1	4557.2	5.63243	RPS15A
chr16	18784782	18784801	809.1	4557.2	5.63243	RPS15A
chr16	18788076	18788086	809.1	4557.2	5.63243	RPS15A
chr16	18788112	18788114	809.1	4557.2	5.63243	RPS15A
chr16	18784813	18784824	809.1	4557.2	5.63243	RPS15A
chr16	18788113	18788127	809.1	4557.2	5.63243	RPS15A
chr16	18790298	18790308	809.1	4557.2	5.63243	RPS15A
chr16	18790321	18790321	809.1	4557.2	5.63243	RPS15A
chr16	18790322	18790340	809.1	4557.2	5.63243	RPS15A
chr16	18790360	18790361	809.1	4557.2	5.63243	RPS15A
chr16	18792589	18792601	809.1	4557.2	5.63243	RPS15A
chr16	18793140	18793166	809.1	4557.2	5.63243	RPS15A
chr16	18793200	18793236	809.1	4557.2	5.63243	RPS15A
chr16	18794633	18794649	809.1	4557.2	5.63243	RPS15A
chr11	8682309	8682309	521.3	2900.3	5.56359	RPL27A
chr11	8682752	8682798	521.3	2900.3	5.56359	RPL27A
chr11	8683006	8683024	521.3	2900.3	5.56359	RPL27A
chr11	8683227	8683245	521.3	2900.3	5.56359	RPL27A
chr11	8684031	8684053	521.3	2900.3	5.56359	RPL27A
chr11	8685688	8685700	521.3	2900.3	5.56359	RPL27A
chr11	8685701	8685715	521.3	2900.3	5.56359	RPL27A
chr11	8685817	8685821	521.3	2900.3	5.56359	RPL27A
chr11	8689089	8689141	521.3	2900.3	5.56359	RPL27A
chr11	8682621	8682677	521.3	2900.3	5.56359	RPL27A
chr11	8682681	8682702	521.3	2900.3	5.56359	RPL27A
chr14	102084775	102084798	214.6	1157.7	5.39469	HSP90AA1
chr14	102084891	102084905	214.6	1157.7	5.39469	HSP90AA1
chr14	102084926	102084949	214.6	1157.7	5.39469	HSP90AA1
chr14	102087014	102087023	214.6	1157.7	5.39469	HSP90AA1
chr14	102087300	102087337	214.6	1157.7	5.39469	HSP90AA1
chr14	102087370	102087381	214.6	1157.7	5.39469	HSP90AA1
chr14	102087425	102087448	214.6	1157.7	5.39469	HSP90AA1
chr14	102087453	102087463	214.6	1157.7	5.39469	HSP90AA1
chr14	102087965	102087968	214.6	1157.7	5.39469	HSP90AA1
chr14	102139413	102139435	214.6	1157.7	5.39469	HSP90AA1
chr14	102081180	102081203	214.6	1157.7	5.39469	HSP90AA1
chr14	102081468	102081492	214.6	1157.7	5.39469	HSP90AA1
chr14	102083723	102083735	214.6	1157.7	5.39469	HSP90AA1
chr14	102083937	102083967	214.6	1157.7	5.39469	HSP90AA1
chr14	102084920	102084934	214.6	1157.7	5.39469	HSP90AA1
chr14	102084961	102085006	214.6	1157.7	5.39469	HSP90AA1
chr14	102085054	102085099	214.6	1157.7	5.39469	HSP90AA1
chr14	102085120	102085130	214.6	1157.7	5.39469	HSP90AA1
chr14	102085185	102085197	214.6	1157.7	5.39469	HSP90AA1
chr14	102085240	102085251	214.6	1157.7	5.39469	HSP90AA1
chr14	102085358	102085378	214.6	1157.7	5.39469	HSP90AA1
chr14	102085403	102085436	214.6	1157.7	5.39469	HSP90AA1
chr14	102085537	102085544	214.6	1157.7	5.39469	HSP90AA1
chr14	102085738	102085751	214.6	1157.7	5.39469	HSP90AA1
chr14	102085786	102085792	214.6	1157.7	5.39469	HSP90AA1
chr14	102085817	102085841	214.6	1157.7	5.39469	HSP90AA1
chr14	102085881	102085883	214.6	1157.7	5.39469	HSP90AA1
chr14	102085911	102085916	214.6	1157.7	5.39469	HSP90AA1
chr14	102086039	102086072	214.6	1157.7	5.39469	HSP90AA1
chr14	102086323	102086341	214.6	1157.7	5.39469	HSP90AA1
chr14	102086426	102086439	214.6	1157.7	5.39469	HSP90AA1
chr14	102086449	102086471	214.6	1157.7	5.39469	HSP90AA1
chr14	102087035	102087052	214.6	1157.7	5.39469	HSP90AA1
chr14	102087073	102087075	214.6	1157.7	5.39469	HSP90AA1
chr14	102087555	102087605	214.6	1157.7	5.39469	HSP90AA1
chr14	102134320	102134323	214.6	1157.7	5.39469	HSP90AA1
chr14	102134836	102134841	214.6	1157.7	5.39469	HSP90AA1
chr14	102139307	102139351	214.6	1157.7	5.39469	HSP90AA1
chr14	102139647	102139705	214.6	1157.7	5.39469	HSP90AA1
chr14	102139720	102139773	214.6	1157.7	5.39469	HSP90AA1
chr7	44796646	44796652	697.5	3727.8	5.34452	PPIA
chr7	44797116	44797132	697.5	3727.8	5.34452	PPIA
chr7	44800419	44800422	697.5	3727.8	5.34452	PPIA
chr7	44801477	44801487	697.5	3727.8	5.34452	PPIA
chr12	120196828	120196839	706.9	3688.8	5.21828	RPLP0
chr12	120199188	120199204	706.9	3688.8	5.21828	RPLP0
chr12	120201081	120201088	706.9	3688.8	5.21828	RPLP0
chr12	120198587	120198587	706.9	3688.8	5.21828	RPLP0
chr12	120199388	120199428	706.9	3688.8	5.21828	RPLP0
chr12	120200823	120200823	706.9	3688.8	5.21828	RPLP0
chr12	120201103	120201112	706.9	3688.8	5.21828	RPLP0
chr19	3976363	3976385	268.9	1336.6	4.97062	EEF2
chr19	3976444	3976478	268.9	1336.6	4.97062	EEF2
chr19	3978061	3978129	268.9	1336.6	4.97062	EEF2
chr19	3980866	3980926	268.9	1336.6	4.97062	EEF2
chr19	3981348	3981398	268.9	1336.6	4.97062	EEF2
chr19	3982032	3982033	268.9	1336.6	4.97062	EEF2
chr19	3982876	3982906	268.9	1336.6	4.97062	EEF2
chr19	3982916	3982956	268.9	1336.6	4.97062	EEF2
chr19	3985436	3985447	268.9	1336.6	4.97062	EEF2
chr19	3976084	3976160	268.9	1336.6	4.97062	EEF2
chr19	3976283	3976302	268.9	1336.6	4.97062	EEF2
chr19	3976365	3976384	268.9	1336.6	4.97062	EEF2
chr19	3976509	3976531	268.9	1336.6	4.97062	EEF2
chr19	3976539	3976578	268.9	1336.6	4.97062	EEF2
chr19	3976644	3976721	268.9	1336.6	4.97062	EEF2
chr19	3977238	3977257	268.9	1336.6	4.97062	EEF2
chr19	3977260	3977300	268.9	1336.6	4.97062	EEF2
chr19	3977325	3977337	268.9	1336.6	4.97062	EEF2
chr19	3977493	3977529	268.9	1336.6	4.97062	EEF2
chr19	3977899	3977947	268.9	1336.6	4.97062	EEF2
chr19	3978086	3978135	268.9	1336.6	4.97062	EEF2
chr19	3978152	3978166	268.9	1336.6	4.97062	EEF2
chr19	3978802	3978802	268.9	1336.6	4.97062	EEF2
chr19	3979372	3979427	268.9	1336.6	4.97062	EEF2
chr19	3979830	3979853	268.9	1336.6	4.97062	EEF2
chr19	3979863	3979900	268.9	1336.6	4.97062	EEF2
chr19	3979946	3980015	268.9	1336.6	4.97062	EEF2
chr19	3980037	3980055	268.9	1336.6	4.97062	EEF2
chr19	3980554	3980578	268.9	1336.6	4.97062	EEF2
chr19	3980580	3980590	268.9	1336.6	4.97062	EEF2
chr19	3980595	3980610	268.9	1336.6	4.97062	EEF2
chr19	3980648	3980658	268.9	1336.6	4.97062	EEF2
chr19	3980685	3980696	268.9	1336.6	4.97062	EEF2
chr19	3980702	3980713	268.9	1336.6	4.97062	EEF2
chr19	3980878	3980888	268.9	1336.6	4.97062	EEF2
chr19	3980893	3980921	268.9	1336.6	4.97062	EEF2
chr19	3980962	3980985	268.9	1336.6	4.97062	EEF2
chr19	3981378	3981459	268.9	1336.6	4.97062	EEF2
chr19	3981967	3982025	268.9	1336.6	4.97062	EEF2
chr19	3982041	3982064	268.9	1336.6	4.97062	EEF2
chr19	3982252	3982253	268.9	1336.6	4.97062	EEF2
chr19	3982283	3982293	268.9	1336.6	4.97062	EEF2
chr19	3982298	3982324	268.9	1336.6	4.97062	EEF2
chr19	3982326	3982352	268.9	1336.6	4.97062	EEF2
chr19	3982365	3982383	268.9	1336.6	4.97062	EEF2
chr19	3982385	3982403	268.9	1336.6	4.97062	EEF2
chr19	3982829	3982839	268.9	1336.6	4.97062	EEF2
chr19	3982852	3982960	268.9	1336.6	4.97062	EEF2
chr19	3982962	3983006	268.9	1336.6	4.97062	EEF2
chr19	3983010	3983022	268.9	1336.6	4.97062	EEF2
chr19	3983159	3983233	268.9	1336.6	4.97062	EEF2
chr19	3983270	3983299	268.9	1336.6	4.97062	EEF2
chr19	3984173	3984235	268.9	1336.6	4.97062	EEF2
chr19	3984252	3984272	268.9	1336.6	4.97062	EEF2
chr19	3984297	3984318	268.9	1336.6	4.97062	EEF2
chr19	3984325	3984353	268.9	1336.6	4.97062	EEF2
chr19	3985458	3985467	268.9	1336.6	4.97062	EEF2
chr19	3987826	3987842	268.9	1336.6	4.97062	EEF2
chr19	3987892	3987900	268.9	1336.6	4.97062	EEF2
chr19	3990311	3990332	268.9	1336.6	4.97062	EEF2
chr20	58839669	58839687	362.3	1777.3	4.9056	GNAS
chr20	58839689	58839730	362.3	1777.3	4.9056	GNAS
chr20	58839741	58839756	362.3	1777.3	4.9056	GNAS
chr20	58840278	58840287	362.3	1777.3	4.9056	GNAS
chr20	58840714	58840748	362.3	1777.3	4.9056	GNAS
chr20	58841592	58841605	362.3	1777.3	4.9056	GNAS
chr20	58841613	58841643	362.3	1777.3	4.9056	GNAS
chr20	58852711	58852728	362.3	1777.3	4.9056	GNAS
chr20	58853066	58853066	362.3	1777.3	4.9056	GNAS
chr20	58854021	58854041	362.3	1777.3	4.9056	GNAS
chr20	58854060	58854068	362.3	1777.3	4.9056	GNAS
chr20	58854103	58854108	362.3	1777.3	4.9056	GNAS
chr20	58854128	58854138	362.3	1777.3	4.9056	GNAS
chr20	58854319	58854332	362.3	1777.3	4.9056	GNAS
chr20	58855196	58855210	362.3	1777.3	4.9056	GNAS
chr20	58855232	58855243	362.3	1777.3	4.9056	GNAS
chr20	58888845	58888866	362.3	1777.3	4.9056	GNAS
chr20	58889116	58889126	362.3	1777.3	4.9056	GNAS
chr20	58889132	58889137	362.3	1777.3	4.9056	GNAS
chr20	58889146	58889159	362.3	1777.3	4.9056	GNAS
chr20	58889169	58889186	362.3	1777.3	4.9056	GNAS
chr20	58891032	58891111	362.3	1777.3	4.9056	GNAS
chr20	58891278	58891283	362.3	1777.3	4.9056	GNAS
chr20	58891344	58891346	362.3	1777.3	4.9056	GNAS
chr20	58891347	58891357	362.3	1777.3	4.9056	GNAS
chr20	58891381	58891401	362.3	1777.3	4.9056	GNAS
chr20	58891407	58891427	362.3	1777.3	4.9056	GNAS
chr20	58891469	58891475	362.3	1777.3	4.9056	GNAS
chr20	58891498	58891510	362.3	1777.3	4.9056	GNAS
chr20	58891515	58891542	362.3	1777.3	4.9056	GNAS
chr20	58891545	58891554	362.3	1777.3	4.9056	GNAS
chr20	58891575	58891585	362.3	1777.3	4.9056	GNAS
chr20	58891625	58891656	362.3	1777.3	4.9056	GNAS
chr20	58891702	58891703	362.3	1777.3	4.9056	GNAS
chr20	58891705	58891730	362.3	1777.3	4.9056	GNAS
chr20	58891739	58891752	362.3	1777.3	4.9056	GNAS
chr20	58891766	58891776	362.3	1777.3	4.9056	GNAS
chr20	58891790	58891799	362.3	1777.3	4.9056	GNAS
chr20	58891818	58891828	362.3	1777.3	4.9056	GNAS
chr20	58891837	58891842	362.3	1777.3	4.9056	GNAS
chr20	58892150	58892185	362.3	1777.3	4.9056	GNAS
chr20	58896588	58896591	362.3	1777.3	4.9056	GNAS
chr20	58898335	58898352	362.3	1777.3	4.9056	GNAS
chr20	58898933	58898954	362.3	1777.3	4.9056	GNAS
chr20	58899215	58899232	362.3	1777.3	4.9056	GNAS
chr20	58899621	58899642	362.3	1777.3	4.9056	GNAS
chr20	58900082	58900097	362.3	1777.3	4.9056	GNAS
chr20	58902752	58902757	362.3	1777.3	4.9056	GNAS
chr20	58903519	58903544	362.3	1777.3	4.9056	GNAS
chr20	58903660	58903674	362.3	1777.3	4.9056	GNAS
chr20	58903677	58903724	362.3	1777.3	4.9056	GNAS
chr20	58905379	58905402	362.3	1777.3	4.9056	GNAS
chr20	58905410	58905441	362.3	1777.3	4.9056	GNAS
chr20	58907983	58908019	362.3	1777.3	4.9056	GNAS
chr20	58908077	58908087	362.3	1777.3	4.9056	GNAS
chr20	58909524	58909554	362.3	1777.3	4.9056	GNAS
chr20	58909735	58909756	362.3	1777.3	4.9056	GNAS
chr20	58909994	58910018	362.3	1777.3	4.9056	GNAS
chr20	58910022	58910053	362.3	1777.3	4.9056	GNAS
chr20	58910347	58910366	362.3	1777.3	4.9056	GNAS
chr20	58910368	58910377	362.3	1777.3	4.9056	GNAS
chr20	58910698	58910726	362.3	1777.3	4.9056	GNAS
chr20	58910729	58910739	362.3	1777.3	4.9056	GNAS
chr20	58910742	58910751	362.3	1777.3	4.9056	GNAS
chr20	58910761	58910778	362.3	1777.3	4.9056	GNAS
chr20	58910780	58910784	362.3	1777.3	4.9056	GNAS
chr20	58910787	58910810	362.3	1777.3	4.9056	GNAS
chr20	58910831	58910846	362.3	1777.3	4.9056	GNAS
chr20	58910894	58910906	362.3	1777.3	4.9056	GNAS
chr20	58910913	58910959	362.3	1777.3	4.9056	GNAS
chr20	58910961	58910971	362.3	1777.3	4.9056	GNAS
chr20	58910974	58910982	362.3	1777.3	4.9056	GNAS
chr20	58911034	58911064	362.3	1777.3	4.9056	GNAS
chr20	58911066	58911088	362.3	1777.3	4.9056	GNAS
chr20	58850862	58850924	362.3	1777.3	4.9056	GNAS
chr20	58888789	58888819	362.3	1777.3	4.9056	GNAS
chr20	58891742	58891761	362.3	1777.3	4.9056	GNAS
chr20	58903557	58903586	362.3	1777.3	4.9056	GNAS
chr20	58903759	58903784	362.3	1777.3	4.9056	GNAS
chr20	58905413	58905455	362.3	1777.3	4.9056	GNAS
chr20	58911011	58911047	362.3	1777.3	4.9056	GNAS
chr20	58911185	58911190	362.3	1777.3	4.9056	GNAS
chr15	69452656	69452659	313.4	1519.2	4.84748	RPLP1
chr15	69452812	69452831	313.4	1519.2	4.84748	RPLP1
chr15	69452848	69452850	313.4	1519.2	4.84748	RPLP1
chr15	69452877	69452878	313.4	1519.2	4.84748	RPLP1
chr15	69452882	69452882	313.4	1519.2	4.84748	RPLP1
chr15	69452888	69452895	313.4	1519.2	4.84748	RPLP1
chr15	69452944	69452950	313.4	1519.2	4.84748	RPLP1
chr15	69453659	69453679	313.4	1519.2	4.84748	RPLP1
chr15	69455191	69455192	313.4	1519.2	4.84748	RPLP1
chr15	69455211	69455213	313.4	1519.2	4.84748	RPLP1
chr17	74203670	74203698	405	1958.4	4.83556	RPL38
chr17	74203711	74203718	405	1958.4	4.83556	RPL38
chr17	74203900	74203929	405	1958.4	4.83556	RPL38
chr17	74204143	74204159	405	1958.4	4.83556	RPL38
chr12	52948842	52948910	288.5	1389.3	4.8156	KRT18
chr12	52949110	52949127	288.5	1389.3	4.8156	KRT18
chr12	52949338	52949366	288.5	1389.3	4.8156	KRT18
chr12	52950805	52950829	288.5	1389.3	4.8156	KRT18
chr12	52951740	52951772	288.5	1389.3	4.8156	KRT18
chr12	52951856	52951860	288.5	1389.3	4.8156	KRT18
chr12	52952145	52952165	288.5	1389.3	4.8156	KRT18
chr12	52949790	52949800	288.5	1389.3	4.8156	KRT18
chr12	52950841	52950870	288.5	1389.3	4.8156	KRT18
chr6	132814539	132814541	798.9	3783.2	4.73551	RPS12
chr6	132814566	132814572	798.9	3783.2	4.73551	RPS12
chr6	132814603	132814605	798.9	3783.2	4.73551	RPS12
chr6	132814988	132815018	798.9	3783.2	4.73551	RPS12
chr6	132823587	132823588	798.9	3783.2	4.73551	RPS12
chr6	132814590	132814597	798.9	3783.2	4.73551	RPS12
chr6	132815084	132815087	798.9	3783.2	4.73551	RPS12
chr6	132817054	132817060	798.9	3783.2	4.73551	RPS12
chr6	132817480	132817499	798.9	3783.2	4.73551	RPS12
chr17	4948708	4948712	373.2	1767	4.73473	PFN1
chr17	4946677	4946730	373.2	1767	4.73473	PFN1
chr17	4946776	4946824	373.2	1767	4.73473	PFN1
chr17	4948924	4948934	373.2	1767	4.73473	PFN1
chr17	4948949	4949024	373.2	1767	4.73473	PFN1
chr17	4949038	4949118	373.2	1767	4.73473	PFN1
chr19	9827887	9827951	223.8	1055.4	4.71582	UBL5
chr17	28719948	28719956	378.7	1779.9	4.70003	RPL23A
chr17	28719971	28719993	378.7	1779.9	4.70003	RPL23A
chr17	28719994	28719994	378.7	1779.9	4.70003	RPL23A
chr17	28719997	28720005	378.7	1779.9	4.70003	RPL23A
chr17	28720227	28720283	378.7	1779.9	4.70003	RPL23A
chr17	28720553	28720553	378.7	1779.9	4.70003	RPL23A
chr17	28723430	28723432	378.7	1779.9	4.70003	RPL23A
chr17	28723685	28723686	378.7	1779.9	4.70003	RPL23A
chr17	28720835	28720852	378.7	1779.9	4.70003	RPL23A
chr17	28722816	28722832	378.7	1779.9	4.70003	RPL23A
chr17	28723452	28723456	378.7	1779.9	4.70003	RPL23A
chr17	38850070	38850117	675.8	3134.2	4.63776	RPL23
chr17	38853880	38853904	675.8	3134.2	4.63776	RPL23
chr17	38855191	38855196	675.8	3134.2	4.63776	RPL23
chr17	38850157	38850195	675.8	3134.2	4.63776	RPL23
chr17	38850389	38850411	675.8	3134.2	4.63776	RPL23
chr17	38850449	38850478	675.8	3134.2	4.63776	RPL23
chr17	38853716	38853745	675.8	3134.2	4.63776	RPL23
chr17	39200276	39200294	664.1	3024	4.55353	RPL19
chr17	39200303	39200327	664.1	3024	4.55353	RPL19
chr17	39200334	39200359	664.1	3024	4.55353	RPL19
chr17	39200368	39200378	664.1	3024	4.55353	RPL19
chr17	39200574	39200588	664.1	3024	4.55353	RPL19
chr17	39204545	39204567	664.1	3024	4.55353	RPL19
chr17	39204618	39204620	664.1	3024	4.55353	RPL19
chr17	39204637	39204650	664.1	3024	4.55353	RPL19
chr17	39209197	39209198	664.1	3024	4.55353	RPL19
chr17	39209902	39209906	664.1	3024	4.55353	RPL19
chr17	39204580	39204590	664.1	3024	4.55353	RPL19
chr17	39204623	39204624	664.1	3024	4.55353	RPL19
chr17	39209819	39209862	664.1	3024	4.55353	RPL19
chr3	197950177	197950203	265.5	1204.6	4.5371	RPL35A
chr3	197950219	197950229	265.5	1204.6	4.5371	RPL35A
chr3	197950240	197950242	265.5	1204.6	4.5371	RPL35A
chr3	197950243	197950243	265.5	1204.6	4.5371	RPL35A
chr3	197950509	197950540	265.5	1204.6	4.5371	RPL35A
chr3	197952188	197952192	265.5	1204.6	4.5371	RPL35A
chr3	197954051	197954054	265.5	1204.6	4.5371	RPL35A
chr3	197954009	197954019	265.5	1204.6	4.5371	RPL35A
chr3	197954055	197954066	265.5	1204.6	4.5371	RPL35A
chr3	197955750	197955759	265.5	1204.6	4.5371	RPL35A
chr1	23691780	23691784	462.5	2078.8	4.4947	RPL11
chr1	23691789	23691813	462.5	2078.8	4.4947	RPL11
chr1	23692618	23692665	462.5	2078.8	4.4947	RPL11
chr1	23692678	23692704	462.5	2078.8	4.4947	RPL11
chr1	23693799	23693825	462.5	2078.8	4.4947	RPL11
chr1	23693842	23693853	462.5	2078.8	4.4947	RPL11
chr1	23693871	23693891	462.5	2078.8	4.4947	RPL11
chr1	23693900	23693903	462.5	2078.8	4.4947	RPL11
chr1	23694653	23694670	462.5	2078.8	4.4947	RPL11
chr1	23695798	23695842	462.5	2078.8	4.4947	RPL11
chr1	23695854	23695861	462.5	2078.8	4.4947	RPL11
chr1	23693870	23693874	462.5	2078.8	4.4947	RPL11
chr1	23693893	23693912	462.5	2078.8	4.4947	RPL11
chr1	23694660	23694663	462.5	2078.8	4.4947	RPL11
chr1	23695851	23695855	462.5	2078.8	4.4947	RPL11
chr1	23695877	23695880	462.5	2078.8	4.4947	RPL11
chr1	23696413	23696422	462.5	2078.8	4.4947	RPL11
chr6	35468367	35468385	445.9	1996.6	4.47769	RPL10A
chr6	35468391	35468417	445.9	1996.6	4.47769	RPL10A
chr6	35468422	35468449	445.9	1996.6	4.47769	RPL10A
chr6	35468457	35468467	445.9	1996.6	4.47769	RPL10A
chr6	35468470	35468474	445.9	1996.6	4.47769	RPL10A
chr6	35469377	35469399	445.9	1996.6	4.47769	RPL10A
chr1	44772642	44772647	510.4	2281.7	4.47042	RPS8
chr1	44775498	44775510	510.4	2281.7	4.47042	RPS8
chr1	44775515	44775617	510.4	2281.7	4.47042	RPS8
chr1	44775643	44775649	510.4	2281.7	4.47042	RPS8
chr1	44775653	44775661	510.4	2281.7	4.47042	RPS8
chr1	44775681	44775687	510.4	2281.7	4.47042	RPS8
chr1	44775863	44775874	510.4	2281.7	4.47042	RPS8
chr1	44776035	44776056	510.4	2281.7	4.47042	RPS8
chr1	44777839	44777851	510.4	2281.7	4.47042	RPS8
chr1	44778094	44778108	510.4	2281.7	4.47042	RPS8
chr1	44778662	44778671	510.4	2281.7	4.47042	RPS8
chr1	44775459	44775502	510.4	2281.7	4.47042	RPS8
chr1	44776518	44776522	510.4	2281.7	4.47042	RPS8
chr1	44777676	44777685	510.4	2281.7	4.47042	RPS8
chr1	44778660	44778667	510.4	2281.7	4.47042	RPS8
chr1	44780738	44780748	510.4	2281.7	4.47042	RPS8
chr1	44780770	44780777	510.4	2281.7	4.47042	RPS8
chr5	150444338	150444350	393.1	1730.1	4.40117	RPS14
chr5	150445675	150445684	393.1	1730.1	4.40117	RPS14
chr5	150449779	150449802	393.1	1730.1	4.40117	RPS14
chr5	150449682	150449692	393.1	1730.1	4.40117	RPS14
chr5	150449701	150449713	393.1	1730.1	4.40117	RPS14
chr5	150449732	150449747	393.1	1730.1	4.40117	RPS14
chr5	150449752	150449762	393.1	1730.1	4.40117	RPS14
chr5	181237611	181237622	455.8	1996.8	4.38087	RACK1
chr5	181237633	181237661	455.8	1996.8	4.38087	RACK1
chr5	181239531	181239546	455.8	1996.8	4.38087	RACK1
chr5	181237667	181237700	455.8	1996.8	4.38087	RACK1
chr5	181237707	181237721	455.8	1996.8	4.38087	RACK1
chr5	181238177	181238190	455.8	1996.8	4.38087	RACK1
chr5	181238197	181238216	455.8	1996.8	4.38087	RACK1
chr5	181238226	181238248	455.8	1996.8	4.38087	RACK1
chr5	181239127	181239131	455.8	1996.8	4.38087	RACK1
chr5	181239537	181239567	455.8	1996.8	4.38087	RACK1
chr5	181239571	181239585	455.8	1996.8	4.38087	RACK1
chr5	181241424	181241427	455.8	1996.8	4.38087	RACK1
chr5	181241521	181241601	455.8	1996.8	4.38087	RACK1
chr5	181241606	181241649	455.8	1996.8	4.38087	RACK1
chr5	181241886	181241889	455.8	1996.8	4.38087	RACK1
chr5	181242198	181242209	455.8	1996.8	4.38087	RACK1
chr5	181242217	181242234	455.8	1996.8	4.38087	RACK1
chr5	181242237	181242255	455.8	1996.8	4.38087	RACK1
chr5	181242265	181242285	455.8	1996.8	4.38087	RACK1
chr5	181242288	181242301	455.8	1996.8	4.38087	RACK1
chr5	181242307	181242317	455.8	1996.8	4.38087	RACK1
chr5	181243371	181243382	455.8	1996.8	4.38087	RACK1
chr5	181243840	181243850	455.8	1996.8	4.38087	RACK1
chr5	181243892	181243921	455.8	1996.8	4.38087	RACK1
chr5	181243937	181243940	455.8	1996.8	4.38087	RACK1
chr5	181244173	181244219	455.8	1996.8	4.38087	RACK1
chr1	45514928	45514941	463.1	1981.1	4.27791	PRDX1
chr1	45515757	45515771	463.1	1981.1	4.27791	PRDX1
chr1	45521842	45521861	463.1	1981.1	4.27791	PRDX1
chr1	45522056	45522079	463.1	1981.1	4.27791	PRDX1
chr1	45526097	45526097	463.1	1981.1	4.27791	PRDX1
chr1	45514922	45514951	463.1	1981.1	4.27791	PRDX1
chr1	45517019	45517022	463.1	1981.1	4.27791	PRDX1
chr1	45521877	45521894	463.1	1981.1	4.27791	PRDX1
chr1	45521932	45521933	463.1	1981.1	4.27791	PRDX1
chr1	45522813	45522828	463.1	1981.1	4.27791	PRDX1
chr1	45522849	45522857	463.1	1981.1	4.27791	PRDX1
chr1	45522871	45522901	463.1	1981.1	4.27791	PRDX1
chr1	45525172	45525181	463.1	1981.1	4.27791	PRDX1
chr19	18568495	18568533	508.6	2174.8	4.27605	UBA52
chr19	18568791	18568822	508.6	2174.8	4.27605	UBA52
chr19	18571722	18571755	508.6	2174.8	4.27605	UBA52
chr19	18571852	18571876	508.6	2174.8	4.27605	UBA52
chr19	18573282	18573320	508.6	2174.8	4.27605	UBA52
chr19	18573660	18573667	508.6	2174.8	4.27605	UBA52
chr19	18574869	18574884	508.6	2174.8	4.27605	UBA52
chr19	18574900	18574923	508.6	2174.8	4.27605	UBA52
chr19	18575047	18575093	508.6	2174.8	4.27605	UBA52
chr19	18576678	18576681	508.6	2174.8	4.27605	UBA52
chr19	18576999	18577001	508.6	2174.8	4.27605	UBA52
chr19	18575110	18575126	508.6	2174.8	4.27605	UBA52
chr1	92831976	92831978	439.6	1837.6	4.18016	RPL5
chr1	92832006	92832022	439.6	1837.6	4.18016	RPL5
chr1	92832030	92832052	439.6	1837.6	4.18016	RPL5
chr1	92832066	92832078	439.6	1837.6	4.18016	RPL5
chr1	92833543	92833562	439.6	1837.6	4.18016	RPL5
chr1	92834801	92834806	439.6	1837.6	4.18016	RPL5
chr1	92836212	92836212	439.6	1837.6	4.18016	RPL5
chr1	92839049	92839053	439.6	1837.6	4.18016	RPL5
chr1	92833596	92833608	439.6	1837.6	4.18016	RPL5
chr1	92840601	92840614	439.6	1837.6	4.18016	RPL5
chr1	92840742	92840746	439.6	1837.6	4.18016	RPL5
chr18	49491344	49491347	492.8	2038.8	4.13718	RPL17
chr18	49491584	49491584	492.8	2038.8	4.13718	RPL17
chr18	49491722	49491745	492.8	2038.8	4.13718	RPL17
chr18	49492415	49492488	492.8	2038.8	4.13718	RPL17
chr18	49492500	49492526	492.8	2038.8	4.13718	RPL17
chr18	49492528	49492552	492.8	2038.8	4.13718	RPL17
chr2	47162333	47162343	274	1129	4.12044	CALM2
chr2	47176484	47176496	274	1129	4.12044	CALM2
chr2	47176758	47176764	274	1129	4.12044	CALM2
chr2	47176919	47176930	274	1129	4.12044	CALM2
chr2	47160338	47160387	274	1129	4.12044	CALM2
chr2	47160464	47160473	274	1129	4.12044	CALM2
chr2	47160484	47160498	274	1129	4.12044	CALM2
chr2	47160612	47160672	274	1129	4.12044	CALM2
chr2	47162170	47162172	274	1129	4.12044	CALM2
chr2	47167691	47167694	274	1129	4.12044	CALM2
chr2	47169957	47169964	274	1129	4.12044	CALM2
chr2	47169991	47170006	274	1129	4.12044	CALM2
chr2	47171978	47171983	274	1129	4.12044	CALM2
chr2	47176484	47176487	274	1129	4.12044	CALM2
chr15	82536753	82536774	919.8	3742.5	4.06882	RPS17
chr15	82538919	82538935	919.8	3742.5	4.06882	RPS17
chr15	82538941	82538955	919.8	3742.5	4.06882	RPS17
chr15	82539998	82540015	919.8	3742.5	4.06882	RPS17
chr15	82540738	82540748	919.8	3742.5	4.06882	RPS17
chr15	82540000	82540043	919.8	3742.5	4.06882	RPS17
chr15	82540429	82540439	919.8	3742.5	4.06882	RPS17
chr15	82540448	82540464	919.8	3742.5	4.06882	RPS17
chr15	82540487	82540497	919.8	3742.5	4.06882	RPS17
chr9	133348190	133348231	325	1318.8	4.05785	RPL7A
chr9	133348233	133348273	325	1318.8	4.05785	RPL7A
chr9	133348285	133348294	325	1318.8	4.05785	RPL7A
chr9	133348297	133348304	325	1318.8	4.05785	RPL7A
chr9	133350642	133350656	325	1318.8	4.05785	RPL7A
chr9	133350848	133350849	325	1318.8	4.05785	RPL7A
chr2	3575228	3575238	593	2391	4.03204	RPS7
chr2	3575240	3575248	593	2391	4.03204	RPS7
chr2	3575251	3575292	593	2391	4.03204	RPS7
chr2	3575304	3575335	593	2391	4.03204	RPS7
chr2	3575343	3575364	593	2391	4.03204	RPS7
chr2	3575371	3575381	593	2391	4.03204	RPS7
chr2	3575596	3575596	593	2391	4.03204	RPS7
chr2	3575763	3575790	593	2391	4.03204	RPS7
chr2	3575794	3575803	593	2391	4.03204	RPS7
chr2	3575807	3575809	593	2391	4.03204	RPS7
chr2	3575090	3575124	593	2391	4.03204	RPS7
chr2	3577760	3577769	593	2391	4.03204	RPS7
chr2	101001942	101001948	916	3619.1	3.95098	RPL31
chr2	101002245	101002246	916	3619.1	3.95098	RPL31
chr2	101002268	101002299	916	3619.1	3.95098	RPL31
chr2	101002504	101002604	916	3619.1	3.95098	RPL31
chr2	101006416	101006419	916	3619.1	3.95098	RPL31
chr2	55232002	55232002	567.3	2201.4	3.88049	RPS27A
chr2	55232642	55232643	567.3	2201.4	3.88049	RPS27A
chr2	55232651	55232671	567.3	2201.4	3.88049	RPS27A
chr2	55232673	55232724	567.3	2201.4	3.88049	RPS27A
chr2	55232804	55232804	567.3	2201.4	3.88049	RPS27A
chr2	55236018	55236020	567.3	2201.4	3.88049	RPS27A
chr15	43777079	43777106	397.9	1539.4	3.86881	SERF2
chr15	43791954	43791957	397.9	1539.4	3.86881	SERF2
chr15	43792130	43792143	397.9	1539.4	3.86881	SERF2
chr15	43792306	43792365	397.9	1539.4	3.86881	SERF2
chr15	43792970	43793007	397.9	1539.4	3.86881	SERF2
chr15	43793049	43793065	397.9	1539.4	3.86881	SERF2
chr15	43793222	43793229	397.9	1539.4	3.86881	SERF2
chr15	43793176	43793204	397.9	1539.4	3.86881	SERF2
chr9	19376256	19376257	646.7	2476.1	3.82882	RPS6
chr9	19376625	19376648	646.7	2476.1	3.82882	RPS6
chr9	19378366	19378367	646.7	2476.1	3.82882	RPS6
chr9	19378385	19378386	646.7	2476.1	3.82882	RPS6
chr9	19378404	19378412	646.7	2476.1	3.82882	RPS6
chr9	19378462	19378480	646.7	2476.1	3.82882	RPS6
chr9	19379503	19379517	646.7	2476.1	3.82882	RPS6
chr9	19378462	19378516	646.7	2476.1	3.82882	RPS6
chr9	19378736	19378776	646.7	2476.1	3.82882	RPS6
chr9	19378818	19378820	646.7	2476.1	3.82882	RPS6
chr9	19379534	19379534	646.7	2476.1	3.82882	RPS6
chr9	19379546	19379577	646.7	2476.1	3.82882	RPS6
chr9	19380203	19380203	646.7	2476.1	3.82882	RPS6
chr9	19380207	19380207	646.7	2476.1	3.82882	RPS6
chr9	19380223	19380247	646.7	2476.1	3.82882	RPS6
chr12	112405888	112405908	561.1	2147.7	3.82766	RPL6
chr12	112408264	112408278	561.1	2147.7	3.82766	RPL6
chr12	112408317	112408320	561.1	2147.7	3.82766	RPL6
chr12	112409148	112409168	561.1	2147.7	3.82766	RPL6
chr12	112409245	112409291	561.1	2147.7	3.82766	RPL6
chr12	112409305	112409328	561.1	2147.7	3.82766	RPL6
chr12	112409525	112409535	561.1	2147.7	3.82766	RPL6
chr12	112409551	112409653	561.1	2147.7	3.82766	RPL6
chr12	112416963	112416965	561.1	2147.7	3.82766	RPL6
chr12	112418820	112418857	561.1	2147.7	3.82766	RPL6
chr11	17074442	17074462	607.6	2204.6	3.62837	RPS13
chr11	17075112	17075131	607.6	2204.6	3.62837	RPS13
chr11	17078237	17078240	607.6	2204.6	3.62837	RPS13
chr11	17074741	17074745	607.6	2204.6	3.62837	RPS13
chr11	17075157	17075199	607.6	2204.6	3.62837	RPS13
chr11	17077656	17077683	607.6	2204.6	3.62837	RPS13
chr4	151099408	151099415	753.7	2733.6	3.62691	RPS3A
chr4	151099564	151099573	753.7	2733.6	3.62691	RPS3A
chr4	151099585	151099636	753.7	2733.6	3.62691	RPS3A
chr4	151099638	151099648	753.7	2733.6	3.62691	RPS3A
chr4	151104462	151104465	753.7	2733.6	3.62691	RPS3A
chr4	151105065	151105066	753.7	2733.6	3.62691	RPS3A
chr4	151099310	151099321	753.7	2733.6	3.62691	RPS3A
chr4	151100564	151100576	753.7	2733.6	3.62691	RPS3A
chr4	151101141	151101157	753.7	2733.6	3.62691	RPS3A
chr4	151102944	151102950	753.7	2733.6	3.62691	RPS3A
chr4	151102980	151102999	753.7	2733.6	3.62691	RPS3A
chr4	151104516	151104535	753.7	2733.6	3.62691	RPS3A
chr7	5527255	5527290	994.8	3600.1	3.61892	ACTB
chr7	5527482	5527499	994.8	3600.1	3.61892	ACTB
chr7	5527589	5527602	994.8	3600.1	3.61892	ACTB
chr7	5527999	5528020	994.8	3600.1	3.61892	ACTB
chr7	5528420	5528446	994.8	3600.1	3.61892	ACTB
chr7	5528570	5528576	994.8	3600.1	3.61892	ACTB
chr7	5528606	5528618	994.8	3600.1	3.61892	ACTB
chr7	5528638	5528680	994.8	3600.1	3.61892	ACTB
chr7	5528696	5528711	994.8	3600.1	3.61892	ACTB
chr7	5529178	5529179	994.8	3600.1	3.61892	ACTB
chr7	5529192	5529192	994.8	3600.1	3.61892	ACTB
chr7	5529201	5529203	994.8	3600.1	3.61892	ACTB
chr7	5529264	5529271	994.8	3600.1	3.61892	ACTB
chr7	5529317	5529330	994.8	3600.1	3.61892	ACTB
chr7	5530568	5530582	994.8	3600.1	3.61892	ACTB
chr7	5570314	5570327	994.8	3600.1	3.61892	ACTB
chr7	5527281	5527305	994.8	3600.1	3.61892	ACTB
chr7	5527483	5527511	994.8	3600.1	3.61892	ACTB
chr7	5527518	5527563	994.8	3600.1	3.61892	ACTB
chr7	5527660	5527686	994.8	3600.1	3.61892	ACTB
chr7	5527742	5527785	994.8	3600.1	3.61892	ACTB
chr7	5527789	5527799	994.8	3600.1	3.61892	ACTB
chr7	5527873	5527898	994.8	3600.1	3.61892	ACTB
chr7	5528031	5528072	994.8	3600.1	3.61892	ACTB
chr7	5528317	5528352	994.8	3600.1	3.61892	ACTB
chr7	5528357	5528379	994.8	3600.1	3.61892	ACTB
chr7	5528386	5528434	994.8	3600.1	3.61892	ACTB
chr7	5528454	5528470	994.8	3600.1	3.61892	ACTB
chr7	5528566	5528602	994.8	3600.1	3.61892	ACTB
chr7	5528639	5528649	994.8	3600.1	3.61892	ACTB
chr7	5528654	5528715	994.8	3600.1	3.61892	ACTB
chr7	5528795	5528805	994.8	3600.1	3.61892	ACTB
chr7	5529217	5529257	994.8	3600.1	3.61892	ACTB
chr7	5529318	5529341	994.8	3600.1	3.61892	ACTB
chr7	5529408	5529429	994.8	3600.1	3.61892	ACTB
chr7	5529550	5529552	994.8	3600.1	3.61892	ACTB
chr7	5529565	5529602	994.8	3600.1	3.61892	ACTB
chr7	5529611	5529621	994.8	3600.1	3.61892	ACTB
chr7	5529625	5529715	994.8	3600.1	3.61892	ACTB
chr7	5529733	5529739	994.8	3600.1	3.61892	ACTB
chr7	5529771	5529789	994.8	3600.1	3.61892	ACTB
chr7	5529820	5529824	994.8	3600.1	3.61892	ACTB
chr7	5529942	5529951	994.8	3600.1	3.61892	ACTB
chr7	5529958	5529996	994.8	3600.1	3.61892	ACTB
chr7	5530599	5530603	994.8	3600.1	3.61892	ACTB
chr7	5531379	5531402	994.8	3600.1	3.61892	ACTB
chr7	5555136	5555155	994.8	3600.1	3.61892	ACTB
chr7	5556423	5556443	994.8	3600.1	3.61892	ACTB
chr11	65120699	65120712	360.6	1277.4	3.54243	FAU
chr11	65120741	65120774	360.6	1277.4	3.54243	FAU
chr11	65121536	65121551	360.6	1277.4	3.54243	FAU
chr11	65121781	65121812	360.6	1277.4	3.54243	FAU
chr11	65122121	65122143	360.6	1277.4	3.54243	FAU
chr15	64162029	64162048	369.9	1307.2	3.53393	PPIB
chr15	64160129	64160141	369.9	1307.2	3.53393	PPIB
chr15	64160163	64160178	369.9	1307.2	3.53393	PPIB
chr15	64162092	64162162	369.9	1307.2	3.53393	PPIB
chr15	64162966	64163028	369.9	1307.2	3.53393	PPIB
chr15	64163162	64163166	369.9	1307.2	3.53393	PPIB
chr5	73498421	73498460	289.6	1021.6	3.52762	BTF3
chr5	73504292	73504295	289.6	1021.6	3.52762	BTF3
chr5	73508755	73508756	289.6	1021.6	3.52762	BTF3
chr5	73498296	73498338	289.6	1021.6	3.52762	BTF3
chr5	73504397	73504400	289.6	1021.6	3.52762	BTF3
chr5	73505358	73505370	289.6	1021.6	3.52762	BTF3
chr11	75399512	75399530	339.2	1189	3.50531	RPS3
chr11	75402423	75402440	339.2	1189	3.50531	RPS3
chr11	75404061	75404062	339.2	1189	3.50531	RPS3
chr11	75404157	75404179	339.2	1189	3.50531	RPS3
chr11	75404419	75404430	339.2	1189	3.50531	RPS3
chr11	75405630	75405658	339.2	1189	3.50531	RPS3
chr19	12938600	12938618	371.6	1290.3	3.47228	CALR
chr19	12939126	12939162	371.6	1290.3	3.47228	CALR
chr19	12939177	12939208	371.6	1290.3	3.47228	CALR
chr19	12939421	12939469	371.6	1290.3	3.47228	CALR
chr19	12939504	12939596	371.6	1290.3	3.47228	CALR
chr19	12940066	12940117	371.6	1290.3	3.47228	CALR
chr19	12940239	12940259	371.6	1290.3	3.47228	CALR
chr19	12940279	12940289	371.6	1290.3	3.47228	CALR
chr19	12940293	12940309	371.6	1290.3	3.47228	CALR
chr19	12940315	12940330	371.6	1290.3	3.47228	CALR
chr19	12940339	12940358	371.6	1290.3	3.47228	CALR
chr19	12940380	12940384	371.6	1290.3	3.47228	CALR
chr19	12940393	12940430	371.6	1290.3	3.47228	CALR
chr19	12943525	12943567	371.6	1290.3	3.47228	CALR
chr19	12943570	12943609	371.6	1290.3	3.47228	CALR
chr19	12944102	12944119	371.6	1290.3	3.47228	CALR
chr19	12944409	12944421	371.6	1290.3	3.47228	CALR
chr19	12938625	12938640	371.6	1290.3	3.47228	CALR
chr19	12939218	12939245	371.6	1290.3	3.47228	CALR
chr19	12939472	12939482	371.6	1290.3	3.47228	CALR
chr19	12939528	12939576	371.6	1290.3	3.47228	CALR
chr19	12939584	12939602	371.6	1290.3	3.47228	CALR
chr19	12940275	12940334	371.6	1290.3	3.47228	CALR
chr19	12940346	12940402	371.6	1290.3	3.47228	CALR
chr19	12943598	12943640	371.6	1290.3	3.47228	CALR
chr19	12943743	12943816	371.6	1290.3	3.47228	CALR
chr19	12943819	12943830	371.6	1290.3	3.47228	CALR
chr19	12943834	12943867	371.6	1290.3	3.47228	CALR
chr19	12943869	12943888	371.6	1290.3	3.47228	CALR
chr19	12943944	12943988	371.6	1290.3	3.47228	CALR
chr3	23917122	23917139	536.4	1850.8	3.45041	RPL15
chr3	23917142	23917160	536.4	1850.8	3.45041	RPL15
chr3	23917171	23917181	536.4	1850.8	3.45041	RPL15
chr3	23917695	23917749	536.4	1850.8	3.45041	RPL15
chr3	23919896	23919918	536.4	1850.8	3.45041	RPL15
chr3	23919923	23919973	536.4	1850.8	3.45041	RPL15
chr3	23920264	23920295	536.4	1850.8	3.45041	RPL15
chr3	23921594	23921595	536.4	1850.8	3.45041	RPL15
chr15	66499417	66499428	510	1756.6	3.44431	RPL4
chr15	66499593	66499607	510	1756.6	3.44431	RPL4
chr15	66499443	66499450	510	1756.6	3.44431	RPL4
chr15	66499562	66499566	510	1756.6	3.44431	RPL4
chr15	66499607	66499643	510	1756.6	3.44431	RPL4
chr15	66501035	66501050	510	1756.6	3.44431	RPL4
chr15	66501435	66501439	510	1756.6	3.44431	RPL4
chr15	66504815	66504817	510	1756.6	3.44431	RPL4
chr15	66504828	66504828	510	1756.6	3.44431	RPL4
chr15	66504835	66504866	510	1756.6	3.44431	RPL4
chr15	66524516	66524526	510	1756.6	3.44431	RPL4
chr11	62571595	62571602	495.3	1690.6	3.41328	EEF1G
chr11	62574158	62574216	495.3	1690.6	3.41328	EEF1G
chr11	62571883	62571887	495.3	1690.6	3.41328	EEF1G
chr11	62572588	62572589	495.3	1690.6	3.41328	EEF1G
chr11	62572616	62572643	495.3	1690.6	3.41328	EEF1G
chr11	62572664	62572682	495.3	1690.6	3.41328	EEF1G
chr11	62573847	62573930	495.3	1690.6	3.41328	EEF1G
chr11	62573943	62573945	495.3	1690.6	3.41328	EEF1G
chr11	62573952	62573958	495.3	1690.6	3.41328	EEF1G
chr11	62573962	62573978	495.3	1690.6	3.41328	EEF1G
chr11	62574005	62574027	495.3	1690.6	3.41328	EEF1G
chr11	62574044	62574063	495.3	1690.6	3.41328	EEF1G
chr11	62574904	62574999	495.3	1690.6	3.41328	EEF1G
chr11	62591539	62591552	495.3	1690.6	3.41328	EEF1G
chr11	62591556	62591586	495.3	1690.6	3.41328	EEF1G
chr14	49580264	49580265	833.6	2838.4	3.40499	RPS29
chr14	49583578	49583587	833.6	2838.4	3.40499	RPS29
chr14	49598166	49598184	833.6	2838.4	3.40499	RPS29
chr14	49598464	49598483	833.6	2838.4	3.40499	RPS29
chr14	49598659	49598707	833.6	2838.4	3.40499	RPS29
chr14	49584874	49584877	833.6	2838.4	3.40499	RPS29
chr14	49585362	49585364	833.6	2838.4	3.40499	RPS29
chr14	49586364	49586390	833.6	2838.4	3.40499	RPS29
chr14	49586396	49586402	833.6	2838.4	3.40499	RPS29
chr14	49586412	49586415	833.6	2838.4	3.40499	RPS29
chr9	127447880	127447888	652.8	2166.4	3.31863	RPL12
chr9	127448366	127448379	652.8	2166.4	3.31863	RPL12
chr9	127449301	127449325	652.8	2166.4	3.31863	RPL12
chr9	127450756	127450769	652.8	2166.4	3.31863	RPL12
chr9	127447956	127447969	652.8	2166.4	3.31863	RPL12
chr9	127448634	127448636	652.8	2166.4	3.31863	RPL12
chr9	127451376	127451384	652.8	2166.4	3.31863	RPL12
chr9	127451396	127451411	652.8	2166.4	3.31863	RPL12
chr9	127451430	127451438	652.8	2166.4	3.31863	RPL12
chr8	56073127	56073136	928.8	3051.5	3.28542	RPS20
chr8	56070735	56070738	928.8	3051.5	3.28542	RPS20
chr8	56072789	56072792	928.8	3051.5	3.28542	RPS20
chr8	56073899	56073901	928.8	3051.5	3.28542	RPS20
chr8	56074067	56074080	928.8	3051.5	3.28542	RPS20
chr8	56074210	56074242	928.8	3051.5	3.28542	RPS20
chr8	56074313	56074321	928.8	3051.5	3.28542	RPS20
chr8	56074499	56074499	928.8	3051.5	3.28542	RPS20
chr8	56074501	56074501	928.8	3051.5	3.28542	RPS20
chr8	56074503	56074508	928.8	3051.5	3.28542	RPS20
chr19	49494149	49494154	1169.8	3685.4	3.15045	RPS11
chr19	49496393	49496402	1169.8	3685.4	3.15045	RPS11
chr19	49496425	49496448	1169.8	3685.4	3.15045	RPS11
chr6	73517787	73517804	3595.2	10882.9	3.02706	EEF1A1
chr6	73521006	73521011	3595.2	10882.9	3.02706	EEF1A1
chr6	73521365	73521383	3595.2	10882.9	3.02706	EEF1A1
chr6	73521456	73521474	3595.2	10882.9	3.02706	EEF1A1
chr6	73518468	73518468	3595.2	10882.9	3.02706	EEF1A1
chr6	73518857	73518881	3595.2	10882.9	3.02706	EEF1A1
chr6	73520093	73520162	3595.2	10882.9	3.02706	EEF1A1
chr6	73520171	73520183	3595.2	10882.9	3.02706	EEF1A1
chr6	73520298	73520320	3595.2	10882.9	3.02706	EEF1A1
chr6	73520428	73520438	3595.2	10882.9	3.02706	EEF1A1
chr6	73520442	73520470	3595.2	10882.9	3.02706	EEF1A1
chr6	73521019	73521076	3595.2	10882.9	3.02706	EEF1A1
chr6	73521120	73521127	3595.2	10882.9	3.02706	EEF1A1
chr6	73521198	73521224	3595.2	10882.9	3.02706	EEF1A1
chr6	73521551	73521579	3595.2	10882.9	3.02706	EEF1A1
chr6	73521581	73521612	3595.2	10882.9	3.02706	EEF1A1
chr6	73521784	73521801	3595.2	10882.9	3.02706	EEF1A1
chr6	73523758	73523783	3595.2	10882.9	3.02706	EEF1A1
chr6	73523832	73523867	3595.2	10882.9	3.02706	EEF1A1
chr6	73526914	73526927	3595.2	10882.9	3.02706	EEF1A1
chr4	108620529	108620541	559.9	1681.4	3.00304	RPL34
chr4	108620545	108620553	559.9	1681.4	3.00304	RPL34
chr4	108620568	108620582	559.9	1681.4	3.00304	RPL34
chr4	108620585	108620605	559.9	1681.4	3.00304	RPL34
chr4	108620617	108620645	559.9	1681.4	3.00304	RPL34
chr4	108626468	108626471	559.9	1681.4	3.00304	RPL34
chr4	108612156	108612158	559.9	1681.4	3.00304	RPL34
chr4	108620384	108620415	559.9	1681.4	3.00304	RPL34
chr4	108620455	108620465	559.9	1681.4	3.00304	RPL34
chr4	108622567	108622574	559.9	1681.4	3.00304	RPL34
chr4	108625176	108625195	559.9	1681.4	3.00304	RPL34
chr4	108625237	108625249	559.9	1681.4	3.00304	RPL34
chr4	108625253	108625256	559.9	1681.4	3.00304	RPL34
chr22	39316711	39316722	914.4	2737.6	2.99388	RPL3
chr22	39314748	39314779	914.4	2737.6	2.99388	RPL3
chr22	39316863	39316894	914.4	2737.6	2.99388	RPL3
chr22	39317536	39317575	914.4	2737.6	2.99388	RPL3
chr22	39317585	39317620	914.4	2737.6	2.99388	RPL3
chr22	39319459	39319461	914.4	2737.6	2.99388	RPL3
chr22	39319618	39319629	914.4	2737.6	2.99388	RPL3
chr22	39319796	39319838	914.4	2737.6	2.99388	RPL3
chr11	119017438	119017444	458.9	1370.2	2.98584	RPS25
chr11	119017663	119017671	458.9	1370.2	2.98584	RPS25
chr11	119018035	119018059	458.9	1370.2	2.98584	RPS25
chr11	119018301	119018301	458.9	1370.2	2.98584	RPS25
chr11	119018330	119018330	458.9	1370.2	2.98584	RPS25
chr11	119018332	119018352	458.9	1370.2	2.98584	RPS25
chr11	119018360	119018360	458.9	1370.2	2.98584	RPS25
chr11	119018361	119018361	458.9	1370.2	2.98584	RPS25
chr11	119018614	119018698	458.9	1370.2	2.98584	RPS25
chr11	61962464	61962472	1802.9	5342.9	2.9635	FTH1
chr11	61962533	61962543	1802.9	5342.9	2.9635	FTH1
chr11	61962707	61962724	1802.9	5342.9	2.9635	FTH1
chr11	61967283	61967307	1802.9	5342.9	2.9635	FTH1
chr11	61967368	61967375	1802.9	5342.9	2.9635	FTH1
chr11	61967764	61967790	1802.9	5342.9	2.9635	FTH1
chr11	61967795	61967865	1802.9	5342.9	2.9635	FTH1
chr11	61970390	61970401	1802.9	5342.9	2.9635	FTH1
chr11	61972934	61972998	1802.9	5342.9	2.9635	FTH1
chr11	61973001	61973021	1802.9	5342.9	2.9635	FTH1
chr11	61973067	61973104	1802.9	5342.9	2.9635	FTH1
chr11	61962605	61962611	1802.9	5342.9	2.9635	FTH1
chr11	61962880	61962889	1802.9	5342.9	2.9635	FTH1
chr11	61965124	61965133	1802.9	5342.9	2.9635	FTH1
chr11	61967128	61967174	1802.9	5342.9	2.9635	FTH1
chr11	61967386	61967388	1802.9	5342.9	2.9635	FTH1
chr11	61967454	61967466	1802.9	5342.9	2.9635	FTH1
chr11	61967558	61967584	1802.9	5342.9	2.9635	FTH1
chr11	61967588	61967596	1802.9	5342.9	2.9635	FTH1
chr11	61967631	61967631	1802.9	5342.9	2.9635	FTH1
chr11	61967632	61967640	1802.9	5342.9	2.9635	FTH1
chr11	61968189	61968203	1802.9	5342.9	2.9635	FTH1
chr11	61968244	61968306	1802.9	5342.9	2.9635	FTH1
chr11	61970148	61970162	1802.9	5342.9	2.9635	FTH1
chr11	61970183	61970203	1802.9	5342.9	2.9635	FTH1
chr11	61970214	61970229	1802.9	5342.9	2.9635	FTH1
chr11	61971595	61971597	1802.9	5342.9	2.9635	FTH1
chr11	61971758	61971808	1802.9	5342.9	2.9635	FTH1
chr11	61971879	61971892	1802.9	5342.9	2.9635	FTH1
chr11	61971920	61971930	1802.9	5342.9	2.9635	FTH1
chr11	61972654	61972666	1802.9	5342.9	2.9635	FTH1
chr11	61972669	61972679	1802.9	5342.9	2.9635	FTH1
chr11	61972683	61972689	1802.9	5342.9	2.9635	FTH1
chr11	61972699	61972712	1802.9	5342.9	2.9635	FTH1
chr11	61972739	61972770	1802.9	5342.9	2.9635	FTH1
chr2	215361159	215361167	976.5	2885.9	2.95535	FN1
chr2	215361548	215361576	976.5	2885.9	2.95535	FN1
chr2	215364980	215364984	976.5	2885.9	2.95535	FN1
chr2	215365514	215365537	976.5	2885.9	2.95535	FN1
chr2	215372222	215372271	976.5	2885.9	2.95535	FN1
chr2	215372275	215372323	976.5	2885.9	2.95535	FN1
chr2	215372345	215372355	976.5	2885.9	2.95535	FN1
chr2	215373315	215373352	976.5	2885.9	2.95535	FN1
chr2	215373373	215373381	976.5	2885.9	2.95535	FN1
chr2	215375313	215375328	976.5	2885.9	2.95535	FN1
chr2	215375357	215375367	976.5	2885.9	2.95535	FN1
chr2	215375638	215375643	976.5	2885.9	2.95535	FN1
chr2	215375654	215375679	976.5	2885.9	2.95535	FN1
chr2	215376488	215376541	976.5	2885.9	2.95535	FN1
chr2	215376582	215376638	976.5	2885.9	2.95535	FN1
chr2	215378167	215378177	976.5	2885.9	2.95535	FN1
chr2	215378184	215378232	976.5	2885.9	2.95535	FN1
chr2	215379147	215379217	976.5	2885.9	2.95535	FN1
chr2	215379231	215379271	976.5	2885.9	2.95535	FN1
chr2	215382235	215382266	976.5	2885.9	2.95535	FN1
chr2	215382291	215382305	976.5	2885.9	2.95535	FN1
chr2	215383332	215383377	976.5	2885.9	2.95535	FN1
chr2	215383469	215383481	976.5	2885.9	2.95535	FN1
chr2	215384108	215384140	976.5	2885.9	2.95535	FN1
chr2	215384853	215384875	976.5	2885.9	2.95535	FN1
chr2	215384932	215384947	976.5	2885.9	2.95535	FN1
chr2	215386712	215386760	976.5	2885.9	2.95535	FN1
chr2	215386767	215386792	976.5	2885.9	2.95535	FN1
chr2	215386815	215386827	976.5	2885.9	2.95535	FN1
chr2	215388214	215388229	976.5	2885.9	2.95535	FN1
chr2	215388236	215388272	976.5	2885.9	2.95535	FN1
chr2	215391631	215391641	976.5	2885.9	2.95535	FN1
chr2	215391656	215391684	976.5	2885.9	2.95535	FN1
chr2	215391692	215391709	976.5	2885.9	2.95535	FN1
chr2	215391711	215391747	976.5	2885.9	2.95535	FN1
chr2	215391767	215391789	976.5	2885.9	2.95535	FN1
chr2	215394548	215394594	976.5	2885.9	2.95535	FN1
chr2	215394603	215394627	976.5	2885.9	2.95535	FN1
chr2	215394632	215394696	976.5	2885.9	2.95535	FN1
chr2	215397127	215397139	976.5	2885.9	2.95535	FN1
chr2	215397148	215397156	976.5	2885.9	2.95535	FN1
chr2	215397163	215397191	976.5	2885.9	2.95535	FN1
chr2	215397685	215397722	976.5	2885.9	2.95535	FN1
chr2	215397763	215397789	976.5	2885.9	2.95535	FN1
chr2	215399291	215399328	976.5	2885.9	2.95535	FN1
chr2	215404413	215404502	976.5	2885.9	2.95535	FN1
chr2	215404543	215404566	976.5	2885.9	2.95535	FN1
chr2	215404600	215404619	976.5	2885.9	2.95535	FN1
chr2	215406260	215406274	976.5	2885.9	2.95535	FN1
chr2	215406372	215406422	976.5	2885.9	2.95535	FN1
chr2	215406424	215406473	976.5	2885.9	2.95535	FN1
chr2	215407119	215407197	976.5	2885.9	2.95535	FN1
chr2	215407199	215407209	976.5	2885.9	2.95535	FN1
chr2	215407263	215407296	976.5	2885.9	2.95535	FN1
chr2	215408115	215408135	976.5	2885.9	2.95535	FN1
chr2	215408178	215408196	976.5	2885.9	2.95535	FN1
chr2	215408298	215408308	976.5	2885.9	2.95535	FN1
chr2	215408318	215408339	976.5	2885.9	2.95535	FN1
chr2	215409701	215409720	976.5	2885.9	2.95535	FN1
chr2	215409919	215409980	976.5	2885.9	2.95535	FN1
chr2	215410016	215410027	976.5	2885.9	2.95535	FN1
chr2	215410044	215410052	976.5	2885.9	2.95535	FN1
chr2	215410064	215410074	976.5	2885.9	2.95535	FN1
chr2	215410081	215410092	976.5	2885.9	2.95535	FN1
chr2	215412782	215412787	976.5	2885.9	2.95535	FN1
chr2	215414833	215414843	976.5	2885.9	2.95535	FN1
chr2	215414848	215414918	976.5	2885.9	2.95535	FN1
chr2	215414931	215414931	976.5	2885.9	2.95535	FN1
chr2	215419236	215419270	976.5	2885.9	2.95535	FN1
chr2	215419285	215419299	976.5	2885.9	2.95535	FN1
chr2	215419302	215419331	976.5	2885.9	2.95535	FN1
chr2	215419346	215419357	976.5	2885.9	2.95535	FN1
chr2	215420670	215420712	976.5	2885.9	2.95535	FN1
chr2	215420719	215420766	976.5	2885.9	2.95535	FN1
chr2	215420769	215420779	976.5	2885.9	2.95535	FN1
chr2	215422087	215422147	976.5	2885.9	2.95535	FN1
chr2	215422174	215422184	976.5	2885.9	2.95535	FN1
chr2	215422197	215422219	976.5	2885.9	2.95535	FN1
chr2	215423362	215423408	976.5	2885.9	2.95535	FN1
chr2	215423411	215423435	976.5	2885.9	2.95535	FN1
chr2	215423445	215423477	976.5	2885.9	2.95535	FN1
chr2	215423491	215423506	976.5	2885.9	2.95535	FN1
chr2	215424140	215424156	976.5	2885.9	2.95535	FN1
chr2	215424159	215424199	976.5	2885.9	2.95535	FN1
chr2	215424202	215424235	976.5	2885.9	2.95535	FN1
chr2	215424241	215424269	976.5	2885.9	2.95535	FN1
chr2	215424279	215424292	976.5	2885.9	2.95535	FN1
chr2	215425102	215425121	976.5	2885.9	2.95535	FN1
chr2	215425127	215425172	976.5	2885.9	2.95535	FN1
chr2	215425209	215425252	976.5	2885.9	2.95535	FN1
chr2	215428194	215428197	976.5	2885.9	2.95535	FN1
chr2	215428203	215428239	976.5	2885.9	2.95535	FN1
chr2	215428242	215428248	976.5	2885.9	2.95535	FN1
chr2	215428254	215428302	976.5	2885.9	2.95535	FN1
chr2	215428309	215428318	976.5	2885.9	2.95535	FN1
chr2	215430721	215430764	976.5	2885.9	2.95535	FN1
chr2	215430776	215430819	976.5	2885.9	2.95535	FN1
chr2	215431819	215431877	976.5	2885.9	2.95535	FN1
chr2	215431881	215431896	976.5	2885.9	2.95535	FN1
chr2	215431903	215431922	976.5	2885.9	2.95535	FN1
chr2	215433318	215433371	976.5	2885.9	2.95535	FN1
chr2	215433386	215433429	976.5	2885.9	2.95535	FN1
chr2	215433433	215433434	976.5	2885.9	2.95535	FN1
chr2	215434710	215434734	976.5	2885.9	2.95535	FN1
chr2	215434735	215434738	976.5	2885.9	2.95535	FN1
chr2	215434741	215434804	976.5	2885.9	2.95535	FN1
chr2	215434809	215434809	976.5	2885.9	2.95535	FN1
chr2	215435642	215435727	976.5	2885.9	2.95535	FN1
chr2	215435733	215435742	976.5	2885.9	2.95535	FN1
chr2	215435780	215435794	976.5	2885.9	2.95535	FN1
chr2	215435813	215435821	976.5	2885.9	2.95535	FN1
chr2	215435835	215435863	976.5	2885.9	2.95535	FN1
chr2	215435875	215435927	976.5	2885.9	2.95535	FN1
chr2	215435931	215435945	976.5	2885.9	2.95535	FN1
chr2	215436037	215436044	976.5	2885.9	2.95535	FN1
chr2	215436305	215436312	976.5	2885.9	2.95535	FN1
chr2	215436586	215436601	976.5	2885.9	2.95535	FN1
chr2	215360893	215360900	976.5	2885.9	2.95535	FN1
chr2	215360903	215360924	976.5	2885.9	2.95535	FN1
chr2	215361021	215361038	976.5	2885.9	2.95535	FN1
chr2	215361118	215361157	976.5	2885.9	2.95535	FN1
chr2	215361297	215361304	976.5	2885.9	2.95535	FN1
chr2	215361315	215361386	976.5	2885.9	2.95535	FN1
chr2	215361390	215361391	976.5	2885.9	2.95535	FN1
chr2	215361404	215361415	976.5	2885.9	2.95535	FN1
chr2	215361480	215361566	976.5	2885.9	2.95535	FN1
chr2	215361573	215361632	976.5	2885.9	2.95535	FN1
chr2	215361993	215361997	976.5	2885.9	2.95535	FN1
chr2	215362001	215362053	976.5	2885.9	2.95535	FN1
chr2	215362058	215362084	976.5	2885.9	2.95535	FN1
chr2	215364902	215364988	976.5	2885.9	2.95535	FN1
chr2	215365535	215365580	976.5	2885.9	2.95535	FN1
chr2	215365586	215365636	976.5	2885.9	2.95535	FN1
chr2	215367896	215368036	976.5	2885.9	2.95535	FN1
chr2	215369213	215369216	976.5	2885.9	2.95535	FN1
chr2	215370286	215370297	976.5	2885.9	2.95535	FN1
chr2	215370314	215370440	976.5	2885.9	2.95535	FN1
chr2	215370537	215370541	976.5	2885.9	2.95535	FN1
chr2	215371608	215371611	976.5	2885.9	2.95535	FN1
chr2	215371937	215372023	976.5	2885.9	2.95535	FN1
chr2	215372033	215372041	976.5	2885.9	2.95535	FN1
chr2	215372067	215372080	976.5	2885.9	2.95535	FN1
chr2	215372127	215372212	976.5	2885.9	2.95535	FN1
chr2	215372219	215372275	976.5	2885.9	2.95535	FN1
chr2	215372278	215372380	976.5	2885.9	2.95535	FN1
chr2	215372406	215372416	976.5	2885.9	2.95535	FN1
chr2	215372627	215372639	976.5	2885.9	2.95535	FN1
chr2	215373018	215373026	976.5	2885.9	2.95535	FN1
chr2	215373318	215373324	976.5	2885.9	2.95535	FN1
chr2	215373346	215373419	976.5	2885.9	2.95535	FN1
chr2	215375237	215375402	976.5	2885.9	2.95535	FN1
chr2	215375658	215375658	976.5	2885.9	2.95535	FN1
chr2	215375664	215375735	976.5	2885.9	2.95535	FN1
chr2	215376525	215376530	976.5	2885.9	2.95535	FN1
chr2	215376534	215376612	976.5	2885.9	2.95535	FN1
chr2	215376617	215376681	976.5	2885.9	2.95535	FN1
chr2	215377300	215377308	976.5	2885.9	2.95535	FN1
chr2	215378203	215378270	976.5	2885.9	2.95535	FN1
chr2	215379150	215379340	976.5	2885.9	2.95535	FN1
chr2	215379624	215379635	976.5	2885.9	2.95535	FN1
chr2	215379669	215379675	976.5	2885.9	2.95535	FN1
chr2	215380840	215380854	976.5	2885.9	2.95535	FN1
chr2	215380857	215380873	976.5	2885.9	2.95535	FN1
chr2	215380880	215380929	976.5	2885.9	2.95535	FN1
chr2	215380935	215381009	976.5	2885.9	2.95535	FN1
chr2	215381015	215381028	976.5	2885.9	2.95535	FN1
chr2	215381034	215381044	976.5	2885.9	2.95535	FN1
chr2	215381057	215381080	976.5	2885.9	2.95535	FN1
chr2	215382238	215382334	976.5	2885.9	2.95535	FN1
chr2	215383340	215383349	976.5	2885.9	2.95535	FN1
chr2	215383353	215383355	976.5	2885.9	2.95535	FN1
chr2	215383369	215383373	976.5	2885.9	2.95535	FN1
chr2	215383378	215383379	976.5	2885.9	2.95535	FN1
chr2	215383384	215383489	976.5	2885.9	2.95535	FN1
chr2	215384063	215384076	976.5	2885.9	2.95535	FN1
chr2	215384083	215384091	976.5	2885.9	2.95535	FN1
chr2	215384098	215384125	976.5	2885.9	2.95535	FN1
chr2	215384131	215384168	976.5	2885.9	2.95535	FN1
chr2	215384174	215384187	976.5	2885.9	2.95535	FN1
chr2	215384886	215384890	976.5	2885.9	2.95535	FN1
chr2	215384893	215384973	976.5	2885.9	2.95535	FN1
chr2	215384976	215384978	976.5	2885.9	2.95535	FN1
chr2	215386716	215386728	976.5	2885.9	2.95535	FN1
chr2	215386731	215386821	976.5	2885.9	2.95535	FN1
chr2	215386823	215386857	976.5	2885.9	2.95535	FN1
chr2	215386859	215386878	976.5	2885.9	2.95535	FN1
chr2	215386880	215386909	976.5	2885.9	2.95535	FN1
chr2	215386911	215386969	976.5	2885.9	2.95535	FN1
chr2	215388196	215388212	976.5	2885.9	2.95535	FN1
chr2	215388237	215388291	976.5	2885.9	2.95535	FN1
chr2	215388296	215388297	976.5	2885.9	2.95535	FN1
chr2	215388299	215388313	976.5	2885.9	2.95535	FN1
chr2	215391655	215391696	976.5	2885.9	2.95535	FN1
chr2	215391705	215391715	976.5	2885.9	2.95535	FN1
chr2	215391717	215391824	976.5	2885.9	2.95535	FN1
chr2	215391972	215391982	976.5	2885.9	2.95535	FN1
chr2	215392003	215392013	976.5	2885.9	2.95535	FN1
chr2	215392956	215393025	976.5	2885.9	2.95535	FN1
chr2	215393032	215393043	976.5	2885.9	2.95535	FN1
chr2	215393048	215393067	976.5	2885.9	2.95535	FN1
chr2	215393073	215393101	976.5	2885.9	2.95535	FN1
chr2	215393103	215393120	976.5	2885.9	2.95535	FN1
chr2	215393127	215393184	976.5	2885.9	2.95535	FN1
chr2	215393193	215393206	976.5	2885.9	2.95535	FN1
chr2	215393274	215393285	976.5	2885.9	2.95535	FN1
chr2	215393289	215393301	976.5	2885.9	2.95535	FN1
chr2	215394466	215394478	976.5	2885.9	2.95535	FN1
chr2	215394556	215394565	976.5	2885.9	2.95535	FN1
chr2	215394576	215394585	976.5	2885.9	2.95535	FN1
chr2	215394591	215394606	976.5	2885.9	2.95535	FN1
chr2	215394612	215394631	976.5	2885.9	2.95535	FN1
chr2	215394634	215394676	976.5	2885.9	2.95535	FN1
chr2	215394682	215394721	976.5	2885.9	2.95535	FN1
chr2	215394723	215394732	976.5	2885.9	2.95535	FN1
chr2	215397151	215397156	976.5	2885.9	2.95535	FN1
chr2	215397184	215397197	976.5	2885.9	2.95535	FN1
chr2	215397212	215397224	976.5	2885.9	2.95535	FN1
chr2	215397318	215397326	976.5	2885.9	2.95535	FN1
chr2	215397704	215397717	976.5	2885.9	2.95535	FN1
chr2	215397725	215397731	976.5	2885.9	2.95535	FN1
chr2	215397742	215397766	976.5	2885.9	2.95535	FN1
chr2	215397770	215397832	976.5	2885.9	2.95535	FN1
chr2	215397834	215397855	976.5	2885.9	2.95535	FN1
chr2	215399305	215399325	976.5	2885.9	2.95535	FN1
chr2	215399329	215399367	976.5	2885.9	2.95535	FN1
chr2	215401372	215401407	976.5	2885.9	2.95535	FN1
chr2	215404387	215404525	976.5	2885.9	2.95535	FN1
chr2	215404528	215404551	976.5	2885.9	2.95535	FN1
chr2	215404563	215404582	976.5	2885.9	2.95535	FN1
chr2	215404587	215404610	976.5	2885.9	2.95535	FN1
chr2	215404618	215404629	976.5	2885.9	2.95535	FN1
chr2	215404633	215404642	976.5	2885.9	2.95535	FN1
chr2	215404645	215404651	976.5	2885.9	2.95535	FN1
chr2	215404657	215404661	976.5	2885.9	2.95535	FN1
chr2	215406262	215406277	976.5	2885.9	2.95535	FN1
chr2	215406283	215406414	976.5	2885.9	2.95535	FN1
chr2	215406421	215406431	976.5	2885.9	2.95535	FN1
chr2	215406438	215406453	976.5	2885.9	2.95535	FN1
chr2	215406456	215406485	976.5	2885.9	2.95535	FN1
chr2	215406487	215406497	976.5	2885.9	2.95535	FN1
chr2	215406501	215406512	976.5	2885.9	2.95535	FN1
chr2	215407150	215407192	976.5	2885.9	2.95535	FN1
chr2	215407198	215407264	976.5	2885.9	2.95535	FN1
chr2	215407269	215407328	976.5	2885.9	2.95535	FN1
chr2	215408128	215408131	976.5	2885.9	2.95535	FN1
chr2	215408138	215408200	976.5	2885.9	2.95535	FN1
chr2	215408319	215408433	976.5	2885.9	2.95535	FN1
chr2	215409582	215409588	976.5	2885.9	2.95535	FN1
chr2	215409595	215409627	976.5	2885.9	2.95535	FN1
chr2	215409632	215409740	976.5	2885.9	2.95535	FN1
chr2	215409962	215409989	976.5	2885.9	2.95535	FN1
chr2	215409993	215410036	976.5	2885.9	2.95535	FN1
chr2	215410040	215410054	976.5	2885.9	2.95535	FN1
chr2	215410062	215410120	976.5	2885.9	2.95535	FN1
chr2	215413044	215413047	976.5	2885.9	2.95535	FN1
chr2	215414034	215414037	976.5	2885.9	2.95535	FN1
chr2	215414833	215414866	976.5	2885.9	2.95535	FN1
chr2	215414878	215414897	976.5	2885.9	2.95535	FN1
chr2	215414901	215414963	976.5	2885.9	2.95535	FN1
chr2	215419268	215419281	976.5	2885.9	2.95535	FN1
chr2	215419301	215419311	976.5	2885.9	2.95535	FN1
chr2	215419326	215419336	976.5	2885.9	2.95535	FN1
chr2	215419353	215419363	976.5	2885.9	2.95535	FN1
chr2	215420694	215420698	976.5	2885.9	2.95535	FN1
chr2	215420708	215420747	976.5	2885.9	2.95535	FN1
chr2	215420750	215420809	976.5	2885.9	2.95535	FN1
chr2	215422113	215422131	976.5	2885.9	2.95535	FN1
chr2	215422144	215422154	976.5	2885.9	2.95535	FN1
chr2	215422174	215422189	976.5	2885.9	2.95535	FN1
chr2	215422203	215422219	976.5	2885.9	2.95535	FN1
chr2	215422229	215422240	976.5	2885.9	2.95535	FN1
chr2	215423374	215423377	976.5	2885.9	2.95535	FN1
chr2	215423383	215423417	976.5	2885.9	2.95535	FN1
chr2	215423423	215423433	976.5	2885.9	2.95535	FN1
chr2	215423443	215423512	976.5	2885.9	2.95535	FN1
chr2	215423516	215423525	976.5	2885.9	2.95535	FN1
chr2	215424171	215424234	976.5	2885.9	2.95535	FN1
chr2	215424241	215424294	976.5	2885.9	2.95535	FN1
chr2	215424298	215424308	976.5	2885.9	2.95535	FN1
chr2	215424318	215424333	976.5	2885.9	2.95535	FN1
chr2	215425129	215425154	976.5	2885.9	2.95535	FN1
chr2	215425158	215425178	976.5	2885.9	2.95535	FN1
chr2	215425185	215425196	976.5	2885.9	2.95535	FN1
chr2	215425200	215425291	976.5	2885.9	2.95535	FN1
chr2	215428200	215428289	976.5	2885.9	2.95535	FN1
chr2	215428291	215428347	976.5	2885.9	2.95535	FN1
chr2	215430758	215430775	976.5	2885.9	2.95535	FN1
chr2	215430788	215430821	976.5	2885.9	2.95535	FN1
chr2	215430828	215430844	976.5	2885.9	2.95535	FN1
chr2	215430852	215430854	976.5	2885.9	2.95535	FN1
chr2	215431890	215431900	976.5	2885.9	2.95535	FN1
chr2	215431913	215431919	976.5	2885.9	2.95535	FN1
chr2	215431927	215431955	976.5	2885.9	2.95535	FN1
chr2	215433341	215433387	976.5	2885.9	2.95535	FN1
chr2	215433391	215433469	976.5	2885.9	2.95535	FN1
chr2	215434715	215434718	976.5	2885.9	2.95535	FN1
chr2	215434721	215434831	976.5	2885.9	2.95535	FN1
chr2	215435857	215435866	976.5	2885.9	2.95535	FN1
chr2	215435895	215435896	976.5	2885.9	2.95535	FN1
chr2	215436006	215436017	976.5	2885.9	2.95535	FN1
chr2	215436062	215436075	976.5	2885.9	2.95535	FN1
chr2	215436423	215436432	976.5	2885.9	2.95535	FN1
chr3	12836121	12836140	708	2038.1	2.87867	RPL32
chr3	12836181	12836192	708	2038.1	2.87867	RPL32
chr3	12836214	12836222	708	2038.1	2.87867	RPL32
chr3	12839349	12839357	708	2038.1	2.87867	RPL32
chr3	12836088	12836098	708	2038.1	2.87867	RPL32
chr3	12839346	12839349	708	2038.1	2.87867	RPL32
chr3	12840449	12840449	708	2038.1	2.87867	RPL32
chr3	12841505	12841526	708	2038.1	2.87867	RPL32
chr3	12841528	12841587	708	2038.1	2.87867	RPL32
chr11	123061132	123061151	431.1	1228.2	2.84899	HSPA8
chr11	123062108	123062110	431.1	1228.2	2.84899	HSPA8
chr11	123062628	123062671	431.1	1228.2	2.84899	HSPA8
chr11	123058223	123058226	431.1	1228.2	2.84899	HSPA8
chr11	123058697	123058735	431.1	1228.2	2.84899	HSPA8
chr11	123058992	123058994	431.1	1228.2	2.84899	HSPA8
chr11	123059414	123059426	431.1	1228.2	2.84899	HSPA8
chr11	123059707	123059735	431.1	1228.2	2.84899	HSPA8
chr11	123059741	123059757	431.1	1228.2	2.84899	HSPA8
chr11	123059773	123059821	431.1	1228.2	2.84899	HSPA8
chr11	123059862	123059893	431.1	1228.2	2.84899	HSPA8
chr11	123059922	123059926	431.1	1228.2	2.84899	HSPA8
chr11	123059933	123059960	431.1	1228.2	2.84899	HSPA8
chr11	123061174	123061227	431.1	1228.2	2.84899	HSPA8
chr11	123062128	123062144	431.1	1228.2	2.84899	HSPA8
chr11	123062430	123062528	431.1	1228.2	2.84899	HSPA8
chr11	123062984	123062998	431.1	1228.2	2.84899	HSPA8
chr17	22521364	22521394	481.9	1363.7	2.82984	MTRNR2L1
chr17	22522109	22522114	481.9	1363.7	2.82984	MTRNR2L1
chr17	22522233	22522252	481.9	1363.7	2.82984	MTRNR2L1
chr17	22522533	22522534	481.9	1363.7	2.82984	MTRNR2L1
chr17	22522617	22522640	481.9	1363.7	2.82984	MTRNR2L1
chr17	22523157	22523157	481.9	1363.7	2.82984	MTRNR2L1
chr17	22523250	22523265	481.9	1363.7	2.82984	MTRNR2L1
chr17	22523405	22523417	481.9	1363.7	2.82984	MTRNR2L1
chr17	22523422	22523442	481.9	1363.7	2.82984	MTRNR2L1
chr17	22523834	22523835	481.9	1363.7	2.82984	MTRNR2L1
chr17	22524404	22524441	481.9	1363.7	2.82984	MTRNR2L1
chr17	22525899	22525903	481.9	1363.7	2.82984	MTRNR2L1
chr17	22527061	22527072	481.9	1363.7	2.82984	MTRNR2L1
chr17	22527308	22527312	481.9	1363.7	2.82984	MTRNR2L1
chr17	22529009	22529020	481.9	1363.7	2.82984	MTRNR2L1
chr17	22532092	22532092	481.9	1363.7	2.82984	MTRNR2L1
chr17	22532560	22532566	481.9	1363.7	2.82984	MTRNR2L1
chr17	22521401	22521432	481.9	1363.7	2.82984	MTRNR2L1
chr17	22521445	22521455	481.9	1363.7	2.82984	MTRNR2L1
chr17	22521479	22521497	481.9	1363.7	2.82984	MTRNR2L1
chr17	22521546	22521567	481.9	1363.7	2.82984	MTRNR2L1
chr17	22523585	22523587	481.9	1363.7	2.82984	MTRNR2L1
chr17	22532590	22532591	481.9	1363.7	2.82984	MTRNR2L1
chr12	56713081	56713097	491.8	1308.3	2.66023	NACA
chr12	56713548	56713555	491.8	1308.3	2.66023	NACA
chr12	56713578	56713583	491.8	1308.3	2.66023	NACA
chr12	56713661	56713684	491.8	1308.3	2.66023	NACA
chr12	56714629	56714660	491.8	1308.3	2.66023	NACA
chr12	56716537	56716544	491.8	1308.3	2.66023	NACA
chr12	56717135	56717145	491.8	1308.3	2.66023	NACA
chr12	56719017	56719025	491.8	1308.3	2.66023	NACA
chr12	56719130	56719138	491.8	1308.3	2.66023	NACA
chr12	56719195	56719214	491.8	1308.3	2.66023	NACA
chr12	56719550	56719565	491.8	1308.3	2.66023	NACA
chr12	56720426	56720439	491.8	1308.3	2.66023	NACA
chr12	56720715	56720732	491.8	1308.3	2.66023	NACA
chr12	56721029	56721039	491.8	1308.3	2.66023	NACA
chr12	56721171	56721171	491.8	1308.3	2.66023	NACA
chr12	56721199	56721210	491.8	1308.3	2.66023	NACA
chr12	56721229	56721234	491.8	1308.3	2.66023	NACA
chr12	56721243	56721251	491.8	1308.3	2.66023	NACA
chr12	56721303	56721308	491.8	1308.3	2.66023	NACA
chr12	56721315	56721351	491.8	1308.3	2.66023	NACA
chr12	56721384	56721412	491.8	1308.3	2.66023	NACA
chr12	56724480	56724483	491.8	1308.3	2.66023	NACA
chr12	56725251	56725261	491.8	1308.3	2.66023	NACA
chr12	56725264	56725264	491.8	1308.3	2.66023	NACA
chr12	56725265	56725276	491.8	1308.3	2.66023	NACA
chr12	56725285	56725319	491.8	1308.3	2.66023	NACA
chr12	56725323	56725361	491.8	1308.3	2.66023	NACA
chr12	56725520	56725547	491.8	1308.3	2.66023	NACA
chr12	56116585	56116595	2414.4	6283.9	2.60268	RPL41
chr12	56116597	56116621	2414.4	6283.9	2.60268	RPL41
chr12	56116625	56116640	2414.4	6283.9	2.60268	RPL41
chr12	56116653	56116679	2414.4	6283.9	2.60268	RPL41
chr12	56116692	56116698	2414.4	6283.9	2.60268	RPL41
chr12	56116719	56116729	2414.4	6283.9	2.60268	RPL41
chr12	56117125	56117127	2414.4	6283.9	2.60268	RPL41
chr12	56117150	56117173	2414.4	6283.9	2.60268	RPL41
chr17	8379846	8379865	1008.4	2566.6	2.54522	RPL26
chr17	8383722	8383736	1008.4	2566.6	2.54522	RPL26
chr17	8383154	8383166	1008.4	2566.6	2.54522	RPL26
chr17	8383183	8383200	1008.4	2566.6	2.54522	RPL26
chr19	48961259	48961267	5943.3	15084.8	2.53812	FTL
chr19	48962548	48962562	5943.3	15084.8	2.53812	FTL
chr19	48963936	48963955	5943.3	15084.8	2.53812	FTL
chr19	48963986	48964009	5943.3	15084.8	2.53812	FTL
chr19	48964614	48964616	5943.3	15084.8	2.53812	FTL
chr19	48965307	48965310	5943.3	15084.8	2.53812	FTL
chr19	48965372	48965376	5943.3	15084.8	2.53812	FTL
chr19	48965407	48965407	5943.3	15084.8	2.53812	FTL
chr19	48965477	48965504	5943.3	15084.8	2.53812	FTL
chr19	48965735	48965790	5943.3	15084.8	2.53812	FTL
chr19	48965803	48965833	5943.3	15084.8	2.53812	FTL
chr19	48966051	48966085	5943.3	15084.8	2.53812	FTL
chr19	48966113	48966124	5943.3	15084.8	2.53812	FTL
chr19	48966256	48966264	5943.3	15084.8	2.53812	FTL
chr19	48966292	48966312	5943.3	15084.8	2.53812	FTL
chr19	48966354	48966394	5943.3	15084.8	2.53812	FTL
chr19	48966557	48966573	5943.3	15084.8	2.53812	FTL
chr19	48966614	48966627	5943.3	15084.8	2.53812	FTL
chr19	48966638	48966671	5943.3	15084.8	2.53812	FTL
chr19	48966693	48966721	5943.3	15084.8	2.53812	FTL
chr19	48966802	48966832	5943.3	15084.8	2.53812	FTL
chr19	48966849	48966849	5943.3	15084.8	2.53812	FTL
chr19	48970151	48970155	5943.3	15084.8	2.53812	FTL
chr19	48962445	48962458	5943.3	15084.8	2.53812	FTL
chr19	48963819	48963848	5943.3	15084.8	2.53812	FTL
chr19	48965327	48965343	5943.3	15084.8	2.53812	FTL
chr19	48965397	48965438	5943.3	15084.8	2.53812	FTL
chr19	48965454	48965467	5943.3	15084.8	2.53812	FTL
chr19	48965500	48965512	5943.3	15084.8	2.53812	FTL
chr19	48965534	48965534	5943.3	15084.8	2.53812	FTL
chr19	48965547	48965561	5943.3	15084.8	2.53812	FTL
chr19	48965577	48965584	5943.3	15084.8	2.53812	FTL
chr19	48965592	48965593	5943.3	15084.8	2.53812	FTL
chr19	48965603	48965606	5943.3	15084.8	2.53812	FTL
chr19	48965899	48965915	5943.3	15084.8	2.53812	FTL
chr19	48966281	48966281	5943.3	15084.8	2.53812	FTL
chr19	48966305	48966309	5943.3	15084.8	2.53812	FTL
chr19	48966326	48966341	5943.3	15084.8	2.53812	FTL
chr19	48966347	48966356	5943.3	15084.8	2.53812	FTL
chr19	48966387	48966398	5943.3	15084.8	2.53812	FTL
chr19	48966646	48966650	5943.3	15084.8	2.53812	FTL
chr19	48966653	48966670	5943.3	15084.8	2.53812	FTL
chr19	48966672	48966698	5943.3	15084.8	2.53812	FTL
chr19	48966744	48966760	5943.3	15084.8	2.53812	FTL
chr19	48966761	48966764	5943.3	15084.8	2.53812	FTL
chr19	48966844	48966877	5943.3	15084.8	2.53812	FTL
chr19	48969222	48969228	5943.3	15084.8	2.53812	FTL
chr19	48969290	48969307	5943.3	15084.8	2.53812	FTL
chr13	27251316	27251369	480.6	1173.7	2.44216	RPL21
chr13	27251440	27251451	480.6	1173.7	2.44216	RPL21
chr13	27251546	27251566	480.6	1173.7	2.44216	RPL21
chr13	27251570	27251604	480.6	1173.7	2.44216	RPL21
chr13	27251610	27251614	480.6	1173.7	2.44216	RPL21
chr13	27251715	27251741	480.6	1173.7	2.44216	RPL21
chr13	27253751	27253751	480.6	1173.7	2.44216	RPL21
chr13	27255066	27255089	480.6	1173.7	2.44216	RPL21
chr13	27251234	27251298	480.6	1173.7	2.44216	RPL21
chr13	27256230	27256243	480.6	1173.7	2.44216	RPL21
chr8	73291231	73291250	888.4	2073.7	2.3342	RPL7
chr8	73291621	73291630	888.4	2073.7	2.3342	RPL7
chr8	73291801	73291812	888.4	2073.7	2.3342	RPL7
chr8	73292314	73292321	888.4	2073.7	2.3342	RPL7
chr8	73292344	73292358	888.4	2073.7	2.3342	RPL7
chr8	73294279	73294294	888.4	2073.7	2.3342	RPL7
chr8	73285912	73285918	888.4	2073.7	2.3342	RPL7
chr8	73285928	73285936	888.4	2073.7	2.3342	RPL7
chr8	73293591	73293608	888.4	2073.7	2.3342	RPL7
chr8	73293617	73293639	888.4	2073.7	2.3342	RPL7
chr8	73293654	73293688	888.4	2073.7	2.3342	RPL7
chr8	73293957	73293968	888.4	2073.7	2.3342	RPL7
chr8	73294325	73294339	888.4	2073.7	2.3342	RPL7
chr8	73294451	73294489	888.4	2073.7	2.3342	RPL7
chrX	119791593	119791603	1231.1	2848.6	2.31387	RPL39
chrX	119791619	119791619	1231.1	2848.6	2.31387	RPL39
chrX	119791623	119791636	1231.1	2848.6	2.31387	RPL39
chrX	119791638	119791657	1231.1	2848.6	2.31387	RPL39
chrX	119791847	119791867	1231.1	2848.6	2.31387	RPL39
chrX	119791871	119791888	1231.1	2848.6	2.31387	RPL39
chr1	153990752	153990773	1869.9	4246.1	2.27076	RPS27
chr1	153990790	153990791	1869.9	4246.1	2.27076	RPS27
chr1	153995598	153995601	1869.9	4246.1	2.27076	RPS27
chr1	153997277	153997279	1869.9	4246.1	2.27076	RPS27
chr1	153990694	153990700	1869.9	4246.1	2.27076	RPS27
chr1	153990703	153990713	1869.9	4246.1	2.27076	RPS27
chr1	153991576	153991579	1869.9	4246.1	2.27076	RPS27
chr1	153991632	153991651	1869.9	4246.1	2.27076	RPS27
chr1	153992074	153992082	1869.9	4246.1	2.27076	RPS27
chr1	153992093	153992094	1869.9	4246.1	2.27076	RPS27
chr1	153998150	153998151	1869.9	4246.1	2.27076	RPS27
chr11	10508906	10508914	668.4	1496.8	2.23938	MTRNR2L8
chr11	10509504	10509523	668.4	1496.8	2.23938	MTRNR2L8
chr11	10509971	10509981	668.4	1496.8	2.23938	MTRNR2L8
chr11	10519125	10519138	668.4	1496.8	2.23938	MTRNR2L8
chr11	10508382	10508383	668.4	1496.8	2.23938	MTRNR2L8
chr11	10508412	10508415	668.4	1496.8	2.23938	MTRNR2L8
chr11	10508453	10508453	668.4	1496.8	2.23938	MTRNR2L8
chr11	10508691	10508711	668.4	1496.8	2.23938	MTRNR2L8
chr11	10508749	10508752	668.4	1496.8	2.23938	MTRNR2L8
chr11	10508932	10508932	668.4	1496.8	2.23938	MTRNR2L8
chr11	10508969	10508969	668.4	1496.8	2.23938	MTRNR2L8
chr11	10509091	10509091	668.4	1496.8	2.23938	MTRNR2L8
chr11	10509095	10509095	668.4	1496.8	2.23938	MTRNR2L8
chr11	10509186	10509186	668.4	1496.8	2.23938	MTRNR2L8
chr11	10509248	10509257	668.4	1496.8	2.23938	MTRNR2L8
chr11	10509559	10509562	668.4	1496.8	2.23938	MTRNR2L8
chr11	10509661	10509662	668.4	1496.8	2.23938	MTRNR2L8
chr11	10509681	10509683	668.4	1496.8	2.23938	MTRNR2L8
chr11	10509794	10509797	668.4	1496.8	2.23938	MTRNR2L8
chr11	10509980	10509998	668.4	1496.8	2.23938	MTRNR2L8
chr11	10510195	10510212	668.4	1496.8	2.23938	MTRNR2L8
chr11	10513446	10513462	668.4	1496.8	2.23938	MTRNR2L8
chr8	98041746	98041747	1294.6	2748.9	2.12336	RPL30
chr8	98045002	98045032	1294.6	2748.9	2.12336	RPL30
chr8	98045639	98045681	1294.6	2748.9	2.12336	RPL30
chr8	98041769	98041813	1294.6	2748.9	2.12336	RPL30
chr8	98042752	98042777	1294.6	2748.9	2.12336	RPL30
chr8	98045029	98045048	1294.6	2748.9	2.12336	RPL30
chr8	98045384	98045397	1294.6	2748.9	2.12336	RPL30
chr8	98045402	98045415	1294.6	2748.9	2.12336	RPL30
chr8	98045508	98045514	1294.6	2748.9	2.12336	RPL30
chr8	98045578	98045589	1294.6	2748.9	2.12336	RPL30
chr8	98046088	98046117	1294.6	2748.9	2.12336	RPL30
chr3	101682881	101682895	657.3	1365.3	2.07713	RPL24
chr3	101686832	101686889	657.3	1365.3	2.07713	RPL24
chr3	101692702	101692720	657.3	1365.3	2.07713	RPL24
chr3	101684774	101684777	657.3	1365.3	2.07713	RPL24
chr3	101686682	101686697	657.3	1365.3	2.07713	RPL24
chr3	101686700	101686725	657.3	1365.3	2.07713	RPL24

## Sheet: pTMs
Gene name	pTPM (liver)	pTPM (HepG2)	ratio H/L
CPLX2	0.001	257.7	257700
MATN3	0.001	114.9	114900
IGF2BP1	0.001	89.8	89800
IGDCC3	0.001	70	70000
TRIM71	0.001	51.1	51100
CLDN6	0.001	47.9	47900
SAPCD2	0.001	47.4	47400
COL9A3	0.001	47.3	47300
NR5A1	0.001	47.2	47200
CYP2W1	0.001	39.5	39500
C20orf204	0.001	38.8	38800
LIN28B	0.001	35.3	35300
SLC4A11	0.001	34.2	34200
PKP3	0.001	33.2	33200
PITX1	0.001	30.5	30500
EPS8L3	0.001	28.9	28900
DGKK	0.001	27.7	27700
DPEP1	0.001	26.4	26400
ODAM	0.001	25.3	25300
UPK3A	0.001	23.8	23800
CENPA	0.001	22.7	22700
SLC22A31	0.001	22.7	22700
TMEM59L	0.001	21.7	21700
SSUH2	0.001	21.5	21500
BCAN	0.001	20.4	20400
ISM2	0.001	20.3	20300
PRR15	0.001	18	18000
PINX1	0.001	17.5	17500
DQX1	0.001	14.7	14700
MYOM3	0.001	14.4	14400
LCN15	0.001	13.9	13900
EVPL	0.001	13.8	13800
SLC6A11	0.001	12.7	12700
HBQ1	0.001	12.6	12600
KLHL14	0.001	12.5	12500
S100A3	0.001	12.3	12300
SSTR5	0.001	12.2	12200
CDCA2	0.001	12.2	12200
GNG4	0.001	11.5	11500
BAIAP2L2	0.001	11.2	11200
ZNF556	0.001	10.8	10800
MISP	0.001	10.5	10500
GNAZ	0.001	10.5	10500
ADRA2C	0.001	10.5	10500
ADORA2B	0.001	10.4	10400
REEP2	0.001	10.1	10100
SLC30A3	0.001	9.6	9600
RCOR2	0.001	9.5	9500
LY6D	0.001	9.4	9400
CERS1	0.001	9.3	9300
MAP7D2	0.001	9.1	9100
AC107959.5	0.001	9.1	9100
B4GALNT4	0.001	9	9000
NECTIN4	0.001	8.9	8900
DUSP13	0.001	8.8	8800
SLC7A11	0.001	8.5	8500
SLC6A4	0.001	8.3	8300
TMEM190	0.001	8.3	8300
PCYT1B	0.001	8.1	8100
PRTG	0.001	7.9	7900
GIP	0.001	7.7	7700
SSC4D	0.001	7.6	7600
TNS4	0.001	7.4	7400
PCSK1N	0.001	7.3	7300
MIXL1	0.001	7.2	7200
TICRR	0.001	7	7000
LDLRAD1	0.001	6.9	6900
PAX6	0.001	6.7	6700
SLC5A11	0.001	6.6	6600
PLEKHG4	0.001	6.5	6500
H2AC13	0.001	6.4	6400
MAGED4	0.001	6.3	6300
SRARP	0.001	6.3	6300
ERCC6L	0.001	6.3	6300
AIFM3	0.001	6	6000
MAMSTR	0.001	5.8	5800
DLX6	0.001	5.7	5700
HOXD1	0.001	5.7	5700
KIF5A	0.001	5.6	5600
PCDHB2	0.001	5.5	5500
SIX1	0.001	5.4	5400
TRIM50	0.001	5.4	5400
H2AC14	0.001	5.4	5400
PDIA2	0.001	5.3	5300
NAT8L	0.001	5.3	5300
CLDN19	0.001	5	5000
FAM155B	0.001	4.9	4900
ERICH4	0.001	4.9	4900
MSLN	0.001	4.7	4700
DAGLA	0.001	4.6	4600
HHIPL2	0.001	4.6	4600
HASPIN	0.001	4.6	4600
SMTNL2	0.001	4.6	4600
COL2A1	0.001	4.5	4500
DLX1	0.001	4.5	4500
DPYSL4	0.001	4.5	4500
MYO1A	0.001	4.3	4300
ANKRD13B	0.001	4.3	4300
KAAG1	0.001	4.2	4200
SLC26A9	0.001	4.1	4100
ANO9	0.001	4.1	4100
OTX1	0.001	4	4000
SPATC1L	0.001	4	4000
KISS1R	0.001	3.8	3800
WNK4	0.001	3.8	3800
ZNF296	0.001	3.8	3800
CACNA2D4	0.001	3.7	3700
CRLF1	0.1	364.9	3649
ISX	0.001	3.6	3600
ZNF695	0.001	3.6	3600
EPPK1	0.001	3.6	3600
ZIC2	0.001	3.5	3500
FRMD5	0.001	3.5	3500
ADM5	0.001	3.4	3400
AL121758.1	0.001	3.4	3400
ISL2	0.001	3.3	3300
CACNB4	0.001	3.3	3300
TMEM88B	0.001	3.3	3300
TLDC2	0.001	3.2	3200
COMP	0.001	3.1	3100
SPINK6	0.001	3.1	3100
BLM	0.001	3.1	3100
TUBB3	0.1	305.2	3052
IL11	0.001	3	3000
MYL7	0.001	3	3000
GAL3ST2	0.001	3	3000
CKMT1B	0.001	3	3000
DUSP9	0.1	296.5	2965
PPP2R2C	0.001	2.9	2900
CACNG4	0.001	2.9	2900
ZNF280B	0.001	2.9	2900
MNX1	0.001	2.8	2800
OSR1	0.001	2.8	2800
SCN1A	0.001	2.8	2800
PLPP7	0.001	2.8	2800
MUC15	0.001	2.8	2800
H2BC13	0.001	2.8	2800
ARHGAP40	0.001	2.7	2700
CPA6	0.001	2.7	2700
RAB3B	0.001	2.7	2700
GPRIN1	0.001	2.7	2700
SLC6A14	0.001	2.7	2700
PRIMA1	0.001	2.6	2600
PLEKHN1	0.001	2.6	2600
ASIC1	0.001	2.5	2500
DFFB	0.001	2.5	2500
AC136475.9	0.001	2.5	2500
SYNGR3	0.001	2.4	2400
CTSV	0.001	2.4	2400
DRC7	0.001	2.4	2400
EGFL8	0.001	2.4	2400
CPSF4L	0.001	2.3	2300
E2F2	0.001	2.2	2200
TINAG	0.001	2.2	2200
C10orf82	0.001	2.2	2200
NKX2-5	0.001	2.2	2200
H2AC4	0.001	2.2	2200
PDE11A	0.001	2.2	2200
EPN3	0.001	2.1	2100
MAST1	0.001	2.1	2100
ZIM2	0.001	2.1	2100
PGC	0.1	201.4	2014
CELSR3	0.001	2	2000
TP73	0.001	2	2000
PTGES3L-AARSD1	0.001	2	2000
TNP1	0.001	2	2000
NPAS1	0.001	2	2000
KREMEN2	0.001	2	2000
STRA6	0.001	2	2000
BEST4	0.001	2	2000
MALRD1	0.001	2	2000
MYBPHL	0.001	2	2000
DEFB131B	0.001	2	2000
INHA	0.001	1.9	1900
LRRN4	0.001	1.9	1900
RNFT2	0.001	1.9	1900
AC007998.2	0.001	1.9	1900
AL627230.1	0.001	1.9	1900
BPIFB2	0.1	185.3	1853
ANO7	0.001	1.8	1800
CHRNA7	0.001	1.8	1800
DKK4	0.001	1.7	1700
GRIN2D	0.001	1.7	1700
CDH9	0.001	1.7	1700
CPA4	0.001	1.7	1700
EIF2S3B	0.001	1.7	1700
SBK2	0.001	1.7	1700
SH2D5	0.001	1.7	1700
PRCD	0.001	1.7	1700
MAGEA9B	0.001	1.7	1700
SIX4	0.001	1.6	1600
DLX2	0.001	1.6	1600
VAX2	0.001	1.6	1600
KLK6	0.001	1.6	1600
MRPL45	0.001	1.6	1600
H3C3	0.001	1.6	1600
FOXJ1	0.001	1.5	1500
CTRL	0.001	1.5	1500
TIAM2	0.001	1.5	1500
POU4F1	0.001	1.5	1500
KRT15	0.001	1.5	1500
HCAR1	0.001	1.5	1500
DLX4	0.001	1.4	1400
TNNI3	0.001	1.4	1400
B4GALNT3	0.001	1.4	1400
TSSK4	0.001	1.4	1400
GALNT13	0.001	1.4	1400
RGS20	0.001	1.4	1400
CFAP157	0.001	1.4	1400
NPPA	0.001	1.4	1400
DPY19L2	0.001	1.4	1400
PRR36	0.001	1.4	1400
KRTDAP	0.001	1.4	1400
CDRT15	0.001	1.4	1400
ZNF878	0.001	1.4	1400
HMGA2	0.1	135.6	1356
PAEP	0.001	1.3	1300
OSR2	0.001	1.3	1300
TAS1R1	0.001	1.3	1300
CRYBG2	0.001	1.3	1300
FANCB	0.001	1.3	1300
SLC44A4	0.001	1.3	1300
H4C4	0.001	1.3	1300
CHGB	0.001	1.2	1200
UCN2	0.001	1.2	1200
PPP1R14D	0.001	1.2	1200
CTXN1	0.001	1.2	1200
ZNF860	0.001	1.2	1200
SLC34A3	0.001	1.2	1200
ANKRD18B	0.001	1.2	1200
CORT	0.001	1.2	1200
BLACAT1	0.001	1.2	1200
LHB	0.001	1.1	1100
GNB3	0.001	1.1	1100
PLCH1	0.001	1.1	1100
ACTL8	0.001	1.1	1100
GPR119	0.001	1.1	1100
CCDC78	0.001	1.1	1100
LRRC37A	0.001	1.1	1100
TEX19	0.001	1.1	1100
LCTL	0.001	1.1	1100
NQO1	1.7	1731.5	1018.53
FAM171A2	0.001	1	1000
RIMKLA	0.001	1	1000
GALR2	0.001	1	1000
WT1	0.001	1	1000
H2AC7	0.001	1	1000
TMEM240	0.001	1	1000
CEMP1	0.001	1	1000
MAGEA3	0.001	1	1000
CISD3	0.001	1	1000
CCL26	0.001	0.9	900
MAPK8IP2	0.001	0.9	900
TBX4	0.001	0.9	900
SPINK4	0.001	0.9	900
TPH1	0.001	0.9	900
EMX1	0.001	0.9	900
EGF	0.001	0.9	900
CCDC65	0.001	0.9	900
ZNF280A	0.001	0.9	900
CLDN20	0.001	0.9	900
DDN	0.001	0.9	900
POTEF	0.001	0.9	900
ZNF816-ZNF321P	0.001	0.9	900
PCDHGB1	0.001	0.9	900
AFP	2	1733.8	866.9
DPF1	0.001	0.8	800
FSTL4	0.001	0.8	800
RSPH14	0.001	0.8	800
NPPB	0.001	0.8	800
WFIKKN1	0.001	0.8	800
RBBP8NL	0.001	0.8	800
ERN2	0.001	0.8	800
TRIM54	0.001	0.8	800
MMP3	0.001	0.8	800
JSRP1	0.001	0.8	800
ADRA1D	0.001	0.8	800
CHST6	0.001	0.8	800
MAGEA6	0.001	0.8	800
IGFL4	0.001	0.8	800
POTEM	0.001	0.8	800
SBK3	0.001	0.8	800
FXYD6-FXYD2	0.001	0.8	800
H4C2	0.001	0.8	800
SLURP2	0.001	0.8	800
NOX1	0.001	0.7	700
CBARP	0.001	0.7	700
TULP2	0.001	0.7	700
HOXA6	0.001	0.7	700
ARFGEF3	0.001	0.7	700
VGF	0.001	0.7	700
RTBDN	0.001	0.7	700
ACRV1	0.001	0.7	700
LMTK3	0.001	0.7	700
LAIR2	0.001	0.7	700
KCNG3	0.001	0.7	700
PIFO	0.001	0.7	700
TSPEAR	0.001	0.7	700
DIRAS1	0.001	0.7	700
MKRN3	0.001	0.7	700
HOXC9	0.001	0.7	700
POLR2A	0.001	0.7	700
SRPK3	0.001	0.7	700
SRY	0.001	0.7	700
SBK1	0.001	0.7	700
JAKMIP3	0.001	0.7	700
POTEI	0.001	0.7	700
GOLGA6L9	0.001	0.7	700
C1QTNF9B	0.001	0.7	700
CATSPERZ	0.001	0.7	700
PCDHGC4	0.001	0.7	700
AC008403.1	0.001	0.7	700
AC011841.1	0.001	0.7	700
SSTR3	0.001	0.7	700
AC011043.2	0.001	0.7	700
TEX52	0.001	0.7	700
AC004922.1	0.001	0.7	700
DLK1	0.5	333.1	666.2
ASPHD1	0.1	62.9	629
SLC2A1	0.2	125.5	627.5
AP1M2	0.4	249.6	624
HOXA11	0.001	0.6	600
PTPRN	0.001	0.6	600
TEKT2	0.001	0.6	600
ZFR2	0.001	0.6	600
ELOVL3	0.001	0.6	600
FBXL16	0.001	0.6	600
CATSPERB	0.001	0.6	600
KCP	0.001	0.6	600
SLC9A5	0.001	0.6	600
MDH1B	0.001	0.6	600
TAGLN3	0.001	0.6	600
FABP2	0.001	0.6	600
CPA5	0.001	0.6	600
FGF17	0.001	0.6	600
RAPSN	0.001	0.6	600
TTYH1	0.001	0.6	600
CNGB3	0.001	0.6	600
NUTM2G	0.001	0.6	600
PRAMEF9	0.001	0.6	600
ATP6V1G2	0.001	0.6	600
C1GALT1C1L	0.001	0.6	600
BGLAP	0.001	0.6	600
NHLRC4	0.001	0.6	600
H3C2	0.001	0.6	600
GPC3	2.7	1460.1	540.778
SAMD15	0.001	0.5	500
GABRE	0.001	0.5	500
RHOV	0.001	0.5	500
MEP1A	0.001	0.5	500
TP53TG5	0.001	0.5	500
FLRT1	0.001	0.5	500
IL17B	0.001	0.5	500
GALR3	0.001	0.5	500
FIBCD1	0.001	0.5	500
ZFHX2	0.001	0.5	500
IER3	0.001	0.5	500
MMEL1	0.001	0.5	500
NT5DC4	0.001	0.5	500
FAXC	0.001	0.5	500
MPP3	0.001	0.5	500
NOXRED1	0.001	0.5	500
CALB2	0.001	0.5	500
KCNK7	0.001	0.5	500
KCNE5	0.001	0.5	500
PRAME	0.001	0.5	500
DNAH17	0.001	0.5	500
TMEM221	0.001	0.5	500
SP6	0.001	0.5	500
ZNF273	0.001	0.5	500
SMURF1	0.001	0.5	500
MSH5	0.001	0.5	500
CKMT1A	0.001	0.5	500
RNF224	0.001	0.5	500
CLEC2L	0.001	0.5	500
PPIAL4G	0.001	0.5	500
TMEFF1	0.001	0.5	500
TUBA4B	0.001	0.5	500
AC099811.2	0.001	0.5	500
AC010422.5	0.001	0.5	500
AC104109.3	0.001	0.5	500
H2BC14	0.001	0.5	500
TBC1D3	0.001	0.5	500
H2AC15	0.001	0.5	500
H4C5	0.001	0.5	500
AC012488.2	0.001	0.5	500
PEG10	1.3	645.1	496.231
CYP24A1	0.2	98	490
ETV4	0.3	137.9	459.667
PLK1	0.5	205.3	410.6
PAGE1	0.001	0.4	400
CNGB1	0.001	0.4	400
SULT2B1	0.001	0.4	400
DHDH	0.001	0.4	400
ICAM5	0.001	0.4	400
FGF8	0.001	0.4	400
KRT37	0.001	0.4	400
RBP2	0.001	0.4	400
TFAP2E	0.001	0.4	400
LHX4	0.001	0.4	400
PNCK	0.001	0.4	400
EPS8L1	0.001	0.4	400
MORN3	0.001	0.4	400
ZIC5	0.001	0.4	400
SLC5A2	0.001	0.4	400
ZNF660	0.001	0.4	400
LYZL2	0.001	0.4	400
GAREM2	0.001	0.4	400
ESYT3	0.001	0.4	400
RNASEK-C17orf49	0.001	0.4	400
KCNF1	0.001	0.4	400
BSN	0.001	0.4	400
RSKR	0.001	0.4	400
FRMPD2	0.001	0.4	400
GAP43	0.001	0.4	400
TUBB8B	0.001	0.4	400
TRAM1L1	0.001	0.4	400
SRRM3	0.001	0.4	400
OR51B4	0.001	0.4	400
AKAP14	0.001	0.4	400
WNT7B	0.001	0.4	400
QRFP	0.001	0.4	400
FZD9	0.001	0.4	400
SPRED3	0.001	0.4	400
C10orf62	0.001	0.4	400
ZNF90	0.001	0.4	400
FAM243A	0.001	0.4	400
ERVMER34-1	0.001	0.4	400
PRH1	0.001	0.4	400
PAGE2	0.001	0.4	400
AL391650.1	0.001	0.4	400
MARCOL	0.001	0.4	400
HOXA10	0.001	0.4	400
AC023055.1	0.001	0.4	400
DUX4	0.001	0.4	400
AC010325.1	0.001	0.4	400
AL713999.1	0.001	0.4	400
RIMBP3	0.001	0.4	400
H2AC16	0.001	0.4	400
POTEB3	0.001	0.4	400
AC004706.3	0.001	0.4	400
GNG14	0.001	0.4	400
AC093246.1	0.001	0.4	400
SLC39A4	0.2	77.3	386.5
FOXQ1	0.2	74.5	372.5
SFN	0.3	109.7	365.667
MYBL2	0.4	130.9	327.25
CACNA1G	0.001	0.3	300
HES2	0.001	0.3	300
ITGAE	0.001	0.3	300
DLL3	0.001	0.3	300
CPA1	0.001	0.3	300
PDE6C	0.001	0.3	300
HCN2	0.001	0.3	300
SPEF1	0.001	0.3	300
CST4	0.001	0.3	300
VGLL1	0.001	0.3	300
SEC14L5	0.001	0.3	300
TGM5	0.001	0.3	300
ATP1A3	0.001	0.3	300
SYNGR4	0.001	0.3	300
DLX5	0.001	0.3	300
FOLR3	0.001	0.3	300
PRR4	0.001	0.3	300
TLX2	0.001	0.3	300
ATP6V1B1	0.001	0.3	300
IL37	0.001	0.3	300
DSC3	0.001	0.3	300
MRAP2	0.001	0.3	300
GCM1	0.001	0.3	300
FHDC1	0.001	0.3	300
RLBP1	0.001	0.3	300
PNMT	0.001	0.3	300
FLG	0.001	0.3	300
SHC3	0.001	0.3	300
TTN	0.001	0.3	300
CLEC18A	0.001	0.3	300
DPYSL5	0.001	0.3	300
PRAC1	0.001	0.3	300
FOXH1	0.001	0.3	300
TAFA4	0.001	0.3	300
FANCD2OS	0.001	0.3	300
DNAJC5G	0.001	0.3	300
TERT	0.001	0.3	300
LDHAL6A	0.001	0.3	300
OR51B5	0.001	0.3	300
PROCA1	0.001	0.3	300
CASKIN1	0.001	0.3	300
CST1	0.001	0.3	300
NXNL1	0.001	0.3	300
TDRD12	0.001	0.3	300
ZNF519	0.001	0.3	300
PRM1	0.001	0.3	300
EFCAB5	0.001	0.3	300
RNF151	0.001	0.3	300
MRGPRX3	0.001	0.3	300
MEIOC	0.001	0.3	300
MAP3K15	0.001	0.3	300
PMCH	0.001	0.3	300
EMILIN3	0.001	0.3	300
DEFB108B	0.001	0.3	300
CCR10	0.001	0.3	300
INPP5J	0.001	0.3	300
FAM86B1	0.001	0.3	300
C17orf99	0.001	0.3	300
CCDC154	0.001	0.3	300
TUBA3C	0.001	0.3	300
SPANXC	0.001	0.3	300
C6orf47	0.001	0.3	300
TMEM191C	0.001	0.3	300
ACSM4	0.001	0.3	300
LACTBL1	0.001	0.3	300
NPIPA3	0.001	0.3	300
BTBD18	0.001	0.3	300
MTRNR2L5	0.001	0.3	300
TERB1	0.001	0.3	300
AL691442.1	0.001	0.3	300
AC010132.3	0.001	0.3	300
ZNF488	0.001	0.3	300
H2BC9	0.001	0.3	300
AC004593.2	0.001	0.3	300
AC000120.2	0.001	0.3	300
ANKRD1	0.4	118.7	296.75
NKD1	0.1	29.1	291
SEZ6L2	0.1	28.5	285
SLC38A5	0.3	81.7	272.333
CDCA7	0.2	52.8	264
COCH	0.2	51	255
SHCBP1	0.1	24.4	244
SP5	0.4	97	242.5
SNORC	0.2	47.1	235.5
ZNF114	0.1	22.2	222
FERMT1	0.1	21.4	214
DKK1	0.1	20.9	209
LGALS14	0.001	0.2	200
ADAMTS6	0.001	0.2	200
WNT8A	0.001	0.2	200
FGF22	0.001	0.2	200
SPEG	0.001	0.2	200
ADAM11	0.001	0.2	200
TUBA3D	0.001	0.2	200
SCTR	0.001	0.2	200
NKAIN1	0.001	0.2	200
OR1I1	0.001	0.2	200
PLA2G3	0.001	0.2	200
HRH3	0.001	0.2	200
SLC52A3	0.001	0.2	200
ACSBG1	0.001	0.2	200
IGDCC4	0.001	0.2	200
UPK1A	0.001	0.2	200
RLN2	0.001	0.2	200
ELAVL2	0.001	0.2	200
UCP1	0.001	0.2	200
GSG1	0.001	0.2	200
PCDHB6	0.001	0.2	200
IL1A	0.001	0.2	200
ZNF541	0.001	0.2	200
PROX2	0.001	0.2	200
INSL4	0.001	0.2	200
PCDHB8	0.001	0.2	200
HOXA7	0.001	0.2	200
BTN1A1	0.001	0.2	200
OPRL1	0.001	0.2	200
BPIFB1	0.001	0.2	200
KIRREL2	0.001	0.2	200
TAS2R4	0.001	0.2	200
RIBC2	0.001	0.2	200
ZSCAN10	0.001	0.2	200
PRDM12	0.001	0.2	200
GJA9	0.001	0.2	200
CA6	0.001	0.2	200
ABHD12B	0.001	0.2	200
TEX15	0.001	0.2	200
ADAMTS14	0.001	0.2	200
FAM181A	0.001	0.2	200
RHBDL3	0.001	0.2	200
CARD14	0.001	0.2	200
ACP4	0.001	0.2	200
PTH2	0.001	0.2	200
PRDM16	0.001	0.2	200
NKD2	0.001	0.2	200
SDK1	0.001	0.2	200
CCDC81	0.001	0.2	200
HTR3B	0.001	0.2	200
C2orf50	0.001	0.2	200
CCNO	0.001	0.2	200
LHFPL4	0.001	0.2	200
SVOPL	0.001	0.2	200
RHPN1	0.001	0.2	200
TMSB15A	0.001	0.2	200
SIM2	0.001	0.2	200
LY6K	0.001	0.2	200
FGF19	0.001	0.2	200
TGM4	0.001	0.2	200
SOHLH1	0.001	0.2	200
SCN3B	0.001	0.2	200
WDR88	0.001	0.2	200
MAP1A	0.001	0.2	200
GRM5	0.001	0.2	200
S100G	0.001	0.2	200
TIGD4	0.001	0.2	200
EMX2	0.001	0.2	200
PLAC1	0.001	0.2	200
ANKRD20A4P	0.001	0.2	200
TEX37	0.001	0.2	200
RXFP4	0.001	0.2	200
ARL13A	0.001	0.2	200
ODAPH	0.001	0.2	200
RAG2	0.001	0.2	200
B3GNT4	0.001	0.2	200
ZFP42	0.001	0.2	200
GGN	0.001	0.2	200
DAND5	0.001	0.2	200
TIGD5	0.001	0.2	200
ZSCAN4	0.001	0.2	200
SLC47A2	0.001	0.2	200
OR5T2	0.001	0.2	200
NXPH4	0.001	0.2	200
NXPH3	0.001	0.2	200
TREX2	0.001	0.2	200
H2AC21	0.001	0.2	200
FOXD4L1	0.001	0.2	200
ARGFX	0.001	0.2	200
LCE1E	0.001	0.2	200
SPATA12	0.001	0.2	200
P2RY4	0.001	0.2	200
CDHR4	0.001	0.2	200
ERAS	0.001	0.2	200
DNAJB13	0.001	0.2	200
C9orf153	0.001	0.2	200
LCN10	0.001	0.2	200
LDLRAD2	0.001	0.2	200
OR7D2	0.001	0.2	200
POTEE	0.001	0.2	200
MSANTD1	0.001	0.2	200
S100A5	0.001	0.2	200
CLPSL2	0.001	0.2	200
AC008758.1	0.001	0.2	200
COL4A6	0.001	0.2	200
FOXD4L5	0.001	0.2	200
IGFL2	0.001	0.2	200
PCDHA7	0.001	0.2	200
CDKL4	0.001	0.2	200
LINC00634	0.001	0.2	200
SERPINB5	0.001	0.2	200
CFAP99	0.001	0.2	200
CDRT15L2	0.001	0.2	200
TBC1D26	0.001	0.2	200
CDC14C	0.001	0.2	200
MKRN2OS	0.001	0.2	200
PGAM4	0.001	0.2	200
SPINK8	0.001	0.2	200
AC011005.1	0.001	0.2	200
TSPAN19	0.001	0.2	200
TWIST2	0.001	0.2	200
ARHGDIG	0.001	0.2	200
CRYBB2	0.001	0.2	200
TARM1	0.001	0.2	200
NPIPB8	0.001	0.2	200
MTRNR2L7	0.001	0.2	200
AC007040.2	0.001	0.2	200
AL929554.1	0.001	0.2	200
AL662899.2	0.001	0.2	200
AC092073.1	0.001	0.2	200
AC004076.1	0.001	0.2	200
TMSB15B	0.001	0.2	200
H2BC10	0.001	0.2	200
AL031777.2	0.001	0.2	200
LBHD2	0.001	0.2	200
SMIM38	0.001	0.2	200
ARHGAP11B	0.001	0.2	200
AC008397.2	0.001	0.2	200
PYCR1	1.4	279.4	199.571
S100P	5.2	1021.1	196.365
CDC20	0.6	117.4	195.667
PHRF1	0.1	19.3	193
MAGED4B	0.1	19	190
KRT19	3	550.5	183.5
BUB1B	0.2	36.4	182
TEDC2	0.1	18.2	182
NT5DC2	1.5	268.9	179.267
KIF18B	0.1	17.6	176
FRAS1	0.1	17.5	175
KIF2C	0.3	52.4	174.667
BMP4	1.5	260	173.333
ACTA1	0.1	17.1	171
DEPDC1B	0.2	34	170
GPHA2	0.1	16.9	169
PTK7	0.5	83.8	167.6
PIMREG	0.2	32.7	163.5
UHRF1	0.5	81.7	163.4
CDT1	0.3	47.7	159
MDK	3.6	559.7	155.472
AURKB	0.8	116.5	145.625
SPP1	13.7	1972.7	143.993
BIRC5	0.7	98.4	140.571
SEMA3B	0.6	84	140
SLC7A5	1.9	263.9	138.895
CEMIP	0.1	13.7	137
COLGALT2	0.1	13.7	137
BUB1	0.3	40.6	135.333
KIF4A	0.2	26.7	133.5
TOP2A	1.3	173.2	133.231
ITPKA	0.2	26.6	133
TUBB2B	0.2	26.4	132
ZNF385C	0.1	13.2	132
EPCAM	1.6	209.4	130.875
ARID3A	0.4	52.3	130.75
CDCA3	0.5	65	130
TMEM132A	0.2	25.9	129.5
CENPM	0.4	51.8	129.5
RAD54L	0.2	25.6	128
MELK	0.3	38.4	128
IQGAP3	0.1	12.8	128
RASGRF2	0.2	25.4	127
CENPF	0.5	63	126
CASTOR2	0.1	12.4	124
WNK2	0.2	24.7	123.5
KIF23	0.2	24.6	123
NEIL3	0.1	12.1	121
GCNT3	0.2	24.2	121
NCAPH	0.5	59.6	119.2
AURKA	1.6	183.7	114.812
KIF20A	0.5	56.5	113
CBX2	0.1	11.3	113
FSCN1	3.3	369.7	112.03
UBE2C	1.4	155.7	111.214
TNFRSF19	0.6	66.5	110.833
CCNB2	0.8	86.4	108
CCNB1	2.4	258	107.5
AKR1B10	6.3	667.2	105.905
PKMYT1	0.3	31.7	105.667
MKI67	0.4	42.2	105.5
TRIP13	0.4	41.9	104.75
SULT1A4	1.2	124.2	103.5
CDCA5	0.5	51.1	102.2
SKA3	0.1	10.2	102
HJURP	0.4	40.7	101.75
IGF2BP3	0.3	30.5	101.667
HECW1	0.001	0.1	100
CLCA4	0.001	0.1	100
FAM184B	0.001	0.1	100
UTS2	0.001	0.1	100
DLX3	0.001	0.1	100
COL17A1	0.001	0.1	100
GLI2	0.001	0.1	100
FKBP6	0.001	0.1	100
SMC1B	0.001	0.1	100
OPRK1	0.001	0.1	100
GP6	0.001	0.1	100
LAMB4	0.001	0.1	100
RGS17	0.001	0.1	100
CEBPE	0.001	0.1	100
CABP7	0.001	0.1	100
VSX1	0.001	0.1	100
R3HDML	0.001	0.1	100
RIMS4	0.001	0.1	100
SNPH	0.001	0.1	100
VSIG1	0.001	0.1	100
CACNA1F	0.001	0.1	100
TMC5	0.001	0.1	100
CGB2	0.001	0.1	100
DKKL1	0.001	0.1	100
OVOL3	0.001	0.1	100
FAM83E	0.001	0.1	100
SLC5A5	0.001	0.1	100
KCNN1	0.001	0.1	100
ATP6V0A4	0.001	0.1	100
HOXA13	0.001	0.1	100
AICDA	0.001	0.1	100
IMPG1	0.001	0.1	100
SLC4A3	0.001	0.1	100
GRIN3B	0.001	0.1	100
DLGAP3	0.001	0.1	100
KIF17	0.001	0.1	100
ARTN	0.001	0.1	100
INSL6	0.001	0.1	100
LYZL1	0.001	0.1	100
APOBEC2	0.001	0.1	100
TEKT3	0.001	0.1	100
FAM83C	0.001	0.1	100
MGAT3	0.001	0.1	100
HOXD3	0.001	0.1	100
GAD1	0.001	0.1	100
AIPL1	0.001	0.1	100
SYT5	0.001	0.1	100
GDPD2	0.001	0.1	100
UNC13A	0.001	0.1	100
CALY	0.001	0.1	100
SLC52A1	0.001	0.1	100
PDE6A	0.001	0.1	100
TMCC2	0.001	0.1	100
VRTN	0.001	0.1	100
SPOCD1	0.001	0.1	100
CGA	0.001	0.1	100
PRPH	0.001	0.1	100
EGR4	0.001	0.1	100
CAPN9	0.001	0.1	100
GPR45	0.001	0.1	100
CNMD	0.001	0.1	100
HEMGN	0.001	0.1	100
CAPN11	0.001	0.1	100
MGARP	0.001	0.1	100
MMP20	0.001	0.1	100
DUOX1	0.001	0.1	100
BRDT	0.001	0.1	100
ADAM21	0.001	0.1	100
ESR2	0.001	0.1	100
DISP2	0.001	0.1	100
SLC25A52	0.001	0.1	100
CORIN	0.001	0.1	100
HAPLN1	0.001	0.1	100
SCUBE3	0.001	0.1	100
STRA8	0.001	0.1	100
MAGEA4	0.001	0.1	100
TMEM236	0.001	0.1	100
RGR	0.001	0.1	100
INA	0.001	0.1	100
JPH2	0.001	0.1	100
PABPC3	0.001	0.1	100
CCDC74B	0.001	0.1	100
NRSN1	0.001	0.1	100
SLC5A10	0.001	0.1	100
NODAL	0.001	0.1	100
ZIC3	0.001	0.1	100
DRC1	0.001	0.1	100
CATIP	0.001	0.1	100
CILP2	0.001	0.1	100
COX6B2	0.001	0.1	100
PTGER1	0.001	0.1	100
FBXL13	0.001	0.1	100
CCDC116	0.001	0.1	100
GRIN2C	0.001	0.1	100
ALOX15	0.001	0.1	100
NTN3	0.001	0.1	100
AXDND1	0.001	0.1	100
SPATA17	0.001	0.1	100
TRIM17	0.001	0.1	100
DCST1	0.001	0.1	100
LMOD3	0.001	0.1	100
TRIM46	0.001	0.1	100
TCF23	0.001	0.1	100
CFAP100	0.001	0.1	100
SCRG1	0.001	0.1	100
CALHM4	0.001	0.1	100
KCNV1	0.001	0.1	100
ARMC3	0.001	0.1	100
TMEM130	0.001	0.1	100
A2ML1	0.001	0.1	100
SLC38A8	0.001	0.1	100
CFAP52	0.001	0.1	100
CHRFAM7A	0.001	0.1	100
NYAP1	0.001	0.1	100
MS4A5	0.001	0.1	100
PIP5KL1	0.001	0.1	100
ATCAY	0.001	0.1	100
MGAT5B	0.001	0.1	100
MOBP	0.001	0.1	100
KCNG4	0.001	0.1	100
KLHL30	0.001	0.1	100
HR	0.001	0.1	100
SH3TC2	0.001	0.1	100
OR5AU1	0.001	0.1	100
WNT10B	0.001	0.1	100
OTUD7A	0.001	0.1	100
FOXD4	0.001	0.1	100
ZNF804A	0.001	0.1	100
KRT75	0.001	0.1	100
OR1M1	0.001	0.1	100
NPTX1	0.001	0.1	100
SPATA46	0.001	0.1	100
PCDHB1	0.001	0.1	100
FAM90A1	0.001	0.1	100
OR5A1	0.001	0.1	100
DNAJB7	0.001	0.1	100
RSPH9	0.001	0.1	100
RAB40A	0.001	0.1	100
OR10H5	0.001	0.1	100
PURG	0.001	0.1	100
OR4D9	0.001	0.1	100
C11orf86	0.001	0.1	100
PLAC8L1	0.001	0.1	100
CBY2	0.001	0.1	100
CHRNA9	0.001	0.1	100
OR7D4	0.001	0.1	100
BRSK2	0.001	0.1	100
MAP3K19	0.001	0.1	100
GRIN1	0.001	0.1	100
CLVS1	0.001	0.1	100
OR2T12	0.001	0.1	100
LRRN4CL	0.001	0.1	100
CEP295NL	0.001	0.1	100
TUBAL3	0.001	0.1	100
STX19	0.001	0.1	100
C5orf46	0.001	0.1	100
CDH4	0.001	0.1	100
TMEM151A	0.001	0.1	100
HTR1D	0.001	0.1	100
OR6C4	0.001	0.1	100
C12orf40	0.001	0.1	100
NME9	0.001	0.1	100
ATG9B	0.001	0.1	100
ADIG	0.001	0.1	100
DCAF4L1	0.001	0.1	100
CCDC87	0.001	0.1	100
EPHA10	0.001	0.1	100
TMEM89	0.001	0.1	100
BMP8A	0.001	0.1	100
SPATA32	0.001	0.1	100
FAM227A	0.001	0.1	100
CHRM5	0.001	0.1	100
SPDYE16	0.001	0.1	100
KLHL33	0.001	0.1	100
LYG2	0.001	0.1	100
FAM186A	0.001	0.1	100
CFAP73	0.001	0.1	100
FSCN2	0.001	0.1	100
NPSR1	0.001	0.1	100
SSX7	0.001	0.1	100
C2orf66	0.001	0.1	100
ZSCAN23	0.001	0.1	100
C19orf67	0.001	0.1	100
MESP2	0.001	0.1	100
ENO4	0.001	0.1	100
FBLL1	0.001	0.1	100
CLEC20A	0.001	0.1	100
HMX3	0.001	0.1	100
IGFL3	0.001	0.1	100
MYBPC1	0.001	0.1	100
MYT1	0.001	0.1	100
ASMT	0.001	0.1	100
NEK5	0.001	0.1	100
GUCA2A	0.001	0.1	100
EME2	0.001	0.1	100
OR14L1P	0.001	0.1	100
SMIM5	0.001	0.1	100
CD300LD	0.001	0.1	100
DPRX	0.001	0.1	100
OR2H2	0.001	0.1	100
OR2J2	0.001	0.1	100
PCDHGA1	0.001	0.1	100
PCDHA4	0.001	0.1	100
AARD	0.001	0.1	100
KRT81	0.001	0.1	100
MFSD2B	0.001	0.1	100
HTN3	0.001	0.1	100
TECRL	0.001	0.1	100
TTC23L	0.001	0.1	100
FOXL2NB	0.001	0.1	100
KRTAP2-3	0.001	0.1	100
GPC2	0.001	0.1	100
TMEM213	0.001	0.1	100
SOGA3	0.001	0.1	100
ZNF705E	0.001	0.1	100
CELA2B	0.001	0.1	100
ZC3H11B	0.001	0.1	100
FAM229A	0.001	0.1	100
DCAF8L1	0.001	0.1	100
AC013470.2	0.001	0.1	100
PSG1	0.001	0.1	100
RNF148	0.001	0.1	100
IRGM	0.001	0.1	100
LRRC37A2	0.001	0.1	100
POU5F2	0.001	0.1	100
ATP5MGL	0.001	0.1	100
SPATS1	0.001	0.1	100
AP000350.4	0.001	0.1	100
FOXD1	0.001	0.1	100
AC093899.2	0.001	0.1	100
CSNK2A3	0.001	0.1	100
RTL1	0.001	0.1	100
NPIPA2	0.001	0.1	100
OR6J1	0.001	0.1	100
TAS2R20	0.001	0.1	100
CAPNS2	0.001	0.1	100
AP001781.2	0.001	0.1	100
SPDYE6	0.001	0.1	100
AC093525.2	0.001	0.1	100
SCX	0.001	0.1	100
TUBB8	0.001	0.1	100
C19orf84	0.001	0.1	100
AC011455.2	0.001	0.1	100
CT45A10	0.001	0.1	100
SLC25A53	0.001	0.1	100
AC093668.1	0.001	0.1	100
AC012531.3	0.001	0.1	100
ZBTB8B	0.001	0.1	100
LHX1	0.001	0.1	100
TBC1D3I	0.001	0.1	100
C17orf98	0.001	0.1	100
H2BC7	0.001	0.1	100
FAM243B	0.001	0.1	100
H2AB3	0.001	0.1	100
H2AB2	0.001	0.1	100
TBC1D3C	0.001	0.1	100
TBC1D3E	0.001	0.1	100
RPS4Y2	0.001	0.1	100
AL133500.1	0.001	0.1	100
ARMCX5-GPRASP2	0.001	0.1	100
S100A1	2.6	258.8	99.5385
KIFC1	0.6	58.7	97.8333
CCNA2	0.8	77.6	97
ENTPD2	0.2	19.3	96.5
SLC16A3	2	188.1	94.05
KIF18A	0.1	9.4	94
SPHK1	1.1	101.5	92.2727
CLUL1	0.3	27.5	91.6667
CDCA8	0.5	45.8	91.6
SLC35F2	0.3	27.3	91
GTSE1	0.2	18.1	90.5
SEMA6B	1.1	99.2	90.1818
NOTUM	3.8	340.1	89.5
LRRC1	0.3	26.8	89.3333
GPR35	0.3	26.7	89
NEK2	0.4	35.3	88.25
CENPW	1.5	132.2	88.1333
BOLA2	0.2	17.6	88
PLEKHB1	0.7	61.5	87.8571
PTCHD4	0.2	17.5	87.5
KRT23	0.1	8.7	87
CLDN11	0.1	8.5	85
PCLAF	2	167.4	83.7
FOXM1	0.7	57.5	82.1429
KIF14	0.1	8.2	82
PIF1	0.1	8.1	81
LRP8	0.2	16.1	80.5
STC2	0.5	40.1	80.2
CEP55	0.3	23.9	79.6667
B4GALNT1	0.1	7.9	79
ARSI	0.2	15.8	79
DLGAP5	0.4	31.5	78.75
FAM72D	0.1	7.8	78
CDKN3	1.3	101.1	77.7692
ERP27	0.2	15.4	77
NPTXR	0.1	7.7	77
DIAPH3	0.1	7.6	76
MTFR2	0.2	15.1	75.5
SKA1	0.2	14.7	73.5
LMNB2	1.3	95.5	73.4615
COL9A2	0.3	22	73.3333
TPX2	2.4	175.7	73.2083
CNKSR1	0.1	7.3	73
IL17D	0.1	7.3	73
HACD1	0.5	36.4	72.8
PLCD3	0.2	14.4	72
FNDC10	0.1	7.2	72
ANKRD65	0.4	28.5	71.25
TTK	0.3	21.2	70.6667
ITGA2	0.2	14	70
PSMC3IP	0.4	27.9	69.75
MSX1	0.2	13.9	69.5
CCNE1	0.4	27.7	69.25
ORC1	0.3	20.7	69
NUF2	0.4	27.5	68.75
INAVA	0.2	13.7	68.5
PEG3	2.6	174.7	67.1923
KIF15	0.1	6.7	67
CYSRT1	0.2	13.3	66.5
CYP19A1	0.1	6.6	66
PRC1	1.5	98.8	65.8667
PBK	0.6	39.4	65.6667
ABCC1	0.2	13	65
CHRNA5	0.2	13	65
ORC6	0.5	32.1	64.2
ANLN	0.7	44.9	64.1429
CDC6	1.7	108.1	63.5882
ATAD3B	0.4	25.4	63.5
CKB	2.1	131.4	62.5714
RTKN2	0.1	6.2	62
NCAPG	0.4	23.9	59.75
EME1	0.2	11.9	59.5
LGR5	0.5	29.7	59.4
ITPR3	0.7	41.5	59.2857
SLC7A1	0.5	29.6	59.2
E2F7	0.1	5.9	59
AUNIP	0.1	5.8	58
NUSAP1	0.7	40.5	57.8571
PRR11	0.7	40.2	57.4286
PTTG1	2.9	166.5	57.4138
IGF2BP2	0.9	51.4	57.1111
CDK1	1.8	102.6	57
KIF11	0.6	34	56.6667
CDC25C	0.3	16.9	56.3333
TESC	1.1	61.9	56.2727
CIT	0.1	5.6	56
IPO4	1.1	61.3	55.7273
MCM10	0.4	22.1	55.25
DCDC2	1.2	65.8	54.8333
PHYHIPL	0.5	27.4	54.8
CENPE	0.2	10.9	54.5
CCNF	0.3	16.3	54.3333
BOLA2B	13.7	744.2	54.3212
E2F1	0.7	38	54.2857
HMGA1	7.2	389.1	54.0417
WDR62	0.2	10.8	54
KAZALD1	0.1	5.4	54
LRP4	0.1	5.4	54
TEAD4	1.3	69.9	53.7692
C19orf33	0.3	16.1	53.6667
PIP5K1B	0.2	10.7	53.5
TROAP	0.8	42.8	53.5
AL034430.1	1.3	69	53.0769
SLC6A8	0.9	47.5	52.7778
TACC3	1.3	68.4	52.6154
TNNC1	0.7	36.8	52.5714
NPM2	0.5	25.8	51.6
G6PD	3.8	194.9	51.2895
GDPD3	0.5	25.5	51
CHTF18	0.1	5.1	51
CLSPN	0.2	10.1	50.5
HES6	0.8	40.4	50.5
RECQL4	0.7	35.1	50.1429
FAM72B	0.2	10	50
IGF1R	0.5	24.9	49.8
GXYLT2	0.2	9.9	49.5
SLC7A6	0.5	24.7	49.4
MPZ	0.5	24.6	49.2
H2AX	2.1	103	49.0476
POLQ	0.1	4.9	49
DNMT3B	0.3	14.7	49
SLC1A5	4.6	224.4	48.7826
MND1	0.7	34.1	48.7143
AXIN2	1.3	63.1	48.5385
KIF7	0.1	4.8	48
H2AC20	0.2	9.6	48
C6orf132	0.2	9.6	48
IGSF1	0.8	38	47.5
NMB	1	47.5	47.5
GINS1	0.7	33.1	47.2857
SLCO4A1	0.4	18.9	47.25
TK1	3.6	169.6	47.1111
CDC45	0.7	32.9	47
RRM2	1.8	84.4	46.8889
DBN1	1.4	65.6	46.8571
CEP131	0.7	32.8	46.8571
ABHD16B	0.2	9.3	46.5
FKBP10	3.1	144.1	46.4839
EXO1	0.3	13.9	46.3333
HELLS	1	46.3	46.3
CDC25A	0.4	18.5	46.25
CKM	0.1	4.6	46
COLCA2	0.2	9.2	46
AIF1L	0.9	41.2	45.7778
ST6GALNAC4	0.6	27.2	45.3333
MIOX	0.1	4.5	45
STK33	0.1	4.5	45
ESPL1	0.2	8.8	44
TMC7	0.1	4.4	44
UBE2T	1.7	74.7	43.9412
MC1R	0.2	8.7	43.5
SPC24	0.8	34.4	43
NETO2	0.4	17.1	42.75
BCAT1	0.7	29.9	42.7143
DHRS2	13.5	573.2	42.4593
GATA2	0.3	12.7	42.3333
JPT1	11.8	496.5	42.0763
DEPDC1	0.2	8.4	42
STAR	0.1	4.2	42
TONSL	0.3	12.6	42
LRRC75B	0.1	4.2	42
ARG2	0.8	33.5	41.875
PAQR8	0.8	33.4	41.75
MATR3	5.5	229.3	41.6909
CENPO	0.6	24.8	41.3333
APLP1	0.1	4.1	41
ELF5	0.1	4.1	41
EML6	0.1	4.1	41
HOXA3	0.4	16.3	40.75
SYTL1	0.3	12.2	40.6667
SUSD2	0.6	24.3	40.5
XRCC2	0.2	8	40
ISYNA1	1.6	63.8	39.875
MAD2L1	0.3	11.9	39.6667
HIC2	0.3	11.9	39.6667
PKM	18.7	740.7	39.6096
BIK	0.1	3.9	39
TET1	0.1	3.9	39
HMMR	1	38.8	38.8
SOX9	2	77.3	38.65
ARHGAP11A	0.7	27	38.5714
CTHRC1	0.4	15.4	38.5
ITPRIPL1	0.3	11.5	38.3333
OIP5	0.7	26.8	38.2857
PTGDR2	0.1	3.8	38
VSIG10L	0.1	3.8	38
PCGF2	1.1	41.6	37.8182
ATP2A1	0.3	11.3	37.6667
HAVCR1	0.1	3.7	37
PARPBP	0.3	11.1	37
ZWINT	2.8	103.3	36.8929
SOX12	1.2	43.9	36.5833
STMN3	0.6	21.9	36.5
SLC52A2	1.1	39.7	36.0909
CLDN4	2.8	101	36.0714
LRFN4	0.1	3.6	36
MGAT5	1.3	46.5	35.7692
TBCE	0.4	14.3	35.75
PKDCC	0.6	21.4	35.6667
MTHFD2	4.1	145.6	35.5122
FAM83D	1.7	60.2	35.4118
C20orf27	4.8	169.2	35.25
NRSN2	1.6	56.3	35.1875
RAVER1	1.1	38.7	35.1818
BCAS4	0.2	7	35
SGO2	0.4	14	35
RAD51	0.7	24.3	34.7143
MZT2A	8.1	280.3	34.6049
NR6A1	0.6	20.7	34.5
STK39	1	34.4	34.4
ASPM	0.3	10.3	34.3333
RMI2	2.4	82	34.1667
SGO1	0.3	10.2	34
DLK2	0.1	3.4	34
MAPT	0.1	3.4	34
NDC80	0.9	30.5	33.8889
HKDC1	0.8	26.9	33.625
POLD1	1.3	43.4	33.3846
TRNP1	1.5	50	33.3333
PODXL2	0.7	23.3	33.2857
MAPK12	0.6	19.8	33
GPSM2	0.4	13.2	33
SLC12A5	0.6	19.7	32.8333
FDXR	4.2	137.8	32.8095
SCRN1	1.4	45.3	32.3571
SLC6A6	0.6	19.4	32.3333
CHAF1B	0.3	9.7	32.3333
BCAS1	0.1	3.2	32
NRM	0.1	3.2	32
PLK4	0.4	12.8	32
B3GNTL1	0.4	12.7	31.75
CDCA4	1.1	34.5	31.3636
RABL6	3.3	103.3	31.303
HROB	0.2	6.2	31
CKAP2L	0.2	6.2	31
ESCO2	0.4	12.3	30.75
LAMA5	1.2	36.8	30.6667
ALDOA	67.4	2063	30.6083
HK2	1.6	48.7	30.4375
NBL1	1.9	57.5	30.2632
CNNM1	0.1	3	30
MCM2	3.5	104.6	29.8857
CHEK1	1.2	35.8	29.8333
ASF1B	0.5	14.8	29.6
H2AC19	0.4	11.8	29.5
KPNA2	13.2	385.6	29.2121
PAFAH1B3	2.5	72.9	29.16
TYRO3	0.5	14.5	29
HAGHL	0.1	2.9	29
ZNF827	0.1	2.9	29
FAM43B	0.1	2.9	29
NCR3LG1	0.2	5.8	29
ADAP1	0.7	20.1	28.7143
PCNA	30.7	876.6	28.5537
BEX1	2.4	68	28.3333
C4orf48	0.3	8.5	28.3333
CKS2	17.9	506.9	28.3184
TYMS	6.5	183.3	28.2
GAPDHS	0.2	5.6	28
E2F8	0.2	5.6	28
BRCA2	0.1	2.8	28
PPP1R9A	0.2	5.6	28
WDR4	1.2	33.5	27.9167
NPM3	5.9	164	27.7966
G6PC3	5.2	144.5	27.7885
KIF3C	0.4	11.1	27.75
PLCB1	2	55.2	27.6
SULT1A3	8.8	242.6	27.5682
NCAPD2	2.3	63.3	27.5217
DMKN	1.2	32.8	27.3333
GINS2	1.6	43.6	27.25
CDKN2A	0.4	10.9	27.25
TRAIP	0.4	10.9	27.25
TMEM201	0.5	13.6	27.2
KIF22	3.5	95.1	27.1714
OSBPL3	0.6	16.3	27.1667
MCM3	10.6	286.2	27
CENPK	1	27	27
CCNJL	0.2	5.4	27
ALDH1L2	0.1	2.7	27
ARHGAP39	0.1	2.7	27
ASB16	0.1	2.7	27
C2orf15	0.2	5.4	27
SNX5	19.1	511.7	26.7906
ENO2	1.8	48.1	26.7222
NFE2L3	0.6	16	26.6667
STIL	0.5	13.3	26.6
SPOCK2	1.5	39.9	26.6
TLCD3A	1.4	37.2	26.5714
TNNC2	0.3	7.9	26.3333
RAP1GAP2	0.3	7.9	26.3333
SRC	2	52.6	26.3
CHST10	0.7	18.4	26.2857
TUBG1	9.1	238.1	26.1648
FBXO2	7.3	190.6	26.1096
MCM4	5.2	135.4	26.0385
ARHGEF39	0.1	2.6	26
MAPK13	0.7	18.2	26
PLXNB3	0.2	5.2	26
FAM72C	0.1	2.6	26
AC093512.2	0.4	10.4	26
AC015802.6	1.8	46.8	26
CD7	1.6	41.3	25.8125
CRIP1	3.6	92.7	25.75
TAFA5	1	25.5	25.5
CNTNAP1	0.2	5.1	25.5
WFS1	2.6	66.2	25.4615
PAQR4	0.8	20.3	25.375
CENPI	0.5	12.6	25.2
MTHFD1L	2.1	52.9	25.1905
TTC39A	0.1	2.5	25
CCR6	0.3	7.5	25
PMFBP1	0.1	2.5	25
LLGL1	0.3	7.5	25
MTCL1	0.3	7.5	25
MEX3A	0.2	5	25
PTGES3L	0.1	2.5	25
SLC39A10	1.1	27.3	24.8182
CCDC86	4.3	105.9	24.6279
DTL	0.7	17.2	24.5714
ARHGEF3	2.9	71	24.4828
SNRPB	37.5	913.5	24.36
BICDL1	0.6	14.6	24.3333
GREB1	1.3	31.6	24.3077
NDE1	1.7	41.3	24.2941
P3H4	1	24.2	24.2
CMTM4	0.5	12.1	24.2
TUBA1C	31.1	752	24.1801
PLXNA1	0.6	14.5	24.1667
FANCA	2.1	50.6	24.0952
SAC3D1	1.4	33.6	24
PSRC1	1.2	28.8	24
GPRC5D	0.1	2.4	24
SMPDL3B	0.1	2.4	24
C18orf54	0.2	4.8	24
MBOAT4	0.1	2.4	24
DSCC1	0.6	14.3	23.8333
FANCD2	0.6	14.3	23.8333
AL035461.3	0.6	14.3	23.8333
SMARCA4	5	119	23.8
PIDD1	0.4	9.5	23.75
DEF8	5.6	132.9	23.7321
CCDC34	2.5	59.3	23.72
INCENP	1	23.7	23.7
TKT	22	521.4	23.7
EZH2	1.2	28.4	23.6667
SMOX	1.7	40.2	23.6471
NOMO1	4.3	101.4	23.5814
NOL4L	1.8	42.4	23.5556
BX004987.1	0.2	4.7	23.5
NCS1	0.9	21.1	23.4444
DBNDD1	2	46.6	23.3
PKN3	0.7	16.2	23.1429
LPCAT1	0.2	4.6	23
ANKRD18A	0.1	2.3	23
FANCI	1.6	36.7	22.9375
EPOP	2	45.6	22.8
CIP2A	0.4	9.1	22.75
ATAD3A	3.4	77.2	22.7059
ACSL4	7.9	179.2	22.6835
AL139300.1	0.3	6.8	22.6667
PTPRU	1.4	31.7	22.6429
KLHL17	0.5	11.3	22.6
TGM1	0.2	4.5	22.5
KIF20B	0.7	15.7	22.4286
AC145212.1	0.5	11.2	22.4
MCM8	1	22.3	22.3
PHLDA3	1.7	37.9	22.2941
SLC16A6	0.8	17.8	22.25
PLLP	2.9	64.4	22.2069
SPINDOC	1.5	33.3	22.2
ECT2	1.4	30.9	22.0714
ALOX12	0.1	2.2	22
IL5	0.1	2.2	22
CHST3	0.5	11	22
EDA2R	0.4	8.8	22
ZNF714	0.3	6.6	22
TIGD3	0.1	2.2	22
ZC3H12D	0.1	2.2	22
SRM	11	240	21.8182
STMN1	20.2	438.4	21.703
FHOD1	0.9	19.5	21.6667
SLC2A14	0.3	6.5	21.6667
WDHD1	0.6	13	21.6667
CCDC39	0.3	6.5	21.6667
ABCC10	1.1	23.8	21.6364
CYBA	25.5	549.7	21.5569
ASPSCR1	11	236.7	21.5182
CDR2L	0.6	12.9	21.5
SPATA21	0.2	4.3	21.5
FKBP1B	1.8	38.2	21.2222
SPRING1	1.2	25.4	21.1667
ACD	1.6	33.7	21.0625
TENT5B	0.1	2.1	21
BEND3	0.2	4.2	21
SH3D21	0.2	4.2	21
ALYREF	11.2	235	20.9821
KAT2A	1.1	23	20.9091
TRIM73	0.4	8.3	20.75
TMEM198	0.4	8.3	20.75
RELL2	0.3	6.2	20.6667
IMPDH1	1.9	39.2	20.6316
CD320	4.3	88.7	20.6279
S100A2	0.2	4.1	20.5
GEMIN2	3	61.3	20.4333
JAG1	3.5	70.4	20.1143
ACSS1	2	40.1	20.05
MYEF2	0.2	4	20
MDFI	0.1	2	20
TECTB	0.1	2	20
C16orf89	0.1	2	20
RHBDL2	0.1	2	20
ZNF703	0.7	14	20
MAGEE1	0.1	2	20
RAD51AP1	1	19.8	19.8
BOP1	2	39.5	19.75
NME1	39.4	776.7	19.7132
MACROH2A2	2.4	47.1	19.625
OXLD1	1.5	29.4	19.6
C9orf116	0.9	17.6	19.5556
TCOF1	3.3	64.5	19.5455
SOGA1	0.4	7.8	19.5
NAT14	0.9	17.5	19.4444
ASNS	2.1	40.8	19.4286
CENPS-CORT	0.6	11.6	19.3333
ARFGAP1	5.3	102	19.2453
NUDT1	3	57.7	19.2333
NAGPA	2.2	42.3	19.2273
SBF1	2.1	40.3	19.1905
C12orf75	1.1	21.1	19.1818
LMNB1	2.8	53.7	19.1786
PASK	0.6	11.5	19.1667
PRMT1	20.1	385.1	19.1592
RAB11FIP4	1.7	32.5	19.1176
MCM5	8.5	162	19.0588
OSBPL7	0.2	3.8	19
NNAT	0.1	1.9	19
CYP2S1	0.8	15.2	19
CIDEC	0.8	15.2	19
CTSE	0.1	1.9	19
RNASEH2A	3.8	71.5	18.8158
FEN1	5.4	101.6	18.8148
TCF3	4.9	92	18.7755
DOHH	1.6	30	18.75
POLR1A	1.5	28.1	18.7333
DLG5	0.3	5.6	18.6667
APOBEC3B	0.6	11.2	18.6667
ARMC9	0.5	9.3	18.6
ZNF517	0.5	9.3	18.6
MXD3	0.7	13	18.5714
PEDS1-UBE2V1	0.4	7.4	18.5
AP5Z1	0.2	3.7	18.5
LGALS2	2.7	49.8	18.4444
HMGB2	21.3	389.7	18.2958
SLC26A6	1.5	27.3	18.2
ROMO1	58.9	1071.1	18.1851
BORA	0.7	12.7	18.1429
AP1S3	0.7	12.7	18.1429
UCK2	3.6	65.2	18.1111
BTBD11	0.6	10.8	18
CARD9	0.3	5.4	18
TTF2	0.8	14.4	18
LMNTD1	0.1	1.8	18
ALX3	0.1	1.8	18
CDH16	0.1	1.8	18
GNB1L	0.4	7.2	18
PDZD7	0.1	1.8	18
EPB41L1	4.8	86.2	17.9583
AKR1C2	174.6	3132.3	17.9399
AIFM2	7.7	137.9	17.9091
GINS4	0.8	14.3	17.875
SOCS7	0.5	8.9	17.8
LSM7	19.3	341.7	17.7047
CCDC200	0.3	5.3	17.6667
DZIP1	0.5	8.8	17.6
CRYAA	1.7	29.9	17.5882
TNFSF9	0.2	3.5	17.5
C22orf23	0.2	3.5	17.5
DBF4B	0.2	3.5	17.5
CLIC3	0.2	3.5	17.5
ZNF607	0.2	3.5	17.5
RBM38	2.4	41.9	17.4583
AP1G2	3.1	54.1	17.4516
TOMM40	9.8	171	17.449
TUBB4B	40.1	698.5	17.419
ZNF219	1.5	26.1	17.4
ROBO1	2	34.8	17.4
PHF19	2.8	48.6	17.3571
NOMO3	0.3	5.2	17.3333
ARL6IP6	0.6	10.4	17.3333
NACC1	3.9	67.4	17.2821
FBXL19	1.7	29.3	17.2353
RACGAP1	2.7	46.5	17.2222
SLC25A19	2.7	46.4	17.1852
DHX37	1.1	18.9	17.1818
FABP5	16	274.7	17.1687
MFSD10	1.2	20.6	17.1667
AKR1B1	10.7	183.4	17.1402
RNF43	2.3	39.4	17.1304
HRAS	2.6	44.5	17.1154
FAM3B	1.5	25.6	17.0667
TTYH3	4.6	78.4	17.0435
FBLN1	5.7	96.9	17
MMP11	0.1	1.7	17
RIMS3	0.1	1.7	17
KIAA1614	0.1	1.7	17
CEL	0.1	1.7	17
AMIGO3	0.1	1.7	17
FBXL22	0.1	1.7	17
IQANK1	0.1	1.7	17
H2BC17	0.1	1.7	17
REEP4	2.2	37.3	16.9545
HNRNPA3	81.8	1378.5	16.8521
ICAM4	0.5	8.4	16.8
Z83844.2	0.5	8.4	16.8
RCC1	7	117.5	16.7857
TTLL4	2.4	40.2	16.75
ITGB4	0.8	13.4	16.75
SEMA7A	0.4	6.7	16.75
CPE	14.9	249.3	16.7315
P2RX5	0.3	5	16.6667
ZMYND8	4.6	76.6	16.6522
POLR3E	3.4	56.5	16.6176
C15orf39	1.7	28.2	16.5882
PYGB	4.2	69.5	16.5476
UNKL	0.4	6.6	16.5
CPNE1	21.3	350.4	16.4507
LIG1	2.3	37.8	16.4348
GMNN	10.1	165.8	16.4158
SLC25A6	43.6	715.2	16.4037
STXBP6	1.8	29.5	16.3889
RAN	101.1	1652.8	16.3482
TUB	0.3	4.9	16.3333
L1CAM	0.3	4.9	16.3333
HEPN1	2.7	44.1	16.3333
CEP250	2.4	39.1	16.2917
RAB42	0.7	11.4	16.2857
EMC9	3.1	50.3	16.2258
PFDN4	2.1	34	16.1905
CABIN1	2.3	37.2	16.1739
YDJC	0.6	9.7	16.1667
XRCC3	1.5	24.2	16.1333
SPDL1	1.8	28.9	16.0556
PLEKHH1	0.1	1.6	16
EEF1A2	0.2	3.2	16
PDE4C	0.1	1.6	16
TCF19	0.1	1.6	16
ZSWIM5	0.3	4.8	16
SPATA33	0.8	12.8	16
P2RY6	0.4	6.4	16
L3MBTL1	0.1	1.6	16
NRN1L	0.1	1.6	16
H3C4	0.1	1.6	16
RPS27AP5	0.1	1.6	16
GAN	0.2	3.2	16
MYBBP1A	3.1	49.5	15.9677
VIL1	18.3	292	15.9563
SCRIB	1.3	20.7	15.9231
ILF3	12.4	197.4	15.9194
PLAGL2	2	31.8	15.9
PFAS	2.1	33.3	15.8571
MAP4K4	18.6	294.1	15.8118
CENPN	5.1	80.3	15.7451
SMPD4	4.6	72.2	15.6957
FAM169A	1.2	18.8	15.6667
STK32C	2.4	37.5	15.625
LYAR	5.6	86.9	15.5179
HRCT1	0.6	9.3	15.5
OTUB2	0.2	3.1	15.5
TMEM237	1	15.5	15.5
COL16A1	1.1	17	15.4545
PDLIM7	2.7	41.7	15.4444
GSDME	2.5	38.5	15.4
PRKAR1B	3.4	52.3	15.3824
SAMD5	3.4	52.3	15.3824
RRP9	4	61.5	15.375
TRIM28	27.9	428.1	15.3441
DDX39A	6.9	105.8	15.3333
MCMDC2	0.3	4.6	15.3333
SLC6A9	0.3	4.6	15.3333
AEN	4.7	71.8	15.2766
CLCN2	0.4	6.1	15.25
EEF1E1	10.3	156.9	15.233
SLC38A1	2.7	41	15.1852
LZTS2	3.5	52.6	15.0286
ABCD1	1.8	27	15
CNFN	0.1	1.5	15
LIMK1	1.3	19.5	15
C3orf52	0.1	1.5	15
GLIS2	0.1	1.5	15
STRIP2	0.2	3	15
CDH24	0.1	1.5	15
CDC42BPG	0.2	3	15
FGFBP3	0.2	3	15
B3GNT3	0.3	4.5	15
KIF24	0.1	1.5	15
AL391987.2	0.3	4.5	15
ZNF853	0.2	3	15
H2AC17	0.2	3	15
CCDC163	0.1	1.5	15
NUP93	5.2	77.9	14.9808
AACS	1.4	20.9	14.9286
TMED3	5.9	88	14.9153
ADGRG1	2.1	31.3	14.9048
CCNJ	1.4	20.8	14.8571
CHAF1A	2.3	34.1	14.8261
PRMT5	13.8	204.6	14.8261
RASL10B	0.5	7.4	14.8
FAM53B	0.9	13.3	14.7778
KLC2	1.2	17.7	14.75
TOR4A	0.8	11.8	14.75
MARCKSL1	21.2	312.5	14.7406
LUC7L	4.2	61.8	14.7143
PPM1G	21.9	322.1	14.7078
POLR1G	1.3	19.1	14.6923
CBX8	0.8	11.7	14.625
ZNF668	0.7	10.2	14.5714
RHOBTB1	3.7	53.9	14.5676
ID3	4.9	71.3	14.551
FAM189B	0.6	8.7	14.5
C10orf95	0.2	2.9	14.5
QRICH2	0.2	2.9	14.5
ZNF341	0.2	2.9	14.5
FXYD2	4.6	66.6	14.4783
PAPSS1	5.7	82.3	14.4386
CKAP2	2.3	33.2	14.4348
NPIPB3	8.9	128.4	14.427
NOL12	2.4	34.6	14.4167
NFE2	0.5	7.2	14.4
STXBP4	0.5	7.2	14.4
MAD1L1	2.5	35.9	14.36
ARL2	6.2	89	14.3548
TLCD5	0.3	4.3	14.3333
UBE2O	2.4	34.3	14.2917
TXNRD1	26.3	375.3	14.27
RBL1	0.8	11.4	14.25
CEP152	0.4	5.7	14.25
ALDH18A1	10	142.3	14.23
NME2	140.7	1998.4	14.2033
SPAG5	4.5	63.8	14.1778
FLNA	9	127.6	14.1778
PSPH	3.5	49.6	14.1714
RPTOR	1.2	17	14.1667
CCDC137	2.7	38.2	14.1481
MAP1S	2.2	31.1	14.1364
PRAG1	0.8	11.3	14.125
ZNRF3	2.6	36.7	14.1154
CAPN10	0.9	12.7	14.1111
TNFRSF21	5	70.5	14.1
FBLIM1	1.8	25.3	14.0556
NUTF2	20.3	284.7	14.0246
MRPL52	29.4	411.7	14.0034
TFAP4	1.2	16.8	14
SPECC1	0.6	8.4	14
GNAL	0.3	4.2	14
SLC2A6	0.3	4.2	14
SEMA3G	0.4	5.6	14
ZNF213	0.4	5.6	14
MADCAM1	0.1	1.4	14
GDAP1	0.8	11.2	14
ZNF233	0.1	1.4	14
C5orf34	0.2	2.8	14
PLAG1	0.1	1.4	14
NANOS1	0.1	1.4	14
RUVBL2	13.7	191.3	13.9635
GTF2IRD1	1.5	20.9	13.9333
RRP12	2.5	34.8	13.92
NLE1	1.9	26.4	13.8947
H2AZ1	59.1	820.3	13.8799
MRGBP	2.4	33.3	13.875
MSH2	3.8	52.6	13.8421
PFKP	1.4	19.3	13.7857
SEPTIN9	28	385.2	13.7571
NPAS2	2	27.5	13.75
PSMB5	66.5	914.3	13.7489
BLVRA	8	109.9	13.7375
IFRD1	2.2	30.2	13.7273
CORO2A	1	13.7	13.7
GAR1	6.6	90.3	13.6818
MAP3K9	0.3	4.1	13.6667
HDDC2	7.3	99.6	13.6438
ATP13A2	1.6	21.8	13.625
ARID3B	0.8	10.9	13.625
HOXA4	0.8	10.9	13.625
OXCT1	0.7	9.5	13.5714
ZCCHC3	5.3	71.8	13.5472
KATNB1	2.5	33.8	13.52
DTYMK	6.2	83.8	13.5161
FANCE	0.4	5.4	13.5
IL17RE	0.4	5.4	13.5
NPNT	1.6	21.6	13.5
RRS1	4	54	13.5
GPR3	0.2	2.7	13.5
MLLT6	0.2	2.7	13.5
NCAPG2	2.3	31	13.4783
NES	2.8	37.7	13.4643
RPS21	362.4	4877.6	13.4592
TUBA1B	131.5	1768.7	13.4502
AGRN	3.2	43	13.4375
RNF144A	0.7	9.4	13.4286
DNAAF5	2.8	37.6	13.4286
COPS9	27.2	365.2	13.4265
HCFC1	2.9	38.9	13.4138
FOXK1	0.5	6.7	13.4
FAM217B	1.1	14.7	13.3636
RPS2	294.5	3933.4	13.3562
MCM7	14.9	198.7	13.3356
TWNK	2.4	32	13.3333
TBC1D16	1.5	20	13.3333
H4C3	0.3	4	13.3333
PHPT1	22.7	302.4	13.3216
PSPC1	5	66.4	13.28
RFC3	4.1	54.4	13.2683
TVP23C	0.8	10.6	13.25
FLVCR1	0.9	11.9	13.2222
GOLGA8A	0.9	11.9	13.2222
BSG	48.8	645.1	13.2193
SNRPG	52.9	697.3	13.1815
KNOP1	2.6	34.2	13.1538
SAMD1	4.6	60.5	13.1522
TBCB	13.6	178.8	13.1471
CHPF	9.8	128.8	13.1429
NANS	16.5	216.7	13.1333
ARHGAP18	3.5	45.9	13.1143
NUP188	3.7	48.5	13.1081
RPIA	3.7	48.5	13.1081
EDA	1.1	14.4	13.0909
METTL22	1.5	19.6	13.0667
BBC3	1	13	13
PIGZ	0.4	5.2	13
PAX8	0.2	2.6	13
TIMM23B-AGAP6	0.1	1.3	13
ZNF888	0.3	3.9	13
SNRPD1	17.5	226.9	12.9657
RHOF	1.7	22	12.9412
PANX2	1.2	15.5	12.9167
UBAP2	3.4	43.9	12.9118
RAD51C	7.4	95.3	12.8784
XPO5	3.6	46.2	12.8333
SLC5A6	11.5	147.4	12.8174
BOLA3	16.8	215.3	12.8155
SOAT2	1.4	17.9	12.7857
AGBL5	4.1	52.4	12.7805
PRIM2	2.7	34.5	12.7778
NXN	2.8	35.7	12.75
FAM207A	4.7	59.8	12.7234
NOB1	11.7	148.7	12.7094
ACLY	14.3	181.7	12.7063
NDRG4	0.3	3.8	12.6667
PRELID3A	0.6	7.6	12.6667
SCARF2	0.3	3.8	12.6667
PRKDC	5.3	67	12.6415
CAPN15	1.1	13.9	12.6364
AC006538.2	1.1	13.9	12.6364
VSIG2	0.5	6.3	12.6
MX2	1.3	16.3	12.5385
MAVS	2.9	36.3	12.5172
DCTN5	6	75.1	12.5167
MAZ	33.5	418.8	12.5015
MIER2	0.6	7.5	12.5
HOMER1	1	12.5	12.5
SLC51B	1	12.5	12.5
FMNL2	4.5	56.2	12.4889
RNF208	1.5	18.7	12.4667
TBC1D10B	2	24.9	12.45
FBXO5	2.5	31.1	12.44
PTPRS	2.6	32.3	12.4231
SUPT16H	12.6	156.4	12.4127
XXYLT1	1	12.4	12.4
KREMEN1	1	12.4	12.4
HSP90AB1	191.9	2379.5	12.3997
SPINK1	6.9	85.5	12.3913
AKR1C1	349.8	4327.2	12.3705
HEATR5A	4.8	59.2	12.3333
FBXL18	0.3	3.7	12.3333
ATAD5	0.3	3.7	12.3333
MTRNR2L10	37.5	462.1	12.3227
CARM1	5.8	71.4	12.3103
UBASH3B	0.7	8.6	12.2857
GRB7	2.5	30.7	12.28
IFT52	4.3	52.8	12.2791
CERS5	1.5	18.4	12.2667
ZNF142	0.8	9.8	12.25
ID1	27.6	338.1	12.25
MAP1B	1.2	14.7	12.25
DNA2	0.8	9.8	12.25
BAX	18.8	229.4	12.2021
NAA40	1.1	13.4	12.1818
OSBPL10	1.2	14.6	12.1667
SINHCAF	4.4	53.5	12.1591
ACOT7	8.2	99.5	12.1341
UBE2S	4.1	49.7	12.122
AC073896.1	2.8	33.9	12.1071
MSI2	3.9	47.1	12.0769
CPSF1	3.2	38.6	12.0625
NINL	2.5	30.1	12.04
PLXNA3	0.3	3.6	12
FAM24B	0.5	6	12
ADAM22	0.1	1.2	12
TUBB1	0.1	1.2	12
ZSCAN20	0.1	1.2	12
PRR7	0.2	2.4	12
VASH2	0.1	1.2	12
FBXO41	0.2	2.4	12
SYN3	0.2	2.4	12
SRGAP1	0.4	4.8	12
UCKL1	7.2	85.9	11.9306
PPP1R14B	14.6	173.9	11.911
PLCG1	4	47.6	11.9
BUB3	19.6	233.2	11.898
METRN	3.8	45.2	11.8947
ENTPD6	10.1	120	11.8812
C4orf46	0.8	9.5	11.875
LCMT1	5.2	61.7	11.8654
CDIP1	4	47.4	11.85
NDUFA6	12.2	144.4	11.8361
KIAA1841	0.6	7.1	11.8333
NOC2L	8.9	105.2	11.8202
PUF60	7.1	83.9	11.8169
SACS	0.5	5.9	11.8
SLC17A9	4.7	55.4	11.7872
MAPRE1	17.2	202.6	11.7791
KIZ	6.3	74.2	11.7778
SAMD10	0.8	9.4	11.75
ABCB9	0.4	4.7	11.75
TRIM47	1.9	22.3	11.7368
MZT1	3	35.2	11.7333
WRAP53	1.4	16.4	11.7143
TOMM34	9.1	106.5	11.7033
RPUSD1	1.9	22.2	11.6842
MBD3	1.9	22.2	11.6842
RFC4	5.9	68.9	11.678
PFN2	14.1	164.6	11.6738
STX1A	0.3	3.5	11.6667
BARD1	0.6	7	11.6667
TSSK3	0.3	3.5	11.6667
RCAN3	0.9	10.5	11.6667
FANCG	0.9	10.5	11.6667
HNRNPA1	154.1	1796.7	11.6593
RPS15	207.5	2415.6	11.6414
ARHGEF16	1.1	12.8	11.6364
MZT2B	33.1	384.8	11.6254
MYRF	1.5	17.4	11.6
MMS22L	0.5	5.8	11.6
AC010522.1	0.5	5.8	11.6
RALY	25.8	299.1	11.593
GADD45GIP1	6.2	71.7	11.5645
EMG1	6.9	79.6	11.5362
PHETA1	3	34.6	11.5333
PDXK	2.2	25.3	11.5
KCNMB4	0.2	2.3	11.5
HSPBP1	5.5	63.2	11.4909
ENAH	4.4	50.4	11.4545
FOXP4	5.2	59.5	11.4423
SMYD5	4.6	52.6	11.4348
CDRT4	0.7	8	11.4286
ODC1	30.1	343.7	11.4186
FUS	31.1	354.9	11.4116
CSE1L	17.2	196.1	11.4012
SASS6	0.8	9.1	11.375
NCL	123.1	1398.6	11.3615
UNC13D	1.7	19.3	11.3529
SH3BP1	0.6	6.8	11.3333
SPTY2D1OS	0.3	3.4	11.3333
POLR3K	4	45.1	11.275
TOMM5	44.6	502.8	11.2735
SNRPA	10.6	119.4	11.2642
HOXA5	0.4	4.5	11.25
MTBP	0.4	4.5	11.25
AC026464.3	0.4	4.5	11.25
TCF7	3.3	37.1	11.2424
TSEN54	1.7	19.1	11.2353
ZNF526	0.9	10.1	11.2222
PELP1	5.1	57.2	11.2157
GDPD5	1.5	16.8	11.2
ATIC	19.4	216.9	11.1804
ACAP3	1.8	20.1	11.1667
SLC29A4	1.3	14.5	11.1538
NECAB3	2.8	31.2	11.1429
PISD	1.7	18.9	11.1176
MICALL1	1.2	13.3	11.0833
SYNC	1.3	14.4	11.0769
WDR46	3.9	43.1	11.0513
BYSL	5.9	65	11.0169
RPS10-NUDT3	1.4	15.4	11
ABCA7	0.4	4.4	11
CAD	2.9	31.9	11
MTMR2	2.4	26.4	11
SMPX	0.3	3.3	11
TAS2R5	0.1	1.1	11
C1orf159	0.5	5.5	11
GAS2L3	0.5	5.5	11
TRIM74	0.2	2.2	11
PEX10	4	44	11
H4C8	0.3	3.3	11
BRSK1	0.1	1.1	11
FGF11	0.1	1.1	11
PRKAA2	0.4	4.4	11
MELTF	0.3	3.3	11
CSDC2	0.1	1.1	11
SYNE4	2.1	23.1	11
AATK	0.2	2.2	11
IRAK1	6.2	68.2	11
MICB	0.1	1.1	11
LIMS3	0.1	1.1	11
AC233723.1	0.1	1.1	11
H2BC8	0.1	1.1	11
FCGBP	0.1	1.1	11
H4C12	4.6	50.5	10.9783
NDUFC2-KCTD14	3.1	34	10.9677
CHKA	7.8	85.5	10.9615
GINS3	1.5	16.4	10.9333
FUT8	1.7	18.5	10.8824
MIF	81.8	889.9	10.879
RHNO1	2.9	31.5	10.8621
TAF4	0.7	7.6	10.8571
CHEK2	3.4	36.9	10.8529
DNAJC5	1.9	20.6	10.8421
SUSD1	1.9	20.6	10.8421
MAFG	1.9	20.6	10.8421
PIEZO1	3.6	39	10.8333
ZNF74	0.6	6.5	10.8333
METTL3	6.5	70.4	10.8308
NDRG3	4.4	47.6	10.8182
VASN	1.1	11.9	10.8182
RABEP2	1.6	17.3	10.8125
PFKFB4	0.5	5.4	10.8
ZC3HAV1L	0.5	5.4	10.8
MRPS23	13.3	143.4	10.782
RFWD3	3.2	34.5	10.7812
RAVER2	0.9	9.7	10.7778
CLDND2	0.8	8.6	10.75
RTEL1	1.6	17.2	10.75
TMC6	2.3	24.7	10.7391
MVD	9.4	100.9	10.734
TMEM243	4.7	50.4	10.7234
AKAP8	1.4	15	10.7143
TVP23C-CDRT4	0.7	7.5	10.7143
LGALS3BP	35.8	383	10.6983
DDX11	1.9	20.3	10.6842
LRRC45	1.9	20.3	10.6842
EIPR1	5.7	60.9	10.6842
QSOX2	2.2	23.5	10.6818
ADRM1	29.2	311.4	10.6644
DNMT3A	1.9	20.2	10.6316
TPRN	1.9	20.2	10.6316
SLC29A3	2.7	28.7	10.6296
METTL9	9.1	96.7	10.6264
DLG3	0.8	8.5	10.625
TAX1BP3	8	84.9	10.6125
POLE2	1.8	19.1	10.6111
NPM1	206.4	2188.1	10.6013
TNNT1	0.5	5.3	10.6
SMAD9	0.5	5.3	10.6
PDCD2L	2	21.2	10.6
LOXL4	1	10.6	10.6
CENPH	2	21.2	10.6
SNRPF	12.9	136.6	10.5891
E2F5	1.7	18	10.5882
INTS2	1.2	12.7	10.5833
WTIP	1.2	12.7	10.5833
BX255925.3	1.2	12.7	10.5833
PLCXD1	4.5	47.5	10.5556
NOP56	17.1	180	10.5263
DCTPP1	11.4	119.8	10.5088
ATAT1	0.2	2.1	10.5
ATP6V1C2	0.2	2.1	10.5
CDS1	0.2	2.1	10.5
ZNF775	0.2	2.1	10.5
ZNF813	0.4	4.2	10.5
MUSTN1	0.6	6.3	10.5
VRK1	3	31.4	10.4667
CLIP2	1.1	11.5	10.4545
DDIAS	0.7	7.3	10.4286
DNMT1	2.1	21.9	10.4286
SERPINH1	16.6	172.5	10.3916
SHLD1	1.4	14.5	10.3571
SF3A2	4.9	50.7	10.3469
AL034430.2	10.6	109.6	10.3396
AGR2	0.3	3.1	10.3333
SEMA4F	0.3	3.1	10.3333
ZNF300	0.3	3.1	10.3333
FAM216A	1.8	18.6	10.3333
AL121900.1	4.5	46.5	10.3333
SLC2A3	17	175.5	10.3235
HS6ST1	6.8	70.1	10.3088
TMEM51	2.3	23.7	10.3043
MTSS2	23.2	239	10.3017
MIPOL1	1	10.3	10.3
STIP1	26.1	268.7	10.295
CCDC85C	2.8	28.8	10.2857
SMIM1	2.5	25.7	10.28
CERCAM	1.2	12.3	10.25
PUSL1	1.6	16.4	10.25
ZFP69B	0.4	4.1	10.25
BOLA2-SMG1P6	4.5	46.1	10.2444
RHBDF2	1.7	17.4	10.2353
NDOR1	0.9	9.2	10.2222
DGKZ	2.3	23.5	10.2174
HEXIM2	4.3	43.9	10.2093
[truncated: 18,091 more rows]
