# Supplementary material for: Refined read‐out: The hUHRF1 Tandem‐Tudor domain prefers binding to histone H3 tails containing K4me1 in the context of H3K9me2/3
Source: Protein Sci. 2023 Sep 1;32(9):e4760. doi: 10.1002/pro.4760 (PMC10464304; doi:10.1002/pro.4760)
Supplement: Supplementary file 5 — SUPPLEMENTAL FILE 4. UHRF1‐TTD peaks analyzed by ChIP‐Enrich‐hybrid. [file PRO-32-e4760-s006.xlsx]

## Sheet: hyb_nearestG_true_results
Geneset.ID	Geneset.Type	Description	FDR	Effect	Odds.Ratio	N.Geneset.Genes	N.Geneset.Peak.Genes	Geneset.Avg.Gene.Length	Geneset.Peak.Genes	P.value.x	Status.x	P.value.y	Status.y	P.value.Hybrid	FDR.Hybrid	Status.Hybrid
10006	MeSH	Osteoblasts	0.966913	-0.0680752	0.93419	43	27	231611	652, 2099, 6383, 860, 8792, 655, 55589, 650, 654, 2263, 4982, 22943, 5744, 1009, 2247, 4920, 5069, 658, 2100, 3487, 3488, 3491, 4041, 4090, 4745, 8600, 50964	0.846709	depleted	0.76966	depleted	1	1	depleted
10009	MeSH	Osteochondrodysplasias	0.439645	0.900062	2.45976	24	17	175992	54808, 2317, 6662, 4148, 9469, 1302, 8838, 1280, 1297, 1836, 7227, 50485, 1298, 1300, 1311, 3339, 50964	0.0617641	enriched	0.171381	enriched	0.123528	0.47677	enriched
10010	MeSH	Osteoclasts	0.966913	-0.0787504	0.924271	28	15	114774	1435, 8743, 8792, 2185, 3685, 3690, 4982, 5744, 6696, 7189, 26578, 389289, 4772, 6688, 8600	0.854824	depleted	0.403199	enriched	0.806398	1	Inconsistent
10012	MeSH	Osteogenesis	0.915616	0.215692	1.24072	21	15	192269	652, 860, 80205, 8792, 25937, 55589, 650, 654, 22943, 60529, 651, 658, 4041, 8600, 50964	0.68226	enriched	0.493244	enriched	0.986487	1	enriched
10024	MeSH	Osteoporosis	0.992843	0.0171271	1.01727	19	12	173443	2099, 860, 3479, 650, 1588, 4982, 7421, 197, 2100, 3569, 4041, 8600	0.974915	enriched	0.680998	depleted	1	1	Inconsistent
10051	MeSH	Ovarian Neoplasms	0.950727	-0.0950976	0.909284	43	22	131786	7422, 6928, 672, 51773, 580, 5728, 1601, 2192, 4313, 29103, 56946, 898, 2492, 11200, 208, 675, 1365, 2064, 2100, 4978, 8635, 10406	0.786305	depleted	0.790742	depleted	1	1	depleted
10053	MeSH	Ovary	0.610476	-0.669266	0.512084	23	9	135916	1588, 2492, 3624, 3625, 3973, 5460, 2100, 2661, 3292	0.179359	depleted	0.0551442	depleted	0.110288	0.451046	depleted
10084	MeSH	Oxidation-Reduction	0.807356	0.218989	1.24482	61	32	92140.3	5770, 948, 2729, 1356, 4780, 847, 1528, 1576, 3295, 5465, 6622, 351, 1376, 2230, 30001, 79901, 34, 873, 6648, 10628, 54205, 335, 1410, 2108, 5164, 5166, 5444, 6647, 7296, 50507, 51022, 140809	0.451833	enriched	0.00399821	enriched	0.00799641	0.108635	enriched
10088	MeSH	Oxidoreductases	0.926357	0.109229	1.11542	61	33	172966	51741, 1646, 2272, 1109, 6718, 8644, 261729, 5465, 6716, 4948, 6309, 8309, 30001, 79901, 1645, 1723, 4522, 7022, 54920, 51, 644, 1595, 1638, 5768, 7306, 22921, 26872, 51022, 51218, 64359, 79689, 91012, 140809	0.706802	enriched	0.129109	enriched	0.258217	0.681458	enriched
10089	MeSH	Oxidoreductases, N-Demethylating	0.471536	0.779258	2.17985	31	23	144516	23081, 1576, 1551, 1559, 29958, 55818, 64816, 221037, 1577, 5243, 8856, 1555, 1571, 8284, 1757, 5927, 8242, 8290, 22992, 23028, 51268, 55693, 84678	0.0769089	enriched	0.0826715	enriched	0.153818	0.530323	enriched
10100	MeSH	Oxygen	0.954722	0.104268	1.1099	31	14	85199.4	112399, 2034, 7422, 3658, 6622, 30001, 3091, 54583, 55662, 4151, 6647, 50507, 64344, 114757	0.80329	enriched	0.140851	enriched	0.281702	0.71198	enriched
10105	MeSH	Oxygenases	0.67904	0.667903	1.95014	16	11	74199.8	23498, 1558, 1036, 2330, 3081, 23541, 1573, 2327, 2329, 29785, 83875	0.240182	enriched	0.475363	enriched	0.480365	0.909255	enriched
10179	MeSH	Pancreas	0.66655	0.427523	1.53346	42	23	126765	6928, 6469, 2494, 2813, 1080, 3382, 3670, 4760, 280, 1056, 1357, 1358, 1360, 1504, 1773, 5319, 5646, 6035, 6344, 6833, 8000, 23436, 256297	0.220579	enriched	0.327699	depleted	0.441157	0.875232	Inconsistent
10190	MeSH	Pancreatic Neoplasms	0.83633	-0.286916	0.750575	27	13	113101	8828, 1848, 3480, 6469, 23022, 3845, 10643, 3091, 4089, 6752, 675, 2817, 6344	0.502451	depleted	0.700453	depleted	1	1	depleted
10196	MeSH	Pancreatic Elastase	0.259556	1.21894	3.38361	18	11	47361	12, 5340, 1992, 5265, 2, 1511, 2006, 5266, 6590, 10136, 23436	0.021028	enriched	0.0343356	enriched	0.042056	0.275397	enriched
10281	MeSH	Parathyroid Hormone	0.937355	-0.19046	0.826579	15	8	166991	860, 5746, 56955, 4982, 5744, 7421, 6569, 8600	0.747459	depleted	0.91483	enriched	1	1	Inconsistent
10300	MeSH	Parkinson Disease	0.987903	0.0286261	1.02904	32	17	169801	25897, 135138, 4929, 5071, 4137, 6622, 79705, 4129, 26058, 2629, 1565, 1813, 4835, 6311, 9037, 26281, 65018	0.946981	enriched	0.602233	depleted	1	1	Inconsistent
10375	MeSH	Pedigree	0.416073	-0.306351	0.736128	211	101	169327	346007, 56172, 24, 7957, 1690, 5053, 6335, 6928, 8291, 167691, 672, 5071, 8910, 65217, 6323, 7045, 8419, 55605, 117531, 1832, 1896, 4976, 7276, 7399, 368, 1184, 1302, 1421, 1540, 1756, 2741, 3784, 4627, 5009, 6906, 7253, 8322, 30813, 57167, 477, 1280, 1294, 2132, 2138, 2200, 2643, 3081, 4625, 5077, 5663, 6103, 6329, 6910, 7252, 7466, 9381, 51062, 83605, 103, 462, 551, 583, 675, 779, 1261, 1300, 1…	0.0489379	depleted	0.161279	depleted	0.0978757	0.425926	depleted
10441	MeSH	Peptide Chain Elongation, Translational	0.905349	-0.308123	0.734825	15	3	23937.4	1915, 5435, 5433	0.654989	depleted	0.734285	depleted	1	1	depleted
10442	MeSH	Peptide Chain Initiation, Translational	0.422252	1.07816	2.93926	15	8	32524.4	1978, 8663, 8894, 728689, 1979, 6193, 8892, 10209	0.0542431	enriched	0.130861	enriched	0.108486	0.447244	enriched
10446	MeSH	Peptide Fragments	0.90736	0.10996	1.11623	83	39	87139.2	5578, 2335, 1457, 3486, 5621, 213, 7057, 5340, 7852, 1514, 2243, 4137, 9445, 351, 716, 721, 2934, 3688, 5744, 5858, 735, 2149, 2266, 2695, 3827, 5663, 181, 335, 920, 1081, 1212, 1511, 2161, 2641, 3818, 4311, 5443, 8773, 80781	0.66218	enriched	0.09644	enriched	0.19288	0.593647	enriched
10447	MeSH	Peptide Hydrolases	0.792489	0.309357	1.36255	37	14	95291.5	10920, 5550, 5713, 1804, 1203, 5700, 5701, 5704, 5710, 8533, 9318, 51138, 64708, 205564	0.427033	enriched	0.611096	depleted	0.854065	1	Inconsistent
10448	MeSH	Peptide Initiation Factors	0.987903	-0.019818	0.980377	49	23	77333	1432, 1983, 8667, 8672, 1978, 8663, 8894, 23405, 56648, 1977, 27327, 728689, 1975, 1979, 3646, 6125, 8569, 9669, 10209, 26986, 51247, 192669, 400961	0.949941	depleted	0.394054	depleted	0.788107	1	depleted
10449	MeSH	Peptide Mapping	0.937524	0.112607	1.11919	40	22	106973	5578, 1956, 2534, 1457, 213, 7276, 64710, 2885, 29904, 983, 5062, 5580, 6118, 6714, 818, 1019, 3643, 4067, 5579, 5594, 5921, 6195	0.752673	enriched	0.286299	enriched	0.572599	0.987821	enriched
10450	MeSH	Endopeptidases	0.97934	-0.0299063	0.970536	84	45	135111	55617, 29761, 2066, 5550, 57478, 320, 55230, 102, 1508, 1514, 1515, 351, 5858, 7398, 7874, 9960, 56957, 729877, 2, 5663, 6868, 8239, 9099, 9100, 10617, 81502, 84749, 414060, 334, 1203, 1512, 6613, 8287, 9101, 9232, 9508, 10072, 11274, 23358, 25825, 57559, 123228, 373509, 414059, 729873	0.903143	depleted	0.586542	depleted	1	1	depleted
10453	MeSH	Peptide Synthases	0.127092	1.00724	2.73802	51	37	109146	8452, 7322, 26190, 8454, 8945, 23291, 26268, 51366, 55294, 284076, 898, 6500, 6502, 8453, 25827, 26234, 26235, 26272, 80204, 150465, 997, 2356, 4738, 8450, 8451, 9616, 9978, 10606, 22992, 25809, 26259, 26260, 26262, 26267, 26270, 26273, 54461	0.00434184	enriched	0.925886	enriched	0.00868368	0.114955	enriched
10455	MeSH	Peptides	0.757041	-0.222528	0.800492	89	38	113825	6310, 1906, 5621, 7057, 123, 301, 3977, 8050, 8842, 351, 2885, 3688, 2149, 6314, 6714, 6732, 6779, 8106, 9180, 10203, 10418, 26578, 920, 2029, 2641, 3674, 4287, 5542, 5579, 5697, 6311, 6699, 7033, 10266, 11318, 27345, 29126, 117159	0.370697	depleted	0.214107	depleted	0.428213	0.862039	depleted
10518	MeSH	Periodontitis	0.439099	1.10601	3.02227	17	12	126250	4982, 3552, 3553, 3557, 7421, 929, 2212, 2214, 2215, 3565, 3569, 8600	0.0610641	enriched	0.207224	enriched	0.122128	0.473849	enriched
1053	MeSH	Apolipoproteins	0.00535933	2.08682	8.05924	28	21	65922.4	3990, 19, 2169, 338, 350, 319, 337, 1071, 345, 6288, 80833, 335, 341, 347, 4018, 5304, 6289, 6291, 10877, 55937, 116519	2.45565e-05	enriched	5.00872e-05	enriched	4.91129e-05	0.00314363	enriched
10539	MeSH	Permeability	0.97934	0.0610302	1.06293	16	8	105095	1003, 1080, 2149, 7416, 9075, 50848, 1365, 7082	0.911945	enriched	0.459775	depleted	0.919549	1	Inconsistent
1055	MeSH	Apolipoproteins B	0.0722102	1.87138	6.49729	19	14	73764.7	3990, 338, 29974, 337, 1071, 345, 4547, 10930, 335, 4018, 5360, 55937, 116519, 255738	0.00158588	enriched	0.00203733	enriched	0.00317175	0.0603747	enriched
10551	MeSH	Personality	0.786296	-0.465024	0.62812	17	8	245385	3351, 4128, 150, 4988, 6530, 6532, 1565, 1813	0.414446	depleted	0.300904	depleted	0.601808	1	depleted
1056	MeSH	Apolipoproteins C	0.0777647	1.91435	6.78255	16	11	57444.2	3990, 338, 5465, 337, 1071, 3172, 6401, 345, 335, 341, 116519	0.00182172	enriched	0.000252628	enriched	0.000505255	0.0174658	enriched
10566	MeSH	Virulence Factors, Bordetella	0.966913	0.0664782	1.06874	29	17	184138	2776, 2770, 5291, 7852, 107, 109, 150, 2775, 113, 115, 2781, 3577, 5332, 6387, 6752, 2780, 3579	0.878696	enriched	0.68503	depleted	1	1	Inconsistent
1057	MeSH	Apolipoproteins E	0.365929	0.816557	2.2627	38	24	113799	3990, 19, 1471, 12, 338, 590, 4137, 337, 351, 949, 1071, 3552, 7436, 2, 345, 1581, 1636, 4547, 5663, 335, 341, 4035, 5360, 5444	0.0372113	enriched	0.00652978	enriched	0.0130596	0.145171	enriched
10586	MeSH	Phagocytes	0.471536	-1.35729	0.257356	17	2	32790.2	2357, 653361	0.0771179	depleted	0.0259196	depleted	0.0518392	0.309217	depleted
10587	MeSH	Phagocytosis	0.894151	-0.190434	0.8266	31	17	223166	9844, 948, 10461, 4153, 1793, 5627, 140885, 1378, 2212, 3684, 6441, 2209, 2213, 4240, 22918, 55576, 653361	0.628349	depleted	1	depleted	1	1	depleted
10597	MeSH	Pharmacogenetics	0.913009	-0.149002	0.861568	40	19	123600	9429, 1576, 1558, 1244, 1559, 1071, 1577, 4988, 5243, 154, 1555, 6532, 7172, 153, 1394, 1565, 1813, 5742, 54658	0.677739	depleted	0.596742	enriched	1	1	Inconsistent
10641	MeSH	Phenotype	0.682474	0.267712	1.30697	94	54	157521	24, 5053, 6444, 8291, 8910, 9231, 182, 6323, 7045, 540, 2263, 5265, 368, 1756, 3784, 4594, 4864, 4948, 7450, 324, 1080, 1280, 1294, 1548, 2200, 2629, 3240, 4625, 4920, 6583, 7172, 7466, 50485, 149233, 9, 28, 1311, 1549, 1565, 1589, 2705, 2706, 3077, 4000, 4210, 4359, 4595, 5376, 5625, 6007, 64127, 65018, 79147, 80208	0.256132	enriched	0.302	enriched	0.512264	0.934399	enriched
107	MeSH	Acetylation	0.435436	0.434353	1.54396	118	42	55804.7	8464, 2099, 9759, 9555, 8340, 554313, 3065, 3066, 8341, 8365, 8850, 11143, 474382, 9, 1387, 1488, 1869, 5164, 5934, 6881, 7528, 8290, 8335, 8342, 8343, 8345, 8347, 8349, 8353, 8355, 8356, 8359, 8360, 8364, 8968, 8969, 8970, 23028, 55506, 85235, 121504, 723790	0.059286	enriched	0.152954	enriched	0.118572	0.465949	enriched
10710	MeSH	Phosphates	0.929554	0.18463	1.20277	20	10	81126.2	5578, 2744, 6575, 23586, 1633, 4860, 5164, 6568, 6569, 10050	0.715347	enriched	0.831355	enriched	1	1	enriched
10713	MeSH	Phosphatidylcholines	0.230232	1.56369	4.77641	17	13	105619	622, 19, 5244, 6622, 58488, 5320, 8399, 10400, 335, 5322, 6342, 10390, 56994	0.016368	enriched	0.0972731	enriched	0.032736	0.24135	enriched
10716	MeSH	Phosphatidylinositols	0.52631	-0.654962	0.519462	32	13	173170	23236, 2776, 5305, 5295, 54545, 5297, 26207, 4907, 5728, 5286, 5336, 208, 112574	0.109013	depleted	0.280212	enriched	0.218027	0.631103	Inconsistent
10718	MeSH	Phosphatidylserines	0.905349	0.236202	1.26643	20	12	212629	19, 350, 2153, 5627, 308, 2999, 5320, 9791, 2157, 4240, 8527, 55576	0.648108	enriched	0.734496	enriched	1	1	enriched
10727	MeSH	Phosphoric Diester Hydrolases	0.529639	0.876563	2.40263	22	17	239608	5144, 5122, 50940, 5167, 8654, 805, 5169, 10846, 5136, 284161, 5137, 5147, 5168, 51172, 51573, 55775, 81544	0.122264	enriched	0.0317654	enriched	0.0635309	0.342102	enriched
10738	MeSH	Type C Phospholipases	0.409285	-0.571273	0.564806	59	29	186822	23236, 5578, 1956, 2776, 2534, 3708, 5295, 51196, 2549, 2885, 5336, 6461, 6654, 7225, 27040, 2911, 5332, 5580, 6714, 7222, 29760, 2207, 3702, 3791, 4067, 4690, 5028, 5921, 7535	0.0479397	depleted	0.38138	depleted	0.0958795	0.421569	depleted
10739	MeSH	Phospholipase D	0.955329	-0.144048	0.865846	15	8	127425	5578, 1956, 5337, 222236, 2822, 5898, 27236, 2760	0.804267	depleted	0.352958	enriched	0.705916	1	Inconsistent
10741	MeSH	Phospholipases A	0.895216	0.18864	1.20761	31	16	70145.7	307, 5320, 9588, 30814, 5321, 8399, 81579, 283748, 5048, 5050, 5051, 5319, 5322, 8569, 51365, 255189	0.630103	enriched	0.771478	enriched	1	1	enriched
10743	MeSH	Phospholipids	0.185541	1.15492	3.17376	34	26	185795	54886, 19, 302, 3929, 9388, 350, 2152, 2153, 2869, 5244, 5627, 6622, 308, 5320, 5359, 5321, 6441, 51156, 335, 2157, 5051, 5360, 5624, 6342, 8877, 221184	0.0100513	enriched	0.0265787	enriched	0.0201025	0.185425	enriched
10744	MeSH	Phosphoric Monoester Hydrolases	0.825751	-0.212745	0.808362	59	29	155085	5295, 8556, 54545, 3631, 3612, 5728, 8871, 8897, 9562, 2885, 3628, 989, 3632, 22876, 51205, 81537, 318, 1731, 4595, 4735, 5207, 5208, 5209, 5723, 6456, 6457, 7179, 8555, 23371	0.477154	depleted	0.299642	depleted	0.599284	1	depleted
10748	MeSH	Phosphopeptides	0.920633	-0.132495	0.875907	44	25	149204	5770, 5578, 6197, 1956, 2534, 3667, 4233, 1457, 5295, 2932, 1441, 2885, 983, 1453, 5580, 6714, 7465, 3643, 3702, 4067, 5579, 5594, 5921, 7153, 7535	0.69393	depleted	0.191812	enriched	0.383625	0.822244	Inconsistent
10749	MeSH	Phosphoprotein Phosphatases	0.387764	0.461036	1.58572	109	71	161912	5770, 5793, 1033, 5578, 1848, 5786, 85464, 5923, 6093, 9989, 2280, 2932, 5495, 5530, 8611, 1432, 5507, 5728, 11221, 2768, 4751, 5506, 5525, 5595, 5599, 8493, 10106, 29966, 151742, 151987, 814, 983, 1843, 1845, 1849, 5470, 5494, 5500, 5501, 5504, 5521, 5527, 5529, 5534, 5894, 56940, 79660, 80895, 994, 995, 1846, 4659, 4660, 5496, 5511, 5515, 5518, 5520, 5522, 5523, 5536, 5594, 5787, 5788, 5934, 91…	0.0440421	enriched	0.394317	enriched	0.0880843	0.404932	enriched
10750	MeSH	Phosphoproteins	0.905349	0.0656873	1.06789	257	141	139700	4739, 1499, 394, 10252, 5578, 8224, 10413, 2534, 3667, 50807, 57521, 1000, 1457, 5295, 8502, 3480, 8935, 10254, 10428, 1501, 5747, 5933, 9139, 9846, 56955, 2185, 2889, 3936, 7204, 23523, 27333, 999, 1500, 3660, 5829, 8027, 8379, 23022, 55816, 64710, 868, 1495, 1978, 2533, 2549, 2885, 3172, 4093, 4172, 5336, 5782, 5885, 5932, 6430, 6453, 6461, 6654, 6772, 9019, 9033, 10818, 27040, 55740, 91768, 20…	0.65239	enriched	0.798492	enriched	1	1	enriched
10766	MeSH	Phosphorylation	0.848476	-0.0683058	0.933975	465	251	150133	27347, 4739, 5581, 1499, 5586, 5587, 1600, 5770, 817, 1021, 1033, 4638, 5578, 6197, 10413, 1956, 5583, 5618, 2534, 3667, 4233, 5337, 57521, 9874, 9882, 1457, 1848, 2887, 3708, 5292, 5295, 6446, 8556, 22848, 3084, 3480, 4792, 5786, 6788, 8935, 9475, 79109, 2066, 2308, 2309, 3716, 4331, 5291, 5747, 6093, 9846, 2185, 2241, 2888, 2889, 2932, 4087, 4088, 5608, 6733, 10018, 10217, 23607, 57144, 595, 14…	0.525717	depleted	0.62749	enriched	1	1	Inconsistent
10768	MeSH	Phosphoserine	0.791679	0.288049	1.33382	41	24	132438	5581, 5587, 5578, 3667, 1457, 2932, 5595, 6772, 7529, 9261, 983, 5580, 5894, 7534, 11200, 208, 472, 818, 995, 1111, 5170, 5579, 5594, 6195	0.418056	enriched	0.086611	enriched	0.173222	0.561012	enriched
10769	MeSH	Phosphothreonine	0.792489	0.449258	1.56715	17	10	279467	5578, 1457, 6093, 2932, 595, 4137, 7430, 995, 5170, 5594	0.427449	enriched	0.230768	enriched	0.461536	0.893207	enriched
10770	MeSH	Phosphotransferases	0.937355	-0.148065	0.862375	27	10	64226.4	5295, 2538, 1633, 3707, 4598, 5208, 5634, 5921, 22928, 51251	0.744218	depleted	0.15671	depleted	0.313421	0.750987	depleted
10786	MeSH	Photoreceptor Cells	0.451857	-0.962498	0.381938	21	6	76950.7	24, 6512, 1261, 2780, 6010, 728458	0.0681424	depleted	0.220923	depleted	0.136285	0.498712	depleted
10802	MeSH	Phylogeny	0.0785017	-0.962833	0.38181	89	16	47006.5	55614, 266977, 6867, 9108, 55567, 3107, 27092, 3105, 27091, 222487, 10941, 56104, 56123, 124274, 125111, 245940	0.00191999	depleted	0.133409	depleted	0.00383998	0.0682956	depleted
10857	MeSH	Pigment Epithelium of Eye	0.263998	-1.33087	0.264249	19	5	109909	7078, 2202, 9227, 5995, 144453	0.0215167	depleted	0.146981	depleted	0.0430333	0.278509	depleted
10879	MeSH	Piperazines	0.731024	-0.466044	0.62748	20	11	139150	9429, 146, 8654, 2309, 6580, 10018, 5243, 25, 613, 7153, 81608	0.328107	depleted	0.688121	enriched	0.656214	1	Inconsistent
10880	MeSH	Piperidines	0.843323	-0.365468	0.693872	15	8	160237	1906, 6869, 1558, 1268, 2904, 1573, 6865, 23620	0.514472	depleted	0.71107	depleted	1	1	depleted
109	MeSH	Acetylcholine	0.559153	-0.785621	0.455836	20	7	202490	590, 8973, 775, 1139, 1143, 1103, 66004	0.144086	depleted	0.0406474	depleted	0.0812948	0.38909	depleted
10902	MeSH	Pituitary Gland	0.748716	-0.34985	0.704794	36	15	86404.4	1363, 6447, 25797, 3623, 7252, 551, 553, 1081, 1114, 1813, 2691, 5307, 5443, 5449, 9095	0.354402	depleted	0.091242	depleted	0.182484	0.576076	depleted
10920	MeSH	Placenta	0.881525	-0.146056	0.864109	64	30	99096.1	953, 307, 3294, 1588, 3142, 6581, 8521, 308, 7342, 231, 1282, 1284, 3481, 4012, 5069, 5228, 6515, 412, 1583, 1748, 2321, 3248, 3283, 3291, 3292, 3641, 3952, 5272, 7373, 50509	0.610531	depleted	0.268601	depleted	0.537202	0.958366	depleted
10957	MeSH	Plasmids	0.992843	-0.010843	0.989216	44	25	138607	1499, 2099, 8202, 4780, 6670, 2932, 4088, 4773, 8554, 8826, 1051, 3065, 3091, 3725, 4800, 6714, 8648, 8850, 1387, 1869, 4904, 5594, 6667, 7341, 9611	0.974479	depleted	0.516864	enriched	1	1	Inconsistent
10958	MeSH	Plasminogen	0.576896	0.766306	2.1518	18	12	87571.7	302, 5621, 5340, 2243, 4241, 2023, 3273, 5327, 5342, 6281, 1361, 4018	0.154183	enriched	0.0743136	enriched	0.148627	0.519093	enriched
10959	MeSH	Tissue Plasminogen Activator	0.643493	0.688572	1.99087	17	11	74252.8	302, 5340, 2243, 1636, 5274, 5327, 6281, 7274, 1361, 4035, 4314	0.204762	enriched	0.189274	enriched	0.378548	0.817253	enriched
10974	MeSH	Platelet Aggregation	0.987903	0.026232	1.02658	32	16	121823	2335, 10461, 953, 3673, 7057, 2243, 3690, 7450, 2149, 2266, 2621, 50848, 3674, 4067, 5028, 5742	0.948146	enriched	0.0468406	enriched	0.0936812	0.416328	enriched
10975	MeSH	Platelet Aggregation Inhibitors	0.792489	0.453619	1.574	15	9	85215.5	3673, 1576, 3690, 1577, 1555, 3827, 3674, 5028, 5742	0.427193	enriched	0.134307	enriched	0.268614	0.696852	enriched
10980	MeSH	Platelet Membrane Glycoproteins	0.713606	0.437493	1.54882	30	17	110439	948, 3673, 7057, 3685, 135228, 928, 3690, 3688, 7450, 1278, 2266, 2207, 3674, 3675, 3678, 5724, 55361	0.302019	enriched	0.242454	enriched	0.484909	0.91274	enriched
10982	MeSH	Platelet-Derived Growth Factor	0.950727	-0.138652	0.870531	19	13	223155	8440, 1956, 7422, 5295, 56034, 688, 2885, 6461, 2247, 5058, 5154, 6714, 4690	0.789877	depleted	0.518629	enriched	1	1	Inconsistent
10p13	Cytoband	10p13	0.653744	-0.357301	0.699562	27	14	165120	9712, 83641, 80013, 55691, 221061, 7431, 9397, 222389, 8516, 10133, 55301, 55388, 57118, 79723	0.418904	depleted	0.103813	depleted	0.207626	0.615611	depleted
10q11.21	Cytoband	10q11.21	0.183145	1.30407	3.68427	16	12	92784.8	220972, 83937, 56624, 643236, 93550, 55454, 9790, 53828, 119016, 119385, 221002, 414189	0.0486015	enriched	0.0412441	enriched	0.0824881	0.392623	enriched
10q11.22	Cytoband	10q11.22	0.813895	0.268218	1.30763	16	10	116169	26095, 5599, 118738, 2662, 653145, 58504, 119016, 119385, 143162, 414189	0.634785	enriched	0.504247	depleted	1	1	Inconsistent
10q21.3	Cytoband	10q21.3	0.947705	-0.0656652	0.936444	15	9	166744	221035, 219736, 80201, 84665, 23555, 26091, 55749, 79009, 347731	0.904767	depleted	0.608508	depleted	1	1	depleted
10q22.1	Cytoband	10q22.1	0.29155	0.750701	2.11848	23	14	78326.4	10367, 9469, 55315, 5552, 54788, 55222, 56521, 90550, 4838, 25961, 27143, 64115, 84883, 219699	0.111133	enriched	0.622576	enriched	0.222265	0.63587	enriched
10q22.2	Cytoband	10q22.2	0.640259	0.413591	1.51224	22	11	125902	159195, 29119, 23522, 142891, 317662, 23053, 118491, 118881, 119016, 119385, 414189	0.391615	enriched	0.618303	depleted	0.78323	1	Inconsistent
10q24	Cytoband	10q24	0.662447	0.330301	1.39139	28	15	79670.8	953, 26509, 1244, 1559, 27250, 84458, 9033, 3437, 55662, 1562, 3195, 5146, 7479, 9211, 55361	0.437344	enriched	0.197838	enriched	0.395676	0.831012	enriched
10q24.32	Cytoband	10q24.32	0.903935	0.151885	1.16403	16	7	72876.4	54805, 8945, 51684, 9221, 57412, 79847, 118980	0.792771	enriched	0.969339	depleted	1	1	Inconsistent
10q25.3	Cytoband	10q25.3	0.370098	-0.71179	0.490765	18	8	170196	6934, 7511, 142940, 5408, 55088, 57698, 79949, 374354	0.175611	depleted	0.121891	depleted	0.243783	0.662666	depleted
10q26	Cytoband	10q26	0.412743	-0.736749	0.478668	17	9	293405	55717, 4255, 2674, 51363, 2263, 10579, 4942, 5791, 10539	0.204368	depleted	0.144095	depleted	0.28819	0.721392	depleted
10q26.13	Cytoband	10q26.13	0.944055	0.0768073	1.07983	19	11	113870	118663, 11101, 36, 1488, 2834, 9679, 23172, 59338, 64077, 80007, 119587	0.88087	enriched	0.940758	depleted	1	1	Inconsistent
10q26.3	Cytoband	10q26.3	0.889035	-0.146268	0.863926	23	10	101847	664, 3632, 282974, 5654, 8038, 55844, 118471, 256536, 282973, 503542	0.764026	depleted	0.0341037	depleted	0.0682074	0.356955	depleted
11065	MeSH	Poly(ADP-ribose) Polymerases	0.792489	0.325073	1.38413	30	18	97083.1	8658, 142, 7520, 8505, 25976, 419, 596, 841, 4012, 54625, 80351, 165631, 598, 842, 4691, 5591, 7013, 85456	0.423733	enriched	0.690975	depleted	0.847465	1	Inconsistent
11085	MeSH	Polycystic Ovary Syndrome	0.833685	0.325942	1.38533	25	13	127695	3667, 5468, 10468, 1588, 9370, 1586, 2492, 3625, 1583, 3643, 3952, 5950, 8660	0.493442	enriched	0.402104	enriched	0.804209	1	enriched
11088	MeSH	DNA Ligases	0.858438	0.286548	1.33182	22	12	104335	5558, 79840, 5981, 142, 7520, 3981, 7518, 5423, 5591, 7516, 54840, 57804	0.565892	enriched	0.497579	enriched	0.995157	1	enriched
11110	MeSH	Polymorphism, Genetic	0.0637673	0.530794	1.70028	201	116	105477	3176, 2099, 185, 3554, 4153, 2072, 3990, 7364, 847, 2169, 3351, 3673, 4128, 4548, 5167, 5621, 1576, 5468, 338, 1558, 54578, 1559, 1588, 2153, 2938, 3690, 5465, 5981, 6716, 7507, 150, 210, 337, 1071, 1493, 1577, 3107, 3552, 3553, 3557, 3566, 4129, 4988, 5243, 5445, 6401, 6530, 7421, 2, 118, 152, 154, 183, 231, 345, 624, 929, 1378, 1543, 1548, 1555, 1571, 1581, 1585, 1586, 1636, 2073, 2162, 2206, 2…	0.00112036	enriched	1.00381e-05	enriched	2.00762e-05	0.00148966	enriched
11125	MeSH	Adenomatous Polyposis Coli	0.90812	0.248635	1.28227	17	10	143795	1499, 10982, 8313, 324, 4089, 22924, 4163, 4595, 6728, 8312	0.664359	enriched	0.634535	enriched	1	1	enriched
11134	MeSH	Polysaccharides	0.773635	0.32537	1.38454	39	20	141885	4249, 4121, 10678, 9955, 4124, 9953, 10690, 2650, 3698, 11320, 57733, 2595, 3697, 920, 2527, 3916, 3920, 4245, 5004, 145173	0.397801	enriched	0.577093	enriched	0.795602	1	enriched
11188	MeSH	Potassium	0.128571	-0.98941	0.371796	39	16	166455	476, 51305, 3766, 3784, 25769, 118, 1585, 3745, 6329, 3753, 3756, 10008, 10060, 23704, 56659, 65125	0.00480421	depleted	0.00382609	depleted	0.00765217	0.105558	depleted
1120	MeSH	Arginine	0.471536	0.584424	1.79396	49	29	87694.7	1373, 3667, 23576, 2153, 2160, 5009, 6401, 6430, 154, 383, 4625, 6329, 6634, 6732, 9360, 153, 384, 445, 462, 779, 1195, 2091, 2157, 5444, 5624, 6426, 6431, 6541, 10498	0.0797601	enriched	0.317183	enriched	0.15952	0.539585	enriched
11225	MeSH	Pre-Eclampsia	0.85521	0.287188	1.33267	21	11	84312.1	185, 1906, 2153, 219736, 183, 1636, 3623, 5228, 2052, 2321, 3952	0.548742	enriched	0.205443	enriched	0.410887	0.845469	enriched
11233	MeSH	Precipitin Tests	0.958961	-0.0448163	0.956173	149	79	161371	5890, 56288, 1499, 5587, 5578, 1956, 2176, 2534, 3655, 3667, 1739, 1000, 1457, 1837, 4301, 5295, 4792, 1501, 5747, 2185, 2274, 2932, 4087, 4088, 8573, 928, 999, 1500, 5829, 7525, 1495, 2549, 2885, 3688, 6461, 7529, 8487, 27040, 25, 983, 1051, 1213, 3065, 3066, 4089, 5580, 5610, 5663, 5894, 5925, 6628, 6714, 6885, 7046, 7189, 7534, 8850, 857, 998, 1111, 1387, 1869, 2890, 3320, 3643, 3728, 4067, 46…	0.811536	depleted	0.158711	enriched	0.317422	0.755115	Inconsistent
11237	MeSH	Predictive Value of Tests	0.545984	0.744812	2.10605	19	11	63916.4	1956, 1471, 9370, 1401, 2064, 3569, 3880, 3934, 6285, 7535, 54474	0.135966	enriched	0.118924	enriched	0.237849	0.655608	enriched
11247	MeSH	Pregnancy	0.987903	0.0171763	1.01732	82	40	91628.3	185, 7422, 3479, 1588, 2153, 5244, 9370, 219736, 308, 5858, 183, 1543, 2162, 3481, 3484, 3623, 3624, 4012, 4522, 4552, 5069, 5228, 6019, 6515, 10464, 1081, 1394, 2052, 2321, 3248, 3283, 3291, 3641, 3952, 3976, 5047, 6007, 6013, 8038, 50509	0.945139	enriched	0.62397	depleted	1	1	Inconsistent
11257	MeSH	Pregnancy Proteins	0.801546	-0.26771	0.76513	41	19	111228	8829, 7422, 307, 123, 3482, 8521, 308, 5858, 2, 3484, 3652, 5069, 5228, 10464, 2321, 3641, 3791, 4074, 5047	0.446738	depleted	0.89937	enriched	0.893475	1	Inconsistent
11296	MeSH	Prenatal Diagnosis	0.954715	-0.144234	0.865686	15	9	151714	5053, 2332, 5009, 1080, 1278, 2157, 6007, 7050, 8038	0.801886	depleted	0.316008	depleted	0.632016	1	depleted
11336	MeSH	Probability	0.679227	0.683635	1.98107	15	8	53657.1	338, 1071, 3557, 7421, 153, 675, 64127, 84722	0.241326	enriched	0.33525	enriched	0.482652	0.910995	enriched
11374	MeSH	Progesterone	0.128571	1.47277	4.3613	25	18	122147	2099, 1646, 3294, 8644, 4306, 1586, 1645, 3623, 3625, 10464, 54852, 658, 1583, 1589, 2069, 3248, 3952, 5047	0.00500503	enriched	0.0121141	enriched	0.0100101	0.124675	enriched
11379	MeSH	Prognosis	0.749511	-0.241187	0.785695	74	32	107162	1956, 7422, 2272, 6382, 6513, 673, 595, 960, 999, 1236, 5728, 3845, 4313, 5243, 6696, 596, 864, 3091, 6502, 675, 952, 1116, 1401, 2064, 2322, 3569, 3880, 7077, 7153, 7490, 7535, 11186	0.358619	depleted	0.853175	depleted	0.717238	1	depleted
11392	MeSH	Proline	0.833431	-0.258839	0.771947	37	16	100904	2534, 5468, 2185, 5832, 3690, 2885, 55740, 25, 4852, 1399, 4690, 5542, 5625, 6456, 6457, 11193	0.492524	depleted	0.468846	depleted	0.937691	1	depleted
11393	MeSH	Procollagen-Proline Dioxygenase	0.692668	0.674372	1.9628	15	9	159991	112399, 2034, 5352, 3091, 54583, 54681, 5033, 8974, 51147	0.269665	enriched	0.0376802	enriched	0.0753604	0.375738	enriched
11401	MeSH	Promoter Regions, Genetic	0.34699	0.340242	1.40529	219	125	140018	861, 7025, 6239, 7003, 196, 2099, 2908, 1316, 4153, 10891, 860, 3990, 6670, 1612, 4128, 9314, 688, 2308, 4255, 51621, 1012, 1997, 3298, 4088, 4899, 5451, 7849, 9971, 999, 1588, 2114, 2963, 3660, 4773, 5915, 6774, 6935, 7020, 440, 1390, 1493, 1523, 1788, 2113, 2118, 2494, 3172, 3516, 7707, 8856, 864, 929, 1044, 1051, 1053, 1054, 1386, 1581, 1876, 1958, 2353, 2672, 2957, 3065, 3066, 3091, 3394, 366…	0.0320321	enriched	0.109631	enriched	0.0640642	0.343291	enriched
1141	MeSH	Aromatase	0.66655	0.70101	2.01579	18	12	155293	2099, 3294, 6783, 1588, 1543, 1586, 412, 1545, 1583, 2100, 3283, 3292	0.221405	enriched	0.170021	enriched	0.340043	0.77818	enriched
11446	MeSH	Prospective Studies	0.197449	0.772546	2.16527	58	34	83103.1	185, 7422, 4153, 3990, 2169, 4548, 3479, 1559, 2153, 9370, 337, 1071, 1577, 3552, 3553, 3557, 118, 154, 183, 345, 929, 1636, 2162, 6532, 153, 1401, 1565, 3077, 3569, 3606, 3952, 4314, 5444, 54658	0.0114898	enriched	0.000283322	enriched	0.000566644	0.0188873	enriched
11451	MeSH	Prostaglandin-Endoperoxide Synthases	0.947387	-0.15367	0.857555	17	10	133093	7422, 5468, 5734, 3553, 2149, 5321, 5732, 3248, 5322, 5742	0.775273	depleted	1	depleted	1	1	depleted
11467	MeSH	Prostate	0.776398	0.354726	1.42579	29	16	115596	4477, 5074, 8644, 6716, 7113, 23784, 148, 6715, 7047, 23600, 2346, 4824, 6407, 8000, 50636, 79054	0.405374	enriched	0.284133	enriched	0.568267	0.984244	enriched
11471	MeSH	Prostatic Neoplasms	0.600922	0.358206	1.43076	78	48	153486	1499, 1316, 7422, 4477, 5292, 3486, 5074, 1576, 8743, 3479, 261729, 654, 999, 1588, 5728, 6716, 6768, 7113, 1950, 5744, 7421, 1543, 1586, 2078, 3091, 4481, 5660, 6648, 6715, 11200, 23600, 85414, 153090, 675, 1191, 1545, 2065, 2100, 2115, 2346, 4311, 4824, 8000, 9185, 9604, 50636, 60528, 79054	0.173771	enriched	0.126851	enriched	0.253702	0.675609	enriched
11480	MeSH	Protease Inhibitors	0.354183	0.748882	2.11463	41	25	86136	5270, 1803, 1471, 5550, 57486, 12, 1514, 5265, 351, 1215, 3698, 4313, 2, 5069, 5663, 128488, 259, 1472, 1511, 4314, 4323, 4326, 6590, 7077, 124857	0.0335214	enriched	0.00537999	enriched	0.01076	0.129026	enriched
11484	MeSH	Protein-Arginine N-Methyltransferase	0.945009	0.154344	1.16689	22	11	117240	8202, 10499, 3275, 56341, 8106, 8648, 80204, 694, 7068, 10196, 10498	0.771613	enriched	0.893369	depleted	1	1	Inconsistent
11485	MeSH	Protein Binding	0.915616	-0.0430823	0.957833	487	247	123643	56288, 7003, 8411, 1499, 7150, 2099, 2908, 8440, 8202, 8853, 10413, 11214, 2335, 10010, 2534, 7088, 7128, 9759, 50807, 1739, 1457, 4301, 5295, 6670, 10048, 10499, 10982, 302, 9788, 213, 805, 2036, 3799, 5933, 7057, 51429, 55742, 274, 320, 2185, 2280, 2932, 3685, 4087, 4088, 4734, 5340, 5451, 5906, 6477, 7014, 8573, 10096, 54386, 128866, 87, 350, 580, 1500, 3690, 4131, 4134, 4149, 4811, 5829, 6622…	0.683053	depleted	0.805498	depleted	1	1	depleted
11487	MeSH	Protein Conformation	0.473131	0.588797	1.80182	47	29	122861	7150, 7247, 5621, 213, 2280, 4069, 5340, 2243, 3690, 5265, 6622, 7276, 351, 578, 716, 2160, 2741, 7450, 2266, 3684, 6256, 462, 920, 1081, 2246, 3292, 3674, 4860, 6010	0.0817694	enriched	0.0013191	enriched	0.0026382	0.0539729	enriched
11489	MeSH	Protein Denaturation	0.981785	0.0476238	1.04878	20	10	92265.7	98, 5621, 4069, 5265, 1421, 1410, 2246, 4287, 6647, 10956	0.923851	enriched	0.203439	enriched	0.406878	0.842126	enriched
11493	MeSH	Protein Kinase C	0.518229	-0.424676	0.653981	73	36	168965	56288, 5581, 1124, 5586, 5587, 5578, 5583, 5337, 1457, 5291, 2185, 84612, 1123, 1608, 3693, 5567, 5595, 5599, 7529, 9590, 84433, 5580, 5894, 6385, 6714, 7534, 25780, 84552, 818, 5170, 5341, 5579, 5588, 5594, 6814, 10971	0.105214	depleted	0.363682	enriched	0.210428	0.618983	Inconsistent
11494	MeSH	Protein Kinases	0.749511	0.158816	1.17212	178	101	151688	5578, 6197, 3667, 5337, 57521, 3556, 1457, 9891, 79109, 5071, 6093, 1793, 2280, 2889, 2932, 5608, 8476, 8844, 825, 1432, 3985, 5728, 8767, 8864, 51776, 253260, 1452, 1978, 4085, 4751, 5562, 5565, 5573, 5595, 5599, 6416, 9261, 10746, 23049, 26524, 29904, 51422, 140803, 151648, 814, 983, 1062, 1386, 1453, 1859, 1977, 3656, 4216, 5604, 5610, 5894, 6885, 7189, 7272, 7465, 7534, 10769, 11035, 11200, 5…	0.358937	enriched	0.948009	depleted	0.717874	1	Inconsistent
11495	MeSH	Histone-Lysine N-Methyltransferase	0.749511	-0.30644	0.736062	45	20	114531	64754, 6419, 7799, 8726, 56950, 2145, 3065, 8284, 29072, 30827, 7468, 8290, 8968, 9070, 11091, 54904, 79723, 80854, 121504, 140690	0.360307	depleted	0.0658149	depleted	0.13163	0.490067	depleted
11496	MeSH	Protein Methyltransferases	0.471162	-0.663475	0.515058	40	13	87924.3	64754, 9425, 1207, 8726, 3065, 1789, 8290, 8968, 9070, 55729, 79084, 79723, 80854	0.0761125	depleted	0.153643	depleted	0.152225	0.526634	depleted
11498	MeSH	Protein Precursors	0.783687	-0.18381	0.832094	111	45	113015	5122, 9804, 1906, 4121, 5046, 5621, 7039, 5126, 65217, 1363, 1832, 6272, 8852, 351, 1889, 5125, 6780, 7051, 7450, 2595, 2695, 3623, 3697, 3699, 4852, 5069, 5367, 5660, 5757, 9397, 551, 920, 2641, 3921, 4000, 4804, 5266, 5368, 5443, 5542, 6407, 7200, 27344, 56123, 57134	0.410776	depleted	1	enriched	0.821551	1	Inconsistent
11499	MeSH	Protein Processing, Post-Translational	0.878524	-0.168159	0.845219	49	23	121214	5122, 1457, 5046, 5126, 8460, 4124, 4734, 1363, 351, 5125, 8945, 25, 4194, 6502, 9397, 262, 920, 4067, 4323, 6613, 7314, 7341, 8451	0.606377	depleted	0.696592	depleted	1	1	depleted
11503	MeSH	Transglutaminases	0.3313	1.07795	2.93864	20	13	63997.4	2335, 7053, 2243, 7051, 7052, 2162, 2165, 5920, 7047, 51806, 5266, 9333, 343641	0.0299124	enriched	0.00142902	enriched	0.00285804	0.0565276	enriched
11505	MeSH	Protein-Tyrosine Kinases	0.837559	-0.116684	0.889867	165	91	141888	4739, 23092, 5770, 27436, 940, 2444, 1956, 5618, 11122, 2534, 3667, 4233, 5295, 2120, 5786, 3716, 5747, 9846, 2185, 2241, 3685, 5608, 55824, 1432, 2263, 2690, 3690, 5829, 6259, 6774, 6777, 7525, 27, 868, 1950, 2533, 2549, 2885, 3566, 3688, 5336, 5595, 5599, 5782, 6416, 6461, 6654, 6772, 9261, 9821, 27040, 25, 238, 613, 919, 983, 1859, 3717, 4216, 5604, 5894, 6098, 6714, 7465, 29760, 780, 998, 119…	0.505564	depleted	0.316557	enriched	0.633113	1	Inconsistent
11506	MeSH	Proteins	0.833431	0.0610851	1.06299	690	353	117868	4739, 56288, 79068, 2131, 10580, 652, 8470, 23118, 51232, 23705, 9863, 10010, 51313, 2059, 2176, 2534, 3667, 7128, 10920, 57521, 84457, 150684, 1690, 1739, 3556, 8738, 83989, 130120, 135112, 2887, 4477, 5295, 5924, 6414, 9712, 81671, 4289, 4867, 5687, 7078, 9491, 9655, 10254, 10428, 83641, 114899, 135138, 1647, 5682, 5713, 5747, 5933, 182, 655, 1793, 2185, 2646, 2888, 2889, 6296, 6477, 8195, 1009…	0.492511	enriched	0.274601	enriched	0.549201	0.969382	enriched
11508	MeSH	Proteochondroitin Sulfates	0.0423549	-1.72452	0.178258	27	6	135214	1404, 1462, 1634, 1805, 5803, 3339	0.000516775	depleted	0.000145175	depleted	0.00029035	0.0117855	depleted
11509	MeSH	Proteoglycans	0.703602	-0.298845	0.741675	64	34	180353	7048, 6383, 6382, 7049, 7042, 8573, 960, 1404, 2719, 1288, 1462, 1634, 3688, 4313, 6695, 10855, 1278, 1836, 2247, 3623, 3909, 5552, 6385, 7046, 9806, 2239, 2817, 3082, 3339, 3617, 4314, 4323, 50939, 117159	0.284042	depleted	0.524849	depleted	0.568084	0.984164	depleted
11510	MeSH	Proteolipids	0.765699	0.439117	1.55134	19	10	67286.6	7163, 7164, 7851, 4250, 6441, 515, 10647, 51090, 114569, 729238	0.385414	enriched	0.775734	enriched	0.770828	1	enriched
11516	MeSH	Prothrombin	0.66655	0.667708	1.94976	17	10	205641	3673, 7035, 2152, 2153, 3690, 5627, 2162, 2244, 5624, 10544	0.222768	enriched	0.159892	enriched	0.319784	0.757641	enriched
11518	MeSH	Proto-Oncogene Proteins	0.526789	-0.217027	0.804908	269	136	131618	861, 1499, 604, 1021, 11214, 1316, 1956, 5618, 10451, 10461, 2534, 3667, 4233, 5292, 5295, 2120, 3480, 4792, 4853, 90427, 2308, 2309, 3716, 8313, 9139, 9846, 673, 1793, 2185, 2241, 2674, 2889, 2932, 4088, 5906, 10018, 595, 2114, 5728, 6774, 6777, 7525, 22943, 27, 578, 868, 2004, 2113, 2118, 2549, 2885, 3845, 4211, 5316, 5595, 6461, 6654, 6772, 7410, 7529, 23063, 25, 596, 597, 599, 613, 664, 3662,…	0.118582	depleted	0.544909	depleted	0.237164	0.654856	depleted
11519	MeSH	Proto-Oncogenes	0.420272	-0.659734	0.516989	40	20	187341	861, 604, 4233, 4301, 22936, 4300, 2114, 2122, 4299, 2113, 8028, 10801, 613, 3899, 4298, 4142, 6457, 6886, 7175, 23404	0.05205	depleted	0.683449	depleted	0.1041	0.438674	depleted
11522	MeSH	Protons	0.938284	0.183304	1.20118	16	8	92819.9	23315, 41, 6564, 6565, 8992, 760, 7351, 84329	0.753741	enriched	0.819083	depleted	1	1	Inconsistent
11544	MeSH	Pseudogenes	0.454104	0.577648	1.78184	50	28	91370.5	10129, 6718, 51650, 155435, 1551, 64816, 440585, 368, 23252, 23386, 340156, 1327, 1622, 2629, 2953, 8073, 54205, 282974, 390792, 262, 280, 1347, 1589, 1595, 196385, 391365, 653361, 729920	0.069956	enriched	0.00545245	enriched	0.0109049	0.129894	enriched
11554	MeSH	Pseudopodia	0.986283	0.0299165	1.03037	33	21	183786	58480, 81624, 221178, 51072, 10096, 5829, 8976, 65059, 3688, 55740, 4651, 5058, 23433, 51466, 58, 824, 998, 7074, 8936, 10458, 10810	0.939592	enriched	0.89787	depleted	1	1	Inconsistent
11565	MeSH	Psoriasis	0.49569	-0.660978	0.516346	38	11	68656.4	3660, 53833, 84561, 3107, 3600, 5920, 149233, 3593, 3605, 5266, 54535	0.0946466	depleted	0.104098	depleted	0.189293	0.588516	depleted
11569	MeSH	Psychiatric Status Rating Scales	0.451857	-0.915163	0.400452	21	9	236169	6616, 3351, 4128, 84062, 1268, 6530, 6532, 1565, 1813	0.0681269	depleted	0.333641	depleted	0.136254	0.498677	depleted
1161	MeSH	Arteriosclerosis	0.227996	1.0375	2.82216	31	20	93011.3	3990, 5468, 338, 5465, 1071, 1593, 5445, 6401, 1636, 4481, 7412, 8399, 10516, 335, 1401, 4018, 5360, 5444, 5446, 10062	0.0156893	enriched	0.044834	enriched	0.0313786	0.236369	enriched
11689	MeSH	Purkinje Cells	0.937355	0.171042	1.18654	21	15	405545	6310, 7447, 3241, 54715, 1039, 57120, 6334, 23287, 767, 6314, 23114, 2571, 2891, 2895, 6311	0.74771	enriched	0.58276	enriched	1	1	enriched
1172	MeSH	Arthritis, Rheumatoid	0.480975	0.551642	1.7361	48	26	72021.8	4153, 4982, 5981, 471, 1493, 3552, 3553, 3557, 5320, 1280, 2212, 6288, 6583, 6775, 1116, 2214, 2215, 2821, 3605, 3606, 3663, 4261, 4282, 4314, 7916, 8600	0.0870872	enriched	0.220061	enriched	0.174174	0.562374	enriched
11725	MeSH	Pyridines	0.988784	0.0238289	1.02412	27	16	238218	185, 9475, 6093, 5608, 1432, 5595, 5599, 9261, 1843, 5580, 7412, 4659, 5594, 5603, 8569, 9252	0.955862	enriched	0.802478	enriched	1	1	enriched
11743	MeSH	Pyrimidines	0.999457	0.000924029	1.00092	22	13	140078	4254, 9429, 5747, 6580, 5465, 5243, 25, 613, 6714, 10021, 1565, 4067, 81608	0.998517	enriched	0.749652	enriched	1	1	enriched
11755	MeSH	Pyrophosphatases	0.795547	0.379294	1.46125	21	12	77629.7	5122, 5167, 11163, 11165, 5169, 53343, 131870, 5168, 7172, 9583, 5464, 7226	0.436716	enriched	0.0684971	enriched	0.136994	0.500129	enriched
11795	MeSH	Questionnaires	0.947387	-0.128652	0.87928	25	11	78575.5	4128, 672, 7421, 1543, 6532, 6648, 126, 217, 675, 1813, 3077	0.775703	depleted	0.626977	depleted	1	1	depleted
11817	MeSH	Rabbits	0.833431	0.213576	1.2381	54	28	101592	4638, 1528, 7168, 4703, 87, 5836, 2885, 3475, 775, 1580, 1605, 1915, 2992, 4036, 5284, 5504, 58, 59, 845, 1975, 2638, 3270, 3320, 6262, 10345, 11181, 53340, 728358	0.490525	enriched	0.781418	enriched	0.981049	1	enriched
11836	MeSH	Radiation Tolerance	0.907085	0.227891	1.25595	20	10	72184.9	7520, 3981, 5888, 11200, 51435, 472, 675, 5591, 54840, 63943	0.659175	enriched	0.437959	depleted	0.875919	1	Inconsistent
11839	MeSH	Radiation, Ionizing	0.982545	0.038721	1.03948	25	14	92021.6	672, 7520, 8493, 51720, 25, 5888, 7518, 11200, 467, 472, 1111, 5591, 9656, 10111	0.929556	enriched	0.512275	depleted	1	1	Inconsistent
11863	MeSH	Radioimmunoassay	0.682474	-0.617771	0.539145	20	6	68606.3	1906, 3479, 3481, 1081, 3952, 5697	0.251756	depleted	0.29898	depleted	0.503511	0.926571	depleted
11869	MeSH	Radioligand Assay	0.848476	-0.32653	0.721423	20	11	182972	140, 7850, 148, 150, 552, 135, 154, 10203, 1813, 3360, 3363	0.526032	depleted	0.317752	depleted	0.635503	1	depleted
1189	MeSH	Aryl Hydrocarbon Hydroxylases	0.13985	1.079	2.94174	36	25	69695.1	196, 1576, 1551, 1558, 1559, 1588, 64816, 1577, 5243, 8856, 1543, 1548, 1555, 1571, 1580, 1586, 6817, 1545, 1549, 1562, 1565, 1573, 2052, 11283, 66002	0.00573325	enriched	0.00145716	enriched	0.00291432	0.0573971	enriched
11905	MeSH	Genes, ras	0.518229	0.871623	2.39079	24	18	218648	1956, 4255, 673, 8082, 3845, 5898, 5912, 9770, 324, 1630, 5894, 7812, 391, 2322, 5594, 5921, 11186, 57110	0.104777	enriched	0.991858	enriched	0.209554	0.617701	enriched
11944	MeSH	Receptors, Androgen	0.966913	0.0716921	1.07432	28	17	178285	2099, 2908, 8202, 10499, 2274, 1588, 6716, 8554, 7421, 1586, 6047, 6715, 8648, 2100, 9063, 9604, 9611	0.873254	enriched	0.518201	enriched	1	1	enriched
11947	MeSH	Receptors, Antigen, B-Cell	0.965918	-0.0766126	0.926249	41	22	112181	4739, 2534, 9846, 2885, 5336, 7410, 84433, 933, 7441, 29760, 971, 1399, 2213, 3059, 3702, 4067, 5079, 5788, 7006, 7535, 9564, 151888	0.828264	depleted	0.698203	depleted	1	1	depleted
11948	MeSH	Receptors, Antigen, T-Cell	0.851343	-0.175096	0.839376	61	31	109148	940, 2534, 5295, 868, 1493, 2533, 2885, 6654, 27040, 84433, 919, 926, 4267, 8915, 356, 914, 915, 920, 925, 1399, 3122, 3558, 3559, 3702, 4690, 5588, 5788, 5897, 7535, 8631, 84174	0.531002	depleted	0.108473	depleted	0.216945	0.629779	depleted
11951	MeSH	Receptors, Complement	0.526789	0.819173	2.26862	19	11	59209.2	722, 727, 721, 1604, 1378, 3827, 629, 725, 2161, 4179, 22918	0.116707	enriched	0.272034	enriched	0.233413	0.651058	enriched
11955	MeSH	Receptors, Drug	0.745735	-0.533681	0.586442	16	7	141421	5581, 1124, 1268, 6559, 51393, 6833, 10060	0.344673	depleted	0.575172	enriched	0.689346	1	Inconsistent
11956	MeSH	Receptors, Cell Surface	0.762881	-0.140361	0.869044	206	97	144539	84168, 5797, 92, 8829, 9804, 5270, 8828, 5362, 6095, 5314, 4853, 5786, 90865, 182, 5789, 57142, 79602, 659, 4065, 4544, 6259, 6469, 8029, 9370, 3516, 3895, 5727, 7096, 8322, 9033, 9332, 9826, 10371, 929, 1630, 1901, 2149, 2348, 2352, 2720, 3684, 3953, 4036, 4920, 5792, 5803, 6608, 7189, 7783, 9423, 10159, 11236, 23643, 50848, 51284, 83416, 409, 658, 2324, 2735, 2825, 2828, 2829, 2834, 2865, 3714,…	0.378889	depleted	0.385756	depleted	0.757778	1	depleted
11958	MeSH	Receptor, Epidermal Growth Factor	0.682474	0.342184	1.40802	63	44	203461	5770, 1956, 388, 2059, 4233, 2887, 5295, 3084, 3480, 7039, 10254, 2066, 26018, 51652, 685, 5728, 6774, 8027, 54206, 868, 1634, 1950, 2549, 2885, 3845, 6654, 7410, 2060, 6714, 6868, 9542, 10617, 857, 2064, 2065, 2069, 2886, 3643, 4690, 5594, 5921, 6456, 6642, 10253	0.254735	enriched	0.148451	enriched	0.296902	0.73124	enriched
11960	MeSH	Receptors, Estrogen	0.792489	0.259412	1.29617	54	35	202916	8204, 7025, 8805, 196, 2099, 8202, 10891, 10499, 9687, 57504, 672, 595, 1588, 3169, 23054, 133522, 1687, 7421, 7706, 10957, 6256, 7022, 8648, 675, 1387, 1545, 2064, 2100, 2104, 2959, 5469, 5914, 7068, 9611, 10498	0.424007	enriched	0.0486105	enriched	0.097221	0.42427	enriched
11961	MeSH	Receptors, Fc	0.833317	-0.327297	0.72087	24	8	57869.6	2206, 2212, 83416, 2207, 2209, 2213, 2214, 2215	0.488033	depleted	0.158191	depleted	0.316382	0.754023	depleted
11963	MeSH	Receptors, GABA-A	0.0493629	-1.38494	0.250339	30	11	241770	10243, 6323, 66008, 2741, 114327, 1622, 2564, 1813, 2567, 2571, 9568	0.000650463	depleted	0.00867847	depleted	0.00130093	0.0335291	depleted
11964	MeSH	Receptors, Gastrointestinal Hormone	0.707001	-0.60473	0.546222	15	6	112155	57007, 2695, 7433, 2641, 5697, 6344	0.296395	depleted	0.158515	depleted	0.317029	0.754799	depleted
11965	MeSH	Receptors, Glucocorticoid	0.912037	-0.175631	0.838927	32	16	215167	7025, 2099, 2908, 7026, 10499, 5451, 79098, 2909, 3172, 4306, 2289, 8648, 1616, 3291, 3320, 10614	0.672149	depleted	0.346274	enriched	0.692548	1	Inconsistent
11971	MeSH	Receptors, Immunologic	0.420272	-0.400298	0.67012	125	47	126513	6091, 948, 3554, 3556, 6092, 8685, 3685, 8405, 140885, 949, 3107, 6585, 9332, 22914, 55423, 81035, 2, 929, 3570, 3577, 4036, 4481, 5891, 6586, 7189, 432, 433, 914, 2207, 2357, 3559, 3579, 3678, 3821, 3903, 3904, 4035, 4068, 4277, 4615, 9436, 10326, 51311, 51744, 54538, 151888, 340205	0.0518895	depleted	0.111692	depleted	0.103779	0.43797	depleted
11972	MeSH	Receptor, Insulin	0.939496	-0.131846	0.876476	30	18	177609	10580, 5770, 3667, 4154, 2887, 5295, 3480, 5167, 5747, 2888, 3479, 634, 2885, 3481, 5792, 3643, 8660, 10458	0.757466	depleted	0.102339	enriched	0.204679	0.611935	Inconsistent
11973	MeSH	Receptors, LDL	0.555991	0.709662	2.0333	28	21	307595	1600, 3990, 5649, 53353, 338, 27123, 6653, 7855, 22943, 949, 1601, 3156, 7436, 4036, 4040, 4035, 4041, 6721, 22937, 26119, 255738	0.139323	enriched	0.324712	enriched	0.278646	0.708752	enriched
11978	MeSH	Receptors, Nicotinic	0.850228	-0.317739	0.727792	22	7	54990.5	1142, 8973, 1139, 1143, 55584, 66004, 338442	0.529473	depleted	0.29625	depleted	0.592501	1	depleted
11980	MeSH	Receptors, Progesterone	0.864738	0.275443	1.31711	23	16	189698	27324, 2099, 2908, 85315, 672, 2263, 596, 2289, 8648, 54852, 675, 687, 2064, 2100, 3320, 4214	0.5816	enriched	0.324036	enriched	0.648072	1	enriched
11985	MeSH	Receptors, Serotonin	0.748716	-0.467445	0.626601	19	10	271825	3351, 4128, 3354, 6532, 1813, 3352, 3357, 3360, 3363, 9177	0.355486	depleted	0.0520977	depleted	0.104195	0.438758	depleted
11987	MeSH	Receptors, Steroid	0.981785	0.0322189	1.03274	49	30	204807	7025, 114884, 2099, 2908, 8202, 26031, 7026, 10499, 1576, 4929, 114883, 114882, 3172, 4306, 5243, 7421, 8013, 8856, 64919, 114880, 6256, 6496, 8648, 9572, 3164, 4209, 5007, 5914, 7068, 23762	0.923397	enriched	0.114166	enriched	0.228332	0.644388	enriched
11988	MeSH	Receptors, Thyroid Hormone	0.993139	-0.00972277	0.990324	49	28	177556	8204, 2099, 9759, 9969, 10499, 4929, 5468, 1024, 5465, 5915, 9324, 23054, 7421, 8013, 6256, 8648, 9572, 9967, 2100, 3164, 3605, 5469, 5914, 6258, 7068, 9318, 9611, 10001	0.976397	depleted	0.993944	enriched	1	1	Inconsistent
11990	MeSH	Receptors, Transferrin	0.678227	0.741633	2.09936	15	10	119993	48, 30061, 3658, 8766, 4241, 7018, 8723, 3077, 4891, 148738	0.233227	enriched	0.0657009	enriched	0.131402	0.489911	enriched
11991	MeSH	Receptors, Virus	0.864738	-0.188477	0.82822	40	19	85154.9	6513, 1525, 3685, 6509, 9076, 10666, 26762, 202018, 1604, 5818, 6575, 8914, 9213, 920, 1232, 4179, 59272, 84868, 151888	0.584592	depleted	0.789846	depleted	1	1	depleted
11992	MeSH	Endosomes	0.703602	0.23839	1.2692	103	56	99566.5	5867, 8411, 1956, 388, 6616, 27131, 27333, 51652, 128866, 3482, 8027, 8766, 26056, 1201, 4864, 8723, 9372, 57403, 57679, 83930, 200576, 1213, 2060, 7879, 9482, 9525, 9765, 10015, 10617, 23062, 23111, 81609, 84313, 409, 3920, 4074, 4891, 6642, 6643, 6844, 8417, 9101, 9685, 10040, 10043, 10228, 11267, 11311, 23317, 23673, 27183, 55165, 55361, 79643, 80223, 92421	0.286683	enriched	0.243784	enriched	0.487568	0.914949	enriched
11993	MeSH	Recombinant Fusion Proteins	0.747764	-0.164154	0.848612	165	81	124528	8204, 1499, 7150, 2908, 9804, 5578, 2534, 3667, 7088, 1739, 1457, 5295, 6616, 10499, 2308, 5933, 2185, 10096, 11201, 87, 5829, 7020, 23054, 286, 2549, 2885, 3838, 6654, 7529, 8535, 25, 163, 1213, 1453, 1605, 2035, 2060, 3065, 3066, 3725, 5058, 5894, 5925, 6256, 6714, 7430, 7514, 7534, 7994, 8648, 8850, 23062, 23433, 161, 409, 701, 920, 998, 1387, 1399, 1869, 2959, 3643, 3702, 4067, 4690, 5170, 59…	0.351803	depleted	1	enriched	0.703606	1	Inconsistent
11994	MeSH	Recombinant Proteins	0.708122	0.291607	1.33858	68	40	117003	5578, 2335, 1490, 1457, 2932, 5340, 650, 727, 2963, 4137, 4811, 6622, 1634, 2885, 3688, 6810, 7450, 2200, 2247, 2957, 3909, 5327, 6441, 7321, 7534, 10516, 58, 649, 920, 998, 1022, 2959, 3339, 3643, 4057, 4323, 5594, 6000, 6426, 7130	0.297211	enriched	0.618101	enriched	0.594422	1	enriched
11995	MeSH	Recombination, Genetic	0.586476	-0.446446	0.639899	48	23	160283	5890, 79840, 7247, 5236, 25788, 6119, 3981, 5888, 6491, 7486, 7518, 80010, 675, 1589, 4438, 5591, 5897, 7516, 8438, 9156, 10111, 79677, 114625	0.159428	depleted	0.610032	depleted	0.318855	0.756367	depleted
11p11.2	Cytoband	11p11.2	0.534969	-0.416332	0.659461	36	15	120611	55626, 79096, 5795, 8539, 51317, 60529, 221120, 2346, 6688, 9776, 10062, 23279, 55343, 90993, 91252	0.29734	depleted	0.0227153	depleted	0.0454305	0.287788	depleted
11p13	Cytoband	11p13	0.824242	-0.167091	0.846123	36	22	140504	25841, 847, 51074, 54765, 960, 8050, 10114, 5954, 966, 55346, 744, 5897, 7490, 10480, 24147, 25758, 26273, 26610, 79056, 143458, 196294, 493860	0.651535	depleted	0.686695	depleted	1	1	depleted
11p15	Cytoband	11p15	0.738911	-0.272694	0.761325	28	10	63886.2	6764, 23075, 272, 2188, 6207, 10335, 406, 3746, 6157, 10346	0.540433	depleted	0.38319	depleted	0.766379	1	depleted
11p15.1	Cytoband	11p15.1	0.867843	0.159098	1.17245	25	14	110046	89797, 5140, 5682, 144100, 10553, 6288, 113174, 117195, 6833, 8048, 10196, 79733, 117196, 144108	0.724607	enriched	0.469615	enriched	0.93923	1	enriched
11p15.4	Cytoband	11p15.4	0.149144	-0.770967	0.462566	47	12	63203.3	81846, 8495, 7702, 84067, 116969, 7761, 8642, 9866, 23378, 51700, 112464, 143425	0.0350751	depleted	0.0694616	depleted	0.0701502	0.362657	depleted
11p15.5	Cytoband	11p15.5	0.130033	-0.704118	0.494545	77	15	41344.1	6786, 3784, 7748, 3481, 6240, 54472, 161, 4676, 10612, 27315, 29850, 57661, 90019, 338707, 387264	0.0269323	depleted	0.0152437	depleted	0.0304875	0.23242	depleted
11q11	Cytoband	11q11	0.690849	-0.448076	0.638856	16	4	42606.4	1500, 29015, 28992, 219484	0.47335	depleted	0.653708	depleted	0.946699	1	depleted
11q12	Cytoband	11q12	0.656824	-0.522712	0.59291	17	3	27374.1	80829, 9246, 64232	0.427255	depleted	0.365516	depleted	0.731032	1	depleted
11q12.1	Cytoband	11q12.1	0.824242	-0.181545	0.83398	29	11	58862.9	219956, 9404, 10249, 63901, 219970, 6809, 23220, 85456, 219954, 219990, 390201	0.666863	depleted	0.695759	depleted	1	1	depleted
11q12.2	Cytoband	11q12.2	0.824242	-0.216971	0.804953	24	6	32918	747, 79026, 55048, 51524, 79080, 341116	0.661589	depleted	0.664348	depleted	1	1	depleted
11q12.3	Cytoband	11q12.3	0.195086	-1.4899	0.225396	25	2	27379.8	387775, 387601	0.0580085	depleted	0.0722307	depleted	0.116017	0.461592	depleted
11q13	Cytoband	11q13	0.202351	-0.527101	0.590314	89	19	38122.8	10413, 2495, 11309, 81622, 595, 2206, 2352, 4250, 53838, 4723, 6712, 7351, 7352, 9379, 10313, 10647, 51585, 57804, 65998	0.0642471	depleted	0.570164	depleted	0.128494	0.483649	depleted
11q13.1	Cytoband	11q13.1	0.644382	-0.285965	0.751289	66	13	27924.9	55690, 9965, 55867, 91683, 114571, 116071, 22992, 55231, 79703, 254122, 256472, 283248, 338692	0.396222	depleted	0.271315	depleted	0.542629	0.963211	depleted
11q13.4	Cytoband	11q13.4	0.6515	0.353971	1.42471	28	15	82746.9	23201, 81570, 9873, 26005, 51642, 55004, 254225, 4041, 9789, 51400, 55298, 57830, 143570, 283209, 387273	0.413242	enriched	0.600473	enriched	0.826484	1	enriched
11q13.5	Cytoband	11q13.5	0.29842	1.01255	2.7526	15	11	102428	84649, 25987, 80168, 7405, 55331, 56946, 10825, 220032, 3846, 4647, 7481	0.115891	enriched	0.15368	enriched	0.231782	0.648918	enriched
11q14.1	Cytoband	11q14.1	0.0449828	1.71837	5.57542	20	16	192125	1740, 9846, 51773, 79731, 4718, 11098, 65987, 220042, 79053, 28971, 57558, 60492, 92105, 282679, 283219, 338699	0.00538629	enriched	0.0316889	enriched	0.0107726	0.12911	enriched
11q21	Cytoband	11q21	0.976938	0.0239696	1.02426	19	11	181895	84441, 8690, 341208, 9702, 10888, 24145, 120103, 143686, 28970, 55693, 159989	0.963467	enriched	0.854931	depleted	1	1	Inconsistent
11q22.3	Cytoband	11q22.3	0.824242	-0.203996	0.815465	22	12	155062	143884, 2900, 9313, 85463, 4314, 54733, 55531, 84259, 91801, 143888, 160140, 399947	0.666565	depleted	0.39226	depleted	0.784519	1	depleted
11q23	Cytoband	11q23	0.742929	-0.287805	0.749908	24	8	55537.2	79796, 337, 5920, 5962, 915, 1813, 6327, 116519	0.550585	depleted	0.852398	depleted	1	1	depleted
11q23.1	Cytoband	11q23.1	0.465782	0.661673	1.93803	17	10	115490	5450, 341032, 4684, 23235, 7704, 9177, 54970, 55216, 91894, 143903	0.253241	enriched	0.698435	enriched	0.506481	0.929588	enriched
11q23.3	Cytoband	11q23.3	0.944055	-0.0479814	0.953152	47	18	84801	84811, 23387, 220323, 120425, 2113, 6309, 23365, 219899, 643, 5818, 9099, 196264, 7753, 9354, 11181, 23187, 56649, 283149	0.888528	depleted	0.615848	enriched	1	1	Inconsistent
11q24.2	Cytoband	11q24.2	0.671379	0.329989	1.39095	24	10	41248.8	79684, 84881, 219854, 220296, 219855, 53340, 54538, 80071, 116337, 219844	0.450212	enriched	0.299952	enriched	0.599904	1	enriched
11q25	Cytoband	11q25	0.321176	-0.843918	0.430023	16	7	261579	8538, 27087, 399979, 4978, 22997, 50863, 56980	0.138472	depleted	0.00719646	depleted	0.0143929	0.153404	depleted
12008	MeSH	Recurrence	0.773635	0.448558	1.56605	19	12	148717	861, 4153, 5205, 2120, 3673, 2153, 3690, 3107, 1636, 2322, 3569, 64127	0.398332	enriched	0.0558286	enriched	0.111657	0.453665	enriched
12016	MeSH	Reference Values	0.691774	0.478327	1.61337	30	17	103949	5468, 3479, 9370, 378948, 7421, 1636, 6532, 1401, 1813, 2641, 3569, 3952, 5444, 5697, 5940, 5950, 159163	0.263812	enriched	0.870483	enriched	0.527625	0.948691	enriched
12044	MeSH	Regression Analysis	0.526789	0.68606	1.98587	28	15	71201.3	3990, 4128, 3479, 1559, 9370, 1071, 7421, 345, 1636, 6532, 1401, 3569, 3952, 5444, 5950	0.11634	enriched	0.0698478	enriched	0.139696	0.505163	enriched
12091	MeSH	Repetitive Sequences, Nucleic Acid	0.750432	-0.418006	0.658358	28	12	178893	6310, 10428, 25814, 2332, 1378, 3376, 3652, 4741, 6727, 8545, 10255, 22993	0.361848	depleted	0.688078	depleted	0.723697	1	depleted
12097	MeSH	Repressor Proteins	0.418599	0.244906	1.2775	354	203	141963	1112, 6310, 5983, 8204, 861, 27086, 200734, 1499, 604, 196, 394, 2181, 2182, 6936, 7088, 9759, 10920, 23543, 83737, 2120, 5687, 8848, 9491, 9655, 9891, 10923, 57504, 3280, 5682, 5713, 5933, 8313, 9139, 51621, 2932, 3398, 4087, 4088, 4300, 5451, 7090, 7692, 22955, 27063, 79718, 2114, 3660, 4149, 5981, 6935, 7541, 8379, 8405, 9555, 10772, 11001, 80314, 639, 1390, 1523, 1788, 1978, 2113, 2494, 2736,…	0.0498992	enriched	0.0667109	enriched	0.0997985	0.430708	enriched
12150	MeSH	Polymorphism, Restriction Fragment Length	0.435436	0.545702	1.72582	62	33	80262.2	3176, 2099, 4153, 5053, 1576, 338, 1559, 2153, 2938, 7276, 1493, 1577, 3553, 5243, 7421, 154, 178, 929, 1378, 1543, 1571, 1586, 3623, 6817, 7172, 217, 1545, 1565, 1813, 2052, 2244, 3077, 6556	0.0578473	enriched	0.000910551	enriched	0.0018211	0.0424298	enriched
12156	MeSH	Reticulocytes	0.495166	-1.03199	0.356298	17	4	59605.8	2035, 1975, 3320, 6007	0.0935464	depleted	0.0123949	depleted	0.0247898	0.207162	depleted
12160	MeSH	Retina	0.473131	-0.496097	0.608903	63	26	150287	140469, 24, 6506, 65217, 7399, 10681, 8787, 30813, 145226, 2979, 5015, 5470, 6103, 6496, 9249, 27098, 57096, 3617, 4647, 5903, 5956, 6010, 6247, 6295, 10736, 728458	0.0819725	depleted	0.288921	depleted	0.163945	0.546536	depleted
12162	MeSH	Retinal Degeneration	0.905349	-0.170165	0.843525	35	17	113578	24, 10461, 7078, 167691, 7399, 7840, 145226, 1280, 2979, 4942, 6314, 83394, 6010, 6247, 10083, 375298, 728458	0.655935	depleted	0.5344	enriched	1	1	Inconsistent
12174	MeSH	Retinitis Pigmentosa	0.855546	-0.201558	0.817456	42	20	232658	346007, 24, 10461, 4867, 65217, 2009, 7399, 6103, 57096, 261734, 762, 3614, 4647, 5995, 6010, 7401, 10083, 64072, 124590, 375298	0.560548	depleted	0.803827	enriched	1	1	Inconsistent
12189	MeSH	Retrospective Studies	0.966913	-0.0528799	0.948494	46	22	92872.1	1956, 4153, 672, 1559, 2153, 1577, 3107, 3845, 5243, 183, 1080, 1636, 3105, 3717, 7172, 675, 1401, 1565, 2064, 3077, 3569, 64127	0.8723	depleted	0.827625	enriched	1	1	Inconsistent
12191	MeSH	Retroviridae Proteins	0.940381	-0.111032	0.89491	42	20	191925	6482, 4121, 79694, 2530, 4124, 146664, 4126, 11320, 57733, 2595, 6483, 6487, 8707, 9397, 920, 2683, 3112, 9331, 10905, 57134	0.759556	depleted	0.312915	depleted	0.625829	1	depleted
1224	MeSH	Aspartic Acid	0.966913	0.086257	1.09009	17	8	145315	8604, 7045, 25769, 841, 5663, 443, 3077, 6507	0.879603	enriched	0.859274	enriched	1	1	enriched
12260	MeSH	Ribonucleases	0.798346	0.382441	1.46586	21	11	83069.5	25904, 6038, 4848, 246175, 4850, 5069, 57472, 6035, 6036, 8635, 84659	0.440756	enriched	0.770708	enriched	0.881512	1	enriched
12261	MeSH	Ribonucleoproteins	0.518229	-0.391324	0.676161	92	33	77663.6	58155, 4857, 10642, 10772, 54039, 378948, 2332, 6428, 6430, 6780, 3184, 5093, 5411, 6628, 6638, 2091, 3183, 3185, 3192, 3842, 4691, 4904, 5940, 6426, 6434, 6625, 6631, 6727, 6741, 23451, 26986, 51602, 159163	0.105094	depleted	0.0470138	depleted	0.0940277	0.416869	depleted
12269	MeSH	Ribosomal Proteins	0.127851	0.540953	1.71764	157	61	44282.5	10257, 6168, 9553, 64968, 1244, 6235, 26589, 28957, 55168, 6192, 6206, 9801, 51263, 64928, 6161, 6164, 6189, 6201, 6207, 6229, 11222, 23107, 26512, 28977, 29093, 51649, 56945, 63931, 65008, 6125, 6135, 6146, 6150, 6157, 6159, 6160, 6188, 6193, 6208, 6210, 6224, 6232, 6233, 9045, 9349, 10436, 28998, 29088, 51264, 51318, 54460, 54948, 60488, 63875, 64963, 64965, 64969, 64983, 114294, 128308, 219927	0.00443019	enriched	0.0835389	enriched	0.00886037	0.116467	enriched
12270	MeSH	Ribosomes	0.643493	0.338854	1.40334	72	30	48325.1	58155, 64968, 55168, 6238, 6780, 8663, 51068, 5093, 6229, 7812, 728689, 1975, 3183, 3692, 4931, 6125, 6135, 6146, 6150, 6188, 6193, 6208, 6741, 10436, 28998, 54460, 54948, 64963, 64969, 219927	0.204214	enriched	0.845616	enriched	0.408428	0.843602	enriched
123	MeSH	Acetyltransferases	0.406577	0.40291	1.49617	149	60	77831.8	8464, 2099, 8202, 9759, 10499, 8050, 8607, 9027, 9555, 80314, 4172, 8089, 8340, 10553, 554313, 3065, 3066, 5435, 7994, 8341, 8365, 8648, 8850, 11143, 23522, 51471, 55140, 474382, 9, 86, 1387, 2959, 5164, 5433, 8290, 8335, 8342, 8343, 8345, 8347, 8349, 8353, 8355, 8356, 8359, 8360, 8364, 8968, 8969, 8970, 10933, 26610, 54898, 55506, 55929, 85235, 114799, 121504, 138050, 723790	0.0474241	enriched	0.133472	enriched	0.0948482	0.418489	enriched
12306	MeSH	Risk	0.792489	0.287185	1.33267	39	19	68124.3	2072, 3990, 4548, 672, 2153, 3553, 7421, 1543, 1571, 1586, 1636, 6648, 11200, 126, 675, 1545, 2161, 3569, 10544	0.425891	enriched	0.241116	enriched	0.482232	0.910644	enriched
12307	MeSH	Risk Factors	0.0780788	0.585113	1.79519	154	92	132447	54901, 5144, 79068, 6934, 2099, 185, 4153, 2072, 3990, 19, 2169, 3486, 3673, 4548, 672, 1471, 4255, 5468, 338, 3479, 1588, 2153, 3690, 5981, 6716, 7507, 9370, 337, 1071, 2053, 3552, 3553, 3557, 3566, 5445, 6401, 7421, 9365, 10644, 221458, 118, 154, 183, 345, 929, 1543, 1571, 1585, 1586, 1636, 2073, 2162, 2212, 2947, 4481, 4522, 4552, 6532, 6648, 6775, 6817, 11200, 9, 126, 153, 217, 241, 335, 675,…	0.00186718	enriched	3.17965e-05	enriched	6.35929e-05	0.00377011	enriched
12313	MeSH	RNA	0.81993	0.320653	1.37803	27	14	107168	29107, 2332, 23405, 54971, 5610, 103, 1478, 1736, 2115, 6233, 6728, 6731, 6741, 7011	0.468543	enriched	0.46066	depleted	0.92132	1	Inconsistent
12316	MeSH	RNA Nucleotidyltransferases	0.944316	-0.160461	0.851751	18	8	136477	5558, 1662, 167227, 1653, 1659, 1665, 5422, 23020	0.769186	depleted	0.898395	enriched	1	1	Inconsistent
12318	MeSH	RNA Polymerase I	0.762881	0.375813	1.45617	29	14	72916.4	4331, 9014, 51082, 25885, 7514, 1022, 2071, 2074, 6619, 7343, 9015, 51386, 54700, 64425	0.379765	enriched	0.834169	depleted	0.75953	1	Inconsistent
12319	MeSH	RNA Polymerase II	0.84206	-0.139148	0.870099	122	49	75540.7	8732, 9969, 6670, 10923, 672, 4331, 29079, 90390, 10217, 580, 1024, 2963, 8518, 9044, 2961, 905, 1161, 2957, 5435, 6628, 6894, 8850, 25862, 29072, 54797, 1022, 2071, 2074, 2958, 2959, 3192, 5433, 5469, 6426, 6617, 6619, 6667, 6881, 6917, 6924, 9150, 9442, 9443, 10001, 10614, 10915, 26610, 51497, 84246	0.511288	depleted	0.319259	depleted	0.638519	1	depleted
12320	MeSH	RNA Polymerase III	0.739502	0.406305	1.50126	29	15	62286.1	1457, 51082, 11128, 5435, 5925, 7702, 9328, 9330, 6617, 6619, 6741, 10621, 27297, 55703, 55814	0.337329	enriched	0.550763	enriched	0.674658	1	enriched
12321	MeSH	DNA-Directed RNA Polymerases	0.514517	-1.29429	0.274091	15	2	35136.1	51106, 5435	0.101005	depleted	0.348383	depleted	0.202011	0.608775	depleted
12322	MeSH	RNA Precursors	0.950727	-0.0661955	0.935948	83	33	87275.3	988, 378948, 1756, 6428, 6430, 8487, 51362, 1659, 2035, 5411, 6429, 6628, 6629, 11052, 1478, 3183, 3185, 3192, 5511, 5940, 6426, 6431, 6434, 6625, 6741, 7343, 10907, 10915, 23020, 23451, 51585, 53981, 159163	0.790217	depleted	0.181902	depleted	0.363805	0.800566	depleted
12323	MeSH	RNA Processing, Post-Transcriptional	0.128571	-1.36973	0.254175	30	6	64729.7	22803, 23405, 11052, 1478, 2091, 53981	0.00484078	depleted	0.00900267	depleted	0.00968155	0.1226	depleted
12326	MeSH	RNA Splicing	0.773635	-0.183668	0.832212	111	42	86582.7	58155, 91746, 6733, 988, 10772, 1756, 6428, 6430, 51362, 1659, 1665, 2035, 2184, 4763, 5411, 6103, 6429, 6628, 6629, 6634, 6732, 9360, 11052, 1195, 1305, 3183, 3185, 6426, 6431, 6434, 6625, 6636, 8161, 10907, 10915, 11066, 23020, 23451, 24148, 29896, 53981, 140890	0.399147	depleted	0.0931208	depleted	0.186242	0.582996	depleted
12330	MeSH	RNA, Double-Stranded	0.905349	0.185699	1.20406	26	13	60938.9	6780, 23405, 5610, 23586, 57506, 64343, 103, 3434, 4938, 4939, 8575, 23567, 29110	0.657339	enriched	0.644201	depleted	1	1	Inconsistent
12333	MeSH	RNA, Messenger	0.950894	0.0551485	1.0567	114	56	89926	6480, 7422, 1490, 2627, 4254, 3294, 6364, 655, 9971, 26019, 51703, 79602, 8864, 10642, 29974, 64332, 167227, 5744, 6430, 10397, 10855, 64109, 1580, 1958, 1996, 3091, 3184, 5093, 5154, 5732, 6751, 6752, 7412, 27327, 284, 553, 894, 1478, 2069, 2100, 3487, 3491, 4799, 5033, 5166, 6193, 8000, 9045, 9232, 26986, 50507, 51094, 54739, 54825, 55600, 64506	0.795428	enriched	0.398334	enriched	0.796668	1	enriched
12335	MeSH	RNA, Ribosomal	0.747445	0.423448	1.52722	25	12	61811.4	9014, 51082, 51106, 25885, 56945, 1736, 7343, 9015, 9221, 54700, 54948, 64983	0.348417	enriched	0.696018	enriched	0.696834	1	enriched
12342	MeSH	RNA, Small Nuclear	0.936906	0.111637	1.11811	45	18	49489.7	27258, 5451, 905, 6628, 6629, 6634, 7514, 7702, 6617, 6619, 6625, 6631, 6636, 10614, 11157, 23451, 51808, 124790	0.739374	enriched	0.718963	depleted	1	1	Inconsistent
12367	MeSH	RNA, Viral	0.966913	-0.0419937	0.958876	70	27	58641.4	7150, 4331, 9044, 2961, 3267, 6430, 5435, 5610, 6874, 6879, 6894, 7514, 23586, 51284, 57506, 103, 1022, 1654, 2071, 2958, 4599, 5433, 6146, 6426, 6741, 6881, 51311	0.879613	depleted	0.963645	depleted	1	1	depleted
12372	MeSH	ROC Curve	0.197449	1.8299	6.23324	18	15	195919	54901, 63892, 79068, 6934, 1471, 3087, 8549, 6401, 10644, 7466, 1401, 3880, 3934, 6942, 169026	0.0117187	enriched	1.37138e-05	enriched	2.74275e-05	0.00194827	enriched
12374	MeSH	Rod Cell Outer Segment	0.99056	-0.0212238	0.979	22	10	83823.8	24, 157, 2869, 10681, 8787, 1258, 2979, 2780, 6010, 6295	0.966017	depleted	0.516447	enriched	1	1	Inconsistent
1241	MeSH	Aspirin	0.81993	0.37128	1.44959	19	11	87620.9	3673, 54578, 1559, 3690, 2206, 5732, 3115, 3674, 4953, 5028, 5742	0.468093	enriched	0.317495	enriched	0.63499	1	enriched
12436	MeSH	S-Adenosylmethionine	0.731024	0.541565	1.71869	18	12	112808	4548, 4143, 191, 5981, 51106, 635, 4552, 10400, 262, 1789, 4144, 27430	0.32217	enriched	0.316135	enriched	0.632271	1	enriched
12441	MeSH	Saccharomyces cerevisiae	0.966913	-0.0343295	0.966253	116	55	94567.9	11103, 9759, 6595, 10499, 3298, 1983, 5001, 8607, 9267, 9474, 3275, 4172, 5393, 5980, 7529, 7979, 11044, 51362, 3065, 5610, 5888, 7534, 10483, 51455, 64121, 22, 598, 990, 997, 998, 2395, 2935, 3320, 3646, 4174, 4999, 5000, 6426, 7290, 7326, 7327, 7341, 8555, 9063, 9140, 9150, 9443, 10014, 10606, 11267, 23595, 26986, 29929, 51602, 55388	0.870624	depleted	0.13663	depleted	0.273259	0.702096	depleted
12463	MeSH	Saliva	0.909455	-0.216695	0.805176	18	8	112361	765, 6779, 10047, 1472, 1473, 4589, 5542, 6590	0.666224	depleted	0.236042	depleted	0.472085	0.901387	depleted
12471	MeSH	Salivary Proteins and Peptides	0.514517	-0.80295	0.448006	21	7	109241	4477, 765, 6779, 1472, 1473, 4589, 5542	0.100546	depleted	0.179728	depleted	0.201092	0.607252	depleted
1249	MeSH	Asthma	0.678227	-0.344345	0.708685	61	26	146095	3176, 4638, 387129, 4153, 26762, 57628, 3566, 57105, 154, 929, 2206, 6441, 6775, 112744, 100, 241, 1232, 3565, 3593, 3606, 6356, 10344, 11005, 84868, 85480, 94103	0.235344	depleted	0.400879	depleted	0.470687	0.900447	depleted
12508	MeSH	Sarcolemma	0.966913	0.10035	1.10556	15	11	523505	7402, 6840, 1837, 6444, 8291, 6445, 8082, 1756, 1605, 859, 6640	0.871443	enriched	0.506252	enriched	1	1	enriched
12518	MeSH	Sarcomeres	0.832385	-0.266294	0.766214	36	17	108946	8736, 4604, 7168, 4703, 87, 10529, 57159, 548596, 4625, 84665, 58, 1159, 8735, 51778, 57644, 84675, 91807	0.483831	depleted	0.728154	enriched	0.967663	1	Inconsistent
12519	MeSH	Sarcoplasmic Reticulum	0.915616	0.2384	1.26922	19	12	244792	9472, 287, 444, 2280, 9456, 5506, 488, 845, 3270, 6262, 6263, 10345	0.682384	enriched	0.99321	enriched	1	1	enriched
1253	MeSH	Astrocytes	0.930293	0.156283	1.16916	28	15	162738	6506, 7852, 107, 114, 109, 351, 113, 115, 6387, 361, 1410, 2670, 6285, 6507, 6647	0.727799	enriched	0.293373	depleted	0.586746	0.99695	Inconsistent
12559	MeSH	Schizophrenia	0.66655	-0.331084	0.718145	73	40	255186	8224, 5362, 5305, 5649, 10611, 6616, 2900, 3084, 3351, 4128, 9444, 4929, 84062, 2903, 2932, 10814, 57142, 1268, 9722, 2904, 3782, 3843, 22854, 27185, 1139, 5321, 6532, 6648, 54820, 81565, 1565, 1813, 2571, 2913, 3363, 4855, 5142, 5625, 5999, 9177	0.218911	depleted	0.221703	depleted	0.437822	0.872775	depleted
12568	MeSH	Schizosaccharomyces	0.966913	-0.0867162	0.916937	26	14	109248	10486, 11165, 988, 9814, 151648, 983, 3364, 7465, 7514, 11200, 55909, 995, 23451, 79677	0.838971	depleted	0.481951	depleted	0.963903	1	depleted
12583	MeSH	Schwann Cells	0.406577	1.33646	3.80555	16	13	163476	3084, 121512, 8898, 10397, 1605, 4763, 2064, 2065, 2705, 4099, 4771, 4804, 5376	0.0474009	enriched	0.847008	enriched	0.0948017	0.41841	enriched
12680	MeSH	Sensitivity and Specificity	0.577127	0.750551	2.11817	18	11	114372	1471, 2315, 3845, 1080, 3958, 4250, 23600, 1401, 2064, 3880, 3934	0.154633	enriched	0.039972	enriched	0.0799441	0.385962	enriched
12689	MeSH	Sequence Homology, Nucleic Acid	0.514517	-0.803115	0.447931	26	7	95316.9	33, 1327, 7543, 495, 1347, 1472, 7306	0.100952	depleted	0.0182867	depleted	0.0365735	0.25628	depleted
12694	MeSH	Serine	0.907751	0.10016	1.10535	101	57	138786	5587, 5578, 6197, 3667, 10891, 57521, 1457, 4792, 2308, 2932, 6733, 10018, 1432, 4137, 6774, 7276, 55690, 1452, 1978, 5562, 5599, 6430, 6772, 7529, 9261, 26227, 29904, 983, 1859, 5058, 5580, 5604, 5894, 6732, 7534, 9360, 11200, 472, 818, 994, 995, 1111, 1195, 1385, 5063, 5170, 5579, 5591, 5592, 5594, 6195, 6196, 6426, 6431, 7443, 9252, 10971	0.663203	enriched	0.390592	enriched	0.781185	1	enriched
12697	MeSH	Serine Endopeptidases	0.85521	0.147291	1.15869	91	42	104460	1600, 27436, 5122, 1803, 5649, 5046, 7035, 5126, 5550, 12, 5648, 6768, 7113, 10699, 716, 1215, 2999, 5125, 7436, 9372, 2078, 2149, 3002, 5552, 9765, 462, 629, 1511, 3003, 3083, 5016, 5272, 5551, 5654, 6692, 7174, 9581, 23436, 29122, 64063, 64699, 255738	0.546144	enriched	0.151985	enriched	0.30397	0.739579	enriched
12701	MeSH	Serotonin	0.792489	-0.394912	0.673739	21	11	257215	3351, 4128, 1644, 3354, 4129, 6532, 3352, 3357, 3360, 3363, 9177	0.425894	depleted	0.12035	depleted	0.2407	0.658765	depleted
12720	MeSH	Severity of Illness Index	0.475639	0.684617	1.98301	31	18	100659	4153, 1906, 3552, 3553, 3557, 7421, 929, 1636, 6532, 1401, 2706, 3077, 3565, 3569, 3606, 4210, 4314, 64127	0.0838784	enriched	0.165245	enriched	0.167757	0.552135	enriched
12727	MeSH	Sex Characteristics	0.32102	1.11098	3.03734	27	20	142647	2099, 3990, 2169, 4128, 1471, 5468, 9370, 6401, 345, 929, 1636, 3953, 6532, 8284, 1401, 1813, 2100, 3952, 5697, 116519	0.0283575	enriched	0.00699912	enriched	0.0139982	0.151414	enriched
12737	MeSH	Sex Factors	0.643493	0.535645	1.70855	32	19	120664	2099, 3990, 19, 4128, 9370, 1071, 7421, 154, 345, 1636, 6532, 1401, 1565, 1813, 2100, 3077, 3952, 5444, 57194	0.204156	enriched	0.205578	enriched	0.408312	0.843602	enriched
12739	MeSH	Gonadal Steroid Hormones	0.670624	0.697095	2.00791	18	12	192384	2099, 3479, 1588, 6716, 1586, 2492, 3293, 1545, 1583, 2100, 3292, 6407	0.22976	enriched	0.923866	enriched	0.45952	0.891083	enriched
12795	MeSH	Sialoglycoproteins	0.753122	0.385487	1.47033	30	20	186959	3554, 860, 2734, 3685, 650, 960, 7850, 949, 3552, 3553, 3557, 6696, 950, 2995, 56300, 2829, 3569, 6375, 6693, 84639	0.364559	enriched	0.133107	enriched	0.266215	0.69357	enriched
12799	MeSH	Sialyltransferases	0.776398	-0.410307	0.663446	21	12	272896	6480, 6482, 55808, 256435, 4684, 10610, 6483, 6487, 10402, 84620, 8869, 81849	0.404659	depleted	0.686946	depleted	0.809317	1	depleted
12867	MeSH	Skin	0.747445	-0.304565	0.737444	49	20	110148	5352, 1238, 1832, 1896, 368, 1634, 4313, 6401, 7051, 1233, 1278, 1294, 2200, 8626, 10516, 51806, 488, 2006, 3858, 6361	0.348814	depleted	0.73839	depleted	0.697629	1	depleted
12878	MeSH	Skin Neoplasms	0.98115	-0.0489335	0.952244	25	12	135623	1499, 673, 2315, 6774, 1540, 2736, 5727, 6608, 8626, 317, 1019, 2735	0.917943	depleted	0.670229	enriched	1	1	Inconsistent
1289	MeSH	Attention Deficit Disorder with Hyperactivity	0.222663	-1.10972	0.329651	23	10	294414	6616, 3351, 4128, 150, 4129, 6530, 6532, 55885, 1813, 285195	0.0152043	depleted	0.0410591	depleted	0.0304086	0.232237	depleted
12907	MeSH	Smoking	0.569153	0.401623	1.49425	66	35	115169	1956, 2072, 2272, 4255, 7507, 1071, 1142, 2053, 3552, 3553, 3845, 4129, 4988, 345, 1139, 1543, 1548, 1571, 2947, 6648, 6817, 9, 126, 217, 1401, 1545, 1549, 1813, 2052, 2074, 2244, 3569, 5444, 7516, 11186	0.14967	enriched	0.446507	enriched	0.29934	0.733737	enriched
12964	MeSH	Sodium	0.758319	-0.29497	0.744554	45	24	160720	54407, 23327, 9962, 6446, 4734, 8671, 23315, 6509, 6338, 6546, 6547, 6555, 41, 118, 6559, 9075, 23678, 6337, 6340, 6507, 9154, 10050, 26266, 65125	0.372313	depleted	0.83435	depleted	0.744626	1	depleted
12985	MeSH	Software Design	0.66655	0.238679	1.26957	138	69	85227.1	116987, 80790, 152503, 54103, 125476, 54502, 54765, 9678, 57478, 151195, 57213, 375743, 1117, 23060, 23731, 91461, 23556, 51241, 55013, 117145, 387978, 10352, 10483, 11074, 23199, 51642, 55573, 80317, 81563, 84912, 116461, 119467, 122525, 140876, 255027, 734, 755, 7464, 9422, 23053, 23515, 25853, 26147, 50486, 51076, 51097, 51264, 51337, 54940, 55827, 56954, 63877, 64927, 64983, 65977, 79007, 797…	0.224135	enriched	0.647671	enriched	0.44827	0.881147	enriched
12995	MeSH	Solubility	0.792489	0.281273	1.32482	41	24	95962.8	8743, 102, 4137, 7850, 351, 1421, 2053, 4241, 6376, 6401, 9332, 929, 3570, 3953, 6868, 7412, 9308, 23643, 55811, 355, 356, 920, 2321, 10544	0.423823	enriched	0.396744	enriched	0.793488	1	enriched
12p12.3	Cytoband	12p12.3	0.947705	-0.0704858	0.931941	17	9	204200	51071, 55885, 121536, 397, 2842, 79785, 93661, 121504, 440087	0.90221	depleted	0.136993	depleted	0.273987	0.702578	depleted
12p13	Cytoband	12p13	0.942215	0.0631002	1.06513	46	16	52981.5	2120, 716, 1389, 4815, 80824, 10162, 894, 939, 2251, 3821, 4074, 4908, 6337, 10436, 29121, 50838	0.858469	enriched	0.73307	depleted	1	1	Inconsistent
12p13.2	Cytoband	12p13.2	0.210509	-1.16868	0.310776	22	3	36172	54682, 5542, 259293	0.0688071	depleted	0.0304989	depleted	0.0609978	0.335046	depleted
12p13.3	Cytoband	12p13.3	0.824242	0.213703	1.23825	23	15	155303	57097, 928, 23085, 6540, 7450, 9332, 56341, 57101, 775, 6515, 10566, 25900, 57102, 65125, 283316	0.653078	enriched	0.801527	depleted	1	1	Inconsistent
12p13.31	Cytoband	12p13.31	0.8746	0.145963	1.15715	28	10	40948	79602, 144195, 55200, 57494, 83758, 25977, 51147, 55810, 57121, 341392	0.733079	enriched	0.559479	enriched	1	1	enriched
12q12	Cytoband	12q12	0.239606	-0.814988	0.442645	24	12	316408	196527, 84216, 55605, 144245, 114134, 144402, 196528, 283464, 41, 83448, 5756, 80070	0.0829703	depleted	0.18162	depleted	0.165941	0.548962	depleted
12q12-q13	Cytoband	12q12-q13	0.741319	-0.396323	0.67279	16	3	25833.7	8914, 2819, 7009	0.546669	depleted	0.426155	depleted	0.852311	1	depleted
12q13	Cytoband	12q13	0.951009	-0.0352173	0.965396	56	19	77221.7	55089, 2059, 51474, 6334, 8630, 3679, 3856, 4284, 9194, 91, 2065, 3164, 3892, 4891, 10956, 11226, 23017, 23416, 64375	0.910999	depleted	0.950544	enriched	1	1	Inconsistent
12q13.12	Cytoband	12q13.12	0.942215	0.106705	1.11261	15	5	50932.5	57609, 65244, 79962, 84070, 85478	0.864097	enriched	0.43977	depleted	0.87954	1	Inconsistent
12q13.13	Cytoband	12q13.13	0.831635	0.143739	1.15458	42	15	39211.6	25840, 517, 3798, 84926, 1975, 8435, 9498, 23371, 29127, 91012, 113251, 121006, 144233, 160622, 286887	0.675535	enriched	0.840654	enriched	1	1	enriched
12q13.2	Cytoband	12q13.2	0.636142	-0.510069	0.600454	23	4	27292	319, 6821, 79035, 341416	0.38292	depleted	0.636284	depleted	0.76584	1	depleted
12q13.3	Cytoband	12q13.3	0.438062	0.558381	1.74784	26	8	23228.5	5213, 8608, 1606, 2583, 3226, 3227, 11318, 23306	0.222575	enriched	0.469836	enriched	0.44515	0.878871	enriched
12q15	Cytoband	12q15	0.374518	0.80455	2.23569	16	11	119980	22822, 8091, 4069, 4848, 10818, 5801, 11052, 55508, 55801, 57122, 376132	0.179381	enriched	0.0138244	enriched	0.0276488	0.220085	enriched
12q22	Cytoband	12q22	0.959108	0.0404681	1.0413	20	13	131794	8411, 4254, 51134, 55967, 4048, 7334, 10988, 28977, 694, 6636, 55785, 57458, 338809	0.934277	enriched	0.879709	enriched	1	1	enriched
12q23.3	Cytoband	12q23.3	0.944055	0.0838423	1.08746	16	11	169328	10154, 9891, 121551, 55188, 121549, 10970, 255394, 55576, 55703, 84102, 90488	0.884502	enriched	0.624824	depleted	1	1	Inconsistent
12q24	Cytoband	12q24	0.316248	-0.910454	0.402341	16	5	94232.7	5027, 11113, 5992, 4598, 9026	0.132531	depleted	0.105582	depleted	0.211164	0.620418	depleted
12q24.1	Cytoband	12q24.1	0.342244	0.820782	2.27228	16	10	124169	6926, 6910, 55198, 1240, 4938, 5564, 6311, 9815, 23603, 80298	0.155503	enriched	0.93124	depleted	0.311006	0.747716	Inconsistent
12q24.11	Cytoband	12q24.11	0.895889	0.129221	1.13794	22	10	57228.4	160760, 32, 84749, 51434, 84329, 84915, 88455, 89910, 121643, 160762	0.777017	enriched	0.51882	depleted	1	1	Inconsistent
12q24.13	Cytoband	12q24.13	0.442301	-0.732779	0.480572	15	5	88959.1	28981, 22895, 605, 53373, 89894	0.229166	depleted	0.478337	depleted	0.458332	0.889805	depleted
12q24.31	Cytoband	12q24.31	0.321176	-0.463722	0.628938	57	18	59847.5	5829, 949, 144347, 57605, 79720, 144348, 10198, 11066, 27198, 55596, 65985, 84678, 91574, 121665, 144404, 144406, 196385, 338442	0.140319	depleted	0.00969425	depleted	0.0193885	0.180983	depleted
12q24.33	Cytoband	12q24.33	0.440023	-0.637675	0.52852	20	8	110488	2054, 6433, 283383, 7574, 7637, 23504, 50614, 55743	0.22642	depleted	0.00783895	depleted	0.0156779	0.161517	depleted
13006	MeSH	Growth Hormone	0.53982	-0.884096	0.413087	17	6	137811	3479, 2690, 6777, 3717, 2691, 5449	0.130411	depleted	0.103447	depleted	0.206893	0.614597	depleted
13030	MeSH	Spain	0.815285	-0.336925	0.713963	23	10	106773	24, 672, 7399, 2629, 6519, 6583, 675, 2161, 3077, 64127	0.463547	depleted	0.917067	enriched	0.927093	1	Inconsistent
13049	MeSH	Spectrin	0.633098	-0.594936	0.551598	22	11	276395	6711, 287, 288, 286, 1756, 118, 119, 2035, 51466, 58, 6712	0.194966	depleted	0.458518	depleted	0.389931	0.827113	depleted
13050	MeSH	Spectrometry, Fluorescence	0.878524	-0.302076	0.739282	16	7	103458	5053, 213, 6622, 1421, 7879, 335, 1410	0.60648	depleted	0.43819	enriched	0.876381	1	Inconsistent
13058	MeSH	Mass Spectrometry	0.9411	-0.0303248	0.97013	523	248	103035	4026, 56288, 6711, 5586, 83660, 3983, 5578, 6197, 10413, 90102, 9882, 9969, 201595, 1457, 8502, 9462, 219771, 302, 8452, 8857, 9043, 10254, 10923, 22803, 23294, 213, 9497, 23469, 29079, 51474, 90390, 91746, 7014, 9208, 10096, 23047, 23607, 54386, 54477, 55677, 63898, 129401, 988, 1024, 1500, 4134, 4137, 5265, 5829, 5981, 7276, 8027, 8607, 8826, 8899, 9274, 27250, 64682, 64710, 220988, 351, 813, 1…	0.763049	depleted	0.740917	enriched	1	1	Inconsistent
13087	MeSH	Spermatids	0.896071	0.263234	1.30113	18	10	102747	1390, 4956, 55342, 84203, 140732, 51174, 5232, 5620, 7141, 7142	0.633191	enriched	0.697051	enriched	1	1	enriched
13091	MeSH	Spermatogenesis	0.180331	-0.905957	0.404155	43	16	130792	378948, 1390, 4956, 728137, 3625, 7258, 29118, 1047, 5940, 7141, 8287, 9724, 66037, 83893, 159163, 353324	0.00934262	depleted	0.00854935	depleted	0.0170987	0.169669	depleted
13094	MeSH	Spermatozoa	0.905349	0.146766	1.15808	47	22	62176.7	9043, 8165, 8852, 1390, 4956, 5104, 3625, 7783, 9576, 10566, 55811, 334, 1047, 2880, 5047, 5620, 6407, 6674, 7141, 7142, 7455, 53340	0.65475	enriched	0.769682	enriched	1	1	enriched
13110	MeSH	Sphingosine	0.66655	0.675652	1.96531	20	12	130227	8613, 56624, 6768, 1901, 5058, 55750, 81537, 2828, 8877, 8879, 10558, 340485	0.218103	enriched	0.344617	enriched	0.436205	0.871086	enriched
13116	MeSH	Spinal Cord	0.933956	-0.171224	0.842633	21	12	287596	10243, 55534, 2674, 4756, 1630, 6328, 9423, 361, 1103, 2670, 4741, 6647	0.731864	depleted	0.157289	depleted	0.314579	0.751576	depleted
1321	MeSH	Autistic Disorder	0.320796	-0.769627	0.463186	38	20	545577	5649, 8604, 26053, 4897, 22829, 26047, 93664, 2898, 552, 7982, 5803, 6532, 7337, 93979, 2567, 2571, 2739, 3198, 57194, 83992	0.0281812	depleted	0.0162887	depleted	0.0325774	0.24074	depleted
1323	MeSH	Autoantibodies	0.921273	-0.136282	0.872596	39	20	106938	667, 350, 51230, 1493, 1828, 7253, 2023, 3382, 7913, 51091, 361, 2572, 2804, 3115, 3329, 4593, 6625, 6741, 7173, 169026	0.698261	depleted	0.385967	depleted	0.771934	1	depleted
13234	MeSH	Stem Cells	0.987903	-0.0243739	0.975921	33	18	117657	9429, 3280, 6662, 7852, 650, 960, 6469, 8549, 8842, 2247, 4661, 5460, 6387, 947, 3791, 3976, 4440, 6688	0.95109	depleted	1	enriched	1	1	Inconsistent
1324	MeSH	Autoantigens	0.682474	0.246251	1.27922	109	57	84582.5	667, 8411, 1285, 27258, 2315, 1039, 1060, 5799, 6672, 1828, 2803, 5393, 8487, 9590, 9648, 9950, 11190, 29966, 2023, 3066, 3382, 5861, 6628, 6629, 6634, 6638, 8932, 26003, 27327, 51091, 1059, 1116, 2091, 2572, 2800, 2804, 5720, 6625, 6636, 6741, 6801, 7173, 8161, 8615, 10087, 10197, 10556, 11157, 23658, 51691, 53340, 64105, 79571, 79682, 80152, 83481, 114625	0.247188	enriched	0.571232	enriched	0.494375	0.920368	enriched
13250	MeSH	Steroid Hydroxylases	0.110749	1.55249	4.72324	22	16	66896.3	1576, 1591, 1558, 1559, 1593, 7421, 1548, 1581, 1585, 1586, 1549, 1562, 1582, 1589, 9420, 120227	0.00362135	enriched	0.0020268	enriched	0.0040536	0.0709045	enriched
13256	MeSH	Steroids	0.909492	0.178587	1.19553	29	14	90753.3	2908, 1646, 85315, 8644, 2940, 4306, 1585, 1586, 1645, 6715, 55809, 123264, 1583, 54576	0.667582	enriched	0.0160049	enriched	0.0320098	0.238521	enriched
13261	MeSH	Sterols	0.892705	0.224367	1.25153	24	15	119050	26031, 19, 267, 3156, 4864, 114880, 64241, 5007, 6342, 6721, 8435, 9420, 22937, 23762, 29881	0.624763	enriched	0.916954	depleted	1	1	Inconsistent
1327	MeSH	Autoimmune Diseases	0.317164	-1.33731	0.26255	19	4	68676.9	1493, 355, 356, 114548	0.0273978	depleted	0.00733395	depleted	0.0146679	0.154987	depleted
13270	MeSH	Stomach	0.99056	0.028988	1.02941	16	7	73530	10753, 6469, 131, 218, 495, 1045, 388743	0.95901	enriched	0.907801	depleted	1	1	Inconsistent
13274	MeSH	Stomach Neoplasms	0.505403	-0.521639	0.593547	56	20	126187	463, 7422, 2272, 999, 5728, 3553, 3557, 864, 1543, 1571, 10892, 200504, 1015, 1045, 1365, 2064, 5225, 7372, 8000, 54739	0.0976767	depleted	0.531788	depleted	0.195353	0.597079	depleted
13312	MeSH	Stress, Physiological	0.966913	-0.110583	0.895312	16	6	64788.5	1432, 5599, 1386, 5594, 5603, 7867	0.858215	depleted	0.486889	depleted	0.973778	1	depleted
13314	MeSH	Stress, Mechanical	0.768232	-0.448246	0.638748	17	8	281061	1490, 4780, 6093, 3690, 3688, 6401, 7450, 64114	0.389551	depleted	0.15905	enriched	0.318101	0.755851	Inconsistent
13329	MeSH	Structure-Activity Relationship	0.81993	-0.380172	0.683744	18	8	120364	5340, 983, 3973, 8648, 920, 2890, 3674, 8906	0.468589	depleted	0.13169	depleted	0.26338	0.689105	depleted
13347	MeSH	Subcellular Fractions	0.99056	-0.0223321	0.977915	26	12	142570	4430, 166378, 23345, 1739, 84937, 8573, 25932, 2180, 8773, 26118, 116442, 286451	0.961257	depleted	0.545475	enriched	1	1	Inconsistent
13379	MeSH	Substrate Specificity	0.452769	0.396087	1.486	110	58	79373.5	5770, 5578, 1646, 1803, 2534, 5151, 348158, 7364, 1457, 2589, 54498, 2932, 11165, 1432, 8897, 3705, 5595, 5599, 5782, 6416, 7051, 7363, 841, 873, 983, 1066, 1548, 1645, 3002, 5062, 6732, 6817, 56940, 64090, 318, 1022, 1195, 1549, 1633, 2677, 3283, 4323, 4860, 5423, 5592, 5594, 5603, 5876, 6822, 8290, 9154, 10072, 23028, 23563, 25825, 51727, 55775, 80854	0.0686705	enriched	0.0040134	enriched	0.00802681	0.108857	enriched
13429	MeSH	Sulfatases	0.966913	-0.120065	0.886863	16	9	161440	22901, 55959, 285362, 411, 79642, 410, 412, 2799, 340075	0.832487	depleted	0.810981	enriched	1	1	Inconsistent
1343	MeSH	Autophagy	0.624155	0.663269	1.94113	23	16	137710	1612, 10533, 55626, 9474, 7405, 84938, 596, 664, 5289, 55062, 55332, 3920, 9140, 22863, 23192, 55054	0.189775	enriched	0.755267	depleted	0.379549	0.81806	Inconsistent
13431	MeSH	Sulfates	0.586919	0.610852	1.842	27	17	92706.3	6783, 9955, 83539, 9469, 116369, 1811, 1836, 2247, 6817, 64090, 114571, 4166, 6822, 23563, 26266, 56548, 64377	0.159834	enriched	0.251575	enriched	0.319669	0.757446	enriched
13449	MeSH	Sulfonamides	0.706583	-0.528599	0.58943	19	9	130261	1956, 10018, 1559, 3784, 6714, 3360, 5742, 9252, 10062	0.2955	depleted	0.337413	depleted	0.590999	0.999469	depleted
13481	MeSH	Superoxides	0.994754	-0.00642549	0.993595	20	9	69474.9	2643, 3091, 6648, 79400, 2357, 6647, 6649, 50507, 653361	0.989533	depleted	0.227428	depleted	0.454855	0.886503	depleted
13548	MeSH	Sweden	0.768254	0.489075	1.63081	16	11	230988	5144, 672, 6716, 7276, 224, 4852, 11200, 83394, 2730, 3663, 4261	0.391722	enriched	0.16917	enriched	0.338339	0.776112	enriched
13552	MeSH	Swine	0.84206	-0.25575	0.774336	36	16	119514	8829, 5550, 3295, 4190, 4191, 1604, 5525, 635, 2203, 3623, 6019, 1103, 3791, 4646, 5319, 50506	0.510154	depleted	0.693807	depleted	1	1	depleted
13569	MeSH	Synapses	0.197449	-0.682305	0.505451	69	37	476608	7402, 1740, 817, 10243, 1739, 1000, 1837, 9229, 22941, 320, 2903, 8573, 8927, 10814, 22829, 9456, 22839, 351, 2897, 2904, 27185, 2911, 22871, 26059, 2890, 2891, 2892, 2893, 2895, 4593, 8499, 8831, 10369, 55327, 58512, 84687, 85358	0.0113914	depleted	0.0192999	depleted	0.0227828	0.19689	depleted
13570	MeSH	Synaptic Membranes	0.600922	-0.684197	0.504495	19	10	405501	1740, 1739, 1837, 6616, 22941, 2904, 26059, 2891, 4593, 85358	0.173333	depleted	0.387541	depleted	0.346667	0.786158	depleted
13572	MeSH	Synaptic Vesicles	0.197449	-1.02845	0.357561	36	12	159930	6616, 6622, 22895, 22987, 2060, 6854, 9114, 55770, 6844, 6857, 6860, 143425	0.0119333	depleted	0.00225897	depleted	0.00451794	0.0761125	depleted
13574	MeSH	Synaptosomes	0.418599	-1.1126	0.328705	17	6	212089	274, 2903, 2904, 2911, 10400, 116443	0.0506649	depleted	0.0174627	depleted	0.0349254	0.249763	depleted
13577	MeSH	Syndrome	0.774454	-0.186886	0.829538	106	57	194377	6926, 6197, 6299, 4867, 157680, 8910, 65217, 55612, 55636, 2263, 2719, 7399, 7840, 23322, 51099, 91147, 4281, 4627, 4644, 5873, 6338, 1280, 4920, 6559, 6910, 8626, 23111, 54806, 54903, 60529, 79577, 617, 760, 1736, 2706, 3110, 3643, 4000, 4041, 4598, 4647, 4810, 5308, 7401, 7468, 7490, 9581, 9839, 10083, 10560, 11005, 54840, 64072, 80184, 81794, 85358, 114548	0.401401	depleted	0.0172721	depleted	0.0345442	0.248117	depleted
13583	MeSH	Synovial Membrane	0.878524	0.258334	1.29477	20	10	153124	1435, 3553, 3600, 1009, 1958, 6288, 1116, 3606, 4314, 8600	0.605097	enriched	0.557722	enriched	1	1	enriched
13601	MeSH	T-Lymphocytes	0.437156	-0.308506	0.734543	184	83	108920	940, 1803, 2534, 5295, 7292, 8743, 1997, 4775, 7852, 8837, 23523, 1236, 4773, 10666, 59067, 868, 970, 1493, 2533, 2885, 3600, 3688, 3838, 3840, 27040, 29851, 84433, 841, 919, 926, 1233, 3002, 3682, 3841, 5771, 6387, 6775, 8915, 9308, 100, 355, 356, 914, 915, 920, 925, 939, 942, 1399, 1606, 1794, 1831, 3108, 3112, 3113, 3115, 3122, 3558, 3559, 3565, 3592, 3605, 3702, 3836, 4068, 4690, 4772, 5588, …	0.0603783	depleted	0.00450121	depleted	0.00900243	0.11777	depleted
13602	MeSH	T-Lymphocytes, Cytotoxic	0.999963	-1.62442e-05	0.999984	38	18	78856.9	2315, 970, 1493, 2999, 3107, 3134, 5873, 3002, 3105, 8284, 356, 1638, 3003, 3821, 5272, 5551, 10578, 29126	0.999963	depleted	0.921645	depleted	1	1	depleted
13624	MeSH	Taiwan	0.557967	0.6087	1.83804	29	17	77701	3554, 4128, 1493, 3107, 3553, 3557, 1543, 1571, 1636, 3105, 6648, 6817, 7518, 217, 3565, 54576, 116519	0.142537	enriched	0.107611	enriched	0.215223	0.626774	enriched
13629	MeSH	Tamoxifen	0.38516	1.19861	3.31551	20	15	129615	8412, 2099, 8202, 9687, 672, 2114, 1577, 1182, 6817, 675, 1565, 2064, 2100, 9564, 9611	0.0430704	enriched	0.0198097	enriched	0.0396194	0.267754	enriched
13649	MeSH	Taste	0.539488	-0.990182	0.371509	22	3	28698	29850, 50838, 259293	0.128232	depleted	0.0505629	depleted	0.101126	0.432338	depleted
13650	MeSH	Taste Buds	0.568776	-0.942217	0.389763	21	3	29062	29850, 50838, 259293	0.148787	depleted	0.0606561	depleted	0.121312	0.472112	depleted
1369	MeSH	Axons	0.526789	-0.465755	0.627661	58	32	517747	6091, 287, 6092, 57142, 288, 2042, 4131, 4137, 4756, 2045, 4684, 6585, 10371, 22854, 1630, 1639, 2044, 2047, 6586, 9423, 23114, 53942, 1944, 1946, 1949, 2041, 2049, 4359, 4741, 9037, 54332, 55775	0.118294	depleted	0.00224728	depleted	0.00449456	0.0758832	depleted
13698	MeSH	Templates, Genetic	0.538242	-0.560742	0.570785	45	14	77083.4	5558, 4331, 11201, 2963, 2961, 5435, 1022, 2071, 2959, 5422, 5423, 5433, 6881, 10721	0.126352	depleted	0.355589	depleted	0.252703	0.674196	depleted
13737	MeSH	Testis	0.0722102	-0.690879	0.501135	107	44	141414	9043, 2649, 6662, 8852, 378948, 1390, 4956, 8749, 10693, 80705, 728137, 419, 1761, 2947, 3293, 3625, 3973, 5460, 6047, 6954, 7016, 7258, 9576, 22824, 55811, 285190, 1047, 3010, 5232, 5940, 6736, 6847, 7141, 7179, 8287, 11036, 29122, 53340, 66037, 81616, 140690, 159163, 353324, 400966	0.00153658	depleted	0.00129053	depleted	0.00258105	0.0533593	depleted
13739	MeSH	Testosterone	0.706952	0.565909	1.76105	22	13	153867	3294, 8644, 1576, 3479, 1588, 6716, 1586, 2492, 3293, 3973, 6715, 3952, 8287	0.29603	enriched	0.129349	enriched	0.258698	0.682218	enriched
1374	MeSH	Azacitidine	0.792489	-0.425527	0.653425	18	9	235665	10395, 23705, 5915, 11197, 864, 1789, 11186, 29108, 54739	0.425081	depleted	0.789243	depleted	0.850163	1	depleted
13755	MeSH	Tetradecanoylphorbol Acetate	0.67904	0.4104	1.50742	44	28	146063	5581, 5587, 5578, 5583, 5337, 4792, 2185, 4775, 4773, 8870, 5595, 9332, 1958, 2353, 3725, 5580, 5604, 5894, 6868, 1385, 3558, 5579, 5588, 5594, 6195, 6699, 9252, 55363	0.240214	enriched	0.0415393	enriched	0.0830786	0.393778	enriched
13816	MeSH	Thermodynamics	0.49569	1.06364	2.89689	15	11	120193	5621, 213, 4069, 2938, 351, 475, 760, 920, 2246, 6647, 7343	0.0948429	enriched	0.105714	enriched	0.189686	0.58903	enriched
13879	MeSH	Thioredoxins	0.699403	0.491062	1.63405	25	14	81009.9	388, 54431, 81567, 84203, 9352, 10628, 54957, 5768, 7296, 10907, 25828, 51060, 51314, 64359	0.27785	enriched	0.282256	enriched	0.555699	0.974969	enriched
13912	MeSH	Threonine	0.514517	0.633656	1.88449	39	26	116648	5578, 57521, 1457, 2169, 9475, 2932, 1432, 11329, 1978, 5562, 5599, 8493, 183, 983, 1859, 4760, 5580, 5604, 7272, 11200, 4359, 4659, 5170, 5579, 5591, 5594	0.101031	enriched	0.0712225	enriched	0.142445	0.508709	enriched
13917	MeSH	Thrombin	0.233188	0.780616	2.18282	50	32	146282	5581, 5578, 2770, 7035, 7057, 10672, 2152, 2153, 2243, 3690, 5627, 2160, 2768, 5104, 7450, 2149, 2162, 2165, 2266, 3827, 7220, 462, 1361, 1511, 2157, 2161, 2244, 3674, 5624, 10544, 22915, 340205	0.0174123	enriched	0.00818835	enriched	0.0163767	0.165357	enriched
13921	MeSH	Thrombocytopenia	0.974258	-0.0771267	0.925773	16	7	94761.9	861, 3690, 4627, 7450, 2212, 3674, 4352	0.891569	depleted	0.538013	enriched	1	1	Inconsistent
13923	MeSH	Thromboembolism	0.529639	0.935277	2.54792	16	11	234898	3673, 4548, 1559, 2153, 5627, 2162, 5327, 462, 2157, 2244, 5624	0.122182	enriched	0.233359	enriched	0.244364	0.663603	enriched
13927	MeSH	Thrombosis	0.192733	0.990823	2.69345	35	23	138665	3673, 7035, 5340, 350, 1559, 2152, 2153, 2243, 3690, 5627, 7450, 2162, 3717, 5327, 462, 1361, 2157, 2161, 2244, 3674, 4352, 5624, 10544	0.0109112	enriched	0.0269321	enriched	0.0218223	0.192782	enriched
13940	MeSH	Thymidylate Synthase	0.764596	-0.49636	0.608743	17	6	119947	4548, 5981, 471, 4552, 1719, 7372	0.383173	depleted	0.634101	depleted	0.766346	1	depleted
13950	MeSH	Thymus Gland	0.678227	-0.534835	0.585766	25	10	144981	214, 4773, 919, 5757, 915, 6361, 7535, 10320, 85480, 171558	0.234931	depleted	0.0559207	depleted	0.111841	0.453665	depleted
13961	MeSH	Thyroid Gland	0.97934	0.0584366	1.06018	20	12	122315	7849, 7253, 389434, 1733, 3958, 8622, 896, 1734, 2304, 6528, 7173, 50506	0.90819	enriched	0.30045	depleted	0.6009	1	Inconsistent
13963	MeSH	Thyroid Hormones	0.682474	0.692678	1.99906	16	11	126885	27284, 1428, 7253, 1733, 6256, 1734, 5469, 7068, 7352, 9321, 50506	0.25273	enriched	0.543498	enriched	0.50546	0.928699	enriched
13964	MeSH	Thyroid Neoplasms	0.945009	-0.12581	0.881782	28	16	158949	63892, 2335, 5468, 673, 2674, 7849, 5728, 23085, 7253, 3958, 3880, 6528, 7173, 9232, 10342, 116496	0.771327	depleted	0.486675	enriched	0.973351	1	Inconsistent
13972	MeSH	Thyrotropin	0.570346	0.99324	2.69997	16	13	194563	7849, 7253, 1733, 2492, 7252, 1081, 1734, 5449, 6528, 7068, 7173, 7200, 64377	0.150311	enriched	0.361913	depleted	0.300622	0.735425	Inconsistent
13997	MeSH	Time Factors	0.67904	0.450276	1.56875	36	23	130947	5581, 7422, 19, 8743, 3479, 1432, 351, 1950, 3688, 5595, 1843, 2247, 3091, 5580, 6714, 598, 842, 1401, 3082, 3569, 5594, 5624, 5697	0.239656	enriched	0.221563	enriched	0.443125	0.8768	enriched
13q12	Cytoband	13q12	0.651396	-0.472469	0.623461	15	10	244981	1024, 4285, 6445, 26278, 9365, 10186, 241, 2321, 2322, 10810	0.402643	depleted	0.125102	depleted	0.250205	0.67006	depleted
13q13.3	Cytoband	13q13.3	0.159696	-1.14333	0.318756	15	6	139911	57511, 23111, 94240, 80209, 122011, 400120	0.0408284	depleted	0.00640195	depleted	0.0128039	0.143661	depleted
13q14.3	Cytoband	13q14.3	0.534969	-0.515615	0.597133	19	8	84445.3	115825, 3839, 3936, 341676, 540, 9445, 79621, 10910	0.297782	depleted	0.167476	enriched	0.334951	0.772715	Inconsistent
13q34	Cytoband	13q34	0.88497	-0.115343	0.891061	36	19	107298	5911, 23263, 400165, 1282, 1284, 2259, 2621, 55608, 55647, 3916, 8451, 8660, 8858, 8874, 8881, 10426, 22821, 55002, 55739	0.753227	depleted	0.06966	depleted	0.13932	0.504275	depleted
14019	MeSH	Tissue Donors	0.600693	-0.832844	0.434811	16	4	48475	3107, 3105, 3115, 3569	0.170328	depleted	0.154926	depleted	0.309852	0.746364	depleted
1402	MeSH	B-Lymphocytes	0.52749	-0.34148	0.710718	105	45	96217.8	604, 6480, 2534, 5450, 2120, 59067, 639, 965, 970, 2885, 3516, 5336, 22806, 29851, 643, 933, 1378, 1879, 3662, 7441, 29760, 83416, 939, 971, 2213, 3059, 3108, 3112, 3113, 3115, 3122, 3565, 4067, 4068, 4261, 5079, 5788, 5897, 6361, 7006, 7187, 7535, 8832, 10563, 64218	0.119966	depleted	0.0552515	depleted	0.110503	0.451461	depleted
14029	MeSH	Tobacco Use Disorder	0.966913	0.0712249	1.07382	24	11	80466.3	1142, 1644, 4988, 8973, 1139, 1143, 1543, 1548, 6532, 1549, 1813	0.876234	enriched	0.826554	depleted	1	1	Inconsistent
14150	MeSH	Antipsychotic Agents	0.473131	-0.936853	0.391859	21	7	128132	6616, 5243, 6532, 6648, 1565, 1813, 5999	0.0813219	depleted	0.106048	depleted	0.162644	0.544359	depleted
14157	MeSH	Transcription Factors	0.682474	-0.103805	0.901401	702	359	149455	54901, 22822, 4774, 8204, 8464, 112399, 861, 7025, 57492, 6239, 7003, 55553, 1499, 2034, 23081, 604, 6934, 8805, 196, 2099, 2908, 3097, 3131, 11278, 26298, 84441, 8202, 10413, 4862, 6299, 7026, 6660, 7088, 9759, 10891, 860, 2627, 6928, 9969, 1457, 3400, 5450, 6595, 6670, 10499, 63976, 2120, 3096, 4205, 9314, 10923, 2081, 2308, 2309, 3175, 3280, 4331, 4929, 5468, 5933, 6594, 9139, 9935, 11177, 227…	0.244745	depleted	0.593387	enriched	0.48949	0.916784	Inconsistent
14158	MeSH	Transcription, Genetic	0.860719	0.0773523	1.08042	292	152	136764	8204, 861, 7025, 1499, 604, 196, 2099, 2908, 8202, 7026, 7088, 8091, 9759, 10891, 860, 4780, 9969, 5450, 6670, 10499, 4205, 4792, 10923, 2308, 2309, 3280, 4331, 5933, 9014, 51621, 4087, 4088, 4899, 5451, 7849, 51082, 1024, 2114, 2122, 2963, 3660, 4149, 4773, 5465, 6774, 6777, 6935, 7020, 8554, 9044, 23054, 1390, 1523, 2113, 2494, 2961, 3172, 3516, 6772, 7342, 8535, 25885, 905, 1051, 1161, 1386, 1…	0.569979	enriched	0.35834	enriched	0.716679	1	enriched
14162	MeSH	Transfection	0.471162	0.383817	1.46788	121	81	178535	1499, 2099, 2908, 5578, 2776, 2534, 5295, 6670, 10499, 4792, 5747, 320, 2185, 2932, 4087, 4088, 5906, 9971, 6774, 7020, 8554, 351, 2113, 2885, 5595, 5599, 6416, 6772, 7253, 10746, 25, 1051, 1958, 2911, 3065, 3091, 3725, 3973, 4089, 4092, 4158, 4194, 4363, 5058, 5580, 5604, 5663, 5925, 6714, 6885, 7189, 7220, 7433, 8648, 8850, 10203, 23643, 409, 598, 857, 998, 1050, 1326, 1387, 1869, 3643, 4208, 4…	0.0759956	enriched	0.858305	enriched	0.151991	0.5265	enriched
14166	MeSH	Transferases	0.962047	0.100201	1.10539	29	14	110113	7803, 1603, 8540, 4143, 1352, 3037, 2731, 5229, 1122, 5861, 8073, 28, 2653, 5876	0.820252	enriched	0.0783301	enriched	0.15666	0.535702	enriched
14168	MeSH	Transferrin	0.622509	0.687898	1.98953	21	14	101174	6480, 1356, 22848, 30061, 8766, 4241, 6453, 7018, 57403, 1213, 2060, 4351, 3077, 148738	0.187755	enriched	0.00917054	enriched	0.0183411	0.175711	enriched
14176	MeSH	Protein Biosynthesis	0.862058	-0.148275	0.862194	71	31	109809	58155, 2495, 2887, 1983, 3658, 8672, 27250, 330, 1978, 2332, 8894, 9451, 1915, 1977, 5093, 5610, 7812, 1654, 1975, 1979, 2935, 3183, 6009, 6741, 8569, 8891, 8892, 9669, 26986, 51247, 79048	0.572556	depleted	0.751426	depleted	1	1	depleted
14178	MeSH	Translocation, Genetic	0.691774	-0.263591	0.768288	92	53	232333	4026, 861, 27086, 604, 3131, 84441, 8091, 8301, 7247, 63976, 1662, 2120, 2308, 4300, 595, 2122, 4299, 330, 4330, 8013, 10801, 27185, 64783, 64919, 25, 238, 596, 613, 2078, 3717, 3899, 4298, 4983, 5077, 6491, 6760, 7913, 7994, 8915, 10892, 862, 2531, 3195, 5081, 5087, 5914, 6886, 7468, 7704, 9611, 10342, 23373, 23404	0.264075	depleted	1	enriched	0.528151	0.94905	Inconsistent
14184	MeSH	Transplantation, Homologous	0.993139	-0.0161487	0.983981	16	7	56881.8	721, 3002, 3105, 3558, 3559, 3569, 64127	0.976638	depleted	0.553488	depleted	1	1	depleted
14212	MeSH	Tretinoin	0.761677	0.338892	1.40339	36	20	133186	8204, 8854, 5468, 5915, 51676, 7052, 1053, 1592, 5460, 5948, 6256, 56603, 1050, 1381, 3164, 3659, 5914, 5947, 7704, 9611	0.374705	enriched	0.457084	enriched	0.74941	1	enriched
1426	MeSH	Bacterial Proteins	0.918257	-0.198953	0.819588	19	9	79926.8	5340, 10096, 8607, 8976, 3553, 3557, 998, 3329, 7187	0.69032	depleted	0.913253	enriched	1	1	Inconsistent
14280	MeSH	Triglycerides	0.0575459	0.971754	2.64258	65	41	87247.6	948, 10221, 3990, 19, 2169, 57678, 5468, 338, 2646, 9388, 9971, 84649, 123, 5465, 6272, 9370, 51099, 337, 1071, 2590, 3156, 27329, 345, 1581, 1636, 4547, 10135, 26291, 335, 341, 1401, 3952, 4018, 5346, 5360, 5444, 6721, 51129, 84722, 116519, 255738	0.000982971	enriched	3.27699e-05	enriched	6.55399e-05	0.00383672	enriched
14327	MeSH	Trophoblasts	0.859557	0.265386	1.30393	24	14	101673	11309, 8521, 9750, 4313, 5069, 5228, 6515, 356, 1081, 3248, 3291, 3641, 4838, 5311	0.568207	enriched	0.58339	depleted	1	1	Inconsistent
14335	MeSH	Tropomyosin	0.837559	0.376291	1.45687	17	9	93587.4	7168, 4703, 800, 10529, 4625, 58, 7125, 7169, 29766	0.503796	enriched	0.508068	enriched	1	1	enriched
14357	MeSH	Trypsin	0.74893	0.320065	1.37722	42	22	73466.7	2335, 1457, 1528, 213, 5340, 5265, 6768, 2596, 5858, 2, 1213, 1670, 2149, 6288, 347, 759, 1081, 2161, 3818, 4151, 5646, 6692	0.35611	enriched	0.0463942	enriched	0.0927885	0.414739	enriched
14397	MeSH	Tuberculosis, Pulmonary	0.864738	-0.308358	0.734652	16	7	108004	3459, 4153, 7421, 3431, 3565, 3593, 6556	0.586089	depleted	0.52029	enriched	1	1	Inconsistent
14404	MeSH	Tubulin	0.703602	0.32726	1.38716	57	30	89608.4	10982, 4131, 4133, 4134, 4137, 5203, 6902, 6904, 219899, 2035, 51174, 5048, 6249, 6903, 6905, 7277, 7278, 7280, 10426, 11076, 11104, 22919, 27175, 51199, 51807, 55835, 81027, 84790, 121441, 347688	0.284147	enriched	0.218209	depleted	0.436418	0.871227	Inconsistent
14407	MeSH	Tumor Cells, Cultured	0.475639	0.398682	1.48986	103	66	158182	10395, 1499, 196, 2099, 5578, 1956, 3655, 4233, 5295, 6670, 1647, 3716, 5747, 5933, 8743, 3398, 3685, 4088, 595, 960, 999, 5728, 5915, 6774, 1495, 2885, 3688, 10397, 238, 596, 841, 898, 983, 3065, 4089, 5168, 5925, 6714, 8539, 8648, 9180, 208, 433, 598, 699, 780, 842, 894, 1387, 1399, 1638, 1869, 1874, 2064, 2065, 3572, 3728, 4067, 4323, 5934, 6252, 6275, 6667, 6886, 7011, 9604	0.0840319	enriched	0.140352	enriched	0.168064	0.552911	enriched
14408	MeSH	Tumor Markers, Biological	0.930293	0.0812319	1.08462	94	49	151099	1956, 7422, 2272, 4072, 214, 3486, 6513, 4255, 1012, 2315, 595, 960, 999, 2719, 5728, 8530, 8842, 3845, 4313, 6696, 10643, 83998, 174, 596, 794, 2023, 2591, 3091, 3958, 4250, 6502, 8626, 23600, 57125, 429, 1045, 1116, 1365, 2064, 3880, 4311, 7153, 7178, 7490, 8000, 10406, 11186, 54474, 57016	0.726968	enriched	0.534304	enriched	1	1	enriched
14409	MeSH	Tumor Necrosis Factor-alpha	0.838872	0.143151	1.1539	109	52	77504.6	257397, 3554, 7128, 4792, 6364, 7292, 8743, 3929, 8837, 1432, 2152, 4982, 9370, 330, 843, 3552, 3553, 3557, 5599, 6376, 6401, 8794, 841, 929, 6868, 6885, 7189, 7412, 8793, 8795, 8797, 9020, 23643, 329, 355, 356, 1326, 3558, 3565, 3569, 3592, 3605, 3606, 3659, 4214, 7187, 7188, 8744, 8877, 9966, 29110, 64127	0.507253	enriched	0.0318363	enriched	0.0636725	0.342115	enriched
14421	MeSH	Turkey	0.67904	0.597934	1.81836	18	9	42918.8	2153, 7421, 1543, 1636, 3105, 6288, 2706, 4210, 5444	0.239203	enriched	0.25809	enriched	0.478405	0.907751	enriched
14443	MeSH	Tyrosine	0.682474	0.219326	1.24524	149	92	153350	51741, 4739, 1499, 5770, 394, 940, 1956, 10451, 2534, 3667, 4233, 5295, 3480, 5786, 2066, 3716, 5747, 8460, 9846, 2185, 2241, 2889, 634, 1500, 2690, 3690, 5829, 6774, 6777, 7525, 8027, 140885, 27, 1441, 1950, 2533, 2549, 2885, 3566, 3688, 5336, 5782, 6461, 6654, 6772, 7410, 9019, 10818, 27040, 25, 163, 238, 613, 919, 933, 2047, 2184, 3595, 3717, 5580, 5894, 6714, 7430, 7465, 9404, 29760, 857, 139…	0.248867	enriched	0.0176384	enriched	0.0352768	0.251401	enriched
14446	MeSH	Tyrosine 3-Monooxygenase	0.905349	-0.169125	0.844403	37	18	120417	9759, 5053, 3480, 4929, 6622, 1644, 7529, 9261, 2643, 5894, 7534, 23136, 994, 995, 1111, 6195, 6196, 10971	0.65045	depleted	0.700366	depleted	1	1	depleted
14452	MeSH	Ubiquitins	0.85521	0.125715	1.13396	117	62	108311	5887, 10920, 4792, 7336, 8452, 5071, 4734, 10477, 7322, 26190, 64682, 7328, 8454, 8945, 29945, 55236, 55294, 6500, 6502, 7321, 7334, 7337, 8239, 8453, 10393, 25827, 26234, 26235, 29979, 80204, 996, 997, 3093, 4738, 5710, 6233, 6613, 7314, 7318, 7325, 7326, 7327, 7335, 7341, 8450, 8451, 8533, 8881, 9246, 9318, 9616, 9978, 10537, 11274, 22992, 26270, 26273, 51138, 51191, 51434, 64708, 123228	0.551575	enriched	0.179025	depleted	0.35805	0.796196	Inconsistent
14453	MeSH	Glucuronosyltransferase	0.180331	1.1303	3.09657	31	20	85152	7365, 7364, 10720, 1576, 54578, 1244, 1559, 3037, 54490, 1577, 5243, 7363, 1543, 6817, 27087, 135152, 1565, 10941, 54576, 54658	0.00959301	enriched	0.000369189	enriched	0.000738377	0.0227457	enriched
14466	MeSH	Ultraviolet Rays	0.937355	-0.0974675	0.907132	53	22	62836.5	2072, 1647, 11201, 1432, 7507, 5599, 8493, 56852, 1161, 2073, 3725, 6118, 11200, 51455, 84126, 472, 1111, 1642, 2071, 2074, 8451, 9540	0.751617	depleted	0.881577	enriched	1	1	Inconsistent
14471	MeSH	Umbilical Veins	0.526789	0.531517	1.70151	48	32	157955	7422, 6095, 953, 302, 5747, 7057, 1012, 3685, 2152, 3690, 1889, 3688, 5595, 6376, 6401, 7450, 1003, 2149, 2247, 3827, 5228, 5327, 6387, 7412, 50848, 2321, 3678, 3791, 5594, 7075, 10544, 80781	0.119035	enriched	0.142832	enriched	0.238071	0.655671	enriched
14481	MeSH	United States	0.764596	0.256815	1.29281	61	34	146818	6934, 51557, 3990, 5205, 2169, 672, 5468, 1558, 22796, 23105, 1071, 7421, 127294, 221458, 1543, 84251, 126, 217, 675, 1401, 1545, 1573, 2244, 2327, 2918, 3077, 4986, 5444, 6801, 9760, 57102, 84639, 89872, 94103	0.383355	enriched	0.621784	enriched	0.766709	1	enriched
14568	MeSH	Urokinase-Type Plasminogen Activator	0.966913	-0.098019	0.906632	19	9	104747	5270, 5340, 6768, 4313, 5104, 5316, 5327, 3082, 4035	0.849875	depleted	0.398657	enriched	0.797314	1	Inconsistent
14617	MeSH	Vacuoles	0.863099	-0.220365	0.802226	34	13	61128	81671, 535, 528, 9550, 200576, 7879, 8992, 9114, 3920, 11311, 27183, 50617, 79643	0.577143	depleted	0.860365	depleted	1	1	depleted
14633	MeSH	Valine	0.9411	0.190254	1.20956	15	9	142662	5621, 673, 350, 6716, 7276, 670, 2162, 3717, 6648	0.763332	enriched	0.476287	enriched	0.952574	1	enriched
14638	MeSH	Vanadates	0.833431	0.420941	1.52339	16	12	145623	5770, 476, 1956, 2534, 4792, 2885, 6772, 4363, 6714, 29760, 5921, 55775	0.490802	enriched	0.0327288	enriched	0.0654577	0.347878	enriched
1464	MeSH	Barium	0.370513	-1.19601	0.302398	15	6	241341	5027, 775, 777, 783, 7222, 57113	0.038516	depleted	0.00684856	depleted	0.0136971	0.149615	depleted
14644	MeSH	Genetic Variation	0.0862848	0.727593	2.07009	104	67	151067	79068, 6934, 24, 3667, 4153, 3990, 19, 2169, 3084, 3351, 4128, 4548, 5167, 213, 1576, 5468, 9231, 84062, 338, 590, 1558, 1559, 2243, 5265, 7276, 9722, 150, 337, 1071, 1577, 3107, 3172, 3566, 4988, 5243, 6906, 152, 154, 183, 345, 1139, 1548, 1586, 2266, 3105, 4159, 6532, 6583, 7172, 9, 28, 126, 241, 335, 1549, 1565, 1813, 2052, 2244, 2592, 3352, 6007, 10133, 51094, 60528, 64127, 116519	0.00231609	enriched	2.72752e-06	enriched	5.45503e-06	0.000527022	enriched
14746	MeSH	Vimentin	0.754823	0.533025	1.70408	15	10	300323	5578, 6093, 631, 3856, 7431, 23336, 2670, 4001, 7378, 23762	0.367245	enriched	0.674017	enriched	0.734489	1	enriched
14759	MeSH	Viral Envelope Proteins	0.947387	-0.084962	0.918547	59	29	168269	6482, 4121, 79694, 2530, 4124, 7852, 146664, 202018, 949, 4126, 11320, 57733, 2595, 5818, 5861, 6483, 6487, 8707, 920, 1232, 2683, 3112, 8615, 9331, 10905, 23443, 57134, 59272, 151888	0.777708	depleted	0.113876	depleted	0.227753	0.643748	depleted
14763	MeSH	Viral Matrix Proteins	0.917101	0.214704	1.23949	18	10	76615.5	3839, 3838, 3840, 6772, 3841, 5698, 7189, 9397, 3836, 7187	0.68698	enriched	0.624688	enriched	1	1	enriched
14764	MeSH	Viral Proteins	0.518032	0.536422	1.70988	48	29	88640.4	3839, 5621, 330, 578, 843, 3516, 3838, 3840, 3843, 6772, 22914, 841, 1237, 3841, 5610, 7514, 8850, 9397, 329, 920, 1616, 2829, 3836, 3842, 7341, 7443, 8906, 23476, 26986	0.103657	enriched	0.623455	enriched	0.207314	0.615181	enriched
14771	MeSH	Virion	0.218278	0.700274	2.0143	63	34	68432	3839, 5687, 9491, 5682, 5713, 4734, 3838, 3840, 5707, 105, 3841, 5698, 9397, 920, 3836, 5684, 5686, 5693, 5695, 5699, 5700, 5701, 5704, 5710, 5714, 5715, 5718, 5720, 5721, 7314, 10197, 10537, 23198, 728358	0.0140618	enriched	0.207767	enriched	0.0281236	0.222039	enriched
14779	MeSH	Virus Replication	0.706583	0.229421	1.25787	108	51	73705.4	7150, 3839, 4792, 5687, 9491, 5682, 5713, 7852, 3134, 3838, 3840, 3843, 5707, 9218, 64919, 1653, 2595, 3105, 3841, 5062, 5698, 7514, 11168, 23586, 920, 1232, 1642, 1654, 3836, 3842, 4599, 5594, 5684, 5686, 5693, 5695, 5699, 5700, 5701, 5704, 5710, 5714, 5715, 5718, 5720, 5721, 6667, 6741, 10197, 23198, 164668	0.295044	enriched	0.767148	enriched	0.590089	0.999068	enriched
14792	MeSH	Visual Acuity	0.798803	-0.38861	0.677998	20	8	87306.7	24, 7045, 4976, 145226, 6103, 3614, 6010, 6247	0.44287	depleted	0.665028	enriched	0.885739	1	Inconsistent
14794	MeSH	Visual Fields	0.881525	-0.268951	0.764181	18	8	130862	24, 4976, 7399, 145226, 6103, 3614, 6010, 10133	0.611345	depleted	0.98839	depleted	1	1	depleted
14801	MeSH	Vitamin A	0.571041	0.7935	2.21112	16	10	57950.7	127, 7276, 1592, 5948, 8608, 9227, 157506, 5947, 5950, 83875	0.151051	enriched	0.145518	enriched	0.291036	0.724738	enriched
14807	MeSH	Vitamin D	0.936906	-0.199141	0.819435	15	7	93790.6	1591, 1593, 7421, 9365, 2638, 4041, 120227	0.739216	depleted	0.947986	enriched	1	1	Inconsistent
1482	MeSH	Base Composition	0.49569	-1.90536	0.148769	17	1	48009.2	6936	0.0949699	depleted	0.305737	depleted	0.18994	0.589661	depleted
1483	MeSH	Base Sequence	0.613396	-0.446565	0.639822	48	20	150940	5053, 6670, 6916, 4899, 1756, 5009, 6906, 1278, 1280, 2184, 4625, 4763, 6491, 6638, 462, 3115, 4723, 5449, 6667, 6736	0.180516	depleted	0.251869	depleted	0.361032	0.798756	depleted
1485	MeSH	Basement Membrane	0.682474	0.492834	1.63695	33	24	181187	158326, 1285, 3915, 3908, 3912, 4811, 7399, 1288, 2192, 4313, 10855, 27283, 1282, 1284, 1294, 3909, 3914, 284217, 1306, 3339, 3675, 3910, 10319, 22795	0.247466	enriched	0.828347	depleted	0.494931	0.920507	Inconsistent
14923	MeSH	Wiskott-Aldrich Syndrome	0.998217	0.0022008	1.0022	16	10	117813	2534, 10096, 8976, 2885, 7456, 998, 4690, 6693, 8936, 10810	0.996755	enriched	0.674383	depleted	1	1	Inconsistent
14945	MeSH	Wound Healing	0.873217	-0.294523	0.744887	16	9	156237	7048, 7422, 1490, 6382, 8826, 3688, 2247, 3909, 3082	0.595118	depleted	0.0357447	enriched	0.0714894	0.36696	Inconsistent
14960	MeSH	X Chromosome	2.50615e-09	-1.48394	0.226743	134	38	259924	6197, 2182, 2710, 1896, 2719, 1184, 1756, 2332, 4281, 5009, 5613, 6192, 1730, 3052, 4267, 4983, 6103, 7102, 7543, 26609, 22, 412, 1183, 1736, 2239, 2705, 2747, 2892, 4068, 5063, 5634, 5956, 6247, 6736, 8237, 56548, 83259, 728458	2.44622e-12	depleted	6.70134e-16	depleted	1.34027e-15	1.95168e-12	depleted
14981	MeSH	Xenopus	0.327944	-0.596761	0.550592	69	30	149497	1499, 9153, 4087, 8671, 7855, 10592, 51305, 1184, 3784, 5885, 6338, 9033, 41, 777, 983, 3763, 4040, 24145, 55867, 995, 996, 3753, 6337, 6340, 8312, 8325, 9154, 9972, 54778, 115019	0.0292818	depleted	0.0185598	depleted	0.0371197	0.258167	depleted
14982	MeSH	Xenopus laevis	0.682474	-0.217739	0.804335	142	76	160062	23327, 6446, 6506, 6513, 56606, 9153, 64849, 4087, 6580, 6582, 8671, 27123, 117247, 129401, 6509, 6581, 9056, 22943, 51053, 51305, 57628, 40, 366, 1142, 2741, 2971, 3766, 3784, 6338, 6447, 10110, 27094, 30818, 57680, 41, 1080, 1139, 1143, 4040, 4547, 6519, 6559, 6564, 6565, 6575, 6634, 7702, 23678, 114571, 610, 774, 1261, 2570, 3751, 3753, 3772, 6005, 6337, 6340, 6507, 6541, 6569, 7060, 7481, 780…	0.24401	depleted	0.222947	depleted	0.445894	0.879539	depleted
14998	MeSH	Y Chromosome	0.035862	-1.20007	0.301173	40	18	325408	378948, 5613, 6192, 8226, 728137, 4267, 7258, 7543, 8284, 26609, 412, 5940, 6736, 7404, 8287, 66037, 83259, 159163	0.000367546	depleted	9.33404e-06	depleted	1.86681e-05	0.00141677	depleted
14q11.2	Cytoband	14q11.2	2.05403e-07	1.63255	5.1169	69	42	36615.5	89874, 63874, 10202, 122651, 9056, 1215, 2999, 4776, 5018, 7051, 25983, 57447, 57680, 1053, 3002, 11035, 55147, 60686, 64745, 79178, 91875, 1511, 3183, 5693, 5720, 5721, 6035, 7011, 8906, 9362, 10548, 23428, 26020, 29986, 51310, 55017, 55644, 57594, 84659, 84962, 90809, 122664	1.32947e-09	enriched	7.79807e-11	enriched	1.55961e-10	7.12499e-08	enriched
14q12	Cytoband	14q12	0.00270367	1.76227	5.82562	30	19	107868	29091, 80224, 394, 25938, 55632, 23256, 25831, 1073, 5106, 387978, 4625, 57523, 112487, 4738, 27141, 56948, 80344, 161247, 643866	6.99979e-05	enriched	2.85725e-10	enriched	5.7145e-10	2.18266e-07	enriched
14q22.1	Cytoband	14q22.1	0.456178	0.590719	1.80529	21	13	95947.1	122786, 3895, 8814, 30001, 145447, 23588, 51062, 57544, 114088, 51199, 51637, 81542, 122773	0.245067	enriched	0.679057	enriched	0.490133	0.917533	enriched
14q23.1	Cytoband	14q23.1	0.84091	-0.180913	0.834508	26	15	154986	23002, 54916, 145389, 64430, 27133, 5494, 5529, 6495, 55195, 122830, 6252, 55745, 145407, 161291, 317761	0.686103	depleted	0.312514	depleted	0.625029	1	depleted
14q24.3	Cytoband	14q24.3	0.824242	-0.127452	0.880336	60	25	90509.8	2530, 8650, 23093, 55640, 10538, 91750, 2353, 5663, 10965, 56252, 57156, 80127, 161394, 1743, 8846, 8892, 9628, 11161, 22846, 23357, 27030, 91748, 112752, 122953, 145497	0.663027	depleted	0.341416	depleted	0.682832	1	depleted
14q32.13	Cytoband	14q32.13	0.0514365	1.88877	6.6112	16	13	94266.5	79789, 57718, 145270, 23405, 145264, 327657, 51156, 90050, 161176, 256394, 51218, 57578, 256369	0.00632553	enriched	0.0117058	enriched	0.0126511	0.142809	enriched
14q32.33	Cytoband	14q32.33	0.222657	-0.903848	0.405008	25	6	59637.5	23368, 122402, 3320, 9556, 23241, 80757	0.0749396	depleted	0.0120051	depleted	0.0240103	0.203335	depleted
15	MeSH	Abnormalities, Multiple	0.526789	-0.459929	0.631329	60	30	206782	6926, 6197, 6299, 2887, 157680, 8195, 55636, 2263, 2719, 7840, 91147, 2697, 4281, 57167, 1280, 2200, 2255, 4920, 6910, 8626, 54806, 54903, 3110, 4810, 5308, 7468, 9839, 80184, 81794, 219844	0.117822	depleted	0.0905145	depleted	0.181029	0.574279	depleted
15027	MeSH	Zebrafish	0.693377	0.277901	1.32036	83	47	136049	652, 283820, 85315, 10484, 27241, 57534, 9904, 284111, 23105, 25924, 51312, 91147, 23420, 123016, 1592, 9965, 22881, 51029, 54852, 55203, 56603, 65264, 128486, 203245, 91, 649, 4838, 9776, 27042, 27130, 51115, 51218, 54538, 54756, 55219, 55703, 55872, 56884, 79065, 80761, 83851, 91807, 152926, 221421, 283652, 285704, 408050	0.271728	enriched	0.955289	enriched	0.543456	0.963694	enriched
15032	MeSH	Zinc	0.365929	0.710167	2.03433	47	25	79786.4	3096, 210, 351, 2741, 2863, 4048, 635, 3273, 3827, 6868, 7779, 64116, 443, 759, 760, 2161, 2739, 4493, 4501, 6285, 6407, 6647, 7782, 29986, 169026	0.0370385	enriched	0.795981	enriched	0.0740769	0.372527	enriched
15067	MeSH	17-Hydroxysteroid Dehydrogenases	0.473131	1.17462	3.2369	16	12	141972	1646, 3294, 8644, 3295, 1588, 8630, 51170, 1586, 1645, 3293, 412, 3292	0.0808504	enriched	0.0110527	enriched	0.0221054	0.194206	enriched
15105	MeSH	3',5'-Cyclic-AMP Phosphodiesterases	0.905349	0.27692	1.31906	17	13	369420	5144, 5151, 5140, 8654, 5139, 5152, 10846, 27115, 5136, 5150, 5137, 8622, 5142	0.657001	enriched	0.638788	enriched	1	1	enriched
15151	MeSH	Immunoblotting	0.955518	-0.125274	0.882255	20	12	271367	1499, 1956, 1000, 5747, 4087, 5595, 57511, 4092, 6714, 4067, 5594, 6195	0.805359	depleted	0.992178	depleted	1	1	depleted
15153	MeSH	Blotting, Western	0.198333	1.46586	4.33125	24	20	162875	5581, 5578, 4233, 5295, 10018, 1432, 6774, 2113, 3688, 5595, 7052, 841, 1843, 3091, 3725, 4194, 6714, 1869, 5594, 6667	0.012293	enriched	0.00270999	enriched	0.00541998	0.0855386	enriched
15179	MeSH	Colorectal Neoplasms	0.926357	0.102892	1.10837	69	35	143462	1499, 6934, 1956, 7422, 4548, 4255, 5468, 8313, 673, 595, 999, 3845, 4437, 7421, 83998, 324, 1044, 1543, 1571, 1630, 2947, 4089, 6817, 11200, 9, 1045, 2052, 2956, 4595, 5742, 7372, 27030, 54474, 54576, 54658	0.707905	enriched	0.252132	enriched	0.504263	0.927295	enriched
15180	MeSH	Electrophoresis, Gel, Two-Dimensional	0.67904	0.326316	1.38585	65	30	59416.4	7168, 307, 5687, 5682, 301, 81567, 2665, 5245, 9588, 2023, 3069, 3263, 3313, 3856, 6629, 7431, 335, 397, 1191, 1410, 3183, 3312, 3329, 5684, 5686, 5695, 6282, 6647, 7178, 51297	0.238132	enriched	0.229511	enriched	0.459022	0.890632	enriched
15211	MeSH	Zellweger Syndrome	0.85521	0.337584	1.40156	16	9	142375	5825, 3295, 8309, 5194, 5195, 5828, 55670, 51, 5190	0.55693	enriched	0.765444	enriched	1	1	enriched
15212	MeSH	Inflammatory Bowel Diseases	0.678227	0.659855	1.93451	17	11	122528	9231, 2153, 5243, 6583, 7172, 10261, 10392, 149233, 9966, 55054, 64127	0.23532	enriched	0.400441	enriched	0.47064	0.900431	enriched
15214	MeSH	Antigens, Differentiation, Myelomonocytic	0.682474	-0.746217	0.474157	15	4	60648.5	9332, 3240, 89790, 283316	0.246119	depleted	0.277214	depleted	0.492239	0.918761	depleted
15220	MeSH	Calcium Channels	0.762881	-0.253129	0.776367	62	35	226528	3709, 785, 6786, 287, 3708, 2280, 776, 7225, 9033, 10368, 27092, 477, 775, 777, 783, 7220, 7222, 10335, 27091, 51393, 55799, 57113, 57620, 774, 779, 3710, 5311, 5592, 6262, 6263, 7226, 8911, 10369, 54795, 79054	0.378907	depleted	0.0813938	depleted	0.162788	0.544562	depleted
15221	MeSH	Potassium Channels	0.0566822	-0.78442	0.456384	92	40	287494	1740, 1739, 6446, 3790, 7881, 51305, 57628, 80333, 1804, 3760, 3766, 3782, 3784, 27012, 27094, 27133, 30818, 3745, 3752, 3763, 8514, 10021, 54207, 170850, 610, 2029, 3746, 3751, 3753, 3756, 3772, 3781, 5791, 6833, 8645, 9312, 10008, 10060, 23704, 27345	0.00091289	depleted	6.91389e-06	depleted	1.38278e-05	0.00110333	depleted
15222	MeSH	Sodium Channels	0.902957	-0.174385	0.839974	38	21	175586	23327, 6335, 6446, 4897, 4734, 6323, 288, 11060, 40, 3784, 6332, 6334, 6338, 41, 477, 6328, 6329, 3753, 6327, 6337, 6340	0.645158	depleted	0.763591	depleted	1	1	depleted
1523	MeSH	Mental Disorders	0.643493	-0.721246	0.486146	16	7	239634	3351, 4128, 27185, 6532, 7466, 1565, 1813	0.202211	depleted	0.252476	depleted	0.404423	0.839508	depleted
15232	MeSH	Dinoprostone	0.982545	-0.0425993	0.958295	21	13	151102	7422, 5734, 1588, 3553, 5320, 624, 2149, 5321, 5732, 3248, 5742, 28232, 80142	0.93081	depleted	1	depleted	1	1	depleted
15235	MeSH	HLA-B Antigens	0.90736	-0.217635	0.804419	21	7	43199.8	3107, 3105, 3115, 3122, 4277, 7918, 135656	0.661179	depleted	0.425357	depleted	0.850713	1	depleted
15236	MeSH	HLA-C Antigens	0.558197	-0.8794	0.415032	18	4	44304.3	3107, 3105, 3115, 54535	0.143295	depleted	0.175492	depleted	0.28659	0.719378	depleted
15238	MeSH	Sulfotransferases	0.994754	0.00709441	1.00712	51	30	184220	10090, 9394, 27284, 6783, 55959, 8460, 9955, 9953, 51363, 83539, 6819, 9469, 3340, 9653, 6817, 9951, 9956, 27233, 64090, 222537, 412, 1545, 4166, 6799, 6822, 23563, 56548, 64377, 266722, 391365	0.982423	enriched	0.757249	enriched	1	1	enriched
15262	MeSH	Xenobiotics	0.38516	0.735822	2.0872	38	22	63820.5	196, 348158, 9429, 27284, 1576, 6819, 1577, 8856, 1543, 1548, 1571, 1580, 2947, 6817, 27233, 9, 1545, 1549, 1565, 2052, 6799, 54576	0.0431996	enriched	0.000314465	enriched	0.00062893	0.0202956	enriched
15293	MeSH	Transducin	0.471536	-0.924385	0.396775	25	7	113493	79718, 2780, 6010, 6907, 7404, 9611, 50838	0.0786624	depleted	0.00522976	depleted	0.0104595	0.126851	depleted
15302	MeSH	Simian immunodeficiency virus	0.809572	-0.401472	0.669334	18	7	81357.7	805, 7852, 5058, 920, 1232, 1240, 3122	0.455557	depleted	0.293456	depleted	0.586912	0.997045	depleted
15321	MeSH	Gene Rearrangement	0.935597	-0.162428	0.850078	22	13	167644	861, 604, 8091, 2120, 672, 673, 4299, 613, 6491, 7518, 675, 5897, 6886	0.735601	depleted	0.374905	enriched	0.749811	1	Inconsistent
15331	MeSH	Cohort Studies	0.682474	0.278346	1.32094	90	51	128798	79068, 6934, 2099, 185, 4153, 3990, 157680, 672, 5468, 338, 3479, 1559, 1588, 2153, 9370, 1071, 3107, 3553, 3557, 3566, 6401, 7421, 27185, 118, 154, 183, 345, 929, 1030, 1636, 2212, 3105, 4547, 6532, 149233, 414062, 153, 675, 1401, 1524, 2214, 2244, 3077, 3569, 3593, 3663, 4210, 5444, 64127, 65018, 116519	0.248039	enriched	0.0313814	enriched	0.0627629	0.340152	enriched
15395	MeSH	Histocompatibility Antigens Class I	0.84206	-0.217072	0.804872	44	17	53083.5	30061, 3107, 3134, 7018, 22914, 926, 3105, 925, 3077, 3113, 3115, 3140, 3821, 4277, 55768, 64167, 148738	0.512469	depleted	0.604133	depleted	1	1	depleted
15398	MeSH	Signal Transduction	0.776398	0.0867426	1.09062	503	303	169805	23236, 4739, 5581, 7048, 92, 1499, 5587, 8829, 652, 1600, 5770, 6934, 940, 8440, 23118, 5578, 1956, 2776, 5583, 5618, 5998, 10010, 10451, 1490, 2534, 3667, 4233, 5337, 7128, 10920, 57521, 3556, 85407, 1000, 2770, 2887, 5295, 3480, 4792, 4853, 6788, 9655, 90, 2066, 2081, 2308, 2309, 3716, 5291, 5747, 5923, 6093, 8313, 8743, 8792, 9846, 10672, 55534, 64750, 182, 655, 673, 1793, 2185, 2888, 2889, 29…	0.404132	enriched	0.111628	enriched	0.223257	0.636907	enriched
15415	MeSH	Biological Markers	0.44573	0.605757	1.83264	51	28	87220.5	7422, 1906, 1471, 3479, 4982, 8842, 9370, 6401, 7450, 5069, 7412, 939, 947, 952, 1116, 1401, 2052, 2321, 3569, 3606, 3934, 3952, 4018, 4599, 5950, 6285, 8038, 8600	0.0637378	enriched	0.480392	enriched	0.127476	0.483365	enriched
15419	MeSH	Spastic Paraplegia, Hereditary	0.934827	0.189481	1.20862	15	9	92256.4	65055, 3798, 57679, 23111, 51062, 3329, 80208, 118813, 123606	0.733249	enriched	0.949506	depleted	1	1	Inconsistent
15444	MeSH	Exercise	0.34699	1.05806	2.88077	26	18	126485	10891, 1906, 3990, 9882, 5468, 3479, 9370, 1071, 5562, 32, 154, 1636, 153, 2660, 3569, 3952, 5563, 7352	0.0320719	enriched	0.0447899	enriched	0.0641438	0.343571	enriched
15451	MeSH	Leukemia, Lymphocytic, Chronic, B-Cell	0.745735	-0.400944	0.669687	28	12	97280	57213, 1236, 5027, 596, 643, 472, 952, 2321, 4919, 7535, 9154, 10206	0.346544	depleted	0.162464	depleted	0.324928	0.763858	depleted
15459	MeSH	Leukemia-Lymphoma, Adult T-Cell	0.731355	-0.538931	0.583372	16	6	68029.6	55697, 1233, 6491, 3195, 6886, 64100	0.330163	depleted	0.328615	depleted	0.65723	1	depleted
15470	MeSH	Leukemia, Myeloid, Acute	0.917101	-0.179603	0.835602	26	15	169862	861, 2120, 3142, 1441, 4330, 5243, 3717, 4629, 7913, 7994, 862, 1050, 2322, 6688, 7490	0.687393	depleted	0.303069	depleted	0.606138	1	depleted
15488	MeSH	HIV Antigens	0.916869	-0.135821	0.872999	48	25	193743	6482, 4121, 3839, 79694, 2530, 4124, 3838, 3840, 3843, 4126, 8726, 11320, 57733, 2595, 3841, 6483, 6487, 8707, 9397, 920, 3836, 3842, 9331, 10905, 57134	0.685079	depleted	0.300288	depleted	0.600575	1	depleted
15496	MeSH	CD4-Positive T-Lymphocytes	0.864738	0.144333	1.15527	71	36	88421.1	940, 1803, 6364, 7292, 7852, 1236, 59067, 965, 1493, 3600, 5286, 22914, 29851, 355, 356, 920, 939, 942, 3108, 3112, 3113, 3122, 3558, 3559, 3565, 3605, 4772, 5287, 5288, 5788, 6375, 7535, 10578, 29126, 79589, 246778	0.584599	enriched	0.878167	enriched	1	1	enriched
15497	MeSH	HIV-1	0.85521	0.0716514	1.07428	393	178	101687	23236, 5581, 5587, 940, 2908, 5578, 6383, 1803, 5583, 4121, 1457, 5295, 3839, 4792, 5687, 9491, 79694, 805, 4331, 5291, 5682, 5713, 130340, 2903, 3685, 4124, 7852, 51196, 2963, 5567, 9044, 55690, 146664, 142, 2904, 3107, 3134, 3267, 3838, 3840, 3843, 4126, 5286, 5525, 5595, 5599, 5707, 7342, 8726, 8945, 11320, 23127, 57733, 163, 983, 1051, 1237, 2353, 2595, 3105, 3725, 3841, 5058, 5062, 5289, 533…	0.551069	enriched	0.912479	depleted	1	1	Inconsistent
15498	MeSH	HIV-2	0.822029	-0.405094	0.666914	21	5	44372	7852, 5435, 920, 2825, 5433	0.471393	depleted	0.282124	depleted	0.564248	0.981148	depleted
15513	MeSH	Oncogene Proteins	0.753122	0.236922	1.26734	79	49	142896	8440, 8202, 10451, 10461, 2534, 9315, 9935, 673, 1871, 595, 6469, 2004, 2736, 2885, 4330, 5727, 6654, 7410, 8838, 23063, 55240, 729877, 25, 605, 613, 898, 957, 1915, 2078, 2621, 5058, 7301, 7913, 10000, 51684, 414060, 894, 1019, 2735, 3195, 3934, 4690, 5921, 8874, 9604, 10276, 65018, 414059, 729873	0.365215	enriched	0.799326	enriched	0.730429	1	enriched
15514	MeSH	Oncogene Proteins, Fusion	0.769191	-0.214193	0.807192	80	49	220213	4026, 861, 27436, 3131, 84441, 8091, 8301, 57496, 9712, 63976, 2120, 2308, 9139, 57591, 4300, 2122, 4299, 7113, 56899, 27, 330, 2118, 4211, 4330, 8013, 8028, 64783, 238, 613, 2078, 4629, 5077, 6491, 6760, 7994, 10892, 862, 2115, 2322, 5087, 5914, 6007, 6886, 7468, 7704, 9611, 23373, 23476, 81608	0.393405	depleted	0.522733	enriched	0.78681	1	Inconsistent
15519	MeSH	Bone Density	0.776398	0.363003	1.43764	30	20	145248	2099, 860, 8792, 3479, 1588, 4982, 9370, 7421, 9365, 1278, 1586, 3953, 197, 2100, 2638, 3569, 3952, 4041, 8600, 50964	0.40544	enriched	0.910408	enriched	0.810879	1	enriched
15526	MeSH	AIDS Dementia Complex	0.532597	-0.840619	0.431443	20	7	174283	2903, 7852, 2904, 6387, 116443, 920, 1232	0.123987	depleted	0.0161148	depleted	0.0322295	0.239562	depleted
15533	MeSH	Transcriptional Activation	0.971243	-0.0211729	0.97905	237	123	143117	8204, 861, 7025, 1499, 2034, 196, 2099, 2908, 8202, 10413, 1316, 1956, 6095, 10891, 860, 2627, 4780, 9969, 5450, 6595, 6670, 10499, 4205, 4792, 9314, 10923, 2308, 2309, 3175, 5468, 5933, 2274, 4087, 4088, 4775, 5451, 6662, 1024, 2114, 2963, 4773, 5465, 5467, 6774, 6777, 7020, 7159, 8554, 23054, 2113, 3172, 3516, 4776, 5325, 6772, 8856, 10957, 1051, 1053, 1386, 1958, 2353, 2957, 3065, 3066, 3091, …	0.887818	depleted	0.08278	enriched	0.16556	0.548937	Inconsistent
15534	MeSH	Trans-Activators	0.855546	0.0782684	1.08141	302	170	155300	7048, 1499, 2034, 7764, 652, 6934, 2099, 2908, 8202, 10413, 1316, 4862, 7026, 2139, 6095, 7088, 10891, 4780, 9969, 23261, 80205, 1000, 5450, 6595, 6670, 10499, 9655, 10923, 90, 688, 3175, 3716, 5933, 8313, 9935, 29079, 51773, 57591, 64750, 90390, 655, 2932, 4087, 4088, 4899, 5451, 6477, 7849, 10725, 26019, 27044, 57154, 595, 999, 1024, 1500, 2114, 2963, 6469, 6774, 6777, 6932, 7113, 8521, 8554, 2…	0.559783	enriched	0.0931198	enriched	0.18624	0.582996	enriched
15536	MeSH	Down-Regulation	0.747764	0.300949	1.35114	48	29	126155	1499, 1956, 8743, 7852, 8837, 10018, 999, 5728, 6935, 868, 1950, 3134, 10397, 22914, 57447, 163, 596, 919, 3105, 3725, 6502, 857, 920, 942, 1111, 6422, 6615, 6667, 54739	0.351594	enriched	0.268814	enriched	0.537628	0.958666	enriched
15539	MeSH	Platelet Activation	0.979491	0.0453761	1.04642	31	16	108382	948, 3673, 5747, 7057, 2152, 3690, 2160, 7450, 493, 2149, 2212, 2157, 3674, 4067, 5028, 5908	0.91325	enriched	0.868509	enriched	1	1	enriched
15544	MeSH	Inositol 1,4,5-Trisphosphate	0.721481	-0.438914	0.644736	28	15	253628	23236, 5581, 3709, 5578, 5583, 3708, 51196, 5336, 5332, 7220, 7222, 488, 3710, 5579, 5588	0.310605	depleted	0.207479	enriched	0.414959	0.849459	Inconsistent
15603	MeSH	Keratinocytes	0.745735	-0.225505	0.798113	91	37	95198.7	667, 1956, 5583, 3655, 6382, 7053, 1832, 9076, 1828, 2736, 3552, 3688, 7051, 26154, 1294, 3909, 3914, 5580, 5920, 8626, 54796, 1829, 2735, 3082, 3675, 3858, 5266, 5443, 6282, 6361, 6373, 6667, 6699, 9333, 11005, 27032, 54535	0.34553	depleted	0.946101	enriched	0.69106	1	Inconsistent
15640	MeSH	Ion Channel Gating	0.598958	-0.322713	0.724182	90	49	219622	785, 6335, 6323, 7881, 288, 5027, 57628, 80333, 1142, 2741, 3760, 3784, 6334, 6338, 7225, 27094, 41, 775, 777, 783, 1080, 1258, 2564, 3745, 3752, 3763, 6329, 7220, 7222, 7416, 10021, 610, 774, 1261, 2705, 2706, 2890, 3751, 3753, 3756, 6337, 6340, 6833, 7226, 10008, 10060, 54795, 79054, 84329	0.168045	depleted	0.0010562	depleted	0.0021124	0.0466069	depleted
15658	MeSH	HIV Infections	0.637328	0.285883	1.33094	103	52	79399.2	940, 4153, 3839, 5687, 9491, 5682, 5713, 7852, 3107, 3134, 3838, 3840, 3843, 5243, 5707, 1237, 1555, 3105, 3841, 5062, 5698, 6387, 414062, 355, 920, 1232, 1524, 3122, 3558, 3565, 3593, 3836, 3842, 5551, 5684, 5686, 5693, 5695, 5699, 5700, 5701, 5704, 5710, 5714, 5715, 5718, 5720, 5721, 6590, 10197, 23198, 728358	0.198757	enriched	0.660872	enriched	0.397513	0.832659	enriched
15682	MeSH	Retroviridae Proteins, Oncogenic	0.615613	-0.70988	0.491703	18	7	129669	2889, 868, 2885, 25, 2078, 6688, 9564	0.181898	depleted	0.0748175	depleted	0.149635	0.521128	depleted
15683	MeSH	Gene Products, gag	0.85521	0.219723	1.24573	37	21	114107	7150, 3839, 4734, 3838, 3840, 3843, 6780, 23089, 3841, 9397, 9525, 10015, 137492, 920, 3558, 3836, 3842, 7314, 10537, 27183, 92421	0.550066	enriched	0.865193	enriched	1	1	enriched
15686	MeSH	Gene Products, env	0.920633	-0.140324	0.869077	43	20	172460	5122, 4121, 79694, 805, 4124, 7852, 83539, 8521, 9469, 146664, 4126, 11320, 57733, 2595, 920, 10905, 23563, 56548, 57134, 64377	0.695208	depleted	0.944232	depleted	1	1	depleted
15687	MeSH	Cell Hypoxia	0.848476	0.289456	1.3357	26	15	97315.8	112399, 2034, 7422, 6513, 6478, 10397, 664, 3091, 54583, 55662, 405, 5209, 54541, 64344, 80781	0.52647	enriched	0.0847574	enriched	0.169515	0.554943	enriched
15693	MeSH	Gene Products, nef	0.905349	-0.130638	0.877535	56	30	106874	940, 5578, 2534, 5295, 51606, 805, 130340, 6774, 55690, 3107, 3134, 8726, 163, 919, 2353, 3105, 3725, 5058, 5062, 920, 942, 998, 3122, 3558, 3592, 4067, 4772, 5588, 5594, 8906	0.657472	depleted	0.93837	enriched	1	1	Inconsistent
15694	MeSH	Gene Products, rev	0.703602	-0.553111	0.575157	20	8	92064.1	1457, 3267, 3843, 1653, 7514, 3842, 6426, 9972	0.28241	depleted	0.32065	depleted	0.564821	0.981502	depleted
15696	MeSH	Gene Products, tat	0.0947127	0.482791	1.62059	230	111	95239.5	23236, 5581, 5587, 5578, 6383, 1803, 5583, 8732, 6382, 5295, 4792, 9491, 4331, 5291, 2903, 3685, 6580, 6582, 7852, 10217, 51196, 2963, 3690, 9044, 2904, 2961, 3134, 5286, 5336, 5595, 5599, 6401, 8340, 554313, 596, 905, 1051, 2353, 3725, 5289, 5332, 5435, 5580, 5604, 5610, 5698, 6385, 6387, 6648, 6874, 6879, 6894, 7412, 8341, 8365, 8850, 10000, 116443, 474382, 356, 1022, 1232, 1385, 1387, 2071, 28…	0.0029121	enriched	0.00690493	enriched	0.00582421	0.0895698	enriched
15699	MeSH	HIV Envelope Protein gp120	0.721481	-0.206806	0.813177	128	59	146789	1803, 5583, 6482, 4121, 5295, 79694, 2530, 5291, 2903, 4124, 7852, 1432, 146664, 721, 2904, 3107, 3134, 3552, 3553, 4126, 5286, 5595, 5599, 11320, 23127, 57733, 105, 1237, 2595, 5289, 6387, 6483, 6487, 8707, 10000, 10130, 116443, 355, 356, 915, 920, 1232, 2683, 3108, 3112, 3113, 3115, 3122, 3558, 3559, 3592, 3593, 5287, 5288, 5588, 9331, 10905, 57134, 144423	0.310479	depleted	0.110559	depleted	0.221118	0.634913	depleted
15700	MeSH	HIV Envelope Protein gp41	0.745735	-0.233337	0.791887	88	42	161295	5583, 6482, 4121, 79694, 2530, 4124, 7852, 83539, 107, 114, 9469, 146664, 109, 3107, 3134, 4126, 11320, 57733, 197257, 113, 115, 2595, 6483, 6487, 8707, 920, 1232, 2683, 3108, 3112, 3113, 3115, 3122, 3558, 5588, 9331, 10905, 23443, 23563, 56548, 57134, 64377	0.342875	depleted	0.0869811	depleted	0.173962	0.562312	depleted
15703	MeSH	Antigens, CD	0.762881	-0.144233	0.865686	183	85	115817	940, 948, 1803, 6480, 3655, 953, 1000, 4064, 214, 3673, 3672, 3685, 135228, 634, 727, 928, 960, 3690, 3977, 4065, 8842, 965, 970, 1493, 1604, 3688, 5738, 9332, 29851, 683, 933, 966, 1003, 2212, 3570, 3577, 3679, 3682, 3684, 4267, 8482, 9180, 9308, 64866, 355, 914, 920, 939, 942, 947, 951, 952, 971, 1088, 2209, 2213, 2214, 2215, 3384, 3559, 3572, 3579, 3675, 3678, 3821, 3916, 3920, 4067, 4068, 417…	0.378591	depleted	0.315394	depleted	0.630787	1	depleted
15704	MeSH	Antigens, CD4	0.980982	-0.0304211	0.970037	63	29	107675	940, 51606, 130340, 7852, 55690, 146664, 3107, 3134, 8945, 11320, 57733, 163, 926, 2595, 3105, 5062, 915, 920, 925, 1232, 3108, 3112, 3113, 3115, 3122, 3558, 3559, 5304, 8906	0.915553	depleted	0.583164	depleted	1	1	depleted
15728	MeSH	Receptors, HIV	0.67904	0.640039	1.89656	17	10	87435.2	1238, 7852, 6376, 1237, 6387, 920, 1232, 1240, 1524, 6356	0.238287	enriched	0.424092	enriched	0.476573	0.906213	enriched
15739	MeSH	Nocodazole	0.18988	1.2252	3.40483	28	20	94447.1	10982, 8379, 4085, 5707, 324, 983, 1639, 699, 701, 995, 996, 1894, 5684, 5686, 5721, 7280, 8881, 10197, 22919, 29127	0.010379	enriched	1	depleted	0.020758	0.187754	Inconsistent
15754	MeSH	Genes, nef	0.947387	-0.131631	0.876664	21	12	107904	940, 2534, 3107, 3134, 3105, 5058, 5062, 356, 920, 3122, 3558, 4067	0.778624	depleted	0.993225	depleted	1	1	depleted
15789	MeSH	HLA-A2 Antigen	0.731024	-0.575109	0.562643	16	5	56720.4	2315, 3107, 3134, 3105, 925	0.326309	depleted	0.871108	enriched	0.652617	1	Inconsistent
15801	MeSH	Helminth Proteins	0.595993	0.637257	1.89129	29	19	194385	56288, 112399, 1793, 8573, 10497, 6400, 8454, 55294, 841, 1761, 6500, 54583, 84552, 317, 842, 8825, 10229, 55327, 58484	0.165069	enriched	0.200862	enriched	0.330137	0.767804	enriched
15810	MeSH	Linkage Disequilibrium	0.418599	0.455887	1.57757	99	60	152391	5144, 79068, 6934, 3554, 3990, 5649, 23274, 51473, 19, 3084, 3351, 4128, 84062, 127, 9722, 337, 1071, 1493, 3107, 3172, 3552, 3553, 3557, 3566, 5243, 5445, 7421, 27185, 154, 183, 345, 1139, 3105, 6532, 6583, 6775, 9856, 341, 1394, 1813, 2571, 3115, 3663, 4041, 4277, 4314, 4487, 4855, 5444, 5654, 5999, 7401, 7916, 26281, 51094, 54576, 59338, 64127, 116519, 219844	0.050494	enriched	0.0084713	enriched	0.0169426	0.168839	enriched
15815	MeSH	Cell Adhesion Molecules	0.917101	0.0796042	1.08286	136	80	224927	4739, 56288, 23092, 2195, 1499, 23705, 152404, 6786, 3655, 4072, 1000, 4301, 8502, 214, 4289, 4897, 1501, 5747, 2185, 3672, 8573, 50937, 634, 999, 1500, 4811, 5829, 9267, 10666, 25945, 120425, 1495, 1825, 2885, 3688, 4684, 6401, 27283, 55740, 220296, 933, 1003, 1630, 3684, 3909, 3914, 4267, 5411, 5818, 6714, 7412, 9404, 9423, 23114, 50848, 51466, 57620, 64866, 84951, 266727, 1001, 1088, 1829, 338…	0.68648	enriched	0.183746	enriched	0.367492	0.804341	enriched
15816	MeSH	Cell Adhesion Molecules, Neuronal	0.365929	-0.642991	0.525718	60	27	455320	1600, 23705, 9223, 5649, 214, 4897, 4045, 257194, 8573, 26047, 57556, 91584, 84623, 4684, 7436, 10371, 223117, 23114, 53942, 342035, 4359, 4814, 5787, 6327, 10446, 50863, 55576	0.0367167	depleted	0.0195554	depleted	0.0391108	0.265979	depleted
15820	MeSH	Cadherins	0.571476	-0.315351	0.729533	129	55	338332	2195, 5797, 1499, 1000, 4301, 1501, 65217, 320, 1004, 1012, 999, 1002, 1500, 1823, 1832, 6935, 8826, 1495, 1825, 1828, 2768, 9620, 321, 324, 1003, 1006, 1009, 1010, 1016, 3682, 5663, 28513, 147409, 1001, 1007, 1008, 1014, 1015, 1829, 3728, 4647, 5097, 5100, 6615, 7082, 9839, 10076, 11186, 54825, 56104, 56123, 56998, 57575, 64072, 83259	0.151724	depleted	0.00506214	depleted	0.0101243	0.124675	depleted
15842	MeSH	Serine Proteinase Inhibitors	0.52631	0.551154	1.73525	41	22	58933.3	7035, 12, 5340, 5265, 6768, 5104, 5267, 3002, 5274, 259, 462, 1511, 3083, 3818, 5266, 5272, 5276, 6590, 6691, 6692, 7174, 11005	0.108883	enriched	0.204143	enriched	0.217766	0.630903	enriched
15843	MeSH	Serpins	0.670624	0.421068	1.52359	37	19	53048.9	5270, 12, 1514, 1992, 5265, 843, 866, 5104, 5267, 145264, 327657, 841, 3002, 5274, 5327, 51156, 462, 5272, 5276	0.22853	enriched	0.00147178	enriched	0.00294356	0.0575977	enriched
15847	MeSH	Interleukin-4	0.693693	0.403089	1.49644	38	20	81945.3	7292, 4773, 59067, 3553, 3557, 3566, 3600, 29851, 3662, 4094, 3558, 3565, 3569, 3592, 3597, 3606, 3659, 6356, 6361, 10344	0.272873	enriched	0.915387	depleted	0.545746	0.966063	Inconsistent
15848	MeSH	Interleukin-5	0.422524	-1.3049	0.2712	16	3	54778.8	3565, 6356, 10344	0.055058	depleted	0.0172482	depleted	0.0344963	0.248117	depleted
15850	MeSH	Interleukin-6	0.514517	0.546457	1.72712	44	23	68281.5	3716, 3929, 3977, 6774, 9370, 64332, 3552, 3553, 3557, 929, 1051, 3570, 9180, 1401, 3558, 3565, 3569, 3572, 3605, 3606, 3952, 3976, 51311	0.100166	enriched	0.039743	enriched	0.0794861	0.385034	enriched
15852	MeSH	Eukaryotic Initiation Factor-2	0.950727	0.101574	1.10691	34	19	94547.2	54407, 1983, 440275, 8894, 9451, 23405, 1977, 5610, 10988, 23112, 27327, 23, 5611, 8575, 8891, 8892, 8893, 9669, 192669	0.792863	enriched	0.728513	depleted	1	1	Inconsistent
15853	MeSH	Cysteine Proteinase Inhibitors	0.987903	-0.0264071	0.973939	27	12	65118.3	1471, 8837, 825, 1508, 1514, 831, 841, 329, 842, 1472, 1473, 7314	0.94986	depleted	0.294122	enriched	0.588245	0.998135	Inconsistent
15854	MeSH	Up-Regulation	0.97934	0.0310228	1.03151	68	34	115014	2034, 7422, 1490, 1906, 4780, 1000, 8743, 7852, 10018, 1432, 6774, 64332, 330, 4313, 5595, 6696, 10397, 597, 1958, 3091, 7412, 8795, 355, 356, 942, 1524, 1869, 3491, 4323, 6615, 6667, 29126, 54541, 91663	0.90737	enriched	0.0450245	enriched	0.0900489	0.409039	enriched
15879	MeSH	Myosin Subfragments	0.966913	-0.101243	0.903713	15	6	61059.8	7168, 4627, 4628, 4625, 58, 4622	0.86139	depleted	0.884244	enriched	1	1	Inconsistent
15891	MeSH	Cystatins	0.49754	0.809471	2.24672	21	13	61737.8	1471, 1508, 1514, 8530, 128821, 6694, 6779, 10047, 128822, 1472, 1473, 1512, 128817	0.0959142	enriched	0.0372821	enriched	0.0745642	0.373929	enriched
15894	MeSH	Genome, Human	0.682474	0.326203	1.3857	77	55	390589	54901, 63892, 79068, 57211, 346007, 84059, 84181, 6934, 84133, 23345, 10221, 85440, 23239, 23274, 114805, 253461, 56606, 23387, 26036, 55252, 257194, 2646, 8110, 23328, 3087, 57531, 84623, 114882, 1804, 2590, 10644, 23127, 85445, 116984, 1030, 23541, 56999, 58499, 79628, 85301, 91074, 149233, 23177, 51537, 53335, 55054, 55351, 55907, 57188, 83874, 84162, 84722, 152926, 169026, 285195	0.256136	enriched	0.00225755	enriched	0.00451509	0.0761125	enriched
15922	MeSH	Complement C1q	0.792489	0.431177	1.53907	18	9	90053	4153, 5648, 716, 721, 1378, 3273, 6441, 1401, 22918	0.427246	enriched	0.331599	enriched	0.663198	1	enriched
15951	MeSH	Factor Xa	0.905349	0.265207	1.3037	15	8	220508	7035, 2152, 2153, 5627, 51156, 462, 2157, 5624	0.651725	enriched	0.528645	enriched	1	1	enriched
15967	MeSH	Gene Expression Regulation, Viral	0.97934	0.0334118	1.03398	67	27	69343.7	7025, 4792, 4331, 9044, 7342, 2353, 3065, 3725, 5435, 5610, 6874, 6879, 6894, 8850, 920, 1022, 1387, 1616, 2071, 3558, 4599, 4904, 5433, 6426, 6667, 6881, 23476	0.906048	enriched	1	enriched	1	1	enriched
15971	MeSH	Gene Expression Regulation, Enzymologic	0.939485	0.0730339	1.07577	93	48	109120	6480, 4780, 7364, 3294, 1576, 1591, 4255, 5747, 444, 1551, 2932, 9388, 1432, 1588, 3037, 2494, 3172, 4051, 4313, 5595, 5599, 6416, 10855, 204, 491, 1581, 1843, 2538, 5580, 1583, 1633, 3248, 3291, 4314, 4323, 4953, 5166, 5209, 5579, 5594, 5742, 6647, 6667, 7153, 7498, 50507, 54576, 54658	0.755623	enriched	0.296669	enriched	0.593337	1	enriched
15972	MeSH	Gene Expression Regulation, Neoplastic	0.935597	0.0613194	1.06324	163	89	185190	51741, 10395, 1499, 2034, 604, 2099, 5793, 8202, 23705, 1316, 1956, 7422, 4233, 8091, 2272, 9429, 3480, 7078, 672, 2309, 4255, 673, 1012, 7852, 8837, 10018, 595, 960, 999, 1236, 5728, 5915, 6469, 6774, 7020, 22943, 1950, 2113, 2118, 3845, 4313, 5243, 6696, 8434, 10855, 238, 324, 596, 664, 864, 1630, 1958, 3065, 3091, 3481, 3490, 3958, 5460, 5925, 6502, 7022, 8626, 8795, 317, 598, 857, 896, 1045, …	0.734911	enriched	0.0276681	enriched	0.0553363	0.319683	enriched
15973	MeSH	Gene Expression Regulation, Leukemic	0.863337	0.307214	1.35963	19	13	207293	861, 2120, 2122, 4299, 25, 613, 862, 952, 1050, 2322, 6497, 6688, 7535	0.578929	enriched	0.576276	depleted	1	1	Inconsistent
15992	MeSH	Body Mass Index	0.00621863	1.38933	4.01218	64	48	172087	54901, 79068, 6934, 2908, 51141, 3667, 10891, 3990, 2169, 3486, 5167, 5468, 338, 2646, 3479, 1268, 3087, 5465, 9370, 150, 1071, 7421, 10644, 154, 183, 345, 1030, 1586, 1636, 3625, 3953, 4852, 10135, 153, 181, 1401, 3569, 3952, 5346, 5443, 5444, 5697, 5950, 7351, 7352, 51094, 116519, 169026	3.81517e-05	enriched	3.46305e-06	enriched	6.9261e-06	0.000642913	enriched
15994	MeSH	Incidence	0.764596	0.410822	1.50806	23	13	95938	4153, 672, 2153, 7421, 1080, 1543, 1571, 1636, 2947, 126, 675, 1545, 64127	0.383977	enriched	0.47189	enriched	0.767955	1	enriched
15995	MeSH	Prevalence	0.526789	0.608488	1.83765	33	19	72276.2	672, 338, 825, 2153, 5265, 7421, 183, 1080, 1636, 2162, 2525, 3240, 675, 1589, 2161, 2706, 3077, 5444, 64127	0.118366	enriched	0.0815148	enriched	0.16303	0.54468	enriched
15996	MeSH	Survival Rate	0.912221	0.1896	1.20877	26	15	129427	1956, 7422, 595, 999, 5728, 3845, 4313, 4330, 596, 3091, 6502, 675, 1116, 2064, 2322	0.674653	enriched	0.599836	enriched	1	1	enriched
15999	MeSH	Multivariate Analysis	0.905349	-0.20459	0.814981	24	10	81309.6	7422, 672, 9370, 1636, 2073, 675, 1401, 3569, 5444, 116519	0.656468	depleted	0.840827	enriched	1	1	Inconsistent
15q14	Cytoband	15q14	0.978435	0.016756	1.0169	24	14	178996	90427, 4212, 89978, 84529, 1139, 23269, 54989, 161742, 161835, 54567, 57082, 79768, 80208, 145942	0.972102	enriched	0.243572	depleted	0.487144	0.914582	Inconsistent
15q15.1	Cytoband	15q15.1	0.570971	0.372369	1.45117	31	14	47298.2	440275, 23005, 54617, 5888, 23339, 55192, 90417, 123745, 283748, 6692, 8773, 22893, 54866, 255189	0.334063	enriched	0.288315	enriched	0.57663	0.990467	enriched
15q15.3	Cytoband	15q15.3	0.653933	0.472033	1.60325	16	7	64403.2	6652, 9677, 9836, 50506, 51496, 84978, 113201	0.421141	enriched	0.841235	enriched	0.842282	1	enriched
15q21.1	Cytoband	15q21.1	0.117815	1.36256	3.90617	20	16	160525	2628, 140691, 1588, 22995, 145645, 2200, 2585, 9236, 9728, 80031, 26108, 26258, 84419, 90525, 283652, 373509	0.023258	enriched	0.148097	enriched	0.046516	0.291573	enriched
15q21.2	Cytoband	15q21.2	0.285889	1.08798	2.96828	16	13	125326	388121, 10681, 11001, 23312, 79895, 342035, 9101, 9318, 10776, 23431, 56204, 56986, 84888	0.104828	enriched	0.687597	enriched	0.209656	0.617701	enriched
15q22.31	Cytoband	15q22.31	0.942215	-0.0795561	0.923526	25	10	66502.8	23060, 4947, 23604, 54956, 84465, 123264, 6642, 10260, 57722, 197021	0.860289	depleted	0.470743	depleted	0.941486	1	depleted
15q23	Cytoband	15q23	0.186081	1.04542	2.84458	22	16	126776	79875, 390598, 26035, 5607, 22801, 54852, 55323, 64799, 79400, 5955, 54982, 56965, 64843, 91860, 123228, 196996	0.0500371	enriched	0.339548	enriched	0.100074	0.431357	enriched
15q24	Cytoband	15q24	0.6515	0.42972	1.53683	20	13	141755	5923, 49855, 9915, 10363, 1143, 170691, 1381, 6457, 10518, 10933, 25820, 57214, 60677	0.411161	enriched	0.389404	depleted	0.778807	1	Inconsistent
15q24.1	Cytoband	15q24.1	0.154488	-1.65294	0.191486	15	2	53873.7	84993, 83440	0.037997	depleted	0.0397204	depleted	0.075994	0.377055	depleted
15q24.2	Cytoband	15q24.2	0.190952	-1.16783	0.31104	16	4	70546.9	60490, 56905, 123591, 161753	0.0556171	depleted	0.174106	depleted	0.111234	0.453139	depleted
15q26.1	Cytoband	15q26.1	0.446729	-0.499122	0.607063	33	11	78856.7	11057, 8826, 400451, 9899, 56963, 64784, 374655, 8800, 10239, 51335, 342132	0.236429	depleted	0.357369	depleted	0.472857	0.90208	depleted
15q26.3	Cytoband	15q26.3	0.572331	-0.454589	0.634709	20	11	136273	5046, 3480, 79705, 123355, 23336, 80213, 91947, 283777, 220, 64927, 123283	0.340806	depleted	0.310837	depleted	0.621673	1	depleted
16001	MeSH	Confidence Intervals	0.949397	0.13072	1.13965	21	10	60894.6	1588, 2153, 3552, 3553, 3557, 7421, 1543, 126, 1545, 2215	0.781666	enriched	0.409066	enriched	0.818132	1	enriched
16009	MeSH	Chi-Square Distribution	0.966913	-0.0815716	0.921667	32	15	98964.1	4128, 1559, 3552, 3553, 4988, 6530, 7421, 1636, 2212, 6532, 1813, 2214, 2215, 3569, 64127	0.836932	depleted	0.776183	depleted	1	1	depleted
16015	MeSH	Logistic Models	0.332611	0.588456	1.8012	70	42	98042.7	3554, 3486, 3673, 4548, 672, 5468, 2153, 9370, 1071, 3552, 3553, 3557, 4988, 5445, 7421, 154, 183, 929, 1543, 1571, 1636, 2162, 2947, 4552, 6532, 6648, 6817, 126, 153, 217, 241, 675, 1401, 1545, 1813, 2052, 3077, 3569, 4314, 5444, 54658, 64127	0.0301931	enriched	0.0397167	enriched	0.0603862	0.333319	enriched
16016	MeSH	Proportional Hazards Models	0.730502	0.532173	1.70263	18	11	99173	9370, 221458, 118, 1030, 1636, 6387, 153, 1401, 2064, 3569, 3880	0.319214	enriched	0.704713	depleted	0.638429	1	Inconsistent
16017	MeSH	Odds Ratio	0.177957	0.698982	2.0117	74	47	100591	5144, 2072, 3673, 4548, 672, 1559, 1588, 2153, 6716, 9370, 1493, 3552, 3553, 3557, 4129, 7421, 154, 183, 929, 1543, 1571, 1586, 1636, 2073, 2162, 2212, 2947, 4552, 6648, 6817, 9, 126, 217, 675, 1401, 1545, 1583, 1813, 2052, 2215, 2244, 3569, 5444, 5654, 7516, 55054, 64127	0.008863	enriched	0.0432419	enriched	0.017726	0.17286	enriched
16019	MeSH	Survival Analysis	0.643493	-0.501616	0.605551	33	14	156877	1956, 7422, 2272, 595, 5728, 3845, 4313, 5243, 596, 2073, 2591, 6502, 2064, 2322	0.204701	depleted	0.702056	depleted	0.409401	0.844501	depleted
16022	MeSH	Case-Control Studies	0.249156	0.406983	1.50228	179	106	141559	54901, 5144, 79068, 3459, 6934, 2099, 185, 7422, 3554, 4153, 1906, 2072, 3990, 23274, 847, 3351, 3486, 3673, 4548, 672, 4255, 5468, 9231, 84062, 3479, 54578, 595, 1588, 2153, 4982, 5981, 6716, 9370, 1071, 1493, 3107, 3552, 3553, 3557, 3566, 4313, 5445, 6401, 7421, 154, 183, 929, 1543, 1571, 1586, 1636, 2073, 2162, 2212, 2947, 3953, 3981, 4481, 4552, 5327, 6532, 6583, 6648, 6775, 6817, 7518, 11200…	0.0191395	enriched	0.000280083	enriched	0.000560165	0.0187185	enriched
16023	MeSH	Integrins	0.520789	0.436563	1.54738	78	49	133223	4739, 2335, 3655, 3673, 1285, 5747, 7057, 1793, 2185, 3672, 3685, 3915, 5906, 7045, 928, 3690, 3693, 3908, 3912, 5829, 2885, 3680, 3688, 6696, 1278, 1284, 3679, 3682, 3684, 3909, 6714, 7016, 7102, 7412, 22801, 2207, 3384, 3491, 3674, 3675, 3678, 3694, 3696, 3921, 3964, 7094, 7414, 8516, 9564	0.106242	enriched	0.0504436	enriched	0.100887	0.432338	enriched
16030	MeSH	Kidney Transplantation	0.66655	0.452858	1.5728	35	19	65338.8	185, 7364, 1471, 1576, 1244, 721, 1577, 5243, 183, 1636, 3105, 3426, 7172, 3558, 3559, 3565, 3569, 5551, 54576	0.224104	enriched	0.0100147	enriched	0.0200294	0.185184	enriched
16031	MeSH	Liver Transplantation	0.937355	0.171591	1.18719	17	9	92874.7	1471, 1493, 1577, 5243, 174, 942, 2235, 3082, 3569	0.748954	enriched	0.571356	enriched	1	1	enriched
16044	MeSH	Fusion Proteins, bcr-abl	0.991252	-0.0218715	0.978366	16	10	159247	4739, 2120, 9846, 5829, 2885, 25, 613, 3717, 1399, 60468	0.969966	depleted	0.258765	enriched	0.517531	0.939248	Inconsistent
16045	MeSH	Human Genome Project	0.703602	0.474501	1.60721	26	15	103825	84133, 8224, 8897, 57553, 23386, 410, 2953, 23541, 3976, 6525, 9711, 51537, 83874, 84164, 729920	0.286935	enriched	0.371993	enriched	0.57387	0.988464	enriched
1613	MeSH	beta 2-Microglobulin	0.866121	-0.294126	0.745183	17	6	49044.2	1471, 3107, 3134, 3105, 3077, 3140	0.587982	depleted	0.550118	enriched	1	1	Inconsistent
16130	MeSH	Immunophenotyping	0.881525	-0.214327	0.807084	28	15	145912	861, 604, 2120, 1236, 4299, 8842, 3600, 1233, 355, 939, 947, 952, 2322, 3559, 5788	0.610126	depleted	0.928311	enriched	1	1	Inconsistent
16133	MeSH	Polymerase Chain Reaction	0.873217	0.127402	1.13587	86	44	137240	2272, 5053, 411, 673, 7045, 2153, 6716, 7276, 1493, 1577, 1756, 3107, 3557, 3845, 5009, 7421, 324, 1280, 1543, 1571, 1586, 1636, 2525, 3105, 4625, 4763, 6817, 7172, 28, 462, 1545, 1565, 1589, 2052, 2157, 2706, 3115, 4166, 6007, 6010, 6247, 6736, 10133, 11186	0.595782	enriched	0.373206	enriched	0.746412	1	enriched
16147	MeSH	Genes, Tumor Suppressor	0.894151	-0.121828	0.885301	84	46	229082	51741, 2131, 10395, 5793, 23705, 1316, 1739, 2272, 9788, 274, 1012, 4087, 8994, 580, 5728, 5915, 1540, 1601, 5325, 5727, 7982, 9770, 10140, 26136, 26524, 1030, 1630, 2132, 4089, 5920, 8453, 8626, 11200, 23136, 83593, 153090, 694, 4601, 4824, 7869, 8635, 9113, 10180, 10206, 11170, 11186	0.628393	depleted	0.676468	enriched	1	1	Inconsistent
16158	MeSH	Genes, p53	0.966913	-0.0858326	0.917748	19	9	88147.5	672, 3845, 596, 4194, 8626, 11200, 50484, 94241, 675	0.865667	depleted	0.74623	depleted	1	1	depleted
16159	MeSH	Tumor Suppressor Protein p53	0.834456	0.163512	1.17764	88	47	103946	672, 1647, 4255, 6477, 595, 5728, 7159, 64326, 900, 3845, 7874, 8493, 596, 898, 4194, 5925, 7337, 8626, 8850, 9538, 11200, 23368, 50484, 55332, 55602, 64393, 94241, 355, 467, 472, 598, 1111, 1387, 1869, 2064, 5591, 5625, 6125, 6135, 6667, 7443, 8533, 9540, 10848, 23113, 25898, 51147	0.496655	enriched	0.201965	depleted	0.403931	0.839232	Inconsistent
16160	MeSH	Retinoblastoma Protein	0.930293	-0.116589	0.889951	47	22	100144	1021, 5933, 1871, 595, 5245, 5932, 7799, 9821, 898, 1030, 3065, 4194, 5925, 894, 896, 1019, 1869, 1874, 5927, 5934, 9564, 57786	0.725986	depleted	0.364353	depleted	0.728706	1	depleted
16169	MeSH	Lymphocyte Function-Associated Antigen-1	0.982545	0.0470434	1.04817	17	8	83596.6	10666, 3684, 6387, 7412, 83593, 3384, 7094, 8631	0.933008	enriched	0.366654	depleted	0.733308	1	Inconsistent
16174	MeSH	Hepacivirus	0.962047	-0.105148	0.900191	21	10	75118.7	9076, 949, 9218, 5610, 23586, 51284, 57506, 1654, 4599, 6741	0.819414	depleted	0.609631	depleted	1	1	depleted
16176	MeSH	T-Lymphocyte Subsets	0.682474	0.3826	1.46609	44	26	97537.8	940, 1235, 7852, 1236, 59067, 944, 1493, 3600, 22914, 29851, 643, 919, 3682, 355, 356, 920, 925, 942, 3558, 3559, 3605, 6375, 7535, 29126, 85480, 171558	0.251662	enriched	0.649002	enriched	0.503324	0.926446	enriched
16178	MeSH	Granulocyte-Macrophage Colony-Stimulating Factor	0.421062	-1.04199	0.352753	21	6	99422.1	1435, 4254, 8027, 3600, 3717, 3565	0.0536639	depleted	0.518236	depleted	0.107328	0.444793	depleted
16189	MeSH	Dystrophin	0.643493	0.759204	2.13657	21	17	466902	7402, 6641, 1837, 6444, 8291, 1838, 23499, 6445, 8082, 1756, 1605, 5239, 58, 361, 859, 6640, 6645	0.204401	enriched	0.356575	enriched	0.408801	0.843658	enriched
16193	MeSH	G1 Phase	0.587846	0.509132	1.66385	40	21	72667.3	1021, 4331, 5933, 595, 51053, 8454, 898, 983, 5925, 6500, 6502, 10769, 11143, 472, 894, 896, 990, 1019, 1869, 4999, 5934	0.160948	enriched	0.357554	enriched	0.321895	0.759505	enriched
16194	MeSH	Receptors, N-Methyl-D-Aspartate	0.454561	-0.757369	0.468898	30	13	285684	1740, 2534, 1739, 9229, 2903, 22839, 2904, 6714, 116443, 2890, 2891, 8831, 10142	0.0707686	depleted	0.123833	depleted	0.141537	0.507752	depleted
16195	MeSH	G2 Phase	0.930293	0.108024	1.11408	55	27	93298.4	672, 1647, 988, 5525, 983, 5521, 5527, 5529, 7465, 11200, 83990, 472, 994, 995, 1063, 1111, 1642, 1894, 4001, 5522, 5523, 9656, 9730, 10111, 55388, 55743, 85417	0.726812	enriched	0.0647846	depleted	0.129569	0.485968	Inconsistent
16196	MeSH	S Phase	0.895216	0.129421	1.13817	69	35	84657.5	1021, 672, 5933, 580, 595, 11073, 51053, 1523, 8454, 56852, 898, 983, 5925, 6118, 6500, 6502, 7465, 7486, 11200, 472, 896, 990, 995, 1019, 1111, 1869, 1894, 4999, 5000, 5422, 8451, 9616, 9656, 10111, 10926	0.630452	enriched	0.81551	depleted	1	1	Inconsistent
16203	MeSH	CDC2 Protein Kinase	0.936001	0.126288	1.13461	38	17	79809.3	1457, 8556, 1647, 4134, 5218, 8814, 983, 7465, 10912, 994, 995, 1022, 1111, 1195, 1894, 9113, 85417	0.736441	enriched	0.848334	enriched	1	1	enriched
16207	MeSH	Cytokines	0.9411	0.0631253	1.06516	121	55	91385.2	3459, 3554, 1435, 4254, 7292, 9655, 90865, 1236, 1432, 3977, 4773, 4982, 6774, 9370, 59067, 3552, 3553, 3557, 3566, 3600, 29851, 238, 929, 1489, 5803, 10135, 30837, 51284, 133396, 1232, 1271, 2920, 3082, 3558, 3565, 3569, 3572, 3592, 3593, 3605, 3606, 3952, 3976, 4282, 4615, 6356, 6361, 7318, 8600, 8744, 8835, 9255, 51311, 55600, 85480	0.761736	enriched	0.470712	enriched	0.941424	1	enriched
16208	MeSH	Databases, Factual	0.966069	-0.0296392	0.970796	283	157	157754	23233, 79068, 89797, 80856, 81578, 25938, 283820, 10351, 23158, 25998, 10154, 22990, 23001, 57706, 83989, 54986, 11112, 22798, 51650, 54765, 9678, 10350, 26135, 51474, 55695, 22874, 25939, 26035, 54877, 56934, 83449, 988, 22878, 23022, 23093, 23200, 23333, 57522, 57553, 57688, 79925, 84255, 221960, 5782, 9586, 22828, 22885, 23240, 23420, 51011, 51421, 54816, 54832, 57020, 57222, 57337, 57583, 575…	0.829339	depleted	0.200612	depleted	0.401225	0.836456	depleted
16209	MeSH	Interleukin-8	0.83633	0.251498	1.28595	35	16	71136.9	1432, 3552, 3553, 5595, 1051, 3577, 7189, 10392, 2920, 3569, 3579, 3605, 4282, 4615, 5594, 6374	0.50158	enriched	0.474142	enriched	0.948284	1	enriched
16212	MeSH	Transforming Growth Factor beta	0.749511	0.229389	1.25783	90	58	175586	7048, 92, 652, 1490, 4052, 860, 7049, 7042, 8848, 90, 7057, 10468, 64750, 655, 3685, 4087, 4088, 7045, 57154, 650, 654, 659, 1432, 2122, 4053, 1634, 1950, 4093, 9372, 864, 1030, 1278, 1284, 2247, 3624, 4089, 4091, 4092, 6498, 6885, 7046, 9765, 10637, 26994, 91, 93, 651, 653, 658, 2660, 3082, 3569, 4090, 4838, 6497, 7050, 54778, 148738	0.358382	enriched	0.371008	enriched	0.716763	1	enriched
16213	MeSH	Cyclins	0.939496	0.0826275	1.08614	77	36	89948.8	1021, 1033, 1647, 4331, 5933, 595, 1024, 900, 1201, 91768, 596, 898, 901, 905, 983, 1030, 4094, 5435, 5925, 6502, 7465, 10912, 57018, 894, 896, 995, 1019, 1022, 1869, 1874, 5433, 5934, 6667, 9988, 10614, 85417	0.756552	enriched	0.755899	depleted	1	1	Inconsistent
16222	MeSH	Fibroblast Growth Factor 2	0.695074	0.518023	1.67871	26	19	189944	7422, 6382, 7057, 2263, 1950, 6461, 10818, 2247, 5154, 6385, 754, 2246, 2321, 3082, 3339, 9232, 11162, 54756, 80781	0.274434	enriched	0.810135	enriched	0.548868	0.96919	enriched
16228	MeSH	Endothelial Growth Factors	0.85521	-0.291696	0.746996	22	11	162368	8829, 7422, 8828, 2247, 3091, 5228, 284, 2321, 2324, 3491, 3791	0.551115	depleted	0.884542	enriched	1	1	Inconsistent
16229	MeSH	Amyloid beta-Protein	0.786296	-0.327736	0.720553	32	17	205599	5074, 320, 57142, 4137, 6622, 6653, 9445, 351, 1718, 29119, 321, 1139, 5663, 4035, 4311, 25825, 83941	0.414386	depleted	0.168423	depleted	0.336845	0.774591	depleted
16244	MeSH	Guanosine 5'-O-(3-Thiotriphosphate)	0.682474	-0.485714	0.615258	29	12	121281	2776, 2770, 10672, 1268, 8826, 9267, 2768, 2775, 4988, 998, 2357, 10886	0.256081	depleted	0.50272	depleted	0.512161	0.934399	depleted
16259	MeSH	Genes, myc	0.97846	0.0649052	1.06706	20	10	120889	51594, 5937, 274, 4149, 8027, 10642, 4084, 5925, 4601, 10608	0.899196	enriched	0.240278	enriched	0.480556	0.90928	enriched
16271	MeSH	Proto-Oncogene Proteins c-myc	0.70607	-0.406266	0.666133	35	15	116890	1499, 274, 595, 4149, 8379, 4084, 55294, 596, 5925, 23077, 1466, 1869, 4601, 9063, 10608	0.293593	depleted	0.271265	depleted	0.54253	0.963211	depleted
16273	MeSH	Occupational Exposure	0.740974	0.478212	1.61319	19	10	65625.1	196, 2938, 210, 7421, 1543, 1571, 9, 217, 2052, 5444	0.339272	enriched	0.119044	enriched	0.238087	0.655671	enriched
16282	MeSH	Aspartic Endopeptidases	0.966913	0.0609977	1.0629	41	23	158239	5122, 1906, 151516, 2066, 5126, 320, 57142, 102, 6653, 351, 1889, 8754, 321, 5663, 6868, 23062, 81502, 334, 9476, 10313, 25825, 84888, 121665	0.864112	enriched	0.86605	enriched	1	1	enriched
16283	MeSH	Proto-Oncogene Proteins p21(ras)	0.981785	0.0466445	1.04775	21	12	109844	5924, 673, 5906, 5910, 2885, 3845, 5595, 5898, 6654, 5894, 83593, 5921	0.925245	enriched	0.596517	enriched	1	1	enriched
16297	MeSH	Mutagenesis, Site-Directed	0.905349	-0.17361	0.840625	33	18	120266	5578, 1457, 6670, 2741, 2885, 983, 4363, 5580, 5894, 6714, 262, 3643, 5170, 5579, 5594, 6613, 6667, 7341	0.652316	depleted	0.463707	depleted	0.927413	1	depleted
16315	MeSH	Proto-Oncogene Proteins c-abl	0.829529	-0.355922	0.700527	18	10	120622	2534, 27, 91768, 25, 613, 5062, 5580, 5888, 5925, 1399	0.480646	depleted	0.417858	depleted	0.835716	1	depleted
16325	MeSH	HIV Long Terminal Repeat	0.435436	0.507022	1.66034	82	37	64524.1	2908, 4792, 9491, 4331, 4775, 6580, 6582, 2963, 4773, 4776, 23405, 905, 1051, 2353, 3065, 5435, 6894, 8365, 8850, 474382, 1022, 1387, 2071, 2959, 4772, 5433, 6667, 8343, 8347, 8353, 8355, 8356, 8360, 8364, 8969, 9150, 55506	0.0581646	enriched	0.0694122	enriched	0.116329	0.461966	enriched
16326	MeSH	Extracellular Matrix Proteins	0.600922	-0.321627	0.724968	94	49	180258	80144, 1600, 2335, 5649, 1285, 2202, 56955, 7045, 55612, 650, 1404, 4148, 4811, 7399, 1288, 1462, 1634, 2192, 3688, 7436, 11197, 83872, 92949, 255743, 1278, 1280, 1282, 1284, 1297, 1805, 2200, 10418, 10516, 26577, 284217, 1311, 2006, 2201, 3161, 3339, 3617, 4147, 4256, 4323, 5549, 8404, 10417, 22795, 57188	0.172124	depleted	0.121067	depleted	0.242134	0.660606	depleted
16328	MeSH	NF-kappa B	0.689502	0.209906	1.23356	144	78	101190	23118, 257397, 10010, 7128, 150684, 3556, 4792, 8743, 8792, 10758, 5608, 8837, 1432, 2152, 8767, 8870, 64332, 330, 1540, 3553, 5595, 5599, 6416, 6772, 7096, 8945, 56957, 84433, 134728, 597, 841, 1051, 2353, 3656, 3725, 5580, 5604, 5610, 6648, 6885, 7189, 7412, 8795, 8797, 8915, 9020, 10392, 10892, 10913, 11035, 23586, 23643, 57506, 64343, 329, 355, 1326, 1387, 3569, 3659, 4214, 4615, 4804, 5588, …	0.262139	enriched	0.128494	enriched	0.256988	0.680095	enriched
16329	MeSH	Sp1 Transcription Factor	0.516173	0.645979	1.90785	35	24	156730	2099, 6670, 9314, 51621, 5451, 7020, 7707, 1051, 1958, 3065, 3725, 3973, 4800, 6648, 6668, 6671, 6874, 687, 1385, 1869, 6667, 7528, 9443, 55729	0.102686	enriched	0.643216	enriched	0.205372	0.612591	enriched
16333	MeSH	HIV Protease	0.855546	-0.277282	0.757841	22	9	88269	2335, 7168, 4133, 2, 7431, 58, 59, 7169, 26986	0.56086	depleted	0.894258	enriched	1	1	Inconsistent
16334	MeSH	Genes, vpr	0.966913	0.102925	1.10841	22	12	142062	2908, 5525, 983, 5521, 5527, 5529, 7465, 995, 5520, 5522, 5523, 85417	0.838154	enriched	0.251914	depleted	0.503829	0.926944	Inconsistent
16335	MeSH	Zinc Fingers	0.949397	-0.0452486	0.95576	193	101	151200	6239, 8411, 604, 463, 1316, 6299, 7128, 677, 6670, 3096, 9314, 688, 51621, 2274, 7587, 7692, 8927, 10308, 580, 2122, 6935, 7539, 7541, 7582, 2736, 4281, 5325, 7567, 7586, 7596, 7706, 7707, 7799, 22806, 55422, 57167, 59348, 84107, 200558, 1958, 2672, 3065, 3066, 4591, 6047, 7189, 7227, 7321, 7559, 7564, 7570, 7702, 7766, 10168, 25925, 54796, 64393, 80317, 687, 862, 1387, 1488, 1959, 2735, 5903, 66…	0.781618	depleted	0.493733	depleted	0.987466	1	depleted
16336	MeSH	Gene Products, vpr	0.833317	0.182217	1.19987	76	40	95385	2908, 3839, 4792, 2309, 3838, 3840, 3843, 5525, 7529, 596, 841, 983, 3841, 5435, 5521, 5527, 5529, 7416, 7465, 7534, 842, 995, 1387, 1642, 2959, 3592, 3836, 3842, 5433, 5515, 5518, 5520, 5522, 5523, 6667, 9730, 9883, 11097, 53371, 85417	0.487306	enriched	0.275953	depleted	0.551906	0.971286	Inconsistent
16346	MeSH	Gene Products, vif	0.471536	0.560685	1.75187	50	24	54314.9	5687, 9491, 5682, 5713, 5707, 5698, 7431, 5684, 5686, 5693, 5695, 5699, 5700, 5701, 5704, 5710, 5714, 5715, 5718, 5720, 5721, 10197, 23198, 54476	0.079755	enriched	0.319983	enriched	0.15951	0.539585	enriched
16350	MeSH	Leucine Zippers	0.67904	0.33004	1.39102	70	38	105201	3131, 4780, 5074, 8848, 9935, 3298, 1039, 4149, 4293, 9175, 1390, 4084, 4956, 8028, 10538, 571, 1051, 1053, 1054, 1386, 2121, 2353, 3725, 4094, 60312, 467, 472, 1050, 1385, 1831, 4294, 4601, 4779, 5592, 6721, 22926, 58487, 60468	0.239255	enriched	0.378634	enriched	0.47851	0.90781	enriched
16368	MeSH	Frameshift Mutation	0.406577	-0.688152	0.502504	39	17	136199	7048, 24, 6928, 672, 182, 540, 7399, 324, 4763, 6103, 675, 2706, 2956, 4166, 4771, 5311, 64127	0.0473984	depleted	0.772099	depleted	0.0947967	0.41841	depleted
16376	MeSH	Oligonucleotides, Antisense	0.954722	0.153164	1.16552	15	8	164298	5581, 5578, 1490, 3037, 596, 598, 1869, 5579	0.802477	enriched	0.138016	enriched	0.276031	0.70503	enriched
16385	MeSH	TATA Box	0.982545	0.0316499	1.03216	46	16	46257.5	2963, 9044, 2961, 2957, 5435, 6874, 6879, 1810, 2958, 2959, 5433, 6617, 6667, 6881, 54576, 54658	0.929162	enriched	0.644603	depleted	1	1	Inconsistent
1639	MeSH	Bicarbonates	0.691774	0.713768	2.04167	16	12	169043	9497, 8671, 6508, 1080, 1811, 55811, 760, 762, 6549, 6647, 9498, 115019	0.265703	enriched	0.360312	depleted	0.531407	0.952051	Inconsistent
16392	MeSH	Proto-Oncogene Proteins pp60(c-src)	0.955765	0.103204	1.10872	28	17	142457	5770, 1956, 2534, 5295, 5786, 5747, 2185, 3690, 5829, 7525, 2885, 6714, 857, 4067, 5921, 7074, 84174	0.807432	enriched	0.159683	enriched	0.319365	0.756981	enriched
16393	MeSH	Lymphoma, B-Cell	0.981785	-0.0489569	0.952222	21	12	171012	27086, 604, 595, 639, 970, 596, 10892, 29760, 54625, 939, 4067, 53335	0.921505	depleted	0.773381	enriched	1	1	Inconsistent
16403	MeSH	Lymphoma, Large B-Cell, Diffuse	0.966913	-0.0814439	0.921784	19	10	201267	27086, 604, 6774, 639, 327657, 238, 596, 10892, 5079, 139135	0.877099	depleted	0.512174	enriched	1	1	Inconsistent
16466	MeSH	CHO Cells	0.912221	-0.100583	0.90431	88	49	178597	5867, 948, 1956, 3667, 2770, 2887, 2734, 53353, 1525, 2888, 3929, 3690, 5829, 6272, 6653, 136, 148, 351, 949, 3680, 3688, 3784, 6401, 7253, 7520, 81035, 1003, 4158, 4669, 5194, 5195, 5663, 5818, 6575, 7433, 7518, 2065, 3643, 3674, 3753, 4035, 4179, 4986, 7094, 7173, 22937, 23509, 23704, 56246	0.675478	depleted	0.887297	enriched	1	1	Inconsistent
1647	MeSH	Bile Acids and Salts	0.0661771	1.65221	5.21847	28	22	135415	1646, 10257, 10891, 9971, 570, 5244, 6554, 8714, 1593, 2494, 3172, 6555, 7363, 1581, 1645, 64241, 123264, 1056, 1582, 8647, 28234, 80270	0.00132419	enriched	0.000219422	enriched	0.000438845	0.0158522	enriched
16475	MeSH	3T3 Cells	0.712343	0.252283	1.28696	90	56	128903	10580, 5578, 1956, 2059, 2534, 3667, 4829, 1457, 5295, 3480, 5747, 182, 1871, 22808, 5829, 6774, 6789, 2768, 2885, 6654, 6772, 7410, 7529, 10140, 10818, 25, 1051, 3065, 3717, 5058, 5894, 5925, 6714, 7534, 10817, 23433, 58, 391, 406, 998, 1387, 1869, 1874, 2619, 3643, 4690, 5170, 5594, 5921, 6942, 7006, 7074, 7343, 10320, 10342, 57514	0.301068	enriched	0.197265	enriched	0.39453	0.831009	enriched
16480	MeSH	Helicobacter pylori	0.52631	-0.746894	0.473836	26	8	90812.2	3553, 3557, 929, 2525, 495, 3592, 4282, 5225	0.111221	depleted	0.35961	depleted	0.222443	0.63587	depleted
16481	MeSH	Helicobacter Infections	0.66655	-0.590789	0.55389	24	8	92695.1	3553, 3557, 929, 2525, 3565, 3592, 4282, 5742	0.221597	depleted	0.512668	depleted	0.443194	0.8768	depleted
16501	MeSH	Neurites	0.516173	-0.679555	0.506843	28	14	209709	9743, 57142, 4137, 8976, 29116, 351, 1808, 4684, 6461, 51299, 998, 4099, 4804, 5787	0.102904	depleted	0.0542062	depleted	0.108412	0.447244	depleted
16511	MeSH	Severe Combined Immunodeficiency	0.962954	0.128788	1.13745	15	6	42593.7	204, 100, 4261, 4860, 5897, 7535	0.821846	enriched	0.456901	depleted	0.913802	1	Inconsistent
16547	MeSH	Kinesin	0.974258	-0.0455614	0.955461	45	27	168920	1739, 63971, 4301, 9371, 3799, 3801, 55638, 55605, 285643, 23303, 25945, 84643, 113220, 3798, 3800, 3895, 221458, 3796, 3834, 5818, 23637, 81930, 3797, 3833, 9585, 22920, 55582	0.893427	depleted	0.749513	enriched	1	1	Inconsistent
16559	MeSH	Tacrolimus	0.87673	0.300769	1.3509	16	9	93306.5	1576, 2280, 5530, 4773, 1577, 5243, 2289, 5534, 2281	0.599035	enriched	0.141317	enriched	0.282634	0.713504	enriched
16564	MeSH	Amyloid beta-Protein Precursor	0.966913	0.0768148	1.07984	31	17	190981	1600, 5270, 323, 320, 102, 6653, 9445, 56899, 351, 10513, 321, 5663, 6868, 10307, 334, 4035, 25825	0.85378	enriched	0.763603	enriched	1	1	enriched
16572	MeSH	Cyclosporine	0.711852	0.574215	1.77574	17	11	98674.5	1576, 4775, 5530, 1244, 4773, 1577, 4776, 5243, 5534, 4772, 10105	0.300119	enriched	0.0968273	enriched	0.193655	0.594696	enriched
16596	MeSH	Vinculin	0.451857	1.14415	3.13977	19	15	167953	1499, 83660, 4301, 5747, 3685, 3936, 87, 5829, 1495, 3688, 23336, 58, 3728, 7094, 7414	0.066978	enriched	0.0489674	enriched	0.0979348	0.426021	enriched
16601	MeSH	RNA-Binding Proteins	0.622509	-0.187143	0.829325	265	118	136370	54901, 124540, 10656, 48, 5937, 10150, 23543, 55796, 4154, 58155, 6595, 7247, 23369, 9444, 54715, 4857, 26135, 27258, 57591, 91746, 9208, 26019, 27067, 29107, 988, 3087, 3658, 10642, 10772, 27250, 29974, 54039, 167227, 378948, 549, 2332, 3267, 6428, 6430, 6729, 6780, 8487, 10643, 10644, 23283, 23405, 51362, 55342, 56648, 64783, 202559, 1030, 1996, 2188, 3069, 3184, 5093, 5411, 5610, 6429, 6628, 6…	0.187553	depleted	0.738469	depleted	0.375106	0.812894	depleted
16615	MeSH	Telomere	0.488544	-0.752545	0.471166	26	10	134684	8658, 7014, 54386, 7520, 7486, 472, 7013, 10111, 25913, 347688	0.0894114	depleted	0.121926	depleted	0.178823	0.570661	depleted
16632	MeSH	Apolipoprotein A-I	0.0415826	1.8814	6.56268	22	15	74860.4	3990, 19, 338, 9388, 337, 949, 1071, 2822, 345, 335, 5360, 5444, 9619, 55937, 116519	0.000466764	enriched	0.00136202	enriched	0.000933528	0.0267531	enriched
1665	MeSH	Binding Sites	0.682474	0.208371	1.23167	166	100	161474	8204, 6711, 7150, 1740, 5770, 2908, 5578, 2335, 2534, 1739, 1457, 2887, 4301, 5295, 6670, 10499, 9229, 213, 805, 5933, 1997, 2932, 4087, 4899, 5340, 5451, 4773, 5829, 2004, 2113, 2160, 2549, 2741, 2885, 2934, 3516, 6654, 7450, 7529, 8726, 8945, 55740, 25, 163, 1051, 1213, 1958, 2035, 2060, 2353, 3065, 3066, 3725, 3827, 4800, 5501, 5894, 5925, 6256, 6714, 7534, 8648, 8850, 10015, 23309, 58, 462, 4…	0.250213	enriched	0.218706	enriched	0.437412	0.872464	enriched
16660	MeSH	NAD(P)H Dehydrogenase (Quinone)	0.801308	0.268208	1.30762	42	17	48877.3	4780, 1429, 1543, 1571, 4702, 4729, 6648, 1545, 2052, 4705, 4708, 4712, 4719, 4720, 4723, 4724, 4835	0.446214	enriched	0.904147	enriched	0.892428	1	enriched
16662	MeSH	Virus Integration	0.00337892	1.1554	3.17528	86	38	41982.6	3839, 9555, 3838, 3840, 3843, 7520, 8340, 554313, 3841, 8341, 8365, 11168, 474382, 1387, 3836, 3842, 5591, 8290, 8335, 8342, 8343, 8345, 8347, 8349, 8353, 8355, 8356, 8359, 8360, 8364, 8968, 8969, 8970, 55506, 60468, 85235, 121504, 723790	1.15434e-05	enriched	0.0114599	enriched	2.30868e-05	0.0016705	enriched
16695	MeSH	Glycosyltransferases	0.734939	-0.585108	0.557046	16	7	277485	9215, 2131, 4249, 55790, 3037, 2132, 79053	0.333403	depleted	0.36469	enriched	0.666806	1	Inconsistent
16716	MeSH	PC12 Cells	0.629979	-0.386849	0.679194	59	31	212358	7447, 5295, 6616, 1501, 5291, 2185, 5906, 8976, 22895, 57498, 351, 2885, 5286, 6461, 6654, 10818, 1859, 1996, 4915, 5289, 5801, 5894, 8618, 4804, 5287, 5288, 5594, 6196, 6844, 6857, 54756	0.193083	depleted	0.0758159	depleted	0.151632	0.525874	depleted
16718	MeSH	Arachidonic Acid	0.85521	0.249973	1.28399	27	14	65906.4	5467, 5320, 30814, 1571, 3992, 5321, 8399, 81579, 241, 1573, 5319, 5322, 5742, 8529	0.549858	enriched	0.685672	enriched	1	1	enriched
16753	MeSH	Interleukin-10	0.988623	0.0205851	1.0208	40	18	151025	53833, 3552, 3553, 3557, 3566, 29851, 929, 3588, 53832, 3558, 3559, 3565, 3569, 3592, 3593, 3606, 29126, 55801	0.953829	enriched	0.595677	depleted	1	1	Inconsistent
16755	MeSH	Proto-Oncogene Proteins c-jun	0.966913	-0.0764926	0.92636	23	11	105723	10920, 4773, 5599, 1386, 2353, 3725, 467, 1387, 6688, 9318, 51138	0.871676	depleted	0.443073	depleted	0.886145	1	depleted
16760	MeSH	Proto-Oncogene Proteins c-fos	0.911646	0.22261	1.24933	19	9	69991.5	4773, 6774, 2355, 5595, 1386, 2353, 3725, 5594, 9252	0.67049	enriched	0.576001	enriched	1	1	enriched
16762	MeSH	Genes, fos	0.86243	-0.328727	0.719839	15	7	122983	6197, 2004, 2353, 3725, 1385, 5594, 6195	0.574112	depleted	0.447935	depleted	0.89587	1	depleted
16764	MeSH	Cell Polarity	0.913969	0.151849	1.16398	41	23	166624	56288, 117583, 1739, 8650, 10207, 57669, 90865, 84612, 999, 64284, 5058, 5865, 7430, 50848, 55770, 84552, 998, 6242, 7082, 23122, 55914, 64398, 114569	0.678898	enriched	0.230366	enriched	0.460731	0.892465	enriched
16875	MeSH	tau Proteins	0.99056	-0.0239096	0.976374	25	12	152893	6197, 2932, 4133, 4137, 6622, 351, 1453, 1859, 5580, 7534, 5594, 6285	0.960743	depleted	0.584964	depleted	1	1	depleted
16889	MeSH	Endometrial Neoplasms	0.586476	-0.655464	0.519201	21	11	171501	1499, 2099, 595, 1588, 5728, 3845, 1543, 1586, 687, 1545, 2956	0.159376	depleted	0.729523	depleted	0.318751	0.756367	depleted
16896	MeSH	Treatment Outcome	0.99056	-0.015877	0.984248	44	20	85067.2	1956, 7422, 9429, 1559, 1577, 3845, 5243, 596, 1555, 1636, 2212, 6532, 153, 1565, 1813, 2064, 2214, 2322, 3569, 3880	0.963138	depleted	0.783961	enriched	1	1	Inconsistent
16898	MeSH	Interferon-alpha	0.987903	0.0217226	1.02196	41	16	49620.8	3716, 8743, 6774, 3455, 6772, 3394, 5610, 6775, 23586, 51284, 103, 2633, 3659, 3663, 4599, 10346	0.951013	enriched	0.596268	enriched	1	1	enriched
16899	MeSH	Interferon-beta	0.855164	0.220024	1.24611	37	17	75591.9	6672, 3455, 6772, 87178, 3394, 5920, 7189, 23586, 57506, 3434, 3659, 3663, 4599, 6373, 29110, 51447, 54739	0.543183	enriched	0.95254	enriched	1	1	enriched
1692	MeSH	Biological Transport	0.584496	0.304298	1.35567	113	72	109834	55089, 948, 9962, 10257, 9429, 19, 3839, 6506, 6513, 3799, 9153, 6580, 6582, 11309, 29107, 117247, 1244, 6509, 6554, 6566, 8766, 949, 3267, 3838, 3840, 3843, 4864, 5243, 5873, 6555, 6810, 51458, 1639, 1836, 3841, 4363, 5194, 5195, 6519, 6564, 6565, 7514, 10952, 22820, 55867, 57282, 335, 3836, 3842, 4891, 5360, 5903, 6005, 6342, 6476, 6507, 6528, 6541, 6809, 8140, 8647, 9154, 9619, 9972, 10057, 10…	0.157916	enriched	0.230414	enriched	0.315832	0.753476	enriched
16922	MeSH	Cell Aging	0.798882	0.387537	1.47335	21	12	152832	6926, 7014, 87178, 3313, 3490, 5925, 7486, 1019, 4000, 7290, 10933, 25913	0.443303	enriched	0.942805	enriched	0.886607	1	enriched
16923	MeSH	Cell Death	0.97934	0.0374562	1.03817	47	23	105654	5071, 8743, 8837, 10018, 1508, 2861, 6622, 142, 351, 578, 663, 596, 664, 841, 3002, 8795, 329, 355, 356, 598, 5594, 6647, 7226	0.909447	enriched	0.824057	depleted	1	1	Inconsistent
1693	MeSH	Biological Transport, Active	0.619806	0.728388	2.07174	20	13	112938	10257, 19, 6513, 6566, 1071, 3838, 5243, 6555, 5861, 3842, 8140, 8675, 10864	0.183612	enriched	0.294271	enriched	0.367225	0.80419	enriched
16p11.2	Cytoband	16p11.2	0.931579	0.0529891	1.05442	85	26	61169.8	729355, 57149, 10308, 5595, 6810, 8663, 27040, 146395, 3684, 9951, 23214, 27327, 64755, 78994, 112869, 552900, 728689, 5579, 6693, 22928, 26471, 29895, 51327, 124446, 283897, 388228	0.842892	enriched	0.47701	enriched	0.954019	1	enriched
16p12.1	Cytoband	16p12.1	0.440023	0.584758	1.79456	21	12	69137.9	55114, 57478, 730094, 1201, 29904, 6817, 79831, 6799, 55718, 146177, 255762, 342357	0.225575	enriched	0.0962303	enriched	0.192461	0.593219	enriched
16p12.3	Cytoband	16p12.3	0.0157827	2.60183	13.4884	22	20	141536	283820, 348158, 123876, 64131, 1039, 23049, 23420, 54988, 57020, 79838, 79905, 728276, 51760, 204474, 7369, 9738, 124152, 124274, 162073, 408050	0.000945897	enriched	7.55162e-05	enriched	0.000151032	0.00727046	enriched
16p13.3	Cytoband	16p13.3	0.00283838	-0.999324	0.368128	166	21	44409.1	54715, 196483, 7874, 21, 115, 6345, 1387, 1773, 4210, 5170, 7752, 8131, 8312, 10127, 51172, 54442, 56052, 64063, 79903, 84219, 84891	8.26712e-05	depleted	9.70415e-06	depleted	1.94083e-05	0.001454	depleted
16q12.1	Cytoband	16q12.1	0.889035	0.183164	1.20101	15	11	183468	27324, 6299, 9683, 85320, 64282, 81533, 1540, 84706, 94160, 123970, 255919	0.765318	enriched	0.0579346	enriched	0.115869	0.461161	enriched
16q13	Cytoband	16q13	0.186391	0.727092	2.06905	35	16	41885.3	84229, 2775, 6376, 1258, 6559, 9688, 84166, 222487, 4493, 4501, 6361, 23568, 51090, 80011, 84560, 221184	0.0520956	enriched	0.149178	enriched	0.104191	0.438758	enriched
16q21	Cytoband	16q21	0.423194	0.66354	1.94165	19	11	117028	283867, 2806, 267, 1071, 51192, 55238, 64785, 146227, 583, 29105, 64127	0.210912	enriched	0.327628	enriched	0.421824	0.855158	enriched
16q22.1	Cytoband	16q22.1	0.0325255	0.726705	2.06825	88	40	93267.1	80777, 79613, 7014, 10725, 283971, 999, 11060, 55282, 55697, 3250, 57610, 146223, 1003, 1006, 1009, 3240, 6483, 23659, 26231, 54920, 55066, 118460, 146198, 283848, 348174, 1001, 1014, 5699, 6553, 25839, 27183, 54921, 57546, 64174, 80152, 80262, 84342, 84916, 283847, 497190	0.00326307	enriched	0.000916373	enriched	0.00183275	0.0424887	enriched
16q22.3	Cytoband	16q22.3	0.218994	0.916999	2.50177	17	10	46196.1	83449, 283971, 54957, 348174, 9798, 23035, 23563, 55159, 55783, 497190	0.0722892	enriched	0.084549	enriched	0.144578	0.512321	enriched
16q24.1	Cytoband	16q24.1	0.343191	0.759032	2.13621	19	13	93593.3	5336, 9914, 83716, 3394, 9100, 23199, 57707, 55625, 64779, 79786, 83693, 93107, 161931	0.158823	enriched	0.794238	depleted	0.317646	0.755495	Inconsistent
16q24.3	Cytoband	16q24.3	0.690849	-0.298651	0.741819	34	10	47751.4	763, 54758, 197322, 1800, 8140, 11105, 29123, 79007, 124045, 197320	0.47203	depleted	0.137912	depleted	0.275824	0.704807	depleted
17026	MeSH	Swainsonine	0.855546	-0.230933	0.793793	36	17	216585	6482, 4121, 79694, 2530, 4124, 146664, 4126, 11320, 57733, 2595, 6483, 6487, 8707, 2683, 9331, 10905, 57134	0.561178	depleted	0.302777	depleted	0.605554	1	depleted
17027	MeSH	Protein Tyrosine Phosphatases	0.623266	0.275252	1.31686	127	87	221876	5796, 7803, 5797, 1499, 5770, 5793, 1033, 1956, 5775, 11122, 2139, 2534, 3667, 7957, 81846, 1848, 8556, 54545, 5786, 5747, 9846, 2185, 5789, 1432, 5728, 5799, 5800, 5829, 6777, 8897, 8898, 9108, 11221, 140885, 2549, 2885, 5595, 5782, 6772, 9019, 10818, 11099, 80824, 378884, 25, 933, 1843, 1845, 1847, 1849, 2138, 2140, 3717, 5771, 5784, 5792, 5795, 5801, 5803, 6495, 6714, 8073, 29760, 51804, 56940…	0.188896	enriched	0.0241348	enriched	0.0482695	0.296972	enriched
1706	MeSH	Biopsy	0.822325	-0.402114	0.668905	17	6	65532.2	7422, 1490, 721, 859, 4359, 6476	0.473537	depleted	0.324608	enriched	0.649216	1	Inconsistent
17077	MeSH	Culture Media, Conditioned	0.992843	0.0165171	1.01665	21	12	140569	7422, 1490, 22943, 351, 4313, 2247, 3490, 6387, 3082, 3083, 3487, 8600	0.973018	enriched	0.640175	enriched	1	1	enriched
17089	MeSH	Ankyrin Repeat	0.891015	0.230599	1.25935	24	14	198276	23189, 4792, 27063, 51666, 51130, 51676, 57498, 57531, 3516, 55024, 55662, 57763, 4855, 127247	0.622711	enriched	0.205179	enriched	0.410357	0.84541	enriched
1711	MeSH	Biotransformation	0.529079	0.678181	1.97029	26	15	95267.5	7364, 1576, 1559, 6819, 1543, 1548, 1571, 6817, 9, 1549, 1565, 2052, 6799, 54576, 57412	0.121619	enriched	0.0346784	enriched	0.0693569	0.360326	enriched
17136	MeSH	Ion Transport	0.97934	-0.0595822	0.942158	21	13	160466	23327, 4734, 8671, 51458, 53405, 1080, 7222, 4891, 6337, 6340, 54795, 115019, 283652	0.904181	depleted	0.292488	depleted	0.584977	0.996008	depleted
1714	MeSH	Bipolar Disorder	0.703602	-0.415289	0.66015	32	19	232901	5305, 10611, 3084, 4128, 84062, 2932, 157, 2774, 3628, 3782, 6530, 27185, 4729, 6532, 9575, 406, 5625, 5999, 7494	0.289607	depleted	0.323752	depleted	0.579215	0.992702	depleted
17154	MeSH	Stromal Cells	0.52631	-0.660028	0.516837	28	15	195704	7422, 6382, 2308, 7852, 650, 960, 1588, 4313, 6387, 2254, 3082, 4311, 7077, 8600, 85480	0.110697	depleted	0.345145	depleted	0.221395	0.634913	depleted
17173	MeSH	Caenorhabditis elegans	0.937355	0.125926	1.1342	34	19	156398	9844, 1793, 8573, 26019, 6400, 23049, 51701, 8453, 23107, 51649, 317, 8825, 10116, 10229, 10444, 51115, 64969, 83851, 163786	0.748286	enriched	0.485738	depleted	0.971477	1	Inconsistent
17207	MeSH	Rats, Sprague-Dawley	0.686621	-0.561241	0.570501	24	10	253006	2534, 2903, 7844, 2904, 9423, 116443, 2890, 3082, 5564, 8831	0.260373	depleted	0.10708	depleted	0.21416	0.625199	depleted
17209	MeSH	Apoptosis	0.557967	0.252053	1.28666	175	90	99995.6	1603, 7128, 2272, 8738, 1612, 3480, 3486, 5074, 6788, 90427, 1647, 2309, 8743, 2932, 8837, 10018, 11124, 1432, 5027, 5728, 6774, 6789, 7159, 8767, 8870, 27250, 142, 330, 578, 843, 2934, 5595, 5599, 6416, 6772, 8794, 10553, 25, 596, 597, 599, 664, 841, 1843, 3002, 3958, 5580, 5610, 7416, 8626, 8793, 8795, 8797, 9538, 11035, 23368, 54205, 94241, 208, 317, 329, 355, 356, 598, 666, 837, 842, 1111, 11…	0.142708	enriched	0.111951	enriched	0.223901	0.638203	enriched
17239	MeSH	Paclitaxel	0.930293	0.18513	1.20338	19	9	71838.4	1576, 1558, 1577, 5243, 29103, 596, 7277, 7280, 28234	0.722266	enriched	0.402292	enriched	0.804584	1	enriched
17242	MeSH	Complement Factor H	0.637059	0.683193	1.98019	19	12	90881.5	717, 83872, 1378, 3080, 3426, 629, 1401, 4179, 5654, 10877, 59338, 81494	0.198051	enriched	0.851031	depleted	0.396102	0.831103	Inconsistent
17252	MeSH	Antigens, CD3	0.846392	0.254209	1.28944	32	20	111758	940, 2534, 634, 59067, 267, 27040, 29851, 919, 926, 356, 914, 915, 920, 925, 1326, 3558, 4179, 5588, 5788, 7535	0.522127	enriched	0.964857	depleted	1	1	Inconsistent
17260	MeSH	Receptor-CD3 Complex, Antigen, T-Cell	0.999457	0.000655448	1.00066	19	10	93123.7	940, 2534, 919, 7456, 914, 915, 920, 3558, 5788, 7535	0.99897	enriched	1	depleted	1	1	Inconsistent
17261	MeSH	Glycosylphosphatidylinositols	0.643493	0.396146	1.48609	54	30	135186	2534, 1356, 1368, 5621, 9487, 128869, 257194, 1012, 2674, 965, 1604, 2765, 2813, 2822, 5336, 23556, 683, 966, 2348, 5283, 8482, 51227, 266727, 5279, 5281, 51604, 54872, 55650, 80055, 80235	0.204573	enriched	0.0435449	enriched	0.0870897	0.40268	enriched
17302	MeSH	Annexins	0.527871	0.950039	2.58581	16	12	149833	302, 307, 312, 301, 308, 309, 6277, 6281, 653145, 306, 310, 85365	0.120798	enriched	0.180554	enriched	0.241595	0.659796	enriched
17346	MeSH	Protein-Serine-Threonine Kinases	0.921273	0.0480948	1.04927	354	196	147176	27347, 9448, 7048, 92, 5586, 1021, 1033, 5578, 6197, 8997, 23327, 10010, 3667, 7128, 10221, 23043, 7049, 9874, 1457, 5292, 5295, 6446, 22848, 4792, 6788, 7042, 7444, 8428, 9475, 9891, 90, 672, 2081, 2308, 2309, 4331, 6093, 23012, 2932, 4087, 4088, 5608, 6733, 7204, 8476, 23139, 57144, 157, 659, 1024, 1432, 1729, 2869, 3985, 4293, 5728, 6789, 8767, 8899, 10114, 11073, 11329, 51719, 51776, 79705, 1…	0.698222	enriched	0.402524	enriched	0.805047	1	enriched
17350	MeSH	N-Acetylgalactosaminyltransferases	0.912221	0.191886	1.21153	24	15	120529	2589, 55568, 55790, 124872, 2590, 2591, 55454, 28, 2583, 4589, 8693, 11226, 50614, 79695, 338707	0.676263	enriched	0.635817	depleted	1	1	Inconsistent
17351	MeSH	N-Acetylglucosaminyltransferases	0.905349	0.182354	1.20004	32	17	141762	9215, 2131, 4249, 199857, 10678, 22906, 2650, 2651, 80168, 146664, 11320, 2132, 2137, 9245, 4245, 4248, 93010	0.656598	enriched	0.0533167	enriched	0.106633	0.44369	enriched
17353	MeSH	Gene Deletion	0.67904	-0.412734	0.661838	41	20	264397	2272, 5071, 10804, 5728, 7113, 1756, 1030, 1548, 1636, 4089, 4507, 4763, 6519, 151, 1549, 1589, 2706, 6667, 8287, 9581	0.238695	depleted	0.0893183	depleted	0.178637	0.570226	depleted
17354	MeSH	Point Mutation	0.64125	0.324782	1.38373	83	46	140804	5053, 5071, 411, 673, 7045, 540, 2153, 2263, 7276, 1756, 2741, 3845, 5009, 7253, 7450, 178, 1080, 1278, 1280, 1294, 2162, 2200, 2629, 3717, 4625, 5663, 6329, 38, 462, 1589, 2157, 2322, 2705, 2706, 3077, 4210, 4352, 4359, 4771, 5313, 5376, 5449, 6010, 6647, 6736, 6833	0.200606	enriched	0.9644	enriched	0.401212	0.836456	enriched
17360	MeSH	Arabidopsis	0.937355	0.19502	1.21534	15	10	172459	10920, 7336, 64326, 6309, 1407, 22876, 8533, 51138, 64708, 83851	0.750272	enriched	0.541755	depleted	1	1	Inconsistent
17362	MeSH	Cyclic AMP Response Element-Binding Protein	0.814665	0.228697	1.25696	56	29	93287.2	6197, 1432, 1390, 5599, 8013, 8487, 814, 1386, 2353, 3725, 6628, 6629, 6634, 6638, 64784, 467, 1385, 1387, 5814, 6195, 6196, 6636, 6667, 8161, 9252, 10285, 23373, 90993, 200186	0.460411	enriched	0.374876	depleted	0.749752	1	Inconsistent
17364	MeSH	Collagenases	0.994754	0.00968748	1.00973	18	8	73666.2	860, 4313, 2247, 2353, 3725, 4314, 4323, 7077	0.984776	enriched	0.895477	depleted	1	1	Inconsistent
17368	MeSH	Protein Prenylation	0.957626	0.0920395	1.09641	35	16	71581.3	7803, 388, 5906, 10294, 3845, 5229, 1122, 5861, 7879, 8073, 998, 1063, 2633, 4000, 5876, 6009	0.809939	enriched	0.0966091	enriched	0.193218	0.594296	enriched
17379	MeSH	Hypertrophy, Left Ventricular	0.693377	0.610584	1.84151	16	9	76127.9	185, 1215, 183, 624, 1585, 1636, 4625, 153, 59272	0.271734	enriched	0.226979	enriched	0.453959	0.885754	enriched
17381	MeSH	Spliceosomes	0.792489	-0.182788	0.832945	100	35	52789	27258, 988, 220988, 1207, 6430, 8487, 51362, 79833, 1659, 1665, 5093, 6429, 6628, 6629, 6634, 10286, 54957, 83443, 154007, 3183, 3185, 3192, 5496, 5511, 6426, 6625, 6631, 6636, 10285, 10915, 11066, 23020, 23451, 24148, 140890	0.423595	depleted	0.354151	depleted	0.708303	1	depleted
17382	MeSH	Reactive Oxygen Species	0.475639	0.641164	1.89869	40	23	78470.9	4780, 847, 1432, 6622, 5595, 5599, 1571, 3091, 3725, 6648, 7412, 10628, 79400, 4719, 5594, 5625, 6647, 7296, 7351, 10587, 25828, 50507, 653361	0.0836806	enriched	0.192683	enriched	0.167361	0.551847	enriched
17384	MeSH	Sequence Deletion	0.993139	-0.0117562	0.988313	29	16	190134	4867, 672, 10804, 1201, 1756, 4948, 1080, 1636, 4763, 6103, 151, 675, 2706, 6667, 7187, 8287	0.977392	depleted	0.712815	depleted	1	1	depleted
17386	MeSH	Sequence Homology, Amino Acid	0.586476	-0.558888	0.571845	31	12	100358	1739, 663, 8535, 9033, 3588, 56300, 998, 1488, 6613, 7341, 25820, 84639	0.159427	depleted	0.18192	depleted	0.318853	0.756367	depleted
17393	MeSH	RNA Editing	0.643493	0.386548	1.47189	58	29	98252.5	5687, 9491, 5682, 5713, 29974, 2897, 5707, 105, 5698, 10930, 103, 2891, 2893, 5684, 5686, 5693, 5695, 5699, 5700, 5701, 5704, 5710, 5714, 5715, 5718, 5720, 5721, 10197, 23198	0.204008	enriched	0.842278	enriched	0.408016	0.843436	enriched
17395	MeSH	Plasminogen Activator Inhibitor 1	0.471536	0.795141	2.21475	25	16	84164.2	5270, 26135, 4088, 5340, 2153, 5265, 5104, 1636, 2162, 5327, 7274, 1361, 2244, 4035, 4314, 10544	0.0792502	enriched	0.0500616	enriched	0.100123	0.431357	enriched
17397	MeSH	Prefrontal Cortex	0.682474	-0.652701	0.520638	17	8	267928	3084, 4128, 10814, 27185, 1813, 2913, 5999, 29114	0.249311	depleted	0.112257	depleted	0.224513	0.638921	depleted
17398	MeSH	Alternative Splicing	0.853589	-0.183592	0.832275	59	30	249931	4154, 1837, 274, 960, 2263, 4137, 10772, 1302, 1756, 6430, 491, 493, 775, 2035, 3679, 4763, 5992, 6732, 43, 1195, 2691, 3360, 5511, 5788, 6426, 6431, 6434, 9406, 10320, 30817	0.539898	depleted	0.0646812	depleted	0.129362	0.48571	depleted
17404	MeSH	In Situ Hybridization, Fluorescence	0.883513	0.243928	1.27625	24	17	266628	861, 27086, 604, 1956, 8091, 64764, 2120, 7113, 238, 613, 2078, 10892, 1748, 2064, 7153, 7468, 85358	0.613587	enriched	0.103738	enriched	0.207475	0.615322	enriched
17405	MeSH	Herpes Simplex Virus Protein Vmw65	0.9128	-0.183065	0.832714	26	11	78267.5	9969, 29079, 90390, 5451, 1024, 9967, 5469, 9443, 10001, 58487, 84246	0.677138	depleted	0.859742	depleted	1	1	depleted
1741	MeSH	African Americans	0.365929	1.11784	3.05824	22	16	83067.8	4638, 30061, 1576, 1559, 9370, 2053, 154, 183, 1543, 126, 241, 1401, 1545, 1813, 3569, 54658	0.0373251	enriched	0.0224452	enriched	0.0448904	0.285375	enriched
17411	MeSH	Ribonucleoproteins, Small Nuclear	0.84393	-0.173968	0.840324	72	25	48947.2	27258, 1207, 8487, 79833, 6628, 6629, 6634, 6638, 154007, 1736, 6625, 6631, 6636, 8161, 10285, 10614, 11157, 23020, 23451, 23658, 51691, 54960, 79084, 114625, 124790	0.516886	depleted	0.25603	depleted	0.51206	0.934399	depleted
17412	MeSH	Ribonucleoprotein, U1 Small Nuclear	0.731024	0.432203	1.54065	25	13	85579.4	6595, 10772, 6430, 6605, 6429, 6628, 86, 6426, 6434, 6599, 6625, 6631, 6636	0.328215	enriched	0.522005	enriched	0.656429	1	enriched
17413	MeSH	Ribonucleoprotein, U2 Small Nuclear	0.526789	-0.567663	0.566849	47	13	64431.4	8464, 1665, 6628, 6629, 6634, 6874, 5511, 6625, 6636, 6881, 10285, 23020, 23451	0.116745	depleted	0.219074	depleted	0.233491	0.651155	depleted
17414	MeSH	Ribonucleoprotein, U4-U6 Small Nuclear	0.66655	-0.586836	0.556084	23	7	51400.6	27258, 8899, 10285, 11157, 23020, 23658, 24148	0.218153	depleted	0.242681	depleted	0.436306	0.871153	depleted
17430	MeSH	Prostate-Specific Antigen	0.792489	0.437455	1.54876	18	10	159083	4477, 3486, 12, 6716, 5104, 1586, 85414, 2346, 4824, 6407	0.425213	enriched	0.182068	enriched	0.364137	0.800854	enriched
17433	MeSH	Protein Structure, Secondary	0.66655	0.569298	1.76703	25	15	105481	5621, 213, 8419, 6622, 351, 1421, 2741, 3973, 335, 475, 1410, 2246, 6035, 6285, 6342	0.222777	enriched	0.571054	enriched	0.445554	0.879072	enriched
17434	MeSH	Protein Structure, Tertiary	0.99056	0.00920934	1.00925	138	76	149702	7150, 8202, 10413, 2335, 9223, 23345, 1739, 1457, 10048, 10499, 2066, 10207, 1793, 4088, 4734, 7014, 8573, 10096, 87, 102, 3690, 5829, 8554, 8976, 11073, 23054, 23263, 57120, 351, 2741, 2885, 2934, 3688, 7450, 9826, 11059, 775, 1213, 2200, 3065, 5058, 6385, 6714, 6868, 7189, 8648, 8850, 10015, 23062, 23224, 23433, 23643, 81609, 58, 998, 1387, 3312, 3320, 3674, 5783, 7013, 7074, 7082, 7094, 7341, …	0.961958	enriched	0.723428	enriched	1	1	enriched
17448	MeSH	Receptors, Dopamine D2	0.180331	-1.47214	0.229434	19	5	151657	4128, 135, 6532, 217, 1813	0.00957335	depleted	0.0196709	depleted	0.0191467	0.180259	depleted
17452	MeSH	Receptors, IgG	0.59395	0.668012	1.95036	23	14	100813	2885, 4684, 5336, 27040, 919, 2212, 1401, 2207, 2209, 2213, 2214, 2215, 3903, 9103	0.163191	enriched	0.684351	depleted	0.326383	0.765294	Inconsistent
17455	MeSH	Receptors, IgE	0.966913	-0.0818862	0.921377	23	9	53231.3	3566, 2206, 2207, 2214, 3565, 4067, 10563, 64232, 341116	0.858213	depleted	0.31857	depleted	0.637139	1	depleted
17468	MeSH	Receptors, Fibroblast Growth Factor	0.66655	-0.45675	0.633339	34	18	151413	2734, 2263, 2885, 6461, 6654, 10818, 2247, 2255, 9965, 10817, 2246, 2251, 2254, 2321, 7468, 10253, 26281, 54756	0.221687	depleted	0.0213227	depleted	0.0426455	0.277386	depleted
17470	MeSH	Receptors, Glutamate	0.937355	-0.156293	0.855309	23	16	574085	1739, 2900, 2903, 2898, 2897, 2917, 9826, 23365, 2915, 81488, 2890, 2891, 2892, 2893, 2895, 145781	0.749804	depleted	0.0232871	depleted	0.0465742	0.291721	depleted
17471	MeSH	Receptors, Interferon	0.678227	-0.585754	0.556686	20	7	61348.7	3459, 3716, 3455, 3566, 6772, 3588, 3593	0.233662	depleted	0.253128	enriched	0.467324	0.898521	Inconsistent
17472	MeSH	Receptors, Interleukin-1	0.97934	0.0413107	1.04218	35	18	149644	3554, 3556, 8808, 90865, 7850, 64332, 3552, 3553, 3557, 3656, 6885, 7189, 23643, 54472, 56300, 4615, 8809, 84639	0.911576	enriched	0.0670058	enriched	0.134012	0.494431	enriched
17475	MeSH	Receptors, Nerve Growth Factor	0.847559	-0.26868	0.764388	31	14	137777	2674, 8995, 6272, 57498, 10818, 4915, 939, 1271, 2676, 4692, 4804, 4908, 8744, 64096	0.523633	depleted	0.144799	depleted	0.289598	0.723187	depleted
17479	MeSH	Receptors, Platelet-Derived Growth Factor	0.747445	-0.496347	0.60875	17	10	214269	5770, 8440, 1956, 5295, 56034, 2885, 3717, 5154, 6714, 5921	0.349419	depleted	0.52625	enriched	0.698838	1	Inconsistent
17485	MeSH	1-Deoxynojirimycin	0.937355	-0.170225	0.843475	22	9	173675	4121, 79694, 4124, 4126, 57733, 2595, 10905, 10960, 57134	0.745204	depleted	0.354863	depleted	0.709727	1	depleted
17487	MeSH	Ankyrins	0.66655	-0.513336	0.598495	27	14	181507	6711, 287, 4792, 4897, 288, 580, 7159, 286, 3516, 2035, 23114, 23253, 57763, 3710	0.223641	depleted	1	enriched	0.447281	0.880375	Inconsistent
1749	MeSH	Urinary Bladder Neoplasms	0.598958	-0.537119	0.584429	35	13	115803	9788, 1871, 595, 960, 999, 11197, 2073, 6817, 8626, 9, 2064, 7380, 54474	0.16861	depleted	0.259335	depleted	0.33722	0.774855	depleted
17493	MeSH	Antigens, CD45	0.365929	1.16032	3.19094	21	15	92472.8	940, 2534, 92906, 1236, 919, 933, 5792, 914, 920, 947, 3559, 4067, 5047, 5788, 6693	0.0369117	enriched	0.090484	enriched	0.0738234	0.372016	enriched
17494	MeSH	Proton Pumps	0.84393	-0.333429	0.716463	21	7	53284.4	535, 528, 9550, 8992, 9114, 495, 50617	0.518138	depleted	0.881466	depleted	1	1	depleted
17500	MeSH	Adenovirus E1A Proteins	0.966913	-0.0853494	0.918191	21	12	123269	5933, 2118, 5932, 1386, 3725, 5925, 8850, 1387, 1488, 1869, 5934, 7528	0.859301	depleted	0.311851	depleted	0.623703	1	depleted
17510	MeSH	Protein Folding	0.939496	0.0911342	1.09542	62	29	98463.5	5621, 213, 2081, 5071, 2280, 4069, 2861, 4148, 5203, 5265, 6400, 6622, 7276, 351, 1421, 6902, 6904, 9451, 30001, 1080, 10595, 80267, 2246, 3320, 3329, 6647, 7494, 9695, 22926	0.757456	enriched	0.113029	enriched	0.226059	0.64106	enriched
17526	MeSH	Receptor, IGF Type 1	0.727082	0.69383	2.00137	15	11	210154	1956, 3667, 2887, 3480, 3486, 3479, 3482, 3688, 3481, 3643, 8660	0.315531	enriched	0.225609	enriched	0.451219	0.88349	enriched
17527	MeSH	Receptor, IGF Type 2	0.557967	0.758891	2.13591	20	13	90854.8	3480, 3479, 3482, 6272, 55690, 1213, 3481, 23062, 4074, 6642, 6643, 8804, 51172	0.141619	enriched	0.4907	enriched	0.283239	0.71421	enriched
17629	MeSH	Gap Junctions	0.67904	0.656781	1.92857	18	11	128986	84952, 10804, 2702, 2697, 1003, 24145, 2705, 2706, 7082, 116337, 125111	0.236478	enriched	0.718566	enriched	0.472957	0.902188	enriched
17630	MeSH	Connexins	0.721481	0.50411	1.65551	21	12	99732.2	10804, 2702, 2697, 24145, 1959, 2705, 2706, 4359, 5376, 7082, 116337, 125111	0.31231	enriched	0.665887	depleted	0.62462	1	Inconsistent
17667	MeSH	Adipocytes	0.144254	1.12433	3.07815	37	27	130982	948, 3667, 10891, 9882, 5140, 5468, 23175, 123, 1588, 6272, 9370, 6810, 1051, 1879, 4012, 10135, 23433, 857, 1050, 1149, 3643, 3952, 5346, 10062, 79689, 80339, 149685	0.0060042	enriched	0.0115814	enriched	0.0120084	0.138233	enriched
17668	MeSH	Age of Onset	0.833431	0.20459	1.22702	58	35	129537	6928, 5621, 672, 5071, 8910, 9231, 6323, 825, 4137, 6622, 7276, 26278, 351, 1493, 2581, 3107, 3172, 5009, 2629, 5663, 9446, 51062, 675, 1545, 2670, 4359, 6311, 6647, 10133, 54332, 54840, 64127, 65018, 79147, 80208	0.490743	enriched	0.400676	enriched	0.801352	1	enriched
17697	MeSH	Premenopause	0.557967	1.10953	3.03293	15	12	202125	2099, 3486, 3479, 1588, 4982, 7421, 1586, 3953, 1545, 2100, 2638, 3952	0.142699	enriched	0.724739	enriched	0.285398	0.717896	enriched
17698	MeSH	Postmenopause	0.53982	0.801139	2.22808	21	14	117205	2099, 3479, 1588, 4982, 9370, 7421, 1543, 1586, 3953, 6817, 1545, 2100, 3292, 3952	0.130126	enriched	0.217997	enriched	0.260252	0.68419	enriched
1777	MeSH	Blood Coagulation	0.076333	1.46403	4.32337	30	23	163249	7035, 722, 5340, 350, 1559, 2152, 2153, 2243, 5627, 308, 2160, 5104, 7450, 2162, 2266, 1361, 2157, 2161, 2244, 2677, 3818, 5624, 10544	0.00171367	enriched	0.00767793	enriched	0.00342735	0.0639342	enriched
1779	MeSH	Blood Coagulation Factors	0.38516	0.897725	2.45401	27	17	155324	3673, 2152, 2153, 3690, 5627, 2160, 7450, 1636, 2149, 2162, 5327, 51156, 2244, 2677, 5624, 6159, 10544	0.0423525	enriched	0.117776	enriched	0.084705	0.396924	enriched
1782	MeSH	Blood Donors	0.822325	0.378086	1.45949	17	10	97459.3	4153, 3673, 2153, 3690, 3105, 28, 420, 3077, 3674, 6007	0.473563	enriched	0.358513	enriched	0.717027	1	enriched
17853	MeSH	Phosphotransferases (Alcohol Group Acceptor)	0.764596	0.236331	1.26659	71	41	115442	8395, 5305, 5295, 9060, 9061, 5291, 5297, 53354, 2280, 253430, 64080, 1716, 1978, 2885, 3705, 79646, 1901, 2585, 5289, 7084, 8503, 55500, 55750, 1606, 1633, 2395, 3707, 4598, 5207, 5209, 5287, 5921, 8660, 8877, 55224, 55361, 55577, 64122, 79672, 80025, 375298	0.38275	enriched	0.774191	enriched	0.765499	1	enriched
1786	MeSH	Blood Glucose	0.145054	0.980658	2.66621	50	35	151446	54901, 79068, 6934, 948, 3667, 10891, 2169, 5167, 5468, 2646, 3479, 3087, 5465, 9370, 3172, 10644, 345, 1030, 1636, 3484, 4852, 10135, 26291, 1401, 2641, 2645, 3569, 3643, 3952, 5950, 6833, 7351, 7352, 8660, 169026	0.00651291	enriched	0.000168562	enriched	0.000337123	0.013268	enriched
17868	MeSH	Cyclic AMP-Dependent Protein Kinases	0.527871	0.449821	1.56803	71	47	196720	5144, 9472, 5578, 11069, 11214, 1457, 9465, 987, 5140, 8165, 2932, 157, 2869, 4137, 5567, 8852, 11142, 136, 1390, 5573, 5595, 7529, 9590, 30818, 135, 154, 775, 1080, 5580, 5894, 7430, 7534, 10566, 409, 1385, 1387, 4771, 5142, 5579, 5592, 5594, 6195, 6262, 10142, 10411, 11216, 23373	0.120928	enriched	0.102943	enriched	0.205885	0.612868	enriched
17871	MeSH	Calcium-Calmodulin-Dependent Protein Kinases	0.959948	0.0536602	1.05513	104	64	189026	1499, 817, 5578, 6197, 9759, 1739, 5924, 1612, 4205, 57534, 320, 2932, 5608, 8573, 22808, 1432, 4137, 1452, 2885, 2904, 5595, 5596, 5597, 5599, 6416, 6654, 9261, 29904, 324, 814, 1386, 1611, 1843, 3725, 4216, 5580, 5604, 5801, 5894, 6714, 6885, 7189, 11183, 23604, 23678, 818, 1385, 1846, 4208, 4209, 4214, 4690, 5579, 5594, 5603, 6195, 6196, 7188, 7867, 8312, 8825, 8831, 9252, 57118	0.814206	enriched	0.407461	depleted	0.814921	1	Inconsistent
17874	MeSH	Immediate-Early Proteins	0.471536	0.636342	1.88956	44	28	102687	112399, 7803, 23327, 1490, 677, 6446, 678, 10923, 2309, 8870, 3475, 7874, 8838, 10110, 1843, 1901, 1958, 4664, 8073, 23678, 54583, 694, 3491, 5170, 5594, 6667, 8835, 57708	0.0797989	enriched	0.000565687	enriched	0.00113137	0.0302987	enriched
17880	MeSH	Limb Deformities, Congenital	0.934827	-0.224024	0.799296	17	7	177431	6299, 64327, 342184, 2697, 4920, 6910, 8626	0.733627	depleted	0.422777	depleted	0.845554	1	depleted
1789	MeSH	Blood Group Antigens	0.930293	-0.169278	0.844274	22	10	124174	124872, 1604, 1378, 2995, 4267, 8482, 28, 43, 420, 114625	0.722484	depleted	0.324273	depleted	0.648546	1	depleted
1792	MeSH	Blood Platelets	0.421062	0.499092	1.64722	88	55	142667	3709, 5578, 948, 2335, 2776, 953, 2770, 5295, 3673, 5747, 7057, 87, 928, 2152, 2243, 3690, 5139, 5214, 2160, 2768, 2934, 3688, 4129, 4627, 5336, 5873, 5912, 6810, 7450, 493, 1278, 2149, 2162, 2212, 2266, 3684, 3827, 5552, 6532, 7220, 50848, 1511, 2157, 2207, 3674, 4067, 4352, 5028, 5341, 5592, 5908, 8773, 22915, 81027, 340205	0.0534525	enriched	0.0631322	enriched	0.106905	0.444227	enriched
17920	MeSH	Antiporters	0.792489	-0.333462	0.716439	33	13	105205	116369, 4948, 6508, 25769, 1811, 2538, 6578, 123041, 29957, 83959, 115019, 133308, 283652	0.423346	depleted	0.0823003	depleted	0.164601	0.547548	depleted
17923	MeSH	Sodium-Hydrogen Antiporter	0.700191	-0.479667	0.618989	26	12	135602	6446, 23315, 154, 1080, 5174, 5962, 7430, 11261, 6549, 6553, 54997, 285195	0.278504	depleted	0.194238	depleted	0.388476	0.826131	depleted
17930	MeSH	Genes, Reporter	0.703602	0.286323	1.33152	73	47	168690	8204, 7003, 1499, 196, 2099, 2908, 4780, 6670, 10499, 4792, 688, 4087, 4088, 9971, 4773, 6774, 2113, 3172, 8856, 59348, 571, 1051, 1958, 2353, 3065, 3066, 3091, 3725, 4089, 4092, 5925, 6256, 6885, 7046, 8648, 8850, 91, 1385, 1387, 1869, 2100, 4214, 4904, 5914, 6667, 7341, 7528	0.289081	enriched	0.0424306	enriched	0.0848612	0.397381	enriched
17931	MeSH	DNA Primers	0.493096	0.727692	2.0703	26	15	59219.9	84168, 3099, 5236, 6789, 1577, 8856, 2184, 55311, 2551, 3171, 3396, 4528, 6667, 10201, 10560	0.091929	enriched	0.0240786	enriched	0.0481571	0.296814	enriched
1794	MeSH	Blood Pressure	0.435436	0.641068	1.89851	49	32	118457	185, 1906, 2169, 5468, 6296, 9370, 150, 1577, 4306, 6338, 6401, 6530, 118, 119, 152, 154, 183, 624, 1585, 1636, 3953, 4852, 151, 153, 217, 1401, 1565, 3291, 3952, 5972, 6340, 59272	0.0593093	enriched	0.200649	enriched	0.118619	0.466053	enriched
17948	MeSH	Retinal Rod Photoreceptor Cells	0.67904	-0.554906	0.574126	23	9	84088.2	24, 26504, 1258, 5147, 6671, 1261, 5956, 6010, 728458	0.237024	depleted	0.444214	depleted	0.474048	0.903095	depleted
17949	MeSH	Retinal Cone Photoreceptor Cells	0.947387	-0.141034	0.86846	21	8	75959.2	25769, 26504, 2979, 1261, 2780, 5146, 5956, 728458	0.776139	depleted	0.428555	depleted	0.85711	1	depleted
17951	MeSH	Antigen Presentation	0.852519	-0.215859	0.805849	42	15	50062.6	2315, 2533, 3134, 3105, 3108, 3112, 3113, 3115, 3122, 4261, 5699, 5720, 5721, 7174, 64167	0.536725	depleted	0.328545	depleted	0.65709	1	depleted
17978	MeSH	Receptors, Growth Factor	0.67904	0.491583	1.6349	40	31	256928	7048, 92, 8829, 652, 7422, 8828, 4233, 90, 655, 4087, 4088, 650, 659, 2263, 2885, 1605, 3624, 4089, 4091, 4092, 5228, 7046, 91, 93, 651, 658, 2321, 2324, 3082, 3791, 4090	0.240618	enriched	0.120388	enriched	0.240777	0.658821	enriched
1798	MeSH	Blood Proteins	0.230232	0.523242	1.68749	105	58	89520.2	8455, 6414, 12, 3929, 350, 5265, 5627, 286, 3250, 3698, 3895, 5104, 7410, 26998, 51458, 2, 118, 671, 1670, 2035, 2040, 3080, 3240, 3263, 3273, 3697, 3827, 5069, 5962, 7430, 51156, 197, 391, 998, 1191, 3059, 3384, 3818, 5004, 5341, 6005, 6007, 6036, 6693, 8858, 9399, 22915, 26258, 29126, 51129, 51327, 54567, 59338, 81494, 83888, 114548, 117159, 728358	0.0163594	enriched	0.0887349	enriched	0.0327187	0.24135	enriched
17981	MeSH	Receptors, Neurotransmitter	0.748716	-0.391623	0.675959	27	15	197035	10243, 4829, 6506, 6869, 7855, 2741, 8324, 624, 2842, 2890, 2891, 6865, 6870, 8325, 10316	0.353861	depleted	0.572214	depleted	0.707721	1	depleted
17p11.2	Cytoband	17p11.2	0.446729	-0.356614	0.700043	58	23	82019.7	146691, 23164, 55090, 6416, 224, 10400, 51393, 218, 7566, 8533, 9611, 10626, 27077, 51030, 54890, 56953, 57335, 57547, 60528, 79018, 91647, 125206, 654346	0.236191	depleted	0.0760625	depleted	0.152125	0.526572	depleted
17p13	Cytoband	17p13	0.824242	-0.229393	0.795016	29	6	31547.3	4628, 3682, 83394, 409, 1366, 8735	0.661501	depleted	0.329783	depleted	0.659566	1	depleted
17p13.1	Cytoband	17p13.1	0.0678028	-0.928729	0.395056	76	11	35678	146850, 10462, 81565, 4620, 4622, 5198, 6844, 8522, 9744, 146845, 201232	0.00921591	depleted	0.00271552	depleted	0.00543105	0.0855386	depleted
17p13.2	Cytoband	17p13.2	0.79373	0.192147	1.21185	40	14	53305.7	83659, 284111, 23140, 432, 1856, 9851, 22861, 23302, 54739, 55421, 56919, 124961, 162517, 201305	0.611232	enriched	0.75099	depleted	1	1	Inconsistent
17p13.3	Cytoband	17p13.3	0.00270367	-1.752	0.173427	50	7	65503.5	9032, 9501, 23108, 23293, 5048, 64359, 400566	6.96258e-05	depleted	1.32688e-06	depleted	2.65377e-06	0.000295838	depleted
17q11.2	Cytoband	17q11.2	0.931579	-0.0547398	0.946731	70	27	62513.8	85464, 26022, 388364, 6777, 7266, 55352, 27346, 51701, 201229, 1362, 4763, 6358, 6360, 9572, 64149, 399687, 4974, 6830, 50964, 51268, 51379, 55803, 57551, 57649, 192666, 201299, 645832	0.84415	depleted	0.5036	enriched	1	1	Inconsistent
17q12	Cytoband	17q12	0.776084	-0.17706	0.837729	57	19	58533.2	80725, 117584, 40, 10693, 729877, 30837, 93210, 414060, 2886, 3975, 9326, 11072, 55106, 55876, 79922, 84961, 91607, 414059, 729873	0.582691	depleted	0.247404	depleted	0.494807	0.920507	depleted
17q12-q21	Cytoband	17q12-q21	0.931579	0.0894332	1.09355	35	7	18358.4	47, 83896, 379, 3881, 8688, 83895, 85294	0.840545	enriched	0.609832	enriched	1	1	enriched
17q21	Cytoband	17q21	0.0236578	1.03683	2.82027	45	25	50138.1	672, 4905, 535, 2118, 4222, 5245, 9570, 10140, 22806, 1845, 2538, 4669, 9020, 752, 2670, 3728, 3858, 5914, 7473, 8639, 10014, 10197, 10882, 27175, 28958	0.00191406	enriched	0.00354939	enriched	0.00382812	0.0681371	enriched
17q21.2	Cytoband	17q21.2	0.0159169	1.19184	3.29315	34	17	27504.6	25984, 6605, 83538, 84951, 147179, 390792, 3880, 10209, 54474, 84311, 85294, 115024, 125111, 125115, 147184, 201181, 317719	0.00108173	enriched	0.00755032	enriched	0.00216347	0.0472859	enriched
17q21.31	Cytoband	17q21.31	0.0156494	1.09046	2.97565	46	24	40962.1	284058, 6774, 374819, 474170, 1659, 9884, 23131, 80174, 84313, 124817, 4077, 4356, 9842, 10614, 78995, 79877, 84336, 113277, 124790, 146894, 146909, 201176, 284067, 284071	0.000860969	enriched	0.0156922	enriched	0.00172194	0.041312	enriched
17q21.32	Cytoband	17q21.32	0.00270367	1.71857	5.57657	32	23	56247.4	124872, 3690, 10241, 10642, 374819, 284076, 474170, 516, 6668, 9884, 11143, 65264, 79170, 124989, 388394, 3674, 8631, 9755, 11267, 22834, 51226, 80279, 80320	6.90954e-05	enriched	0.000338034	enriched	0.000138191	0.00679263	enriched
17q21.33	Cytoband	17q21.33	0.142104	0.927187	2.52739	26	14	83473.5	9043, 80221, 56934, 81558, 8405, 51747, 84073, 1748, 3675, 5164, 55040, 84687, 124857, 162461	0.0321919	enriched	0.0137641	enriched	0.0275283	0.219651	enriched
17q22	Cytoband	17q22	0.128181	1.17555	3.23992	24	18	157727	124540, 3131, 252983, 56155, 339210, 8714, 84643, 54894, 59342, 162282, 284161, 388403, 1353, 54903, 7716, 22843, 55273, 124535	0.0261339	enriched	0.000468931	enriched	0.000937862	0.0268145	enriched
17q24.2	Cytoband	17q24.2	0.195086	1.12171	3.0701	17	12	90444.9	22901, 2081, 10350, 54757, 26207, 9931, 51321, 3838, 25926, 55062, 5718, 9120	0.0584167	enriched	0.00176721	enriched	0.00353443	0.0649437	enriched
17q25	Cytoband	17q25	0.572331	-0.425193	0.653643	32	8	46210.1	9267, 55890, 10801, 1453, 3959, 7077, 10458, 79157	0.340493	depleted	0.527685	depleted	0.680986	1	depleted
17q25.1	Cytoband	17q25.1	0.6515	0.266458	1.30533	47	17	40244.5	114804, 55808, 10610, 54549, 9382, 85302, 3396, 6613, 9772, 23265, 29115, 30850, 63893, 124590, 124599, 283985, 642843	0.40873	enriched	0.491495	enriched	0.81746	1	enriched
17q25.3	Cytoband	17q25.3	0.442301	0.332159	1.39398	72	26	43302.7	57521, 6904, 8535, 57690, 125058, 400629, 284186, 284207, 1468, 9489, 51181, 55036, 57332, 64122, 64772, 79643, 79672, 79755, 84733, 114757, 114897, 146712, 283999, 284001, 284129, 284131	0.230455	enriched	0.859831	enriched	0.460909	0.892588	enriched
18000	MeSH	Receptors, Peptide	0.79352	-0.274106	0.760252	45	20	190773	92, 7049, 6745, 118429, 59350, 6747, 23284, 3623, 4159, 6019, 10203, 389289, 181, 1240, 2357, 6013, 10266, 11318, 23266, 58477	0.432312	depleted	0.43552	depleted	0.864624	1	depleted
18006	MeSH	Myogenic Regulatory Factors	0.937355	-0.141321	0.868211	28	14	191377	7003, 84159, 9759, 10891, 4205, 23523, 1432, 3065, 22927, 4188, 4208, 4209, 9734, 10014	0.748066	depleted	0.441528	enriched	0.883057	1	Inconsistent
18013	MeSH	Receptors, Neuropeptide	0.25243	-1.45314	0.233835	21	4	131489	2691, 2834, 10886, 594857	0.0199579	depleted	0.000426115	depleted	0.00085223	0.0250392	depleted
18034	MeSH	Olfactory Receptor Neurons	0.527871	-0.758968	0.468149	28	6	51193.1	109, 64641, 79295, 79310, 401992, 403244	0.121017	depleted	0.0398301	depleted	0.0796602	0.385383	depleted
18035	MeSH	Receptors, Odorant	0.0785017	-1.0516	0.349377	72	11	35821.4	26211, 29991, 135924, 135946, 219484, 219954, 254973, 390201, 401992, 403244, 441933	0.00195392	depleted	2.82104e-05	depleted	5.64209e-05	0.00347765	depleted
18048	MeSH	Receptors, Purinergic P2	0.753122	-0.403651	0.667877	30	10	68271.7	953, 3690, 5027, 10161, 2149, 5029, 24145, 1241, 5028, 9934	0.365351	depleted	0.790228	depleted	0.730701	1	depleted
18091	MeSH	Receptors, AMPA	0.682474	-0.465754	0.627662	30	18	449713	1740, 5578, 1739, 10499, 2900, 4905, 2903, 2898, 2897, 2904, 818, 2890, 2891, 2892, 2893, 8499, 10369, 56850	0.253404	depleted	0.176941	depleted	0.353882	0.791841	depleted
18092	MeSH	Receptors, Kainic Acid	0.966913	0.104232	1.10986	15	11	497941	2900, 2903, 2898, 2897, 2904, 2915, 2890, 2891, 2893, 10915, 54800	0.870294	enriched	0.029448	depleted	0.0588961	0.330007	Inconsistent
18094	MeSH	Receptors, Metabotropic Glutamate	0.981785	-0.0532133	0.948178	19	13	474082	5578, 2776, 9456, 2897, 2917, 2911, 2915, 9455, 2890, 2913, 2918, 9568, 160622	0.922766	depleted	0.139517	depleted	0.279034	0.70922	depleted
18095	MeSH	Germ-Line Mutation	0.600922	-0.463838	0.628866	42	20	127753	1316, 672, 673, 659, 999, 5728, 5727, 7253, 324, 4089, 4481, 4763, 9049, 11200, 79577, 472, 675, 2956, 4595, 7490	0.171841	depleted	0.145748	depleted	0.291496	0.72544	depleted
18106	MeSH	Antigens, CD28	0.85521	-0.25088	0.778116	26	13	197591	940, 7292, 1493, 29851, 84433, 919, 942, 3558, 3702, 5588, 6693, 8744, 29126	0.556855	depleted	0.425032	depleted	0.850064	1	depleted
18110	MeSH	Receptors, Lipoprotein	0.862632	0.289041	1.33515	22	15	199221	1600, 948, 5649, 8685, 338, 949, 7436, 9332, 81035, 950, 3069, 4036, 5174, 4035, 283316	0.575509	enriched	0.525634	enriched	1	1	enriched
18118	MeSH	Chloride Channels	0.598958	-0.574308	0.563094	31	11	77401.5	1184, 1207, 25932, 53405, 1080, 1182, 1183, 7809, 22802, 54102, 144453	0.167965	depleted	0.0212167	depleted	0.0424334	0.276728	depleted
18121	MeSH	Receptors, Cytokine	0.230232	0.697186	2.00809	60	35	75600	3716, 1235, 7852, 3977, 6774, 267, 3455, 3566, 6376, 64109, 643, 1233, 1237, 1489, 3588, 3595, 3717, 3953, 9180, 133396, 1232, 1271, 1524, 2821, 3565, 3572, 3592, 3976, 4352, 6356, 10563, 85480, 113251, 163702, 246778	0.0162588	enriched	0.193456	enriched	0.0325176	0.24074	enriched
18122	MeSH	Antigens, CD80	0.862058	-0.309781	0.733608	15	8	276582	940, 7292, 965, 1493, 29851, 942, 8744, 29126	0.572368	depleted	0.766075	enriched	1	1	Inconsistent
18123	MeSH	Receptors, Interleukin	0.884007	-0.136016	0.872829	67	30	79083.6	3716, 53833, 59067, 3566, 3600, 3577, 3588, 3595, 3717, 6775, 53832, 58985, 112744, 133396, 149233, 3559, 3565, 3579, 3592, 3593, 3597, 3605, 3606, 6374, 8809, 50615, 54756, 55054, 64127, 116379	0.614792	depleted	0.111543	depleted	0.223086	0.63669	depleted
18124	MeSH	Receptors, Tumor Necrosis Factor	0.966913	0.0508306	1.05214	74	36	97396.3	27242, 23118, 55504, 10010, 8738, 7292, 8743, 8792, 8837, 8995, 4982, 330, 843, 8794, 841, 5818, 7189, 8793, 8795, 8797, 9020, 10913, 11035, 11183, 329, 355, 356, 939, 4804, 7187, 7188, 8439, 8600, 8744, 9966, 151888	0.850107	enriched	0.17598	enriched	0.35196	0.790152	enriched
18125	MeSH	Receptors, Transforming Growth Factor beta	0.685288	0.493501	1.63804	34	24	218842	7048, 92, 7049, 7042, 90, 64750, 655, 4087, 4088, 57154, 650, 659, 9372, 2200, 3623, 3624, 4089, 4091, 4092, 6498, 7046, 91, 93, 658	0.25853	enriched	0.266231	enriched	0.51706	0.939058	enriched
18129	MeSH	Phosphatidylinositol Phosphates	0.682474	-0.410689	0.663193	39	20	179266	8411, 90102, 5305, 5295, 5297, 5728, 8897, 9267, 55697, 2934, 5286, 116984, 200576, 5289, 9896, 5170, 6642, 53349, 59338, 90809	0.247206	depleted	0.996624	depleted	0.494413	0.920368	depleted
18149	MeSH	Glucose Intolerance	0.75345	0.552165	1.73701	16	11	151804	6934, 5468, 3479, 3087, 9370, 3953, 10135, 2641, 2645, 5950, 6833	0.365877	enriched	0.493296	enriched	0.731755	1	enriched
18160	MeSH	Receptors, Cytoplasmic and Nuclear	0.966913	0.036106	1.03677	115	68	179424	8204, 7025, 3709, 10526, 8805, 2099, 2908, 9804, 8202, 7026, 6095, 10891, 3708, 10499, 19, 2649, 4929, 5468, 8792, 6745, 9971, 79718, 4544, 4982, 5465, 5467, 23054, 133522, 2494, 3172, 6238, 8013, 8856, 10957, 1555, 1581, 3930, 5194, 5195, 6256, 7220, 7222, 7514, 8648, 9572, 123264, 1387, 1583, 2100, 2104, 3164, 3710, 3842, 5469, 5592, 5914, 6258, 6907, 7068, 8600, 9611, 9619, 9972, 10062, 10541,…	0.868293	enriched	0.157584	enriched	0.315168	0.752533	enriched
18167	MeSH	Receptors, Calcitriol	0.59395	-0.787099	0.455163	16	7	194305	2099, 10499, 1591, 210, 7421, 6256, 5469	0.163198	depleted	0.731388	enriched	0.326397	0.765294	Inconsistent
18168	MeSH	Receptors, Retinoic Acid	0.60154	0.452814	1.57273	53	35	192529	8204, 7025, 8805, 8202, 6095, 10499, 2649, 4929, 5468, 9971, 5465, 5915, 23054, 2494, 7421, 1592, 5920, 5948, 6256, 8648, 8850, 1381, 1387, 2959, 3605, 5469, 5914, 5947, 6258, 7068, 7704, 9318, 9611, 10062, 11186	0.175266	enriched	0.239816	enriched	0.350532	0.788945	enriched
18179	MeSH	Receptors, Thrombin	0.84393	0.369191	1.44656	17	8	177372	56288, 117583, 5074, 2768, 2149, 1511, 5624, 10544	0.51615	enriched	0.0742707	enriched	0.148541	0.519028	enriched
1823	MeSH	Body Composition	0.539488	0.883926	2.42038	18	12	136446	2169, 5468, 3479, 9370, 154, 3953, 10135, 1401, 3952, 5443, 7351, 7352	0.128288	enriched	0.383673	enriched	0.256575	0.679389	enriched
18257	MeSH	Helix-Loop-Helix Motifs	0.422252	-0.494404	0.609934	80	33	131456	2034, 196, 4862, 7088, 3400, 3280, 22797, 3398, 4149, 4084, 121549, 3091, 4760, 6938, 9242, 9575, 84163, 405, 406, 429, 4208, 4601, 6493, 6721, 6886, 6939, 9464, 10608, 22937, 27319, 64100, 79365, 256297	0.054692	depleted	0.169509	depleted	0.109384	0.449398	depleted
18259	MeSH	Herpesvirus 1, Human	0.966913	-0.090955	0.913059	16	8	194997	9955, 9953, 8870, 7874, 5818, 9951, 9956, 10480	0.878139	depleted	0.627589	depleted	1	1	depleted
1827	MeSH	Body Height	0.66655	0.503788	1.65498	40	29	255981	57211, 2099, 1021, 8091, 253461, 3486, 2202, 55245, 3479, 22955, 64771, 254251, 389421, 2690, 9370, 7421, 387103, 58499, 64399, 170691, 200162, 1589, 3952, 6457, 8835, 9321, 55803, 57188, 79145	0.219628	enriched	0.194036	enriched	0.388073	0.825828	enriched
18288	MeSH	Carcinoma, Small Cell	0.723574	-0.53627	0.584926	18	9	228888	2272, 596, 1996, 5334, 429, 6252, 10180, 10928, 339883	0.313584	depleted	0.0134196	depleted	0.0268391	0.216825	depleted
1835	MeSH	Body Weight	0.600922	0.717476	2.04925	22	15	167686	79068, 5468, 3479, 9370, 5565, 7421, 3481, 3953, 4852, 9965, 129787, 181, 3952, 5443, 5697	0.173985	enriched	0.225469	enriched	0.34797	0.786891	enriched
18357	MeSH	Respiratory Syncytial Virus Infections	0.526789	-0.918929	0.398946	19	5	105762	7096, 929, 3429, 3565, 3606	0.112839	depleted	0.235895	depleted	0.225678	0.640446	depleted
18360	MeSH	Crystallography, X-Ray	0.371007	1.01913	2.77079	24	17	85115.1	5770, 1803, 4069, 7276, 4942, 55662, 262, 760, 1358, 2246, 4314, 4738, 4860, 11091, 55775, 80854, 81030	0.0391106	enriched	0.0471832	enriched	0.0782211	0.381449	enriched
18375	MeSH	Neutrophil Activation	0.822325	-0.428714	0.651346	15	5	100483	3684, 1511, 2357, 6374, 30817	0.47397	depleted	0.152451	depleted	0.304903	0.74057	depleted
18377	MeSH	Neurotransmitter Agents	0.201529	-1.38194	0.251091	17	6	237934	6869, 10497, 10814, 55117, 116, 594857	0.0125894	depleted	0.0200009	depleted	0.0251788	0.208695	depleted
18380	MeSH	Hematopoietic Stem Cell Transplantation	0.711163	-0.593305	0.552498	17	5	52898.1	3107, 3105, 947, 3115, 64127	0.298834	depleted	0.19376	depleted	0.387519	0.82568	depleted
18384	MeSH	Oxidative Stress	0.682474	0.314974	1.37022	70	38	101723	2729, 1356, 4780, 847, 2308, 2309, 5071, 1432, 6622, 27, 142, 351, 1718, 5445, 9588, 25, 1571, 2678, 2941, 2947, 3240, 6648, 79400, 2395, 2882, 2949, 5444, 6647, 6649, 7226, 7296, 7351, 10587, 22921, 25828, 50507, 60468, 117159	0.252117	enriched	0.233225	enriched	0.466449	0.89772	enriched
18385	MeSH	Centrosome	0.230232	0.684297	1.98238	69	45	108431	8556, 10048, 9696, 672, 22981, 55755, 79648, 10579, 1070, 4751, 9857, 11190, 26524, 27185, 983, 1639, 2035, 5504, 7272, 54820, 55125, 81565, 140609, 701, 994, 1111, 3161, 5048, 5116, 7280, 8555, 9738, 10142, 10426, 11064, 11104, 22974, 27175, 51199, 55835, 80184, 84962, 121441, 163786, 259266	0.0166459	enriched	0.771742	enriched	0.0332918	0.24364	enriched
18386	MeSH	Kinetochores	0.52631	0.537719	1.7121	51	33	169957	23332, 1060, 8379, 83540, 84643, 3619, 4085, 4751, 151648, 324, 1062, 3796, 7272, 699, 701, 996, 1059, 1063, 5048, 5903, 6232, 8881, 10403, 23122, 23279, 25936, 51434, 57082, 57122, 64105, 79682, 79980, 80152	0.110501	enriched	0.0699741	depleted	0.139948	0.505399	Inconsistent
18389	MeSH	Codon, Nonsense	0.622775	-0.565436	0.568112	28	12	189865	26019, 4976, 368, 1130, 1756, 4763, 23293, 2157, 4724, 11005, 27032, 255738	0.188139	depleted	0.0209821	depleted	0.0419641	0.275027	depleted
18392	MeSH	Genomic Imprinting	0.728596	-0.375255	0.687114	36	16	92724.8	2887, 8910, 3482, 1644, 5325, 23089, 3481, 6638, 7337, 26958, 4692, 7761, 8788, 55364, 57194, 95681	0.317183	depleted	0.22488	depleted	0.44976	0.882337	depleted
18398	MeSH	Homeodomain Proteins	0.144744	-0.442229	0.642603	212	95	151746	54901, 5983, 652, 8470, 463, 7088, 5629, 3175, 3280, 22882, 79960, 2274, 4009, 4081, 4087, 5451, 8538, 1746, 3087, 3142, 4212, 4299, 5981, 6935, 8050, 1523, 2494, 4211, 5316, 5454, 10644, 26136, 27164, 30813, 597, 1030, 1044, 2019, 2138, 2140, 3670, 4760, 4800, 5015, 5077, 5460, 6495, 6496, 6910, 9124, 9480, 51804, 56033, 60529, 63876, 153572, 257, 429, 1045, 1387, 1748, 3110, 3170, 3195, 3198, 3…	0.00628709	depleted	0.00218355	depleted	0.00436709	0.0745413	depleted
18408	MeSH	Patch-Clamp Techniques	0.0421718	-0.744369	0.475034	109	49	221665	6786, 6335, 6446, 2903, 6323, 2898, 51305, 2741, 2904, 3782, 3784, 6338, 7225, 27094, 41, 775, 777, 1080, 1182, 3745, 3752, 6329, 7220, 7222, 10021, 23678, 116443, 610, 774, 1183, 1261, 2570, 3751, 3753, 3772, 3781, 6337, 6340, 6833, 7226, 8645, 8911, 10008, 10060, 23704, 54795, 54800, 79054, 125111	0.00049396	depleted	6.97517e-07	depleted	1.39503e-06	0.000173812	depleted
18411	MeSH	Spodoptera	0.905349	-0.241185	0.785696	18	8	135487	5797, 9429, 4331, 2869, 5894, 1022, 2071, 8569	0.65406	depleted	0.760506	enriched	1	1	Inconsistent
18414	MeSH	CD8-Positive T-Lymphocytes	0.850024	0.194506	1.21471	50	28	94538.7	940, 7292, 2315, 1236, 59067, 3600, 22914, 926, 3002, 3105, 3682, 27087, 355, 356, 920, 925, 942, 3558, 3592, 3605, 4068, 4277, 5551, 5788, 6375, 29126, 51744, 56253	0.528932	enriched	0.911715	depleted	1	1	Inconsistent
18417	MeSH	Th1 Cells	0.966913	-0.0747833	0.927945	30	13	70405.2	7292, 6696, 29851, 6775, 3558, 3565, 3592, 3593, 3605, 3606, 6361, 84868, 246778	0.854872	depleted	0.246431	depleted	0.492863	0.919043	depleted
18418	MeSH	Th2 Cells	0.930293	-0.137466	0.871564	35	16	86307.7	80790, 7292, 90865, 3566, 29851, 1233, 1237, 4094, 1232, 3558, 3565, 3605, 3606, 6361, 10344, 85480	0.719993	depleted	0.547952	depleted	1	1	depleted
1842	MeSH	Bone and Bones	0.833431	-0.277739	0.757495	30	16	139170	2099, 860, 8792, 655, 6662, 650, 1588, 4982, 7421, 1278, 2662, 3488, 4041, 4882, 8600, 50964	0.491994	depleted	0.583434	depleted	0.983987	1	depleted
18432	MeSH	Drug Resistance, Multiple	0.192733	1.75631	5.79103	21	18	117823	10257, 9429, 340273, 1244, 5244, 8714, 10114, 368, 5243, 29103, 21, 4363, 89845, 6717, 8647, 10057, 57019, 84084	0.0107628	enriched	0.0574116	enriched	0.0215256	0.191326	enriched
18450	MeSH	Disease Progression	0.773635	-0.328856	0.719746	33	14	97036.2	1956, 7422, 999, 5728, 3845, 4313, 6696, 10855, 1636, 3958, 6387, 2064, 4314, 6615	0.398454	depleted	0.888024	enriched	0.796908	1	Inconsistent
18482	MeSH	Muscle, Skeletal	0.691774	0.237429	1.26798	116	67	181668	7402, 948, 3667, 10891, 4154, 6840, 9882, 129446, 1837, 7168, 4703, 6444, 8291, 274, 3479, 4899, 87, 825, 3908, 5467, 6445, 6566, 8082, 133522, 286, 1376, 1756, 5506, 5562, 10529, 32, 272, 2992, 3679, 4625, 4892, 6329, 7084, 8106, 23336, 81493, 114907, 58, 779, 859, 1291, 2660, 3920, 4000, 4151, 4208, 4593, 4620, 5166, 5563, 5564, 6262, 6640, 6645, 7169, 7352, 8038, 9122, 10345, 51778, 79147, 846…	0.26569	enriched	0.412322	enriched	0.53138	0.952051	enriched
18485	MeSH	Muscle Fibers, Skeletal	0.658597	-0.610393	0.543138	22	9	282773	7402, 10891, 7168, 8291, 1756, 6329, 859, 4593, 4622	0.212782	depleted	0.865388	enriched	0.425565	0.858942	Inconsistent
185	MeSH	Actinin	0.54495	-0.683268	0.504964	25	10	143669	55742, 87, 5829, 23022, 27295, 58, 7414, 10612, 11346, 51778	0.133029	depleted	0.160772	depleted	0.266057	0.693453	depleted
18507	MeSH	Gene Expression Regulation, Developmental	0.703602	-0.356658	0.700012	46	22	215085	652, 2139, 6092, 4756, 6469, 9750, 7805, 23090, 131405, 2138, 2140, 2247, 5460, 6495, 6586, 9423, 2735, 3714, 5308, 6736, 9464, 10736	0.290062	depleted	0.190115	depleted	0.38023	0.818581	depleted
18511	MeSH	Systems Integration	0.852342	-0.0889598	0.914882	263	128	141256	26010, 84075, 166378, 51313, 84216, 10160, 84457, 83989, 26137, 81553, 83641, 6397, 84937, 25896, 26022, 65056, 79096, 83449, 84333, 5507, 8975, 10973, 23142, 23480, 55683, 84083, 117153, 118788, 140699, 160418, 163882, 221477, 285343, 25976, 29057, 54816, 54996, 55240, 57337, 64798, 79670, 84071, 84140, 114821, 144402, 166336, 166968, 728747, 23041, 23339, 26609, 29062, 29094, 51167, 55154, 5521…	0.533702	depleted	0.183318	depleted	0.366636	0.803749	depleted
18528	MeSH	ATP-Binding Cassette Transporters	0.386498	0.583203	1.79177	67	42	103037	24, 10257, 5205, 9429, 19, 5825, 85320, 10350, 23460, 340273, 9971, 29107, 1244, 5244, 8714, 368, 949, 1071, 3134, 5243, 26154, 21, 4363, 5698, 23461, 64241, 64785, 89845, 94160, 22, 23, 335, 6507, 6833, 8647, 9185, 9619, 10057, 10060, 10062, 10928, 29881	0.043573	enriched	0.0189129	enriched	0.0378259	0.260664	enriched
1853	MeSH	Bone Marrow	0.762881	-0.459034	0.631894	21	9	138410	861, 7422, 7852, 3142, 613, 3717, 6387, 947, 2322	0.379405	depleted	0.904627	depleted	0.75881	1	depleted
1854	MeSH	Bone Marrow Cells	0.944316	0.142422	1.15306	26	16	190714	861, 860, 1435, 2120, 7852, 650, 654, 4982, 3717, 6387, 947, 2322, 4352, 5079, 8600, 10320	0.769049	enriched	0.909081	enriched	1	1	enriched
18570	MeSH	Risk Assessment	0.966913	0.0621225	1.06409	43	21	82615	672, 338, 2153, 1071, 3557, 7421, 154, 1543, 1571, 1586, 1636, 6817, 9, 153, 675, 1401, 1583, 2052, 3569, 5444, 116519	0.850821	enriched	0.835898	enriched	1	1	enriched
18572	MeSH	Disease-Free Survival	0.855164	0.298133	1.34734	22	12	100265	1956, 7422, 960, 3845, 5243, 2078, 675, 1050, 2064, 2214, 2322, 3880	0.542702	enriched	0.692699	enriched	1	1	enriched
1859	MeSH	Bone Neoplasms	0.986897	0.0382431	1.03898	21	14	276205	2131, 7422, 860, 8792, 7852, 4982, 22943, 5744, 7799, 1009, 2132, 6387, 8626, 8600	0.940773	enriched	0.542602	enriched	1	1	enriched
18592	MeSH	Cross-Over Studies	0.738537	0.570591	1.76931	16	9	67430.8	1576, 1558, 1559, 5243, 6530, 1565, 2641, 3952, 5697	0.335928	enriched	0.219089	enriched	0.438177	0.873087	enriched
18598	MeSH	Minisatellite Repeats	0.955765	-0.113299	0.892884	24	12	140882	3554, 3673, 4128, 55603, 338, 3552, 3553, 3557, 4129, 5740, 6532, 1813	0.807347	depleted	0.198624	enriched	0.397248	0.832327	Inconsistent
18626	MeSH	Retroelements	0.815285	-0.370707	0.690246	19	9	113777	155435, 23089, 23386, 729020, 3081, 1595, 56267, 340526, 729920	0.462651	depleted	0.518068	depleted	0.925302	1	depleted
18628	MeSH	Gene Dosage	0.700277	-0.515321	0.597309	22	10	145824	1956, 5071, 595, 6622, 721, 1859, 414062, 2064, 7153, 8287	0.279222	depleted	0.560095	depleted	0.558444	0.97667	depleted
18631	MeSH	ras Proteins	0.99056	0.0115028	1.01157	64	33	106799	1956, 388, 4301, 5924, 5923, 673, 5906, 22808, 51196, 166824, 2004, 2885, 3845, 5595, 5898, 6654, 5604, 5894, 5899, 6714, 25780, 83593, 161742, 5594, 5921, 6009, 6655, 8831, 10125, 10253, 10411, 11186, 54756	0.968672	enriched	0.662705	enriched	1	1	enriched
18664	MeSH	Interleukin-12	0.920633	0.179557	1.19669	25	13	115377	3459, 59067, 3600, 3394, 3595, 6775, 3558, 3569, 3592, 3593, 3605, 3606, 246778	0.696878	enriched	0.914004	depleted	1	1	Inconsistent
18690	MeSH	Excitatory Amino Acid Agonists	0.926612	-0.22833	0.795861	15	9	491560	6506, 9456, 2904, 2917, 2911, 2915, 116443, 2890, 2918	0.709995	depleted	0.0627703	depleted	0.125541	0.481144	depleted
18691	MeSH	Excitatory Amino Acid Antagonists	0.855546	-0.358441	0.698765	15	8	362780	2903, 9456, 2904, 2911, 9455, 116443, 2913, 2918	0.560202	depleted	0.0274013	depleted	0.0548025	0.318291	depleted
18698	MeSH	Glutamic Acid	0.981348	0.0456129	1.04667	28	18	318017	2744, 8604, 6506, 673, 2903, 2898, 2904, 154, 2911, 2915, 116443, 2677, 2752, 2890, 2891, 2893, 6507, 10369	0.919086	enriched	0.200619	depleted	0.401238	0.836456	Inconsistent
18719	MeSH	Receptor, erbB-2	0.822824	0.339041	1.4036	26	18	276702	1956, 4233, 3084, 2066, 26018, 595, 7020, 54206, 1950, 2118, 7022, 2064, 2065, 2115, 2886, 7153, 55914, 113201	0.47466	enriched	0.952131	enriched	0.94932	1	enriched
18736	MeSH	DNA Adducts	0.930293	-0.171676	0.842252	21	9	78925.2	2072, 11201, 7507, 1543, 1571, 2073, 9, 1545, 2052	0.725838	depleted	1	enriched	1	1	Inconsistent
18741	MeSH	Replication Origin	0.937355	0.149954	1.16178	23	11	59880.5	5001, 51053, 4172, 7520, 990, 1111, 4999, 5000, 10926, 23595, 55388	0.74027	enriched	0.920749	depleted	1	1	Inconsistent
18793	MeSH	Interleukin-13	0.97934	-0.0664096	0.935747	16	7	72923.4	90865, 7850, 3566, 3565, 3597, 6361, 10344	0.906696	depleted	0.890144	enriched	1	1	Inconsistent
18797	MeSH	Cell Cycle Proteins	0.834456	0.0879915	1.09198	309	164	108474	1112, 56288, 7803, 1021, 1033, 10451, 2176, 10274, 6595, 8556, 8452, 672, 1647, 5923, 5933, 51621, 1871, 128866, 595, 988, 5001, 8379, 8864, 10772, 11073, 51053, 64682, 83540, 1068, 3619, 3838, 4085, 4172, 4750, 4751, 5325, 5885, 5932, 7410, 7529, 8454, 8493, 8945, 9590, 10397, 11113, 28984, 29945, 51362, 54971, 55294, 57761, 151648, 728137, 898, 983, 989, 1030, 1062, 1843, 2188, 3065, 3364, 5058…	0.496804	enriched	0.638446	depleted	0.993607	1	Inconsistent
18799	MeSH	Intercellular Adhesion Molecule-1	0.911984	-0.197	0.821191	23	10	72421.5	9267, 965, 3688, 6401, 3684, 7412, 3384, 3569, 3606, 8631	0.671191	depleted	0.480486	depleted	0.960973	1	depleted
18801	MeSH	Antigens, CD2	0.84393	-0.337759	0.713367	17	8	101202	940, 23607, 965, 919, 914, 5788, 7535, 10346	0.518042	depleted	0.91898	depleted	1	1	depleted
18805	MeSH	Sepsis	0.774454	0.442893	1.55721	19	10	127730	4153, 3929, 2152, 7850, 929, 2920, 3569, 4282, 5624, 10544	0.400897	enriched	0.174565	enriched	0.349129	0.788182	enriched
18807	MeSH	Polymorphism, Single-Stranded Conformational	0.526789	-0.42745	0.65217	67	31	124124	6197, 24, 672, 673, 4143, 7045, 540, 5728, 6716, 7399, 3784, 3845, 5727, 324, 2200, 2538, 4625, 5077, 6103, 7466, 23136, 1311, 2705, 2706, 4359, 4647, 4771, 5376, 6833, 8312, 10133	0.113597	depleted	0.247243	depleted	0.227193	0.642555	depleted
18808	MeSH	Transcription Factor AP-1	0.798346	-0.251104	0.777942	47	23	125196	4088, 1432, 4773, 23054, 27250, 2113, 2355, 5595, 5599, 6416, 10538, 1386, 2353, 3725, 6885, 1387, 2100, 3558, 5588, 5594, 7187, 9685, 122953	0.440366	depleted	0.231395	depleted	0.462791	0.894373	depleted
18809	MeSH	Proliferating Cell Nuclear Antigen	0.994754	-0.00587566	0.994142	50	22	76609.8	5983, 1647, 11201, 595, 5981, 10714, 257218, 56852, 983, 3364, 6502, 7486, 10912, 1019, 1111, 1642, 5422, 5423, 5425, 5426, 8451, 51514	0.985405	depleted	0.692038	enriched	1	1	Inconsistent
18816	MeSH	Genes, cdc	0.83633	0.293813	1.34153	30	17	128288	1021, 595, 51053, 64682, 83540, 4085, 29945, 1030, 5925, 7272, 10393, 11200, 699, 701, 896, 1019, 1111	0.501638	enriched	0.853886	depleted	1	1	Inconsistent
18819	MeSH	Antigens, CD26	0.898633	0.261678	1.29911	18	11	198557	1803, 8455, 1804, 105, 6387, 414062, 100, 103, 2641, 5788, 10003	0.637621	enriched	0.698806	enriched	1	1	enriched
18821	MeSH	Antigens, CD18	0.523413	-0.932369	0.39362	18	5	73395	9267, 3688, 3684, 7412, 3384	0.107544	depleted	0.127751	depleted	0.215087	0.626728	depleted
18832	MeSH	Molecular Chaperones	0.96723	-0.0346239	0.965969	99	44	91592.9	56913, 135138, 2081, 5071, 64374, 8195, 10294, 54431, 540, 5203, 6622, 1201, 6902, 9451, 30001, 2289, 3313, 4189, 7514, 150274, 285190, 475, 1047, 1191, 1203, 1410, 3312, 3320, 5611, 5903, 6647, 6905, 7341, 10049, 22926, 23184, 23317, 26353, 29071, 51327, 51726, 64756, 91942, 400966	0.880845	depleted	0.284874	depleted	0.569749	0.985418	depleted
18833	MeSH	Chaperonins	0.600922	0.518365	1.67928	35	17	55718.6	5203, 166379, 6902, 6904, 10693, 7203, 1019, 1047, 3312, 3320, 3329, 6903, 6905, 7280, 64756, 79738, 91647	0.172276	enriched	0.94925	depleted	0.344552	0.783632	Inconsistent
18836	MeSH	Inflammation Mediators	0.758909	-0.401072	0.669602	26	10	98465.3	8995, 3552, 3553, 929, 1401, 3569, 3605, 3606, 4282, 85480	0.372973	depleted	0.352353	depleted	0.704706	1	depleted
18840	MeSH	HSP70 Heat-Shock Proteins	0.539488	-0.553242	0.575082	46	14	87726.2	2908, 2176, 5071, 3298, 6622, 3313, 10808, 22824, 3312, 3320, 3329, 6782, 9532, 10049	0.128138	depleted	0.201081	depleted	0.256276	0.678905	depleted
18841	MeSH	HSP90 Heat-Shock Proteins	0.99056	-0.0176691	0.982486	35	13	53450.6	196, 2908, 2289, 9049, 55664, 405, 1019, 1111, 2064, 3312, 3320, 3329, 5536	0.963258	depleted	0.80639	enriched	1	1	Inconsistent
18844	MeSH	Cyclin-Dependent Kinases	0.878524	-0.129558	0.878483	91	35	73708.1	1021, 1033, 23097, 4331, 5933, 1871, 2932, 10217, 595, 1024, 5128, 8454, 91768, 898, 905, 983, 1030, 5129, 5435, 5925, 6502, 7465, 894, 896, 990, 996, 997, 1019, 1022, 1869, 1874, 2071, 5433, 5934, 80279	0.606433	depleted	0.718636	depleted	1	1	depleted
18858	MeSH	Germinal Center	0.493096	-1.01096	0.363868	15	5	102445	604, 327657, 596, 11183, 10563	0.0916061	depleted	0.646649	depleted	0.183212	0.577314	depleted
18859	MeSH	Hair Follicle	0.596046	0.60357	1.82864	26	11	60261.5	7042, 1823, 2736, 147409, 390792, 2735, 3881, 3892, 8688, 125115, 387264	0.166102	enriched	0.433352	enriched	0.332203	0.769537	enriched
18895	MeSH	Microsatellite Repeats	0.80923	-0.304712	0.737336	33	14	187907	5144, 2272, 673, 25814, 5728, 1493, 324, 4763, 1583, 2956, 4277, 4282, 7916, 83959	0.45497	depleted	0.745527	depleted	0.90994	1	depleted
18899	MeSH	CpG Islands	0.955518	-0.0729341	0.929662	60	32	218957	10395, 23705, 2272, 253461, 1612, 155435, 4255, 673, 999, 5915, 1788, 5325, 864, 1030, 3481, 8932, 9940, 30827, 401335, 857, 1595, 1789, 1959, 2788, 4978, 9711, 11186, 29108, 51311, 55743, 57710, 353299	0.80497	depleted	0.577418	depleted	1	1	depleted
18909	MeSH	src Homology Domains	0.732306	-0.165127	0.847786	176	101	146284	4739, 9844, 10580, 8470, 940, 8440, 1956, 2059, 2534, 3667, 50807, 1739, 2887, 5295, 51100, 57630, 3480, 4867, 5786, 9655, 3716, 5747, 9644, 9846, 51429, 274, 1793, 2185, 2888, 2889, 23607, 5829, 6774, 7525, 8027, 8871, 8976, 140885, 27, 2533, 2549, 2885, 5336, 5782, 6453, 6461, 6654, 7145, 7410, 10529, 10818, 27040, 50618, 25, 613, 919, 933, 2060, 3717, 5058, 5062, 5194, 6714, 7456, 9306, 10617,…	0.331307	depleted	0.768134	enriched	0.662613	1	Inconsistent
18911	MeSH	Trinucleotide Repeats	0.917101	0.191436	1.21099	26	17	224927	6310, 8202, 2729, 5649, 4081, 1268, 6716, 2332, 3782, 5521, 6314, 8106, 2395, 4287, 4855, 6311, 9045	0.68749	enriched	0.358774	enriched	0.717548	1	enriched
18919	MeSH	Neovascularization, Physiologic	0.731024	0.396535	1.48666	34	22	140266	84168, 8829, 652, 7422, 7057, 3685, 5340, 3693, 3688, 6461, 2247, 3091, 5228, 284, 2321, 2324, 3491, 3791, 4323, 51129, 54567, 80781	0.325144	enriched	0.119068	enriched	0.238136	0.655671	enriched
18920	MeSH	Coculture Techniques	0.631688	-0.544523	0.580119	30	13	205847	23705, 7852, 3600, 22914, 29851, 6387, 22871, 356, 942, 7481, 8600, 29126, 54567	0.194223	depleted	0.0305738	depleted	0.0611477	0.335535	depleted
18922	MeSH	HL-60 Cells	0.467104	0.873356	2.39494	22	12	79939.5	6401, 554313, 25, 1053, 4363, 862, 1241, 5914, 6688, 8869, 51374, 653361	0.0747732	enriched	0.399038	enriched	0.149546	0.520897	enriched
18925	MeSH	Chemokines	0.85521	0.169914	1.1852	61	26	55673.6	152189, 1238, 6364, 284340, 1235, 7852, 56477, 1236, 6376, 3577, 6387, 51192, 414062, 920, 1232, 1524, 2826, 2829, 2920, 3579, 6356, 6361, 6363, 6373, 6374, 6375	0.552767	enriched	0.0350817	enriched	0.0701635	0.362657	enriched
18932	MeSH	Chemokine CCL2	0.851343	-0.336578	0.71421	20	6	51591.7	3552, 3553, 6387, 3569, 6356, 8877	0.530718	depleted	0.551748	depleted	1	1	depleted
18938	MeSH	Caco-2 Cells	0.896428	0.187542	1.20628	31	18	98255.2	4638, 1739, 2169, 6364, 8842, 337, 3172, 6555, 6564, 8884, 9075, 1045, 4891, 6476, 6809, 10560, 29881, 80704	0.634806	enriched	0.168183	enriched	0.336367	0.774503	enriched
18946	MeSH	Chemokine CCL5	0.85521	-0.269475	0.76378	26	10	76820.3	51621, 7852, 1233, 6387, 920, 1232, 1524, 3605, 6356, 29110	0.548395	depleted	0.159278	depleted	0.318556	0.756342	depleted
18952	MeSH	Antigens, CD34	0.848476	0.313338	1.36798	25	17	276081	7422, 4254, 7852, 8842, 3600, 9534, 613, 6387, 22, 862, 947, 2321, 2322, 3791, 4352, 9556, 54567	0.526726	enriched	0.271599	depleted	0.543198	0.963383	Inconsistent
18960	MeSH	Antigens, CD44	0.354183	1.14323	3.13688	20	14	119806	6595, 960, 1462, 6696, 3827, 5962, 7430, 3161, 3384, 4323, 6426, 22918, 55576, 143903	0.0333921	enriched	0.572047	enriched	0.0667841	0.352515	enriched
18969	MeSH	Insulin-Like Growth Factor Binding Proteins	0.177957	1.80386	6.07304	23	20	203259	54901, 1490, 3480, 3486, 3479, 2690, 3087, 3482, 8838, 10644, 27346, 347252, 3481, 3484, 3490, 3487, 3488, 3491, 3952, 169026	0.0089822	enriched	0.012133	enriched	0.0179644	0.173673	enriched
18980	MeSH	Williams Syndrome	0.682474	-0.189777	0.827144	195	108	222364	79783, 1124, 26031, 9863, 378108, 11179, 26053, 55607, 8935, 10512, 11112, 29887, 51650, 155435, 8460, 11177, 22797, 55695, 83943, 375593, 389524, 26047, 51666, 57001, 57154, 64327, 91584, 168433, 107, 2861, 5001, 5218, 5244, 8887, 28969, 51678, 54664, 54809, 54892, 84668, 440, 830, 2768, 3475, 5506, 5782, 6119, 6856, 7328, 7979, 7982, 9723, 10371, 23386, 26136, 51422, 54504, 64111, 83930, 223117…	0.249119	depleted	0.160303	depleted	0.320606	0.75843	depleted
18994	MeSH	Myosin Light Chains	0.798346	0.432657	1.54135	18	10	276791	4638, 6093, 29116, 4627, 25953, 103910, 4659, 4660, 10398, 91807	0.441546	enriched	0.940596	enriched	0.883092	1	enriched
18995	MeSH	Myosin Heavy Chains	0.731024	0.439313	1.55164	29	19	153030	140469, 4645, 25924, 1601, 4627, 4628, 4644, 5873, 84700, 4625, 4629, 4640, 79083, 4620, 4622, 4646, 6275, 8735, 57644	0.322295	enriched	0.828197	enriched	0.64459	1	enriched
18q11.2	Cytoband	18q11.2	0.992948	-0.00511598	0.994897	21	14	286596	1000, 85019, 57534, 83539, 125488, 5932, 91768, 3909, 6760, 25925, 171586, 284252, 114799, 147463	0.992032	depleted	0.596359	depleted	1	1	depleted
18q12.1	Cytoband	18q12.1	0.246729	1.35763	3.88698	15	13	267940	10982, 2589, 64762, 7276, 22878, 57565, 1825, 1828, 147407, 374864, 147409, 1829, 51444	0.0870337	enriched	0.160615	enriched	0.174067	0.562331	enriched
18q21.1	Cytoband	18q21.1	0.689493	-0.345577	0.707812	23	13	178349	9811, 220134, 4087, 9388, 11201, 201501, 26040, 4089, 4092, 9063, 83473, 125336, 147339	0.466356	depleted	0.889174	depleted	0.932713	1	depleted
19000	MeSH	Phosphotyrosine	0.862362	0.130396	1.13928	100	64	168554	4739, 5581, 5770, 8440, 1956, 2059, 2534, 3667, 4233, 5295, 3480, 5786, 10254, 2066, 3716, 5747, 9846, 320, 2185, 2889, 1500, 2690, 5829, 6774, 6777, 8027, 868, 1601, 2885, 3840, 5336, 5782, 6654, 6772, 7145, 10818, 25, 238, 321, 613, 919, 1845, 3717, 5580, 5792, 6714, 1399, 2064, 2065, 2322, 3643, 3702, 3791, 4067, 4690, 5594, 5787, 5788, 5921, 7006, 7535, 8660, 9564, 151888	0.573646	enriched	0.0661125	enriched	0.132225	0.49143	enriched
19001	MeSH	Nitric Oxide Synthase	0.902957	0.223179	1.25004	22	12	102506	185, 23576, 115677, 183, 814, 1636, 384, 857, 3320, 6541, 6640, 6645	0.645146	enriched	0.857125	depleted	1	1	Inconsistent
19006	MeSH	Neural Cell Adhesion Molecules	0.747068	-0.452765	0.635867	22	13	320945	140885, 4684, 54549, 55423, 10752, 23114, 135152, 8763, 10326, 23316, 50863, 54970, 285704	0.347829	depleted	0.00234507	depleted	0.00469014	0.0777763	depleted
19008	MeSH	Drug Resistance, Neoplasm	0.682474	0.43082	1.53852	41	27	143034	8412, 1956, 10257, 4780, 9429, 4255, 8743, 340273, 8837, 540, 1244, 5728, 8714, 3845, 5243, 29103, 25, 596, 613, 4363, 6240, 2064, 4904, 7153, 7372, 10057, 10928	0.247669	enriched	0.0539932	enriched	0.107986	0.446541	enriched
19010	MeSH	Vascular Cell Adhesion Molecule-1	0.852913	-0.331271	0.71801	17	7	78317.9	3688, 6401, 5029, 6387, 7412, 1401, 3384	0.539054	depleted	0.306681	depleted	0.613361	1	depleted
19012	MeSH	Antigens, CD29	0.67904	0.503073	1.6538	29	18	113715	4739, 2335, 3655, 3673, 5747, 3685, 928, 3690, 5829, 3688, 3679, 8482, 3675, 3678, 3694, 4323, 8038, 8515	0.238202	enriched	0.00614798	enriched	0.012296	0.140768	enriched
19013	MeSH	Antigens, CD40	0.703602	0.556937	1.74532	18	11	87980.8	10010, 10758, 59067, 7189, 939, 942, 3565, 7187, 7188, 10507, 80709	0.285169	enriched	0.5485	enriched	0.570337	0.985998	enriched
19014	MeSH	Antigens, CD95	0.745735	0.348718	1.41725	38	21	103301	5074, 6788, 8743, 8837, 11124, 6789, 10114, 843, 596, 597, 841, 3002, 7430, 8795, 8797, 355, 356, 598, 842, 1616, 5783	0.34569	enriched	0.460907	enriched	0.69138	1	enriched
19030	MeSH	Receptors, Vitronectin	0.667004	0.708251	2.03044	19	14	213383	2335, 5747, 3685, 3690, 3693, 3680, 3688, 6696, 2247, 3491, 3675, 3678, 3694, 10085	0.224939	enriched	0.4285	enriched	0.449878	0.882337	enriched
19032	MeSH	Spectrometry, Mass, Matrix-Assisted Laser Desorption-Ionization	0.986023	-0.0319953	0.968511	29	11	71385	1457, 301, 2665, 3313, 3856, 6288, 7431, 58, 3312, 3921, 51297	0.938864	depleted	0.755747	enriched	1	1	Inconsistent
19039	MeSH	Platelet Glycoprotein GPIIb-IIIa Complex	0.792489	0.485659	1.62525	15	9	103013	3673, 5747, 3690, 3688, 7450, 2149, 2266, 3674, 5908	0.42221	enriched	0.360632	enriched	0.721265	1	enriched
19061	MeSH	src-Family Kinases	0.97846	-0.0347037	0.965892	67	39	139342	948, 1956, 2534, 3655, 5295, 5747, 9846, 2185, 2241, 55824, 3690, 5829, 6774, 7525, 2885, 5336, 5595, 25, 1003, 3684, 3717, 5580, 6714, 29760, 60312, 857, 1399, 3059, 3702, 4067, 4690, 5170, 5594, 5788, 5791, 5921, 7006, 9564, 10040	0.899266	depleted	0.659823	depleted	1	1	depleted
19063	MeSH	Tenascin	0.826063	-0.394217	0.674208	17	10	340651	1462, 3680, 3688, 57451, 1589, 3694, 7148, 8516, 55714, 63923	0.477738	depleted	0.0070063	depleted	0.0140126	0.151458	depleted
19070	MeSH	Cell Lineage	0.896428	-0.252105	0.777163	19	8	86546.3	3280, 3717, 5460, 429, 1050, 4352, 5079, 10320	0.634377	depleted	0.334575	depleted	0.669149	1	depleted
19098	MeSH	Telomerase	0.834456	-0.346209	0.707365	21	8	106470	7014, 7337, 23293, 1736, 4799, 7011, 7013, 25913	0.497083	depleted	0.169705	depleted	0.33941	0.777457	depleted
19108	MeSH	Tight Junctions	0.575058	0.575592	1.77818	38	24	188057	56288, 117583, 9223, 260425, 10207, 1525, 5010, 10686, 84612, 9076, 23562, 8777, 9069, 9075, 50848, 84552, 149461, 1365, 1366, 7082, 9071, 9414, 64398, 153562	0.152956	enriched	0.0569954	enriched	0.113991	0.457515	enriched
19143	MeSH	Evolution, Molecular	0.0930434	-1.00432	0.366293	87	14	69363	11179, 27092, 9698, 27091, 2747, 4677, 5100, 55871, 55916, 56104, 56123, 57575, 84440, 341416	0.00261338	depleted	0.000193417	depleted	0.000386835	0.0145839	depleted
19158	MeSH	N-Acetylneuraminic Acid	0.731024	-0.532784	0.586969	18	7	166588	6482, 26503, 4684, 7018, 10825, 4758, 5047	0.3293	depleted	0.594337	depleted	0.658599	1	depleted
19161	MeSH	Hydroxymethylglutaryl-CoA Reductase Inhibitors	0.909491	-0.242283	0.784834	15	7	139530	1071, 3156, 221458, 4547, 64241, 1401, 6721	0.667138	depleted	0.62455	depleted	1	1	depleted
19169	MeSH	Jurkat Cells	0.905349	-0.0884833	0.915318	129	67	116165	940, 6786, 2534, 3708, 5295, 4792, 8743, 4775, 7852, 8837, 10018, 23523, 4773, 578, 843, 868, 1493, 2113, 2533, 2885, 3688, 7410, 27040, 84433, 596, 841, 919, 3002, 3065, 3725, 6387, 7416, 7430, 8795, 8915, 355, 356, 842, 914, 920, 942, 1326, 1399, 1606, 3558, 3702, 3781, 3903, 4068, 4690, 4772, 5588, 5788, 7277, 7535, 8631, 8832, 10125, 29071, 51744, 51807, 55340, 55760, 81027, 84174, 84790, 474…	0.650067	depleted	0.227282	depleted	0.454565	0.886268	depleted
19175	MeSH	DNA Methylation	0.907845	-0.103119	0.90202	92	50	204886	10395, 23705, 2272, 3400, 1612, 4548, 7078, 4255, 23671, 673, 1012, 999, 5915, 1788, 2332, 3845, 5325, 7799, 9770, 11197, 324, 864, 1030, 1787, 2188, 3065, 3481, 5925, 6425, 8932, 9940, 23136, 83593, 153090, 317, 894, 1381, 1789, 2956, 4978, 6422, 6596, 6667, 11186, 29108, 54739, 55743, 112464, 140628, 140690	0.663715	depleted	0.184006	depleted	0.368012	0.804789	depleted
19204	MeSH	GTP-Binding Proteins	0.0930434	-0.497923	0.607792	196	81	127240	5867, 23092, 11069, 11214, 2776, 5998, 388, 2770, 5923, 10672, 5906, 5911, 2869, 8766, 8826, 9267, 10681, 22895, 55970, 150, 2665, 2768, 2775, 3760, 5898, 5912, 7052, 8945, 9699, 10801, 115827, 624, 643, 989, 1122, 1901, 2781, 2786, 3763, 5058, 5062, 5861, 5865, 5894, 5899, 6001, 6500, 7879, 9501, 10564, 22930, 23221, 26059, 397, 409, 998, 2357, 2633, 2780, 2787, 4599, 4735, 4938, 5862, 5876, 590…	0.00263405	depleted	0.0182656	depleted	0.00526811	0.0840696	depleted
19206	MeSH	GTP-Binding Protein alpha Subunits, Gi-Go	0.9411	-0.124738	0.882729	32	18	177392	2776, 2770, 55704, 10672, 7852, 107, 2768, 2775, 4988, 115, 2149, 6387, 26575, 2357, 5908, 5999, 10636, 63940	0.763151	depleted	0.477545	depleted	0.955089	1	depleted
1921	MeSH	Brain	0.67904	-0.221436	0.801367	153	87	295355	1600, 1740, 8224, 23043, 1739, 5649, 9771, 18, 3084, 5621, 9229, 1501, 3799, 5071, 5550, 5923, 10787, 22941, 320, 2903, 2932, 8573, 10497, 53616, 79648, 2898, 3612, 4131, 4133, 4137, 6622, 6653, 9456, 22839, 23268, 351, 1201, 1756, 1808, 2332, 2897, 2904, 3798, 3800, 30818, 321, 873, 1139, 1859, 2911, 2915, 5367, 5663, 5803, 5992, 6328, 6532, 10808, 22930, 23114, 116443, 361, 1813, 2571, 2572, 26…	0.240567	depleted	0.0184991	depleted	0.0369983	0.257859	depleted
19210	MeSH	Troponin I	0.864738	0.320957	1.37845	16	8	104951	5578, 7168, 4625, 5069, 58, 7125, 7135, 51086	0.581416	enriched	0.579204	enriched	1	1	enriched
1923	MeSH	Brain Chemistry	0.370715	-0.665507	0.514013	49	24	300546	60412, 9863, 6616, 2900, 3241, 4128, 6506, 320, 8573, 2898, 4137, 5799, 6622, 351, 2904, 6334, 6530, 6532, 9856, 334, 1212, 6507, 8825, 22883	0.0388647	depleted	0.182684	depleted	0.0777294	0.380706	depleted
19253	MeSH	Proto-Oncogene Proteins c-bcl-2	0.852519	0.179382	1.19648	61	30	87229.1	5983, 604, 5074, 90427, 8743, 8837, 10018, 57144, 5981, 79370, 578, 663, 5599, 596, 597, 599, 664, 841, 7416, 54205, 317, 355, 356, 598, 662, 666, 842, 3164, 6196, 10017	0.534531	enriched	0.0895633	enriched	0.179127	0.57128	enriched
19255	MeSH	NADPH Oxidase	0.79352	-0.429128	0.651077	19	6	69449.2	50508, 5580, 79400, 50506, 50507, 653361	0.433744	depleted	0.581226	depleted	0.867488	1	depleted
19269	MeSH	Phosphatidylinositol 4,5-Diphosphate	0.731024	-0.514147	0.59801	19	8	160605	23236, 83660, 5337, 50807, 8976, 2934, 55616, 9744	0.32057	depleted	0.0671618	enriched	0.134324	0.495084	Inconsistent
19278	MeSH	Matrix Metalloproteinase 3	0.739502	-0.573553	0.56352	15	5	110621	2113, 4313, 4314, 4323, 6942	0.338172	depleted	0.0975921	depleted	0.195184	0.596954	depleted
19281	MeSH	Dimerization	0.09124	0.839207	2.31453	75	50	114915	2034, 196, 1956, 4780, 10499, 10018, 29107, 580, 3977, 4149, 5465, 6777, 7276, 8050, 578, 2160, 4084, 4211, 5316, 6772, 7450, 7520, 571, 1738, 2353, 2911, 3725, 6256, 317, 405, 406, 598, 666, 915, 1081, 2065, 2100, 3320, 3572, 5087, 5164, 5914, 6285, 6647, 7068, 9464, 9568, 9611, 10062, 10266	0.00249363	enriched	0.027819	enriched	0.00498725	0.0812005	enriched
19284	MeSH	Thapsigargin	0.966913	0.0858923	1.08969	19	13	210479	5578, 6786, 3708, 2081, 7225, 9451, 9914, 7220, 7222, 57113, 488, 22926, 27032	0.876425	enriched	0.855273	enriched	1	1	enriched
19302	MeSH	HIV Envelope Protein gp160	0.721481	-0.283417	0.753206	66	32	175826	5122, 6482, 4121, 5046, 79694, 805, 2530, 4124, 83539, 9469, 146664, 3107, 3134, 4126, 5125, 11320, 57733, 2595, 3105, 6483, 6487, 8707, 920, 2683, 6422, 8140, 9331, 10905, 23563, 56548, 57134, 64377	0.311199	depleted	0.395948	depleted	0.622398	1	depleted
19311	MeSH	Staurosporine	0.745735	0.52397	1.68872	16	9	79433.7	5578, 578, 596, 841, 54205, 598, 842, 1111, 2322	0.345318	enriched	0.677856	enriched	0.690636	1	enriched
19313	MeSH	BRCA1 Protein	0.762514	0.347447	1.41545	33	20	99572.2	672, 1647, 580, 11073, 5932, 51720, 59348, 2145, 3981, 5888, 7321, 11200, 83990, 472, 675, 1111, 4077, 9656, 10111, 84142	0.376081	enriched	0.759364	enriched	0.752161	1	enriched
1932	MeSH	Brain Neoplasms	0.0722102	-1.59539	0.202829	24	6	141118	1956, 4255, 5728, 8842, 51230, 361	0.00154396	depleted	0.0324199	depleted	0.00308792	0.0591656	depleted
19363	MeSH	Cytochrome P-450 CYP1A1	0.315974	1.11324	3.0442	23	16	98001.7	196, 2099, 1576, 1588, 1543, 1571, 1586, 2947, 6648, 6817, 57491, 9, 405, 1545, 1565, 2052	0.0271408	enriched	0.022282	enriched	0.044564	0.284465	enriched
1938	MeSH	Brazil	0.896071	0.234652	1.26447	22	10	81655.2	4153, 5981, 1493, 1080, 1543, 1571, 3105, 1589, 2706, 3569	0.632539	enriched	0.741695	enriched	1	1	enriched
19380	MeSH	Anti-HIV Agents	0.862058	0.229455	1.25791	32	15	77950.5	10257, 3839, 213, 1576, 7852, 1577, 3840, 5243, 1555, 3841, 5435, 6387, 920, 5433, 6590	0.572602	enriched	0.168936	enriched	0.337872	0.775618	enriched
19382	MeSH	Human Growth Hormone	0.753122	-0.506488	0.602608	17	8	175818	3486, 3479, 2690, 6777, 6564, 2691, 3952, 5449	0.364757	depleted	0.242514	depleted	0.485029	0.912818	depleted
19388	MeSH	Cytochrome P-450 CYP1A2	0.467104	1.07278	2.92351	16	11	76965.1	1576, 1558, 1559, 1577, 1543, 1571, 1586, 6817, 9, 1545, 1565	0.0746672	enriched	0.0235239	enriched	0.0470477	0.292857	enriched
19389	MeSH	Cytochrome P-450 CYP2D6	0.454104	1.1761	3.24172	15	11	78345.3	7364, 1576, 1559, 1577, 1543, 1555, 1571, 6817, 57404, 153, 1565	0.0702439	enriched	0.0111734	enriched	0.0223468	0.195416	enriched
19390	MeSH	Arrestins	0.966913	-0.0917635	0.912321	25	14	197042	5144, 185, 7852, 157, 5595, 154, 163, 1213, 2911, 6714, 409, 2357, 5594, 6295	0.838843	depleted	0.809398	enriched	1	1	Inconsistent
19392	MeSH	Cytochrome P-450 CYP2E1	0.420272	0.986772	2.68256	19	12	52699.6	1576, 1559, 1577, 1543, 1548, 1555, 1571, 126, 217, 1549, 1565, 2052	0.0523588	enriched	0.0567274	enriched	0.104718	0.439924	enriched
19394	MeSH	Ki-67 Antigen	0.988784	0.0272903	1.02767	22	11	125409	1499, 595, 5728, 596, 8626, 896, 1063, 2064, 7153, 8140, 84365	0.955338	enriched	0.348437	depleted	0.696874	1	Inconsistent
19402	MeSH	Macrophage Inflammatory Proteins	0.703741	0.463	1.58883	26	13	68407.8	1238, 6364, 1235, 7852, 1237, 6358, 6387, 414062, 920, 1232, 6356, 6363, 6375	0.290564	enriched	0.0513606	enriched	0.102721	0.435701	enriched
19427	MeSH	HIV Integrase	0.792489	0.385278	1.47002	22	14	105255	3839, 3838, 3840, 3843, 8726, 3841, 7994, 11143, 11168, 23522, 3329, 3836, 3842, 50810	0.430148	enriched	0.757264	depleted	0.860297	1	Inconsistent
1943	MeSH	Breast Neoplasms	0.693377	0.243544	1.27576	112	66	185741	51741, 7764, 8412, 27324, 196, 2099, 8202, 1956, 5618, 7422, 2272, 6382, 9429, 3084, 3480, 3486, 672, 2066, 3479, 7163, 580, 595, 960, 999, 1588, 2263, 3169, 5728, 5915, 2113, 2118, 4313, 5245, 5744, 5932, 7164, 8493, 56946, 596, 898, 1543, 1586, 3958, 4250, 5058, 5888, 6648, 6817, 7022, 11200, 83990, 91074, 472, 675, 857, 1545, 2064, 2065, 2100, 3161, 3292, 5304, 6528, 6615, 7516, 10647	0.271298	enriched	0.00271679	enriched	0.00543358	0.0855386	enriched
19465	MeSH	Craniofacial Abnormalities	0.833064	-0.371016	0.690033	17	10	230694	157680, 673, 8538, 2263, 5728, 2697, 5604, 60529, 4000, 5308	0.486099	depleted	0.223804	depleted	0.447609	0.880516	depleted
19473	MeSH	Transcription Factors, TFII	0.792489	-0.240997	0.785844	60	24	94234.2	8464, 10923, 4331, 389524, 1024, 2963, 2961, 2073, 2957, 5435, 6874, 6879, 84163, 1022, 2071, 2074, 2958, 2959, 5433, 5469, 6881, 6917, 9150, 404672	0.430735	depleted	0.59585	depleted	0.86147	1	depleted
19476	MeSH	Insect Proteins	0.950272	-0.113894	0.892352	30	17	752460	339745, 1499, 10252, 1739, 85407, 8502, 1501, 9208, 8726, 1761, 1912, 2145, 8914, 9318, 10253, 25820, 26108	0.783449	depleted	0.201885	enriched	0.40377	0.839232	Inconsistent
19483	MeSH	Disintegrins	0.966913	-0.0639403	0.938061	34	20	174229	3685, 53616, 102, 8728, 8745, 81792, 1462, 8754, 11174, 140766, 6868, 8748, 10863, 56999, 4185, 8038, 8747, 9508, 9509, 81794	0.871312	depleted	0.19176	depleted	0.38352	0.822122	depleted
19485	MeSH	Bone Morphogenetic Proteins	0.950399	-0.0804891	0.922665	61	35	172989	92, 652, 860, 90, 10468, 655, 4087, 4088, 55589, 650, 654, 659, 4093, 23090, 2247, 2662, 3624, 4089, 4091, 4092, 7046, 93, 649, 651, 653, 658, 2660, 4041, 4090, 4256, 6497, 25928, 27302, 50964, 148738	0.78481	depleted	0.26963	depleted	0.53926	0.960568	depleted
19521	MeSH	Body Patterning	0.670624	-0.661877	0.515882	17	7	101462	652, 4040, 2049, 4838, 7481, 27130, 54778	0.229515	depleted	0.213649	depleted	0.427297	0.860764	depleted
19540	MeSH	Area Under Curve	0.222663	1.43012	4.17922	19	14	73071.2	7364, 9429, 1576, 1558, 1244, 1559, 1577, 5243, 1548, 1555, 1549, 1565, 54576, 54658	0.0152136	enriched	0.00118538	enriched	0.00237076	0.0503847	enriched
19556	MeSH	COS Cells	0.762514	0.180922	1.19832	131	79	176026	8204, 1124, 2908, 6197, 2534, 9759, 1739, 6840, 3708, 10048, 10499, 6093, 10672, 29117, 274, 4087, 4088, 5906, 8573, 1608, 3985, 6777, 57120, 2885, 5782, 6416, 6654, 7253, 7529, 80824, 91768, 25, 1213, 1639, 2060, 2720, 3065, 3725, 4089, 4091, 4092, 5058, 5894, 6714, 6868, 7046, 8292, 8648, 8850, 9049, 10335, 23433, 60312, 93, 409, 998, 1387, 1616, 3320, 3572, 3751, 4758, 5063, 5170, 5361, 5515, …	0.375757	enriched	0.84043	enriched	0.751514	1	enriched
19636	MeSH	Neurodegenerative Diseases	0.963292	0.119418	1.12684	20	9	93418.6	1356, 5621, 4137, 6622, 351, 4287, 54840, 55871, 80025	0.823578	enriched	0.713135	enriched	1	1	enriched
19656	MeSH	Loss of Heterozygosity	0.966913	-0.0526596	0.948703	47	28	257968	51741, 1499, 463, 23705, 1316, 2272, 672, 999, 5728, 1540, 3845, 5573, 7799, 7982, 91768, 324, 1630, 4089, 4763, 5925, 23136, 26512, 79577, 675, 4595, 4771, 4978, 11186	0.872456	depleted	0.346925	enriched	0.693849	1	Inconsistent
19680	MeSH	Trinucleotide Repeat Expansion	0.947387	-0.158702	0.853251	20	10	217411	6310, 4154, 2332, 3782, 5521, 6314, 8106, 2395, 4287, 6311	0.77715	depleted	0.983129	depleted	1	1	depleted
19696	MeSH	Peptidylprolyl Isomerase	0.99596	0.00373725	1.00374	19	8	52418.6	2280, 983, 2289, 996, 5903, 8468, 10105, 51645	0.994015	enriched	0.688639	depleted	1	1	Inconsistent
19698	MeSH	Hepatitis C, Chronic	0.776398	-0.433654	0.648137	19	6	46723.7	3107, 3105, 51284, 3077, 3565, 4599	0.405025	depleted	0.419035	depleted	0.81005	1	depleted
19699	MeSH	Thrombospondins	0.597801	-0.710759	0.491271	18	8	136920	7057, 7058, 3688, 343637, 3273, 84870, 7060, 9037	0.166883	depleted	0.223752	depleted	0.333765	0.771543	depleted
19703	MeSH	Calcineurin	0.703602	0.50178	1.65166	25	16	110661	4205, 2280, 4775, 5530, 23523, 4773, 4776, 10231, 5534, 11261, 598, 1827, 4209, 4772, 5515, 23373	0.290163	enriched	0.530089	enriched	0.580325	0.993267	enriched
19704	MeSH	Protein Disulfide-Isomerases	0.394725	-1.14037	0.319701	20	5	92520.9	81567, 30001, 4547, 10130, 51060	0.0454637	depleted	0.180269	depleted	0.0909274	0.410216	depleted
19707	MeSH	Receptors, Chemokine	0.495166	0.48334	1.62148	58	29	60592.8	1238, 6364, 1235, 7852, 56477, 1236, 57007, 6376, 643, 1233, 1237, 3577, 6360, 6387, 414062, 920, 1232, 1240, 1524, 2826, 2829, 3579, 6356, 6361, 6363, 6373, 6374, 10344, 10563	0.0935409	enriched	0.0479857	enriched	0.0959714	0.42175	enriched
19713	MeSH	Receptors, CCR5	0.951757	0.11459	1.12141	25	12	96150.3	8460, 1235, 7852, 1236, 1237, 3577, 6387, 414062, 920, 1232, 1524, 6356	0.796615	enriched	0.558433	enriched	1	1	enriched
19714	MeSH	Tissue Inhibitor of Metalloproteinases	0.480975	-0.962745	0.381843	19	5	109326	7078, 4313, 4314, 4323, 7077	0.0870664	depleted	0.179663	depleted	0.174133	0.562331	depleted
19715	MeSH	Tissue Inhibitor of Metalloproteinase-1	0.66655	-0.71761	0.487917	17	5	113430	7078, 4313, 4314, 4323, 7077	0.217274	depleted	0.34252	depleted	0.434548	0.869506	depleted
19718	MeSH	Receptors, CXCR4	0.920633	0.205518	1.22816	18	10	115997	1803, 7852, 1236, 1237, 3577, 6387, 920, 947, 1232, 3579	0.693302	enriched	0.49718	enriched	0.994361	1	enriched
19742	MeSH	Chemokines, CC	0.703602	0.345042	1.41205	47	21	50937.7	1238, 6364, 1235, 56477, 1236, 3566, 643, 1233, 1237, 6358, 6360, 6387, 414062, 1232, 1524, 2826, 6356, 6361, 6363, 10344, 10563	0.286492	enriched	0.0278633	enriched	0.0557266	0.320805	enriched
19743	MeSH	Chemokines, CXC	0.845236	0.222066	1.24865	42	20	77308.3	1803, 7852, 57007, 6376, 643, 1237, 3577, 6387, 112744, 920, 1232, 1524, 1794, 2920, 3579, 6361, 6363, 6373, 6374, 10563	0.519352	enriched	0.853851	enriched	1	1	enriched
1980	MeSH	Bronchi	0.254703	-1.19733	0.301999	23	6	94384.4	387129, 1080, 112744, 3605, 6699, 85480	0.0204292	depleted	0.0358441	depleted	0.0408584	0.271321	depleted
19812	MeSH	Heparan Sulfate Proteoglycans	0.643493	0.794425	2.21317	20	16	243898	10082, 6383, 6382, 55959, 8573, 2719, 4811, 351, 3688, 10855, 2247, 6385, 2239, 2817, 3339, 22795	0.204071	enriched	0.163093	enriched	0.326185	0.765183	enriched
19837	MeSH	Ryanodine Receptor Calcium Release Channel	0.473131	1.42554	4.1601	15	13	273723	3708, 2280, 9456, 775, 779, 845, 952, 2281, 5592, 6262, 6263, 6717, 10345	0.0814073	enriched	0.529345	depleted	0.162815	0.544562	Inconsistent
19849	MeSH	Sex Determination (Genetics)	0.557967	-0.780087	0.458366	17	8	363157	6192, 728137, 1761, 7258, 8284, 6736, 7404, 83259	0.142069	depleted	0.0456144	depleted	0.0912288	0.410891	depleted
19851	MeSH	Thrombophilia	0.192733	1.41749	4.12673	20	15	192908	7035, 350, 2152, 2153, 3690, 5627, 2162, 3717, 462, 1361, 2157, 2244, 5624, 8858, 10544	0.0107029	enriched	0.154712	enriched	0.0214058	0.190621	enriched
19860	MeSH	Lymphocyte Specific Protein Tyrosine Kinase p56(lck)	0.80923	-0.287004	0.750509	33	16	103975	940, 2534, 5295, 2885, 919, 6714, 57599, 914, 920, 3702, 4067, 5594, 5788, 5921, 7535, 54923	0.454689	depleted	0.377146	depleted	0.754292	1	depleted
19869	MeSH	1-Phosphatidylinositol 3-Kinase	0.792489	-0.166975	0.84622	115	67	150367	940, 5578, 1956, 7422, 10451, 2534, 3667, 4233, 5295, 6446, 3480, 2308, 2309, 5291, 5747, 9846, 2185, 2932, 3479, 3685, 7852, 1432, 5728, 868, 1950, 1978, 2549, 2885, 3688, 3845, 5286, 5595, 5599, 23049, 146850, 200576, 25, 613, 3091, 5058, 5289, 5580, 5604, 6387, 6714, 8503, 10000, 208, 472, 998, 1399, 2064, 2065, 2321, 3082, 3643, 4067, 5170, 5287, 5288, 5591, 5594, 5921, 6009, 6195, 7006, 8660	0.429162	depleted	0.842005	depleted	0.858325	1	depleted
19883	MeSH	Alkyl and Aryl Transferases	0.703602	0.479653	1.61551	26	16	125451	388, 8540, 57107, 1352, 4594, 5229, 27235, 1122, 2222, 5861, 7879, 23590, 5876, 8443, 9453, 166785	0.286721	enriched	0.258063	enriched	0.516126	0.938395	enriched
19892	MeSH	eIF-2 Kinase	0.97934	0.0539582	1.05544	22	10	64947.4	2176, 2081, 8894, 9451, 5580, 5610, 10595, 4599, 5611, 8575	0.910236	enriched	0.494515	enriched	0.989029	1	enriched
19893	MeSH	Ribosomal Protein S6 Kinases	0.926409	0.152423	1.16465	31	19	145691	26750, 6197, 57521, 1432, 1978, 5595, 9821, 1977, 5062, 5604, 1385, 1975, 5170, 5594, 6009, 6195, 6196, 9252, 54700	0.709387	enriched	0.924777	depleted	1	1	Inconsistent
199	MeSH	Actins	0.97934	0.021895	1.02214	159	90	144429	6711, 83660, 4430, 4638, 388, 1490, 2059, 3655, 5337, 6840, 7168, 9788, 57180, 85464, 800, 2317, 5747, 6093, 10787, 57591, 1073, 2185, 3685, 3936, 10096, 23607, 87, 1729, 3985, 5203, 5829, 8826, 8976, 23022, 25924, 51776, 822, 1495, 2934, 3688, 4627, 4628, 4644, 11034, 54874, 55740, 118, 390, 1003, 1639, 2035, 4640, 5058, 5217, 5962, 6714, 7016, 7430, 7456, 23433, 51466, 60312, 58, 59, 86, 998, 1…	0.902819	enriched	0.233991	enriched	0.467983	0.899038	enriched
19902	MeSH	Chondrocytes	0.653218	0.485804	1.62548	36	23	133517	1490, 860, 7078, 56606, 655, 6662, 650, 654, 4148, 9562, 3553, 5744, 8838, 1280, 2247, 6515, 1116, 1300, 1311, 3339, 4314, 8515, 11061	0.209132	enriched	0.10019	enriched	0.20038	0.605768	enriched
19908	MeSH	Proto-Oncogene Proteins c-raf	0.950727	0.103443	1.10898	33	18	99770.1	673, 5906, 8844, 3845, 5595, 7529, 3717, 5037, 5058, 5604, 5894, 7534, 5063, 5594, 8036, 10971, 51497, 55914	0.794825	enriched	0.608539	depleted	1	1	Inconsistent
19913	MeSH	Nuclear Localization Signals	0.52631	0.814955	2.25907	24	18	137701	9759, 6840, 3839, 4792, 3838, 3840, 3843, 3841, 7514, 8850, 11168, 103, 1434, 3836, 3842, 6125, 6736, 51147	0.108445	enriched	0.474432	enriched	0.21689	0.629775	enriched
19925	MeSH	Cyclin A	0.83633	0.233566	1.2631	46	22	81203.2	5933, 49855, 595, 64682, 8454, 29945, 898, 983, 5925, 6500, 6502, 7321, 10393, 990, 996, 1019, 1869, 1874, 7314, 7704, 8881, 51434	0.50132	enriched	0.749555	depleted	1	1	Inconsistent
19926	MeSH	Cyclin B	0.905349	0.154476	1.16705	44	20	78988.8	8556, 1647, 64682, 900, 29945, 983, 4800, 6500, 7321, 7465, 10393, 994, 995, 996, 1111, 5710, 8881, 9232, 51434, 85417	0.657171	enriched	0.697488	depleted	1	1	Inconsistent
19927	MeSH	Cyclin E	0.682474	0.555037	1.742	23	13	86039.2	1021, 5933, 595, 55294, 898, 983, 5925, 6502, 894, 896, 1019, 1869, 51191	0.255351	enriched	0.570313	enriched	0.510703	0.933495	enriched
19938	MeSH	Cyclin D1	0.937355	0.154524	1.1671	25	13	121807	1499, 1021, 2932, 595, 6774, 596, 898, 1977, 5925, 894, 896, 1019, 2064	0.742457	enriched	0.84819	enriched	1	1	enriched
19941	MeSH	Cyclin-Dependent Kinase Inhibitor p16	0.79352	0.327645	1.3877	34	19	177791	54901, 1021, 4255, 1012, 595, 3087, 10644, 898, 1030, 4089, 4507, 5925, 894, 896, 1019, 1789, 9988, 11186, 169026	0.433588	enriched	0.574127	enriched	0.867175	1	enriched
19943	MeSH	Amino Acid Substitution	0.706583	0.37717	1.45815	42	26	143336	3667, 10891, 30061, 5167, 5468, 540, 1896, 2153, 7276, 2160, 7450, 1294, 2162, 3717, 5663, 760, 859, 2157, 2705, 3077, 4210, 5444, 6007, 6035, 6647, 6833	0.29553	enriched	0.267287	enriched	0.534574	0.955287	enriched
19950	MeSH	Mitogen-Activated Protein Kinase 1	0.230011	0.761268	2.14099	60	42	127976	6197, 1956, 7422, 3667, 1848, 6364, 5747, 673, 3685, 7852, 1432, 1950, 2549, 2885, 5595, 5596, 5599, 6416, 1051, 1843, 1845, 1847, 1849, 1958, 2247, 3725, 5580, 5604, 5801, 5894, 6714, 409, 857, 1385, 1846, 2357, 5594, 5603, 6195, 6196, 8569, 9252	0.0159402	enriched	0.0393013	enriched	0.0318805	0.238224	enriched
19992	MeSH	Databases as Topic	0.985474	0.0252696	1.02559	53	23	93889.6	9788, 10505, 29789, 5507, 79885, 11098, 64284, 4189, 55741, 79012, 81488, 379, 10040, 10602, 11161, 23585, 25874, 54476, 54969, 57062, 60492, 79768, 83478	0.937859	enriched	0.547822	depleted	1	1	Inconsistent
19p12	Cytoband	19p12	0.0159169	-1.91439	0.147432	25	4	149196	9534, 163227, 170959, 199777	0.00106098	depleted	1.73835e-05	depleted	3.4767e-05	0.00236162	depleted
19p13	Cytoband	19p13	0.246373	-1.3613	0.256326	16	2	39434.8	970, 84449	0.0861109	depleted	0.116198	depleted	0.172222	0.559677	depleted
19p13.1	Cytoband	19p13.1	0.131185	-1.039	0.353809	35	6	42331.2	58525, 1311, 11283, 23476, 30817, 66002	0.0275956	depleted	0.00541799	depleted	0.010836	0.129404	depleted
19p13.11	Cytoband	19p13.11	0.0303405	-1.26593	0.281977	56	7	36682	23309, 23031, 23373, 27106, 55049, 58513, 125972	0.00282901	depleted	0.000122008	depleted	0.000244016	0.0103747	depleted
19p13.12	Cytoband	19p13.12	0.186391	-1.46949	0.230043	22	2	30833.2	10212, 126410	0.0534183	depleted	0.00936858	depleted	0.0187372	0.178376	depleted
19p13.13	Cytoband	19p13.13	0.943197	-11.1377	1.45536e-05	18	0	18601.9		0.876044	depleted	0.00477731	depleted	0.00955463	0.121713	depleted
19p13.2	Cytoband	19p13.2	0.00737736	-1.06528	0.344633	112	15	33048.5	4051, 147837, 1785, 2193, 10498, 50509, 51710, 55552, 57572, 79088, 79230, 79603, 90576, 93145, 729747	0.0002865	depleted	5.46895e-06	depleted	1.09379e-05	0.000934384	depleted
19p13.3	Cytoband	19p13.3	2.00084e-06	-1.46116	0.231967	181	18	33721.8	2525, 4298, 610, 997, 1455, 2015, 2527, 2788, 4784, 5802, 8744, 51129, 54531, 55702, 79187, 80032, 81616, 284427	1.94257e-08	depleted	4.38919e-13	depleted	8.77838e-13	6.19781e-10	depleted
19p13.3-p13.2	Cytoband	19p13.3-p13.2	0.0986733	-1.84776	0.15759	23	2	43160.6	3643, 81794	0.0188405	depleted	0.00072732	depleted	0.00145464	0.0364035	depleted
19q13.1	Cytoband	19q13.1	0.992948	-0.00311031	0.996895	49	13	32430.9	8857, 933, 495, 1050, 2091, 2821, 2865, 4099, 5050, 7288, 29785, 57828, 64377	0.992948	depleted	0.702139	depleted	1	1	depleted
19q13.11	Cytoband	19q13.11	0.901005	0.121495	1.12918	24	12	76979.8	339318, 1054, 9710, 22847, 26065, 284402, 79047, 85415, 126248, 126375, 148103, 390916	0.787286	enriched	0.647783	depleted	1	1	Inconsistent
19q13.12	Cytoband	19q13.12	0.0689168	-1.16119	0.313114	46	6	34203.2	25999, 147923, 148109, 199704, 284459, 388533	0.0106687	depleted	0.000412911	depleted	0.000825821	0.0244794	depleted
19q13.2	Cytoband	19q13.2	0.734452	-0.15363	0.857589	103	27	32765.3	284340, 634, 7596, 1548, 1555, 7766, 7769, 126433, 284323, 341, 1088, 1089, 1549, 1572, 3960, 4294, 5714, 7638, 7733, 7771, 9310, 64763, 80776, 90273, 126432, 284338, 390928	0.520534	depleted	0.546359	depleted	1	1	depleted
19q13.3	Cytoband	19q13.3	0.142022	-0.746284	0.474125	67	11	31282.4	2909, 951, 2828, 3270, 5536, 6625, 6822, 29997, 55769, 60385, 89790	0.0317136	depleted	0.00330654	depleted	0.00661307	0.0973329	depleted
19q13.3-q13.4	Cytoband	19q13.3-q13.4	0.942215	-11.1333	1.46167e-05	20	0	18957		0.872083	depleted	0.00243596	depleted	0.00487193	0.0798811	depleted
19q13.31	Cytoband	19q13.31	0.726798	0.304824	1.35639	22	8	32909.1	7773, 10780, 56269, 56971, 125931, 284348, 284349, 653583	0.508053	enriched	0.895036	depleted	1	1	Inconsistent
19q13.32	Cytoband	19q13.32	0.311892	-0.624572	0.53549	46	8	29617.2	10848, 22900, 23211, 54958, 64100, 64344, 79147, 147920	0.124768	depleted	0.0139155	depleted	0.0278309	0.220931	depleted
19q13.33	Cytoband	19q13.33	0.458941	-0.395867	0.673096	58	12	30240.7	59348, 80110, 65251, 79898, 90317, 5518, 9476, 9668, 54795, 54922, 90353, 284370	0.248036	depleted	0.518381	depleted	0.496072	0.921524	depleted
19q13.4	Cytoband	19q13.4	0.554492	-0.360621	0.697243	54	10	24545.3	7693, 10520, 57343, 2357, 3903, 3904, 6193, 7728, 9422, 55659	0.314033	depleted	0.278606	depleted	0.557212	0.976418	depleted
19q13.41	Cytoband	19q13.41	0.931579	0.0975957	1.10252	20	7	37356.9	55422, 55786, 90338, 91663, 126017, 162967, 388561	0.84006	enriched	0.580121	depleted	1	1	Inconsistent
19q13.42	Cytoband	19q13.42	0.219517	-0.808558	0.4455	44	6	26247.3	503834, 55311, 51157, 89887, 90011, 204801	0.0731725	depleted	0.0885802	depleted	0.146345	0.515104	depleted
19q13.43	Cytoband	19q13.43	0.736199	0.233606	1.26315	38	12	30871.2	147948, 57663, 147694, 7554, 10172, 10998, 147687, 147949, 284307, 374928, 400720, 503835	0.525901	enriched	0.94127	depleted	1	1	Inconsistent
1p13	Cytoband	1p13	0.6515	0.453512	1.57383	15	9	76625	965, 64783, 3321, 7252, 914, 5016, 5686, 7482, 10905	0.415051	enriched	0.790984	enriched	0.830101	1	enriched
1p13.2	Cytoband	1p13.2	0.0986733	1.09469	2.98824	24	15	63456.5	10768, 140, 128344, 515, 4343, 54665, 55917, 55924, 56944, 79084, 80143, 148281, 163259, 204851, 284467	0.0187238	enriched	0.279406	enriched	0.0374477	0.259232	enriched
1p13.3	Cytoband	1p13.3	0.0180087	1.14059	3.12861	41	26	71509.1	10451, 5906, 1117, 22854, 57535, 128338, 343263, 653149, 2947, 3752, 55791, 79961, 257, 271, 2949, 6814, 9122, 10390, 23155, 29957, 83873, 84722, 85369, 113802, 163479, 284612	0.00129912	enriched	0.0243598	enriched	0.00259823	0.0535245	enriched
1p22.1	Cytoband	1p22.1	0.690849	-0.387631	0.678663	16	8	115654	8412, 9411, 343099, 7813, 54874, 1810, 2730, 6125	0.473981	depleted	0.442396	enriched	0.884792	1	Inconsistent
1p22.2	Cytoband	1p22.2	0.195086	-1.04797	0.350648	16	7	206907	5586, 55144, 284695, 84146, 23507, 2633, 56267	0.0587152	depleted	0.72242	depleted	0.11743	0.463536	depleted
1p31.1	Cytoband	1p31.1	0.268316	-0.706478	0.493379	26	15	336029	257194, 204962, 256435, 79739, 11080, 26009, 54810, 374986, 1491, 23266, 51086, 81849, 127247, 127253, 127255	0.0963852	depleted	0.00126569	depleted	0.00253137	0.0525605	depleted
1p31.3	Cytoband	1p31.3	0.84927	-0.174402	0.839959	24	15	153368	85440, 10207, 205, 163782, 54741, 55970, 7398, 84938, 55225, 84251, 149233, 29929, 57708, 83941, 400757	0.700854	depleted	0.917896	depleted	1	1	depleted
1p32	Cytoband	1p32	0.342244	0.7483	2.1134	18	12	76568.8	79033, 731, 732, 1376, 2060, 10420, 2882, 5538, 6342, 6886, 8438, 51727	0.15617	enriched	0.220182	enriched	0.312339	0.749299	enriched
1p32.3	Cytoband	1p32.3	0.758947	0.225963	1.25353	32	17	84895.5	114883, 26027, 9372, 23318, 6512, 22996, 23648, 348378, 374977, 23358, 51060, 55001, 91408, 127428, 148979, 199964, 255738	0.564912	enriched	0.547431	depleted	1	1	Inconsistent
1p33	Cytoband	1p33	0.928674	-0.114932	0.891427	20	9	141843	200010, 11124, 54558, 10158, 284541, 6536, 8569, 79656, 260293	0.821463	depleted	0.725546	depleted	1	1	depleted
1p34	Cytoband	1p34	0.803683	-0.232555	0.792506	25	10	99378.5	22955, 7805, 204, 1996, 3065, 5792, 64121, 4352, 4904, 55929	0.62422	depleted	0.319853	depleted	0.639707	1	depleted
1p34.1	Cytoband	1p34.1	0.237066	-0.866343	0.420487	30	7	62627.2	57643, 23139, 1503, 6487, 8503, 55182, 8891	0.0813235	depleted	0.285383	depleted	0.162647	0.544359	depleted
1p34.2	Cytoband	1p34.2	0.545264	0.382939	1.46659	34	15	47051.1	440585, 79932, 81888, 84217, 149461, 149465, 643314, 9204, 64834, 114625, 127396, 128218, 149466, 353500, 728621	0.307042	enriched	0.511822	enriched	0.614084	1	enriched
1p34.3	Cytoband	1p34.3	0.530234	-0.436935	0.646013	33	10	54905	54933, 79647, 1912, 7579, 9967, 51118, 84970, 79830, 192669, 284656	0.289998	depleted	0.426231	depleted	0.579997	0.99309	depleted
1p35.1	Cytoband	1p35.1	0.565344	-0.5154	0.597262	22	6	48396	347735, 7802, 57648, 127544, 149076, 653121	0.322008	depleted	0.0707686	depleted	0.141537	0.507752	depleted
1p35.3	Cytoband	1p35.3	0.312904	0.836638	2.30859	16	9	52689.9	8289, 6429, 54797, 10691, 27293, 65979, 83667, 115273, 199870	0.127592	enriched	0.788238	enriched	0.255184	0.677244	enriched
1p36	Cytoband	1p36	0.321176	-0.753467	0.470732	23	6	54429.7	54206, 7798, 864, 2140, 5051, 65018	0.140314	depleted	0.181341	depleted	0.280629	0.711006	depleted
1p36.11	Cytoband	1p36.11	0.84091	0.139761	1.15	41	16	46889.3	25949, 10772, 400746, 25932, 127294, 55057, 58985, 126695, 6007, 23038, 23585, 55650, 64793, 84065, 163702, 257101	0.688512	enriched	0.444128	enriched	0.888255	1	enriched
1p36.12	Cytoband	1p36.12	0.944055	0.0612285	1.06314	23	10	64955.3	8672, 55616, 84224, 10136, 23028, 23436, 55450, 79594, 127731, 127733	0.892117	enriched	0.327082	depleted	0.654164	1	Inconsistent
1p36.13	Cytoband	1p36.13	0.957522	0.0390611	1.03983	32	17	97572	25832, 400818, 55672, 23252, 30814, 126917, 127707, 23352, 200030, 284565, 26099, 27245, 29943, 54546, 55160, 84966, 255104	0.920337	enriched	0.87956	depleted	1	1	Inconsistent
1p36.21	Cytoband	1p36.21	0.186391	-0.984262	0.373715	32	6	80101.6	23254, 114827, 7799, 55092, 84301, 400735	0.0527427	depleted	0.0338789	depleted	0.0677578	0.355251	depleted
1p36.22	Cytoband	1p36.22	0.569997	-0.466693	0.627073	23	9	87939	55187, 80176, 84275, 5195, 261734, 22883, 54897, 56998, 57085	0.330192	depleted	0.537204	depleted	0.660385	1	depleted
1p36.33	Cytoband	1p36.33	0.0587112	-2.7443	0.0642934	36	1	29795.6	728661	0.00760015	depleted	2.94347e-05	depleted	5.88693e-05	0.00358085	depleted
1q21	Cytoband	1q21	0.737954	-0.179062	0.836054	73	19	35482.9	607, 9826, 117145, 554313, 2629, 3570, 5174, 6277, 6281, 51205, 83416, 405, 5313, 6232, 6275, 6282, 7286, 8515, 140576	0.537345	depleted	0.840208	depleted	1	1	depleted
1q21-q22	Cytoband	1q21-q22	0.200427	-1.41917	0.241914	22	2	29755.7	1944, 6699	0.0609714	depleted	0.014625	depleted	0.0292501	0.226036	depleted
1q21.1	Cytoband	1q21.1	0.0877805	1.14547	3.14393	27	18	97459.7	9554, 25832, 653598, 400818, 2702, 55672, 5565, 2330, 10628, 51463, 200030, 284565, 27246, 84265, 148738, 148741, 644591, 653519	0.0159084	enriched	0.0653943	enriched	0.0318169	0.237953	enriched
1q21.2	Cytoband	1q21.2	0.896944	-0.119525	0.887342	35	9	35764	388677, 23248, 56957, 81611, 2029, 5710, 11311, 79630, 723790	0.780835	depleted	0.885927	enriched	1	1	Inconsistent
1q21.3	Cytoband	1q21.3	0.928674	-0.075998	0.926818	51	14	36193.1	3782, 126638, 9898, 23126, 81609, 57402, 65123, 89872, 91181, 127579, 149095, 200186, 388697, 388701	0.824955	depleted	0.441759	depleted	0.883518	1	depleted
1q22	Cytoband	1q22	0.355512	-0.747122	0.473728	32	5	33454.6	9673, 10654, 55154, 55870, 64218	0.166629	depleted	0.383828	depleted	0.333258	0.770753	depleted
1q22-q23	Cytoband	1q22-q23	0.79373	-0.263493	0.768363	19	8	84723.4	4009, 5451, 3766, 919, 6258, 22926, 50717, 81494	0.605482	depleted	0.431544	depleted	0.863089	1	depleted
1q23	Cytoband	1q23	0.0689168	1.62146	5.06047	17	13	135545	8995, 2153, 2212, 7203, 7371, 356, 2207, 2213, 2214, 2215, 4720, 5087, 6375	0.0107055	enriched	0.447611	enriched	0.021411	0.190621	enriched
1q23.3	Cytoband	1q23.3	0.156295	0.921922	2.51412	27	15	75743.2	9722, 83540, 6675, 257106, 4359, 5999, 9103, 10560, 25903, 51506, 51744, 127933, 339512, 440699, 654790	0.0389474	enriched	0.684133	enriched	0.0778947	0.381115	enriched
1q24	Cytoband	1q24	0.29155	1.12515	3.08069	15	12	197661	9910, 29922, 9462, 51430, 481, 55811, 5396, 5768, 8804, 8832, 9293, 25874	0.11001	enriched	0.224866	enriched	0.22002	0.633966	enriched
1q25	Cytoband	1q25	0.928674	0.107646	1.11365	21	14	137717	7292, 9887, 9917, 23127, 54823, 5321, 79577, 81563, 116461, 7175, 23057, 81626, 116496, 353299	0.82649	enriched	0.352308	depleted	0.704616	1	Inconsistent
1q32	Cytoband	1q32	0.79373	0.178109	1.19496	38	20	77806.7	9926, 722, 55733, 1604, 9261, 1378, 3914, 4194, 553, 725, 779, 947, 4179, 5287, 5317, 5549, 5972, 7188, 10877, 51377	0.611352	enriched	0.556745	depleted	1	1	Inconsistent
1q32.1	Cytoband	1q32.1	0.149144	0.628417	1.87464	56	33	83155.2	23380, 23528, 22874, 64710, 79098, 2494, 59352, 440712, 493, 10765, 23114, 23271, 81788, 83593, 85414, 91156, 729533, 1116, 4660, 8444, 9283, 9877, 9911, 10446, 25778, 54900, 55224, 55432, 55705, 55765, 83479, 92703, 127833	0.0357174	enriched	0.193901	enriched	0.0714348	0.36696	enriched
1q41	Cytoband	1q41	0.942215	0.0711328	1.07372	31	21	245232	26750, 127018, 7042, 84976, 55105, 7399, 11221, 79762, 79802, 25782, 54996, 56950, 55532, 2104, 25936, 51018, 51133, 55061, 128153, 164127, 388743	0.871874	enriched	0.683139	depleted	1	1	Inconsistent
1q42.13	Cytoband	1q42.13	0.545028	-0.560405	0.570978	19	7	86065.6	56997, 339500, 79605, 3707, 9816, 126731, 128308	0.305145	depleted	0.0664817	depleted	0.132963	0.493311	depleted
1q44	Cytoband	1q44	0.944055	-0.046785	0.954293	45	19	94271	64754, 55083, 84288, 163882, 9859, 116228, 200159, 51029, 84838, 257044, 3192, 51097, 79862, 80851, 93474, 114548, 401992, 403244, 441933	0.890371	depleted	0.479166	depleted	0.958332	1	depleted
20013	MeSH	Calcium Signaling	0.930251	-0.111121	0.89483	53	33	202011	3709, 5578, 6786, 287, 3708, 5530, 7852, 5027, 5139, 5336, 7225, 27040, 30818, 57105, 493, 775, 814, 2149, 6360, 7220, 7222, 57158, 952, 2357, 3710, 4067, 4772, 6262, 7006, 7226, 23413, 54795, 79054	0.718232	depleted	0.263289	depleted	0.526577	0.948124	depleted
20014	MeSH	K562 Cells	0.74893	-0.346235	0.707346	37	17	130672	861, 3655, 5292, 9429, 51621, 3688, 5243, 25, 613, 862, 1050, 3821, 8328, 10928, 51327, 51744, 60468	0.356484	depleted	0.807022	depleted	0.712969	1	depleted
20022	MeSH	Genetic Predisposition to Disease	0.526789	0.245619	1.27841	222	122	134041	54901, 5144, 79068, 3459, 6934, 27324, 2099, 185, 387129, 3554, 4153, 10891, 2072, 3990, 23274, 847, 2169, 3084, 3351, 4128, 4548, 5167, 672, 5071, 5468, 9231, 84062, 1588, 2153, 3087, 6716, 26762, 1071, 1493, 2053, 3107, 3552, 3553, 3557, 3566, 4129, 5445, 7421, 10644, 27185, 118, 154, 183, 345, 929, 1030, 1543, 1571, 1585, 1586, 1636, 2073, 2162, 2206, 2212, 2947, 3105, 3981, 4481, 4522, 4552, …	0.112226	enriched	0.00561799	enriched	0.011236	0.132483	enriched
20033	MeSH	Protein Isoforms	0.811363	0.237801	1.26846	56	40	279225	5581, 3709, 2908, 5618, 7422, 5337, 1837, 7042, 2066, 8837, 10018, 57142, 634, 960, 4137, 5915, 1390, 1462, 1756, 4628, 7529, 55740, 775, 1051, 2035, 3184, 5580, 7534, 8626, 58, 2100, 3360, 3710, 5788, 6262, 6263, 7490, 10060, 10083, 10320	0.457753	enriched	0.403538	enriched	0.807076	1	enriched
20080	MeSH	Tandem Repeat Sequences	0.966913	0.115005	1.12188	15	8	127531	64754, 3554, 4128, 3553, 3557, 5740, 6532, 2322	0.84378	enriched	0.161071	enriched	0.322142	0.759859	enriched
20086	MeSH	Short Interspersed Nucleotide Elements	0.864738	0.22351	1.25046	30	15	64267.1	374819, 144347, 474170, 729877, 9884, 414060, 90011, 121006, 341350, 341416, 414059, 439921, 440093, 642843, 729873	0.585265	enriched	0.776374	depleted	1	1	Inconsistent
20090	MeSH	Chromosome Segregation	0.545984	0.882845	2.41777	18	13	164682	24, 8556, 3619, 4751, 151648, 699, 1063, 8555, 10403, 57082, 79682, 79980, 114799	0.136163	enriched	0.664036	enriched	0.272326	0.700786	enriched
20123	MeSH	Sirolimus	0.960653	0.0969695	1.10183	29	16	100746	3667, 57521, 2280, 1432, 5728, 253260, 1577, 1978, 1977, 1975, 1979, 5170, 5520, 6009, 6195, 200186	0.81625	enriched	0.460788	enriched	0.921576	1	enriched
20125	MeSH	Mutation, Missense	0.950727	-0.0585726	0.94311	100	51	133612	24, 30061, 672, 182, 673, 6323, 7045, 540, 1896, 5627, 6716, 7399, 368, 2160, 3784, 3798, 5727, 7450, 51422, 477, 1294, 2720, 3717, 4625, 5663, 7466, 10516, 11200, 472, 551, 675, 859, 2157, 2706, 3077, 4000, 4041, 4166, 4595, 5373, 5551, 6247, 6262, 6833, 27032, 60528, 65018, 79147, 114548, 148738, 255738	0.794017	depleted	0.430692	depleted	0.861384	1	depleted
20126	MeSH	Brefeldin A	0.84393	-0.316966	0.728356	21	9	86541.8	22796, 2803, 57511, 10564, 22820, 3998, 9276, 10565, 10960	0.517872	depleted	0.177548	depleted	0.355095	0.793401	depleted
20133	MeSH	Reverse Transcriptase Polymerase Chain Reaction	0.764596	-0.344607	0.708499	33	17	147763	7422, 1490, 8091, 7113, 1462, 4313, 11197, 864, 2078, 3091, 4250, 429, 894, 4493, 7490, 8600, 11186	0.381846	depleted	0.898892	depleted	0.763692	1	depleted
20134	MeSH	Catalytic Domain	0.966913	0.0646092	1.06674	32	16	119188	5144, 2729, 5053, 1457, 6768, 2160, 4313, 7874, 5501, 5580, 2730, 4323, 5515, 5518, 5536, 5591	0.871042	enriched	0.120768	enriched	0.241536	0.659796	enriched
20137	MeSH	Base Pair Mismatch	0.99133	-0.018566	0.981605	21	9	68883.5	11201, 4437, 2956, 4438, 4595, 5378, 5423, 9156, 27030	0.97101	depleted	0.348463	depleted	0.696927	1	depleted
20161	MeSH	Physical Chromosome Mapping	0.667004	0.342852	1.40896	69	43	179396	5890, 116255, 23345, 22990, 22903, 55959, 80731, 9873, 25943, 55695, 221472, 57480, 1002, 23333, 26013, 26278, 57688, 66008, 140831, 26115, 27154, 57159, 200424, 23120, 23224, 23394, 23541, 54584, 57699, 60529, 89846, 10105, 23357, 55654, 55814, 57458, 57497, 57710, 57713, 80336, 83852, 285600, 286336	0.224814	enriched	0.0322827	enriched	0.0645654	0.344849	enriched
20168	MeSH	P-Glycoprotein	0.34699	1.23354	3.43337	20	15	90577.8	9429, 1576, 340273, 1244, 1559, 5244, 1577, 5243, 8856, 4363, 1565, 4904, 6717, 8647, 57019	0.0322631	enriched	0.0143209	enriched	0.0286419	0.223935	enriched
20169	MeSH	Caspases	0.66655	0.318897	1.37561	76	39	88263.1	8738, 6788, 8743, 8837, 10018, 1432, 6789, 8767, 57448, 142, 330, 578, 843, 5599, 8794, 30818, 84433, 596, 597, 841, 3002, 5580, 8795, 8797, 8915, 10892, 54205, 317, 329, 355, 356, 598, 837, 842, 3092, 7187, 10017, 22861, 29108	0.221346	enriched	0.44857	enriched	0.442693	0.876545	enriched
20170	MeSH	Caspase 1	0.49569	0.766192	2.15156	23	14	84706.3	8837, 8767, 843, 3553, 841, 837, 3606, 4210, 22861, 22900, 29108, 58484, 114548, 204801	0.0950737	enriched	0.501799	enriched	0.190147	0.589763	enriched
20218	MeSH	Response Elements	0.31247	0.883557	2.41949	43	32	203945	48, 196, 2099, 2908, 10891, 4780, 10499, 5468, 9971, 5465, 5467, 64332, 2113, 3172, 1051, 1958, 2353, 3091, 3725, 6256, 6671, 8648, 1385, 1387, 2100, 3164, 3659, 5914, 6667, 7068, 9611, 10062	0.0266873	enriched	0.0348417	enriched	0.0533745	0.314576	enriched
20224	MeSH	Expressed Sequence Tags	0.982545	0.0281708	1.02857	53	28	136236	114805, 54103, 168002, 51650, 5495, 23200, 90668, 3475, 7982, 8663, 28951, 340267, 51227, 51611, 56829, 140876, 222194, 728689, 1106, 9568, 10206, 10886, 23053, 23230, 80816, 112574, 284467, 729920	0.93032	enriched	0.885056	depleted	1	1	Inconsistent
20246	MeSH	Venous Thrombosis	0.245683	1.18206	3.26109	22	15	181958	7035, 2153, 5627, 2162, 3717, 5327, 28, 462, 1361, 2157, 2161, 2244, 5624, 8858, 10544	0.0186391	enriched	0.582179	enriched	0.0372781	0.258803	enriched
20298	MeSH	U937 Cells	0.944316	0.153951	1.16643	20	11	135721	861, 4792, 8530, 25, 3394, 3725, 7412, 862, 1050, 2209, 2213	0.768725	enriched	0.707559	enriched	1	1	enriched
20349	MeSH	Surface Plasmon Resonance	0.679377	0.577556	1.78168	24	17	135183	2770, 302, 5340, 727, 3690, 4811, 8029, 7436, 548596, 4036, 5327, 1159, 2157, 3339, 4035, 7094, 22795	0.242043	enriched	0.626741	enriched	0.484085	0.911778	enriched
20365	MeSH	RNA Helicases	0.929554	0.114189	1.12096	51	24	81361.5	1662, 26019, 9931, 8487, 23405, 54514, 1653, 1659, 1665, 5920, 6628, 6634, 23517, 23586, 26512, 29118, 57506, 83990, 170506, 1654, 6636, 10212, 23064, 55760	0.715994	enriched	0.933567	enriched	1	1	enriched
20381	MeSH	Interleukin-17	0.926409	-0.197259	0.820978	19	6	40523.3	10758, 64332, 5595, 112744, 3605, 246778	0.709317	depleted	0.332852	enriched	0.665704	1	Inconsistent
20407	MeSH	Internet	0.822029	-0.192125	0.825204	73	34	107763	284058, 8654, 64759, 57142, 64327, 83449, 3985, 8887, 8975, 6119, 51422, 56911, 57447, 57665, 114821, 6229, 23126, 54205, 57147, 2592, 3248, 3795, 5860, 9414, 9988, 26118, 27430, 55917, 57062, 64398, 83874, 84164, 116442, 286451	0.471223	depleted	0.392558	depleted	0.785115	1	depleted
20409	MeSH	Molecular Motor Proteins	0.931552	0.138943	1.14906	35	17	103439	4430, 3801, 518, 23303, 517, 3798, 4627, 4644, 375611, 516, 1639, 1780, 4651, 515, 4646, 5048, 6275	0.729239	enriched	0.636703	enriched	1	1	enriched
20411	MeSH	Oligonucleotide Array Sequence Analysis	0.686621	0.615562	1.8507	16	9	125130	9444, 3169, 22943, 6696, 8626, 23600, 2064, 8788, 51129	0.259374	enriched	0.162544	enriched	0.325087	0.764145	enriched
20413	MeSH	3' Untranslated Regions	0.950727	-0.108281	0.897375	29	13	68164.1	26019, 57142, 2153, 167227, 1493, 5245, 3184, 5093, 11052, 3593, 6741, 51247, 79048	0.789914	depleted	0.953	enriched	1	1	Inconsistent
20419	MeSH	Photoreceptor Cells, Vertebrate	0.67904	-0.589812	0.554432	21	8	145009	84059, 24, 8787, 145226, 6103, 57096, 3617, 6247	0.24033	depleted	0.947402	enriched	0.48066	0.909311	Inconsistent
20439	MeSH	Growth Cones	0.682474	-0.584237	0.557531	19	11	753891	6091, 5797, 6092, 57142, 2045, 9826, 10371, 1630, 9423, 1946, 5361	0.255997	depleted	0.553357	depleted	0.511995	0.934399	depleted
20440	MeSH	Gene Duplication	0.620266	-0.306406	0.736087	100	43	147122	130120, 54986, 29887, 155435, 83943, 51666, 57001, 168433, 6622, 440585, 1756, 23252, 23386, 200424, 9263, 9284, 57002, 57512, 63979, 65999, 114659, 285190, 1565, 1589, 1959, 2322, 4359, 5376, 55365, 55610, 55654, 55871, 64005, 80761, 89122, 91408, 283897, 285600, 400966, 653583, 654231, 723790, 729920	0.185991	depleted	0.0967463	depleted	0.193493	0.594512	depleted
20451	MeSH	Contig Mapping	0.833431	-0.30451	0.737485	24	12	434695	245929, 222235, 7587, 7582, 64478, 81623, 117532, 2829, 8237, 56062, 57446, 66036	0.491843	depleted	0.403869	depleted	0.807738	1	depleted
20460	MeSH	Melanosomes	0.981785	-0.0354156	0.965204	37	20	130147	2315, 535, 813, 4644, 5873, 8836, 2040, 7879, 8546, 10130, 63915, 79083, 1638, 7306, 10457, 26258, 54843, 55330, 142684, 283652	0.923544	depleted	0.506296	depleted	1	1	depleted
20521	MeSH	Stroke	0.354183	0.75281	2.12296	42	26	110426	5144, 185, 3673, 2153, 2243, 3690, 1071, 2053, 5445, 118, 154, 183, 929, 1282, 1636, 2162, 5327, 7412, 241, 1401, 2244, 3569, 3674, 4018, 5444, 8858	0.0336572	enriched	0.011554	enriched	0.023108	0.198596	enriched
20533	MeSH	Angiogenesis Inhibitors	0.66655	0.729113	2.07324	19	15	140813	7422, 1285, 7057, 5340, 5267, 1282, 2247, 10988, 2321, 3339, 3791, 7077, 11061, 22846, 80781	0.22274	enriched	0.658819	enriched	0.44548	0.879	enriched
20541	MeSH	Coiled Bodies	0.703602	-0.617019	0.539551	19	4	32654.1	8487, 6628, 2091, 8161	0.289658	depleted	0.638259	depleted	0.579316	0.992754	depleted
20543	MeSH	Proteome	0.83633	-0.0526623	0.9487	909	400	87699.6	56288, 6711, 55614, 11103, 10656, 84181, 3983, 11030, 23613, 55122, 56259, 257397, 2335, 10010, 2059, 2762, 8455, 22913, 23543, 92906, 10788, 23051, 58155, 7168, 8495, 9462, 51074, 302, 307, 1662, 3839, 8857, 9217, 9491, 10254, 10923, 22803, 29994, 85464, 220134, 2036, 8436, 9139, 9675, 9779, 22981, 26074, 26152, 51474, 57591, 722, 1012, 1073, 3929, 7692, 8760, 9747, 9904, 10200, 23315, 25939, 26…	0.50221	depleted	0.898877	enriched	1	1	Inconsistent
20545	MeSH	Respiratory Mucosa	0.85521	-0.291746	0.746958	21	9	108801	3553, 1080, 6868, 112744, 5594, 6361, 50506, 51297, 85480	0.54562	depleted	0.21962	depleted	0.439239	0.873879	depleted
20558	MeSH	GTP Phosphohydrolases	0.911646	-0.105868	0.899544	84	40	104491	5295, 274, 5906, 5911, 22808, 4976, 8976, 2775, 5898, 5912, 6654, 7052, 8787, 10801, 55752, 989, 1213, 5058, 5899, 23176, 23433, 23580, 51062, 55770, 161, 391, 998, 1731, 1785, 2633, 4599, 4735, 5414, 5921, 6009, 6242, 7074, 10602, 22821, 26052	0.670498	depleted	0.10911	depleted	0.218221	0.631145	depleted
20559	MeSH	Monomeric GTP-Binding Proteins	0.884007	0.174761	1.19096	45	21	78870	57521, 5906, 5911, 22808, 25939, 166824, 5898, 9770, 5894, 64121, 83593, 5908, 6009, 8382, 10201, 11186, 22872, 51128, 58528, 65997, 283349	0.614626	enriched	0.80153	enriched	1	1	enriched
20641	MeSH	Polymorphism, Single Nucleotide	0.245683	0.338048	1.40221	264	158	154611	54901, 5144, 79068, 3176, 3459, 6934, 2099, 51141, 185, 7422, 387129, 3554, 4153, 5362, 10891, 2072, 3990, 5649, 7364, 23274, 847, 9429, 19, 3084, 3351, 4548, 5167, 56606, 1576, 4255, 5468, 9231, 84062, 338, 2646, 9388, 79602, 1244, 1268, 1559, 1588, 2153, 3087, 4982, 5027, 6653, 7507, 9370, 9722, 150, 337, 1071, 1493, 1577, 2053, 3156, 3172, 3552, 3553, 3557, 3566, 3784, 4437, 4948, 4988, 5243, …	0.018705	enriched	0.000288892	enriched	0.000577783	0.019149	enriched
20662	MeSH	Guanine Nucleotide Exchange Factors	0.993139	0.00537573	1.00539	127	79	179354	9844, 394, 8997, 11069, 11214, 50650, 2776, 10451, 54453, 9771, 221178, 5924, 23550, 57580, 5923, 10672, 26230, 64374, 221472, 1793, 2889, 5906, 5911, 7204, 9693, 22808, 26297, 51196, 51735, 5910, 9267, 9922, 23263, 23348, 25791, 26130, 286, 2768, 2885, 2909, 4948, 5912, 6654, 7410, 8925, 9826, 9855, 23075, 23365, 55200, 57679, 5058, 5062, 5877, 6103, 10564, 25780, 79890, 391, 998, 1399, 1794, 18…	0.97925	enriched	0.431669	enriched	0.863337	1	enriched
20663	MeSH	ras Guanine Nucleotide Exchange Factors	0.994754	0.0106078	1.01066	16	9	129313	9771, 5924, 5923, 2889, 2885, 6654, 7410, 6655, 56850	0.985383	enriched	0.836671	enriched	1	1	enriched
20668	MeSH	rap GTP-Binding Proteins	0.745735	0.540277	1.71648	21	15	235096	11069, 23043, 9771, 5923, 2889, 5906, 5911, 9693, 51196, 51735, 5910, 5912, 5894, 5908, 10411	0.342598	enriched	0.313943	enriched	0.627885	1	enriched
20672	MeSH	I-kappa B Proteins	0.966913	0.0852957	1.08904	30	14	72027.4	7128, 4792, 10477, 825, 8454, 8945, 23291, 1901, 6500, 7189, 9020, 997, 9616, 9978	0.838141	enriched	0.351246	enriched	0.702493	1	enriched
20675	MeSH	Peroxisomes	0.439645	0.684031	1.98185	38	21	84651.2	847, 5825, 55825, 3295, 570, 30, 189, 4358, 5194, 5195, 5828, 10965, 11264, 23417, 23600, 55670, 51, 5190, 6342, 8800, 26061	0.0617948	enriched	0.00955278	enriched	0.0191056	0.180073	enriched
20687	MeSH	cdc25 Phosphatases	0.74893	0.428166	1.53444	23	13	67856.5	5292, 5923, 1432, 7529, 9261, 983, 7465, 7534, 11200, 472, 994, 995, 1111	0.356944	enriched	0.225811	enriched	0.451622	0.883562	enriched
20690	MeSH	GTPase-Activating Proteins	0.97934	0.0232738	1.02355	126	74	182713	90627, 23092, 9732, 116987, 10395, 1124, 394, 8853, 5998, 2534, 50807, 9882, 2770, 5295, 9411, 9712, 55114, 26037, 2185, 5906, 9743, 85021, 1123, 5829, 9267, 22839, 2885, 2909, 6453, 116984, 729877, 390, 2781, 4763, 4983, 5058, 5922, 6001, 6714, 7514, 9901, 22820, 22930, 55616, 79658, 414060, 395, 998, 1894, 4690, 5903, 5921, 5997, 5999, 6000, 7341, 8831, 8874, 9185, 9276, 9744, 9815, 10928, 2282…	0.909661	enriched	0.394992	enriched	0.789983	1	enriched
20691	MeSH	rab GTP-Binding Proteins	0.731024	-0.256834	0.773497	76	38	127615	5867, 9364, 8411, 4645, 9882, 11031, 636, 8766, 10890, 22895, 25924, 26056, 4644, 5873, 23299, 51762, 57403, 1122, 5861, 7879, 9501, 22931, 23637, 51715, 55647, 55930, 79083, 83452, 5876, 10133, 10981, 23011, 54843, 80223, 83874, 84084, 84440, 142684	0.326444	depleted	0.810383	enriched	0.652887	1	Inconsistent
20692	MeSH	rab3 GTP-Binding Proteins	0.598958	0.806418	2.23987	20	14	206760	22895, 5873, 9699, 23312, 25782, 115827, 5861, 5865, 5877, 9501, 22930, 79083, 397, 5876	0.168959	enriched	0.697562	depleted	0.337918	0.775618	Inconsistent
20696	MeSH	rab5 GTP-Binding Proteins	0.834456	0.333009	1.39516	23	15	122360	5867, 8411, 54453, 9712, 8766, 9372, 57403, 57679, 7879, 55198, 79890, 5876, 10228, 11311, 64145	0.494932	enriched	0.0884366	enriched	0.176873	0.567262	enriched
20703	MeSH	ras GTPase-Activating Proteins	0.768232	-0.315084	0.729728	35	18	114302	394, 10788, 9462, 5906, 8826, 1601, 2885, 2909, 4763, 5922, 6714, 153090, 998, 4690, 5921, 6249, 10928, 22821	0.388116	depleted	0.539678	depleted	0.776232	1	depleted
20710	MeSH	RGS Proteins	0.966913	-0.0784174	0.924578	35	20	185909	2776, 5998, 2770, 84062, 6003, 10681, 2775, 8787, 2781, 6001, 6002, 26575, 5997, 5999, 6000, 9628, 10636, 51573, 117289, 353299	0.843948	depleted	0.418809	depleted	0.837619	1	depleted
20718	MeSH	Ribonucleoproteins, Small Nucleolar	0.682474	0.677197	1.96835	15	8	89231.4	92345, 1258, 6638, 1736, 2091, 10318, 51602, 51808	0.250589	enriched	0.584869	depleted	0.501177	0.924759	Inconsistent
20725	MeSH	ral GTP-Binding Proteins	0.950727	-0.13549	0.873288	20	10	147504	60412, 85021, 9649, 5898, 5899, 55770, 9185, 10928, 23265, 55763	0.790078	depleted	0.55733	depleted	1	1	depleted
20727	MeSH	ADP-Ribosylation Factors	0.420272	-0.536573	0.584749	67	28	153867	116987, 8853, 5337, 50807, 10124, 23550, 10123, 5829, 6272, 9267, 9922, 2803, 8925, 9648, 116984, 10564, 22820, 23062, 27236, 55297, 55616, 379, 9744, 9815, 10565, 26225, 26286, 84100	0.0513352	depleted	0.681617	depleted	0.10267	0.435689	depleted
20730	MeSH	Guanine Nucleotide Dissociation Inhibitors	0.907273	-0.241009	0.785835	18	7	77557.6	388, 2665, 5962, 397, 998, 5862, 5876	0.659754	depleted	0.992694	enriched	1	1	Inconsistent
20738	MeSH	Leptin	0.161626	1.50085	4.48549	20	14	100140	5468, 3479, 6774, 9370, 3953, 4852, 10135, 181, 1401, 3952, 5443, 5697, 7351, 7352	0.00757251	enriched	0.313313	enriched	0.015145	0.158093	enriched
20741	MeSH	rho GTP-Binding Proteins	0.966913	0.053592	1.05505	57	33	196163	9844, 11214, 58480, 388, 23002, 22836, 6093, 10672, 7204, 9743, 1729, 8976, 9886, 23263, 57120, 2768, 3895, 6453, 7410, 9826, 23365, 390, 399, 5058, 7430, 23433, 391, 397, 998, 1894, 5361, 6242, 57381	0.861771	enriched	0.297323	enriched	0.594646	1	enriched
20742	MeSH	rhoA GTP-Binding Protein	0.420272	0.701898	2.01758	51	38	245686	23092, 10395, 5586, 394, 11214, 2776, 388, 1490, 5337, 9475, 6093, 10672, 57591, 9743, 23164, 57154, 1500, 1729, 23263, 2909, 3688, 3895, 7410, 9826, 23365, 390, 5058, 395, 397, 998, 1894, 4659, 6242, 9564, 10276, 29127, 54443, 85415	0.0525459	enriched	0.0051519	enriched	0.0103038	0.125888	enriched
20744	MeSH	rac GTP-Binding Proteins	0.705478	-0.331116	0.718122	50	28	179510	9732, 9844, 1124, 2059, 57580, 80005, 10787, 26230, 1793, 10096, 1123, 5829, 8826, 7410, 1901, 5058, 5062, 58, 391, 998, 1794, 7074, 8874, 8936, 9564, 10458, 29127, 57381	0.293002	depleted	0.797693	depleted	0.586004	0.996506	depleted
20746	MeSH	Calcium Channels, L-Type	0.541709	-0.801194	0.448793	18	8	207789	776, 79026, 93589, 775, 783, 774, 779, 845	0.13166	depleted	0.0136359	depleted	0.0272717	0.21844	depleted
20754	MeSH	Spinocerebellar Ataxias	0.84568	-0.344763	0.708388	19	10	265411	6310, 3708, 25814, 2259, 5521, 6314, 4287, 6311, 6712, 55775	0.521001	depleted	0.637342	depleted	1	1	depleted
20755	MeSH	Coat Protein Complex I	0.84206	-0.340537	0.711388	19	7	59334.8	10564, 22818, 22820, 26958, 9276, 26286, 51226	0.512059	depleted	0.209267	depleted	0.418533	0.852636	depleted
20764	MeSH	cdc42 GTP-Binding Protein	0.750063	0.281973	1.32574	60	39	254559	56288, 58480, 5337, 10788, 5295, 6093, 121512, 8476, 9743, 10096, 57144, 8826, 8976, 23263, 23348, 663, 6453, 54874, 1730, 5058, 5062, 6714, 23048, 23433, 23580, 79658, 391, 998, 1399, 1894, 5063, 6249, 7074, 8874, 9564, 9815, 10458, 10602, 57381	0.361228	enriched	0.962364	depleted	0.722456	1	Inconsistent
20778	MeSH	Matrix Metalloproteinase 2	0.682474	-0.535477	0.58539	23	9	116979	7422, 7078, 3685, 7058, 4313, 8434, 4314, 4323, 7077	0.255532	depleted	0.835294	enriched	0.511063	0.93383	Inconsistent
20780	MeSH	Matrix Metalloproteinase 9	0.96723	-0.0703927	0.932028	23	10	65724.1	7422, 7078, 3685, 4313, 8434, 3694, 3934, 4314, 4323, 7077	0.880734	depleted	0.640066	enriched	1	1	Inconsistent
20781	MeSH	Matrix Metalloproteinase 1	0.85521	-0.335089	0.715275	16	6	108428	4921, 2113, 4313, 4314, 4323, 7077	0.555558	depleted	0.396139	depleted	0.792278	1	depleted
20782	MeSH	Matrix Metalloproteinases	0.576896	-0.592646	0.552863	32	11	109942	1956, 7078, 9313, 999, 4313, 8434, 4314, 4323, 4326, 7077, 80781	0.154267	depleted	0.618543	depleted	0.308534	0.745266	depleted
20794	MeSH	Receptor Protein-Tyrosine Kinases	0.42887	-0.417171	0.658908	106	56	259796	8829, 8440, 1956, 7422, 8828, 10461, 2534, 4233, 6095, 5295, 4921, 2674, 2042, 2263, 2869, 6259, 2045, 2885, 10818, 238, 2044, 2047, 2247, 2621, 4915, 4920, 5228, 6098, 6714, 7301, 284, 780, 1944, 1946, 1949, 2041, 2049, 2246, 2254, 2321, 2322, 2324, 2676, 3082, 3643, 3791, 4593, 4690, 4908, 4919, 5754, 5921, 7075, 10253, 64096, 285220	0.0560942	depleted	0.0276313	depleted	0.0552626	0.319574	depleted
20798	MeSH	Two-Hybrid System Techniques	0.38516	-0.239467	0.787047	387	174	119603	6310, 1499, 10580, 10656, 8470, 2099, 8440, 283820, 9863, 23345, 2176, 7088, 1739, 6840, 5295, 6616, 9371, 10048, 10499, 3096, 23429, 27131, 805, 1838, 2036, 3799, 27258, 2274, 4087, 4088, 4300, 6477, 8573, 9743, 10477, 11201, 87, 4131, 6478, 6672, 7159, 7322, 8379, 8554, 8766, 11073, 23054, 26056, 57120, 66008, 2192, 3275, 3798, 3800, 3838, 3895, 5393, 5987, 6453, 7164, 7529, 8663, 8726, 9826, 1…	0.0425751	depleted	0.160885	depleted	0.0851503	0.397578	depleted
208	MeSH	Acute Disease	0.917764	-0.146601	0.863638	39	19	149478	861, 9429, 63976, 2120, 2122, 721, 5243, 6376, 4298, 4629, 862, 1050, 1401, 1524, 2322, 3565, 3569, 4282, 7490	0.689331	depleted	0.921491	depleted	1	1	depleted
20800	MeSH	Receptor, Nerve Growth Factor	0.36819	-1.11515	0.327865	16	7	220471	55504, 6272, 57498, 4915, 4692, 4804, 4908	0.0380948	depleted	0.249901	depleted	0.0761896	0.377529	depleted
20816	MeSH	Amino Acid Motifs	0.986897	0.0263977	1.02675	41	24	170469	10413, 23327, 1739, 10499, 4734, 10213, 11073, 23054, 57120, 1978, 2885, 8945, 9019, 11059, 163, 2060, 5062, 8648, 10015, 1050, 1387, 4287, 7314, 7341	0.941141	enriched	0.756289	enriched	1	1	enriched
20823	MeSH	ADP-Ribosylation Factor 1	0.692668	-0.374501	0.687633	45	19	107714	116987, 8853, 50807, 9267, 2822, 6780, 8925, 10564, 22818, 22820, 23062, 27236, 379, 9276, 9744, 10239, 10565, 23527, 57584	0.267858	depleted	0.493225	depleted	0.535716	0.956667	depleted
20825	MeSH	T-Box Domain Proteins	0.237175	-1.31183	0.269327	17	6	210210	6926, 9496, 6913, 6910, 8320, 9095	0.0178258	depleted	0.279204	depleted	0.0356515	0.252648	depleted
20827	MeSH	rap1 GTP-Binding Proteins	0.450648	1.01459	2.75823	25	20	211223	11069, 9771, 4301, 2889, 5906, 5911, 7014, 9693, 22808, 51196, 51735, 54386, 5910, 5912, 23108, 83593, 1399, 5908, 7013, 10411	0.0662006	enriched	0.0838167	enriched	0.132401	0.491918	enriched
20830	MeSH	rac1 GTP-Binding Protein	0.622509	0.484348	1.62312	44	30	187522	56288, 9844, 8997, 10451, 1793, 7204, 9743, 960, 1500, 1729, 6774, 8826, 23263, 7410, 1901, 5058, 5062, 6714, 255520, 391, 998, 1399, 1794, 1894, 6249, 7074, 8874, 9564, 9815, 10458	0.187755	enriched	0.507686	enriched	0.37551	0.813249	enriched
20868	MeSH	Gene Silencing	0.765699	-0.275636	0.75909	52	25	189104	10395, 23705, 1612, 4255, 999, 5728, 5915, 1788, 7799, 11197, 23405, 864, 3065, 6502, 9940, 27327, 862, 1789, 6422, 9318, 11186, 29108, 54739, 55743, 140628	0.385652	depleted	0.258749	depleted	0.517499	0.939248	depleted
20869	MeSH	Gene Expression Profiling	0.755495	0.369785	1.44742	33	19	105047	4899, 51316, 595, 22943, 6696, 27068, 9787, 23600, 55573, 65009, 81552, 81788, 11161, 26052, 54541, 57563, 57586, 58516, 222545	0.367977	enriched	0.962362	enriched	0.735953	1	enriched
20871	MeSH	RNA Stability	0.459032	-0.805883	0.446693	24	10	113833	25904, 26019, 10642, 167227, 246175, 1996, 3184, 23293, 27327, 26986	0.0724682	depleted	0.205565	depleted	0.144936	0.513047	depleted
20917	MeSH	Receptor, trkA	0.730502	-0.568276	0.566501	16	7	174588	57498, 10818, 4915, 1399, 4804, 4908, 10342	0.319488	depleted	0.0627994	depleted	0.125599	0.481144	depleted
20928	MeSH	Mitogen-Activated Protein Kinases	0.706583	0.220609	1.24684	126	80	165885	5581, 200734, 5587, 23118, 5578, 6197, 1956, 5583, 3667, 1848, 3480, 4205, 5747, 673, 2185, 5608, 7852, 57144, 1432, 9175, 11221, 54206, 1950, 2549, 2885, 3845, 5595, 5597, 5599, 6416, 6461, 9261, 10746, 51701, 80824, 1386, 1843, 1958, 2247, 2353, 3725, 4216, 5058, 5580, 5604, 5607, 5801, 5891, 5894, 6387, 6714, 6885, 7189, 9020, 11183, 51347, 161742, 409, 998, 1385, 1616, 1846, 1856, 4208, 4214,…	0.294253	enriched	0.682771	enriched	0.588506	0.998224	enriched
20929	MeSH	Mitogen-Activated Protein Kinase Kinases	0.855164	0.205201	1.22777	47	28	125593	9043, 673, 5608, 8844, 1432, 5595, 5596, 5599, 6416, 9261, 10746, 80824, 1386, 1843, 2353, 3725, 4216, 5604, 5607, 5894, 6714, 6885, 7189, 4214, 4294, 5594, 5603, 54756	0.543816	enriched	0.82452	depleted	1	1	Inconsistent
20930	MeSH	MAP Kinase Kinase Kinases	0.97934	-0.033328	0.967221	60	34	132627	23118, 257397, 9043, 673, 5608, 1432, 4293, 9175, 51776, 5595, 5599, 6416, 10746, 51701, 84433, 1386, 4092, 4216, 5604, 5607, 5894, 6885, 7189, 8915, 9020, 1326, 1616, 4214, 4294, 5536, 5594, 7187, 51086, 57551	0.909218	depleted	0.530541	depleted	1	1	depleted
20931	MeSH	ran GTP-Binding Protein	0.745735	-0.360292	0.697473	33	17	148432	10526, 10048, 51194, 4289, 64795, 29107, 3838, 3843, 51068, 57610, 7514, 3842, 5903, 9972, 23039, 64328, 64901	0.346777	depleted	0.777531	depleted	0.693553	1	depleted
20935	MeSH	MAP Kinase Signaling System	0.739502	0.276683	1.31875	69	43	166037	5581, 200734, 2099, 23118, 6197, 1956, 673, 5608, 10018, 1432, 51776, 1950, 2885, 5595, 5599, 6416, 9261, 80824, 1386, 1843, 1958, 3725, 5037, 5604, 5607, 5894, 6387, 6714, 6885, 7189, 409, 1326, 1385, 1846, 3082, 4214, 5594, 5603, 6195, 6196, 10125, 10253, 54756	0.338047	enriched	0.457879	enriched	0.676093	1	enriched
20962	MeSH	Heterotrimeric GTP-Binding Proteins	0.495166	-0.615212	0.540526	40	17	166730	23236, 2776, 2770, 57580, 10672, 10681, 2768, 2774, 2775, 55188, 118, 1636, 2781, 3763, 6000, 10636, 11091	0.0936306	depleted	0.834123	enriched	0.187261	0.584853	Inconsistent
2097	MeSH	C-Reactive Protein	0.702575	0.488097	1.62921	25	13	58430	9370, 3553, 6401, 929, 6288, 7412, 1401, 2209, 3569, 3606, 3952, 4282, 4884	0.281167	enriched	0.460798	enriched	0.562335	0.979724	enriched
20p11.21	Cytoband	20p11.21	0.145803	1.28552	3.61656	16	12	87079.6	1471, 26090, 26152, 8530, 79953, 128821, 10047, 128822, 1472, 1473, 22918, 128817	0.0335016	enriched	0.00279235	enriched	0.00558469	0.0869839	enriched
20p13	Cytoband	20p13	0.000872979	1.29383	3.64673	63	42	78114.6	8455, 9962, 1457, 146, 5621, 5786, 9491, 140901, 25943, 54498, 57419, 2280, 8760, 140885, 55423, 79175, 343637, 6628, 27111, 55968, 57506, 64773, 81623, 117532, 140680, 551, 994, 1059, 2797, 3420, 5020, 6939, 10326, 10616, 54976, 55317, 80023, 80025, 83541, 140809, 284759, 343641	1.41259e-05	enriched	2.36287e-06	enriched	4.72574e-06	0.000481842	enriched
20q11.21	Cytoband	20q11.21	0.202351	0.872958	2.39398	21	12	46801.5	9371, 9777, 140732, 149951, 80341, 81502, 84701, 92747, 164395, 598, 5326, 140683	0.0632316	enriched	0.0209724	enriched	0.0419447	0.275027	enriched
20q11.22	Cytoband	20q11.22	0.0211409	1.95395	7.0565	18	14	56031.3	128869, 55245, 128866, 140699, 9584, 11264, 55741, 58476, 128876, 2686, 9054, 55902, 57644, 84905	0.00164201	enriched	0.000942041	enriched	0.00188408	0.0431211	enriched
20q11.23	Cytoband	20q11.23	0.0986733	1.45046	4.26509	16	12	71639	9675, 22839, 26051, 55969, 57148, 10398, 79913, 79980, 84174, 140711, 140894, 149685	0.0182721	enriched	0.0591341	enriched	0.0365442	0.25628	enriched
20q13.12	Cytoband	20q13.12	0.159696	0.858919	2.36061	29	14	45469.2	23613, 26013, 140831, 84969, 55713, 57158, 63935, 128486, 149699, 140686, 140832, 140902, 259239, 391253	0.0406677	enriched	0.00964343	enriched	0.0192869	0.180575	enriched
20q13.3	Cytoband	20q13.3	0.186391	-1.60342	0.201207	19	2	69734.8	1002, 54923	0.0536855	depleted	0.0262671	depleted	0.0525343	0.311608	depleted
20q13.33	Cytoband	20q13.33	0.916409	0.0932821	1.09777	38	12	35939.7	9217, 55251, 4661, 6874, 26205, 11083, 24148, 28231, 128414, 140628, 140685, 149986	0.806677	enriched	0.822426	enriched	1	1	enriched
21122	MeSH	Protein Subunits	0.810427	-0.138449	0.870708	152	72	144534	57492, 785, 476, 2729, 10920, 9969, 1457, 5295, 6595, 51606, 29079, 90390, 2903, 2898, 10714, 528, 2741, 2904, 5393, 5573, 6338, 8289, 8663, 9550, 51422, 245972, 481, 775, 1139, 1143, 1639, 2162, 3752, 6241, 8992, 9114, 11052, 50484, 116443, 118460, 170850, 728689, 86, 774, 1410, 2730, 3592, 3593, 3675, 3753, 4659, 4999, 5425, 5469, 5710, 6337, 8533, 9177, 9318, 9568, 10008, 10558, 10926, 23595, …	0.456829	depleted	0.365226	depleted	0.730451	1	depleted
2118	MeSH	Calcium	0.981263	0.0166423	1.01678	204	114	178089	23236, 5581, 3709, 7447, 5578, 2776, 6786, 490, 2770, 3708, 6616, 7168, 8604, 302, 3241, 805, 7057, 2185, 2903, 3936, 5530, 7852, 10686, 51196, 114, 301, 776, 825, 4773, 9456, 308, 716, 2904, 2934, 4776, 5336, 6546, 6547, 7052, 7225, 7421, 25769, 25801, 27040, 27094, 30818, 309, 491, 493, 775, 831, 2149, 2200, 2266, 2915, 3577, 4036, 5029, 5321, 5534, 5580, 6277, 6281, 6387, 6781, 7220, 7222, 861…	0.918528	enriched	0.73007	depleted	1	1	Inconsistent
2135	MeSH	Calcium-Binding Proteins	0.302318	0.38633	1.47157	182	105	130936	83849, 6641, 7447, 23327, 10165, 23261, 3708, 8604, 302, 307, 810, 3241, 4853, 85439, 7053, 182, 444, 4734, 6745, 93664, 128866, 301, 4811, 8379, 11060, 308, 813, 1068, 1070, 2192, 2934, 4085, 5954, 9066, 10590, 25801, 30818, 64094, 114327, 309, 775, 831, 1266, 2060, 2200, 2979, 3752, 4925, 6277, 6281, 8618, 10015, 10516, 11261, 23111, 51806, 83394, 83988, 91683, 161, 199, 306, 310, 488, 699, 701…	0.0256727	enriched	0.350052	enriched	0.0513454	0.307848	enriched
21381	MeSH	Protein Transport	0.84393	-0.152648	0.858432	92	45	119829	5581, 5867, 5587, 5578, 1956, 5337, 1739, 4792, 320, 27333, 51652, 3482, 6272, 8766, 55690, 2803, 57403, 1080, 5058, 5580, 5861, 6281, 7514, 7879, 9525, 10564, 23062, 55770, 81609, 409, 857, 1616, 3320, 3998, 5579, 5588, 6642, 6643, 7341, 8527, 10565, 55763, 80223, 112574, 114569	0.517151	depleted	0.880652	enriched	1	1	Inconsistent
21382	MeSH	Protein Sorting Signals	0.974258	0.0332321	1.03379	86	38	79756.1	114899, 23671, 114908, 338, 140689, 283971, 6400, 130733, 9019, 26002, 51170, 128338, 161198, 4852, 7514, 9965, 23062, 23659, 26577, 51205, 81502, 129530, 252839, 348174, 551, 8804, 9289, 11270, 51060, 51726, 54360, 56889, 56914, 135932, 146894, 197021, 497190, 643866	0.893178	enriched	1	enriched	1	1	enriched
214	MeSH	Acyl Coenzyme A	0.798346	0.42139	1.52408	16	10	83606.1	2182, 549, 3156, 34, 3155, 84693, 38, 2180, 6342, 10558	0.440424	enriched	0.669757	enriched	0.880848	1	enriched
2147	MeSH	Calmodulin	0.801308	-0.25665	0.773639	46	24	160787	817, 4638, 5578, 490, 1457, 810, 800, 805, 2241, 23523, 114, 2869, 8826, 2596, 29904, 493, 775, 814, 2035, 4284, 7222, 818, 3710, 4209	0.445914	depleted	0.291107	enriched	0.582214	0.994282	Inconsistent
2148	MeSH	Calmodulin-Binding Proteins	0.700277	0.445798	1.56174	33	22	135535	185, 5578, 800, 805, 2280, 5530, 120, 2596, 4644, 29966, 118, 119, 183, 1585, 1636, 4640, 5534, 23352, 153, 5116, 6801, 10142	0.278893	enriched	0.310269	enriched	0.557785	0.976514	enriched
2154	MeSH	Calpain	0.965918	-0.109353	0.896414	20	10	103870	19, 10753, 825, 25801, 831, 11131, 726, 824, 23473, 388743	0.828536	depleted	0.965162	depleted	1	1	depleted
21581	MeSH	Active Transport, Cell Nucleus	0.654755	-0.326919	0.721142	71	34	120587	1499, 196, 2908, 9759, 4780, 3839, 4792, 2308, 2309, 2932, 4087, 4088, 29107, 1432, 6774, 6789, 3838, 3840, 3843, 4776, 6772, 3841, 4089, 4092, 5757, 7514, 1616, 3836, 3842, 4261, 5903, 6125, 7341, 9972	0.210175	depleted	0.394852	enriched	0.42035	0.854151	Inconsistent
21601	MeSH	trans-Golgi Network	0.99133	0.0150309	1.01514	30	15	101664	3482, 55690, 2803, 9648, 1213, 10564, 23062, 55297, 2800, 4074, 8674, 8675, 9685, 51172, 79571	0.97056	enriched	0.257738	depleted	0.515475	0.937934	Inconsistent
2166	MeSH	Camptothecin	0.682474	0.554594	1.74123	22	12	74418.8	7150, 9429, 1576, 1244, 5243, 1066, 6118, 7486, 1111, 54576, 54658, 55775	0.248728	enriched	0.047932	enriched	0.095864	0.421569	enriched
217	MeSH	Acyltransferases	0.939669	0.106282	1.11214	42	22	92466.1	116255, 253558, 8540, 128869, 84649, 570, 686, 80168, 30, 9227, 9397, 9517, 10249, 23390, 1629, 1743, 6456, 8443, 10554, 10558, 51201, 51604	0.758523	enriched	0.102623	enriched	0.205246	0.612591	enriched
21962	MeSH	Membrane Microdomains	0.966913	0.0593104	1.0611	41	24	121036	940, 1956, 1368, 928, 351, 1604, 3688, 5359, 27040, 84433, 858, 2040, 7220, 7430, 23433, 355, 857, 914, 920, 952, 5588, 5788, 7535, 114569	0.864457	enriched	0.811283	depleted	1	1	Inconsistent
21983	MeSH	Cyclophilins	0.637703	-0.773508	0.461391	16	4	46710.6	2280, 2289, 9360, 10105	0.199185	depleted	0.557309	depleted	0.39837	0.833213	depleted
21q22.11	Cytoband	21q22.11	0.0733465	-1.67725	0.186887	19	3	74402.9	2897, 571, 59271	0.0125366	depleted	0.0051594	depleted	0.0103188	0.12598	depleted
21q22.3	Cytoband	21q22.3	0.312904	-0.382704	0.682015	88	33	110956	861, 8624, 5152, 7113, 11077, 54039, 3275, 5316, 23562, 56911, 2078, 6450, 54097, 754, 755, 1291, 4599, 5116, 6285, 7033, 7109, 7226, 7327, 8568, 9619, 23181, 25825, 25966, 49854, 54020, 64699, 80781, 386672	0.126596	depleted	0.0682771	depleted	0.136554	0.499462	depleted
22001	MeSH	Focal Adhesions	0.762514	0.365714	1.44154	35	22	170319	4026, 10395, 83660, 50807, 3673, 5747, 55742, 2185, 87, 3690, 5829, 3688, 3987, 10979, 26136, 55740, 5058, 6714, 7094, 7205, 7414, 8874	0.376977	enriched	0.0167427	enriched	0.0334854	0.243843	enriched
22005	MeSH	Adherens Junctions	0.852342	0.37994	1.4622	16	12	343799	1499, 1000, 8502, 999, 1500, 1495, 1003, 998, 3728, 7082, 7414, 55966	0.532946	enriched	0.959249	depleted	1	1	Inconsistent
22021	MeSH	Tacrolimus Binding Proteins	0.786296	0.418834	1.52019	21	12	119862	2908, 3708, 2280, 5530, 2289, 5534, 7046, 51661, 2281, 3320, 6262, 8468	0.413181	enriched	0.349198	enriched	0.698395	1	enriched
22022	MeSH	Nuclear Pore	0.615613	-0.555196	0.57396	27	12	108891	23225, 29107, 129401, 3838, 7514, 5903, 7175, 9883, 9972, 23165, 23279, 57122	0.181654	depleted	0.0371272	depleted	0.0742543	0.373224	depleted
22041	MeSH	Euchromatin	0.354183	-1.23047	0.292155	16	5	125343	8805, 728137, 7258, 83992, 136991	0.0338185	depleted	0.381511	depleted	0.0676371	0.354847	depleted
22142	MeSH	Secretory Vesicles	0.745735	-0.505241	0.60336	18	8	135729	25924, 4644, 5873, 55770, 356, 29106, 54843, 55763	0.345994	depleted	0.0371318	depleted	0.0742635	0.373224	depleted
22161	MeSH	Transport Vesicles	0.966913	0.096824	1.10167	20	11	149196	10257, 118429, 128866, 3482, 9218, 57403, 10015, 23062, 4646, 79643, 92421	0.849288	enriched	0.948074	depleted	1	1	Inconsistent
22163	MeSH	Clathrin-Coated Vesicles	0.833431	-0.326102	0.721731	21	11	113686	51429, 1601, 3267, 163, 1213, 2060, 23062, 3092, 4646, 9685, 26119	0.491988	depleted	0.129095	depleted	0.258191	0.681458	depleted
2239	MeSH	Carbohydrate Metabolism, Inborn Errors	0.762881	0.517926	1.67854	16	8	77261.1	26503, 57511, 229, 79053, 5373, 6476, 84342, 85365	0.379697	enriched	1	enriched	0.759394	1	enriched
2240	MeSH	Carbohydrate Sequence	0.911646	0.145098	1.15615	44	23	120135	4249, 4124, 10690, 124872, 2650, 3698, 6401, 9653, 10855, 933, 2525, 2595, 28, 920, 1081, 2527, 4166, 7369, 23563, 56548, 64377, 81849, 144423	0.670061	enriched	0.84369	enriched	1	1	enriched
22423	MeSH	Myeloid Cells	0.980982	0.0578764	1.05958	17	8	75002.9	1441, 3394, 3717, 1050, 2209, 2322, 6688, 29126	0.91587	enriched	0.16147	depleted	0.322939	0.761122	Inconsistent
2256	MeSH	Carbonic Anhydrases	0.930293	0.178939	1.19595	20	12	170444	2034, 6513, 56934, 763, 765, 767, 3091, 377677, 759, 760, 762, 5787	0.723313	enriched	0.701531	enriched	1	1	enriched
2262	MeSH	Carboxy-Lyases	0.471536	1.15175	3.16373	15	11	105388	5095, 80146, 60490, 3141, 5091, 5096, 23417, 262, 7372, 10606, 113451	0.0783009	enriched	0.117332	enriched	0.156602	0.535623	enriched
2265	MeSH	Carboxylic Ester Hydrolases	0.569153	0.780376	2.18229	16	9	55713.2	313, 13, 670, 1066, 2098, 1056, 5408, 5444, 51400	0.149719	enriched	0.50965	enriched	0.299437	0.733831	enriched
2268	MeSH	Carboxypeptidases	0.219336	1.17099	3.22517	29	22	123128	1369, 5340, 1363, 5547, 23287, 57094, 59342, 1362, 1636, 2720, 93979, 165, 759, 1357, 1358, 1360, 1361, 2346, 4758, 10003, 51377, 59272	0.0145784	enriched	0.699737	enriched	0.0291568	0.225764	enriched
2273	MeSH	Carcinogens	0.912037	0.205752	1.22845	20	10	110906	5578, 4255, 1543, 1548, 1571, 5580, 6817, 9, 1549, 2052	0.673011	enriched	0.576194	enriched	1	1	enriched
22762	MeSH	CCAAT-Enhancer-Binding Proteins	0.694021	0.406206	1.50111	37	21	112016	4774, 51141, 4781, 4802, 671, 1051, 1053, 1054, 4800, 134429, 1050, 3569, 4784, 4904, 5611, 6667, 6688, 6721, 10062, 22926, 22937	0.273679	enriched	0.575243	enriched	0.547359	0.967596	enriched
2277	MeSH	Carcinoma	0.937355	-0.144752	0.865237	25	15	243037	1499, 1956, 7422, 2272, 4072, 672, 4255, 595, 999, 5728, 3845, 324, 596, 1001, 2064	0.751249	depleted	0.197362	enriched	0.394725	0.831009	Inconsistent
22781	MeSH	Hepatocytes	0.1048	1.28637	3.61963	34	26	81261.8	196, 1576, 8743, 338, 9971, 540, 5465, 6554, 949, 3172, 8856, 1051, 1555, 1571, 1581, 3484, 3856, 8795, 355, 1050, 2168, 3170, 3569, 28234, 51094, 255738	0.0033757	enriched	0.00340705	enriched	0.0067514	0.0984151	enriched
2289	MeSH	Carcinoma, Non-Small-Cell Lung	0.993139	0.0126046	1.01268	25	13	212085	27436, 23705, 1956, 4233, 2272, 3845, 4313, 238, 6240, 23136, 2064, 10928, 11186	0.978537	enriched	0.348219	enriched	0.696438	1	enriched
2291	MeSH	Carcinoma, Papillary	0.721481	-0.519696	0.594701	20	9	144103	4233, 673, 23085, 3958, 3880, 6275, 6528, 7173, 116496	0.311289	depleted	0.391489	depleted	0.622578	1	depleted
2292	MeSH	Carcinoma, Renal Cell	0.944316	-0.144818	0.86518	21	10	106467	2034, 5728, 3091, 5891, 11236, 4311, 6422, 11170, 11186, 339883	0.768019	depleted	0.892808	depleted	1	1	depleted
2294	MeSH	Carcinoma, Squamous Cell	0.84206	-0.191396	0.825805	58	28	220049	1956, 7422, 2272, 4255, 1012, 595, 960, 999, 5915, 6774, 7507, 64478, 3845, 4313, 596, 1543, 1571, 2947, 6502, 8626, 126, 217, 355, 1001, 2052, 4314, 7077, 11186	0.511589	depleted	0.84237	depleted	1	1	depleted
22q11.21	Cytoband	22q11.21	0.316248	-0.647429	0.52339	35	9	54153.3	5297, 57553, 55670, 5625, 9993, 10587, 11274, 79680, 150209	0.133925	depleted	0.118542	depleted	0.237084	0.654714	depleted
22q11.23	Cytoband	22q11.23	0.316047	0.854075	2.3492	17	9	57464.2	23523, 135, 2678, 2953, 6634, 23384, 440822, 2687, 4282	0.130919	enriched	0.303703	enriched	0.261838	0.68672	enriched
22q12.2	Cytoband	22q12.2	0.958686	0.0363752	1.03704	32	13	56178.8	3985, 8897, 9814, 23541, 150280, 3976, 4771, 6525, 8563, 22880, 23762, 113791, 129080	0.925694	enriched	0.492291	depleted	0.984582	1	Inconsistent
22q13.1	Cytoband	22q13.1	0.666017	-0.225307	0.798271	61	22	61675.9	23543, 4627, 5435, 23112, 80833, 113828, 114904, 1565, 4151, 4174, 4248, 4357, 6663, 8911, 9929, 10043, 10126, 10369, 11078, 25809, 25828, 164668	0.444012	depleted	0.080407	depleted	0.160814	0.541582	depleted
22q13.2	Cytoband	22q13.2	0.0679263	-1.99136	0.13651	21	2	49909.8	9978, 150368	0.00945253	depleted	0.000677748	depleted	0.0013555	0.0344778	depleted
22q13.31	Cytoband	22q13.31	0.654639	0.381	1.46375	22	11	65863.8	25814, 2192, 23151, 7380, 10343, 23170, 23313, 23779, 25813, 27349, 80339	0.423715	enriched	0.6682	depleted	0.84743	1	Inconsistent
22q13.33	Cytoband	22q13.33	0.6515	-0.443665	0.64168	24	5	33028.6	11158, 1375, 23774, 54456, 113730	0.415357	depleted	0.201394	depleted	0.402789	0.838228	depleted
230	MeSH	Adenocarcinoma	0.992843	-0.00982158	0.990226	55	27	134735	1499, 1956, 7422, 4233, 2272, 673, 595, 960, 999, 5728, 3845, 4313, 6696, 324, 596, 1543, 3091, 4089, 8626, 23600, 1045, 1365, 2064, 2100, 6275, 11186, 54474	0.974587	depleted	0.412807	enriched	0.825613	1	Inconsistent
23083	MeSH	beta-Defensins	0.966913	-0.0853037	0.918233	24	10	186533	245929, 6364, 1235, 64332, 1670, 10392, 81623, 3605, 245940, 728358	0.849857	depleted	0.248656	enriched	0.497313	0.922047	Inconsistent
2311	MeSH	Cardiomyopathy, Dilated	0.850024	0.323416	1.38184	22	11	255029	7168, 6444, 1525, 1756, 2697, 152, 4625, 153, 3920, 4000, 79147	0.528566	enriched	0.87361	enriched	1	1	enriched
2312	MeSH	Cardiomyopathy, Hypertrophic	0.981009	0.0585538	1.0603	18	7	63656.4	7168, 51422, 4625, 57158, 3920, 7414, 8048	0.916608	enriched	0.903616	depleted	1	1	Inconsistent
2318	MeSH	Cardiovascular Diseases	0.0767578	1.12339	3.07527	45	30	75783.2	185, 3990, 2169, 5468, 338, 2153, 2243, 3690, 9370, 337, 1071, 5445, 6401, 9365, 118, 154, 183, 345, 1585, 1636, 5891, 7412, 197, 335, 1401, 2244, 3569, 4018, 5444, 116519	0.00176067	enriched	0.00010013	enriched	0.000200259	0.00904232	enriched
23181	MeSH	Antimicrobial Cationic Peptides	0.491136	0.8934	2.44342	16	8	32691.6	30061, 3929, 671, 80341, 3077, 51297, 148738, 728358	0.0906048	enriched	0.0296337	enriched	0.0592674	0.330496	enriched
23281	MeSH	Genomics	0.873217	-0.0624338	0.939475	388	194	131900	26010, 84075, 166378, 51313, 84216, 10160, 84457, 25832, 83989, 130497, 26137, 8644, 10254, 57678, 81553, 83641, 6397, 10505, 84937, 400818, 25896, 26022, 27069, 65056, 79096, 83449, 84333, 84899, 152006, 3985, 5507, 5567, 8842, 8975, 10973, 23142, 23480, 55672, 55683, 84083, 117153, 118788, 140699, 160418, 163882, 221037, 221477, 285343, 11098, 22885, 25976, 26999, 29057, 54816, 54996, 55236, 55…	0.595392	depleted	0.0875626	depleted	0.175125	0.563803	depleted
2352	MeSH	Carrier Proteins	0.99517	-0.000997518	0.999003	569	298	134200	56288, 667, 6711, 9844, 652, 60412, 23118, 5270, 8997, 10243, 10413, 81624, 257397, 9863, 4052, 4153, 7957, 57521, 150684, 1739, 4604, 8738, 6616, 2169, 5074, 9229, 23256, 27131, 90427, 4905, 5933, 8165, 8792, 10758, 10787, 22941, 51429, 84062, 274, 320, 722, 1793, 1871, 2280, 2646, 3929, 8573, 8837, 10018, 11124, 23607, 29107, 85021, 128866, 540, 580, 1729, 2690, 4053, 4982, 5648, 6509, 6581, 71…	0.99177	depleted	0.918544	depleted	1	1	depleted
2356	MeSH	Cartilage	0.950727	0.10821	1.11428	30	16	106359	6662, 650, 1404, 4148, 7052, 1280, 1297, 1836, 658, 1298, 1300, 1311, 3339, 4314, 8092, 11061	0.789584	enriched	0.81474	depleted	1	1	Inconsistent
2358	MeSH	Cartilage, Articular	0.454104	1.00728	2.73814	20	15	138702	56606, 655, 3479, 6662, 650, 1302, 1634, 3553, 1280, 2247, 6515, 1116, 1298, 4314, 5549	0.0702542	enriched	0.350955	enriched	0.140508	0.506078	enriched
236	MeSH	Adenoma	0.766888	0.373693	1.45309	30	19	187044	1499, 2272, 9314, 673, 7849, 595, 3845, 7253, 324, 1811, 3958, 9049, 79577, 3291, 4595, 4953, 6528, 7173, 9232	0.387	enriched	0.56824	enriched	0.773999	1	enriched
2384	MeSH	Catalysis	0.982545	0.0335586	1.03413	34	15	77874.6	7150, 191, 2938, 7052, 25797, 2162, 6648, 7486, 43, 4860, 5423, 5515, 7153, 7296, 55775	0.931293	enriched	0.832956	enriched	1	1	enriched
2386	MeSH	Cataract	0.815285	0.349209	1.41795	25	11	72797.5	8419, 2651, 84668, 1421, 1419, 1427, 4094, 4284, 1410, 1420, 4810	0.461711	enriched	0.347035	enriched	0.69407	1	enriched
2394	MeSH	Catechol O-Methyltransferase	0.966913	0.0813793	1.08478	19	11	129368	4128, 1588, 4129, 6530, 1543, 1586, 6532, 1545, 1813, 5625, 5999	0.875604	enriched	0.791859	depleted	1	1	Inconsistent
24002	MeSH	HMGB Proteins	0.833685	-0.37957	0.684155	17	9	234886	1499, 6934, 5451, 6932, 83439, 5460, 3728, 7343, 9760	0.493538	depleted	0.745515	enriched	0.987076	1	Inconsistent
2403	MeSH	Cathepsins	0.731024	0.427261	1.53305	26	13	65702.9	1471, 12, 1508, 1514, 1515, 1215, 1510, 1522, 3827, 1511, 1512, 1519, 6590	0.326313	enriched	0.0542467	enriched	0.108493	0.447244	enriched
24042	MeSH	Collagen Type I	0.97934	0.050517	1.05181	29	17	154164	2099, 2335, 1490, 860, 3673, 3479, 650, 4982, 1634, 3688, 4313, 7421, 1278, 1282, 780, 4323, 8600	0.907552	enriched	0.306165	enriched	0.61233	1	enriched
241	MeSH	Adenosine	0.99056	-0.0238442	0.976438	17	9	116239	132, 9153, 140, 191, 4907, 136, 135, 100, 9154	0.963497	depleted	0.150869	enriched	0.301737	0.736871	Inconsistent
24101	MeSH	Mitochondrial Proteins	0.968133	-0.0372068	0.963477	85	32	62431.5	9804, 10165, 10891, 8604, 4899, 1244, 4976, 26056, 29958, 51106, 54543, 330, 5018, 4358, 7416, 54516, 54708, 56945, 57506, 329, 842, 2395, 2537, 3329, 7351, 7352, 22918, 25828, 55847, 84883, 85476, 166785	0.883085	depleted	0.477502	enriched	0.955003	1	Inconsistent
2412	MeSH	Cations	0.822091	0.37238	1.45118	20	12	117547	6580, 6582, 3482, 3688, 7018, 7225, 7220, 7222, 23062, 4074, 29850, 54795	0.47183	enriched	0.534385	enriched	0.94366	1	enriched
2417	MeSH	Cattle	0.859557	-0.128789	0.87916	101	46	97724.3	5578, 348158, 6840, 1457, 1528, 5621, 5340, 1823, 2869, 4133, 55970, 631, 1634, 2230, 2775, 6904, 8505, 696, 1258, 1280, 1284, 1639, 2247, 2781, 2979, 5147, 9227, 54205, 57096, 84701, 58, 1212, 1447, 2780, 4057, 4256, 4724, 4741, 5146, 5592, 5903, 6010, 6035, 6285, 6295, 11076	0.567813	depleted	0.974981	enriched	1	1	Inconsistent
242	MeSH	Cyclic AMP	0.602759	-0.280596	0.755333	124	66	176466	5144, 7447, 11069, 50940, 2776, 10257, 9771, 2770, 5140, 8654, 10672, 5734, 5906, 107, 114, 140, 1268, 5139, 5567, 10846, 59350, 109, 136, 1390, 5150, 5573, 5744, 7253, 113, 115, 135, 154, 1080, 2492, 2695, 3973, 4158, 4159, 5732, 6751, 6752, 7433, 10021, 10203, 55811, 116, 153, 409, 610, 1081, 1385, 1387, 1394, 1734, 1813, 2691, 3360, 4724, 5028, 5142, 5443, 6344, 10266, 10411, 11318, 200186	0.176109	depleted	0.202678	depleted	0.352219	0.790152	depleted
24202	MeSH	Electrophoretic Mobility Shift Assay	0.476725	1.05004	2.85777	16	11	102572	196, 6670, 9971, 10725, 6774, 8554, 3172, 1958, 1050, 1869, 6667	0.0850162	enriched	0.0499985	enriched	0.099997	0.431131	enriched
244	MeSH	Adenosine Diphosphate	0.703602	0.509501	1.66446	25	16	134699	8801, 953, 2770, 3673, 3690, 4907, 4363, 5888, 55930, 2747, 2956, 3674, 5028, 5164, 5908, 6833	0.285059	enriched	0.434439	enriched	0.570117	0.985837	enriched
2446	MeSH	Celiac Disease	0.493096	-0.811521	0.444182	20	8	96838.4	940, 59067, 1493, 7052, 149233, 3558, 84162, 117289	0.0918063	depleted	0.488016	depleted	0.183613	0.577916	depleted
2448	MeSH	Cell Adhesion	0.557967	0.281486	1.3251	146	90	195946	4739, 5797, 1499, 8829, 83660, 6383, 23705, 2335, 1490, 3655, 6382, 1000, 4301, 214, 3673, 5747, 6093, 7057, 1525, 2185, 3672, 3685, 5906, 7045, 7852, 634, 928, 960, 999, 1002, 1500, 1823, 1832, 3690, 3693, 4907, 5829, 9267, 140885, 965, 1495, 1828, 2533, 3680, 3688, 3987, 4684, 6376, 6401, 6696, 7052, 7450, 10371, 1003, 1009, 3679, 3682, 3684, 3909, 3958, 6385, 6387, 6714, 7412, 7430, 50848, 284…	0.142466	enriched	0.0034109	enriched	0.0068218	0.0990287	enriched
2450	MeSH	Cell Communication	0.834456	0.315729	1.37126	28	18	378312	1499, 8829, 3655, 1739, 1000, 214, 999, 2702, 1495, 2697, 3688, 1003, 1009, 1748, 2705, 2706, 3714, 5787	0.497491	enriched	0.593269	enriched	0.994982	1	enriched
2451	MeSH	Cell Compartmentation	0.848476	0.344837	1.41176	17	11	109608	287015, 27333, 3838, 8535, 7465, 7514, 7879, 3108, 6476, 7341, 23413	0.525704	enriched	0.828342	depleted	1	1	Inconsistent
2453	MeSH	Cell Cycle	0.692668	0.209368	1.2329	148	74	86616.5	1021, 672, 1647, 2309, 5933, 1871, 3398, 7014, 595, 5001, 5728, 8379, 51053, 51776, 64682, 900, 4085, 4172, 4751, 8454, 8493, 9821, 10140, 29945, 55294, 596, 898, 901, 983, 1030, 3364, 5888, 5925, 6118, 6500, 6502, 7465, 10393, 11200, 84126, 472, 701, 894, 896, 990, 994, 995, 996, 997, 1019, 1022, 1063, 1111, 1869, 1874, 4174, 4999, 5000, 5515, 5523, 5591, 5934, 7314, 8881, 9113, 9656, 10926, 111…	0.268835	enriched	0.725621	depleted	0.537669	0.958666	Inconsistent
2454	MeSH	Cell Differentiation	0.965918	-0.0489523	0.952227	103	53	142277	861, 652, 9759, 860, 1435, 4853, 9314, 3280, 8650, 8792, 182, 3398, 4088, 6662, 650, 654, 1432, 2263, 22943, 639, 3600, 6461, 8609, 10397, 1051, 1053, 1958, 2247, 3624, 3670, 3679, 4089, 5460, 8626, 429, 658, 939, 947, 1045, 1050, 3976, 4090, 4208, 4352, 4772, 5079, 5914, 6688, 6886, 7494, 8600, 8788, 91663	0.828651	depleted	0.693472	enriched	1	1	Inconsistent
2455	MeSH	Cell Division	0.44573	0.46763	1.59621	88	55	149960	1499, 1021, 1956, 7422, 4233, 4254, 3480, 3486, 3839, 1647, 2066, 5933, 3479, 3685, 4088, 595, 3977, 6774, 3600, 3688, 3838, 3840, 5595, 5744, 10140, 238, 898, 983, 1958, 2247, 3490, 3841, 5894, 5925, 10912, 694, 896, 994, 1019, 1111, 1869, 1874, 1894, 2064, 2065, 3082, 3572, 3791, 3836, 3976, 5594, 5934, 6497, 29127, 54756	0.0637373	enriched	0.208178	enriched	0.127475	0.483365	enriched
246	MeSH	Adenosine Diphosphate Ribose	0.904714	0.254671	1.29004	16	9	103012	2770, 142, 2775, 53343, 419, 952, 5908, 7226, 728358	0.646855	enriched	0.749419	depleted	1	1	Inconsistent
2460	MeSH	Cell Line	0.836256	0.0969224	1.10177	256	139	126880	4739, 56288, 1499, 5587, 5578, 1956, 2776, 6786, 2534, 7128, 9759, 10257, 57521, 83737, 5295, 6670, 10048, 4792, 9491, 3716, 5713, 5933, 9846, 10672, 2185, 2932, 3685, 4087, 4088, 4734, 5608, 6477, 7852, 10018, 1432, 2869, 8554, 55690, 1978, 2549, 2885, 3688, 5595, 5599, 5707, 6416, 6772, 7225, 7529, 8454, 8945, 25, 841, 1051, 3065, 3091, 3725, 4092, 5058, 5062, 5580, 5663, 5894, 5925, 6498, 6714…	0.500366	enriched	0.599412	enriched	1	1	enriched
2461	MeSH	Cell Line, Transformed	0.571041	-0.678685	0.507283	23	9	93653.9	2176, 6774, 5898, 25, 597, 6714, 472, 920, 5921	0.150986	depleted	0.253445	depleted	0.301972	0.736871	depleted
2462	MeSH	Cell Membrane	0.745735	0.18805	1.20689	136	82	165574	5867, 1499, 1740, 5578, 476, 1803, 1956, 2776, 6786, 5337, 10257, 1368, 1739, 490, 3708, 6446, 6616, 9429, 259230, 19, 302, 51429, 5906, 7852, 8671, 102, 999, 1244, 1500, 5027, 6566, 6768, 8766, 57120, 308, 351, 1950, 2697, 2775, 3688, 6810, 7225, 309, 491, 493, 1003, 1080, 4363, 5058, 5663, 5894, 5962, 6714, 6868, 7220, 7222, 7430, 9397, 10825, 23433, 123264, 161, 409, 762, 857, 920, 3674, 4035,…	0.346329	enriched	0.0295753	enriched	0.0591507	0.330085	enriched
24642	MeSH	Potassium Channels, Voltage-Gated	0.516173	-0.4746	0.622134	59	31	278762	90134, 1739, 6446, 3790, 7881, 57628, 80333, 1804, 3784, 10110, 27012, 27133, 30818, 3745, 3747, 3752, 3754, 8514, 23678, 170850, 3746, 3751, 3753, 3756, 5791, 9312, 10008, 23416, 23704, 81033, 93107	0.103033	depleted	0.00345936	depleted	0.00691872	0.0996903	depleted
2465	MeSH	Cell Movement	0.852519	0.123069	1.13096	134	78	196801	10395, 9844, 8829, 1956, 7422, 3655, 4233, 4071, 6382, 1000, 3480, 6364, 55704, 5747, 6093, 7057, 1793, 2185, 3672, 3685, 5906, 7852, 10096, 928, 960, 999, 1236, 3690, 3693, 5829, 8826, 3680, 3688, 4313, 4627, 5595, 6376, 6696, 55740, 1003, 1901, 2047, 2247, 3909, 5058, 5168, 5803, 6387, 6714, 7430, 50848, 81565, 284, 998, 1524, 2064, 2821, 2886, 3082, 3161, 3491, 3579, 3675, 3678, 3791, 4282, 43…	0.53635	enriched	0.112176	enriched	0.224353	0.638921	enriched
2466	MeSH	Cell Nucleolus	0.966913	0.0370036	1.0377	121	48	64792	11103, 7150, 1662, 9904, 10171, 8607, 3838, 5393, 5744, 8487, 25885, 55131, 6634, 7486, 7514, 23016, 23517, 103, 1736, 2091, 3692, 4691, 6125, 6146, 6741, 7341, 7343, 8161, 8568, 9015, 9045, 9221, 9816, 9933, 23378, 26574, 29777, 29997, 51602, 54552, 55153, 55269, 64425, 79009, 80135, 84154, 84916, 205564	0.860897	enriched	0.47124	depleted	0.94248	1	Inconsistent
24661	MeSH	Potassium Channels, Inwardly Rectifying	0.526789	-0.757984	0.46861	25	9	223127	1740, 1739, 3760, 3766, 3763, 3772, 6833, 10060, 65125	0.112983	depleted	0.167394	depleted	0.225967	0.640954	depleted
2467	MeSH	Cell Nucleus	0.966913	-0.0289016	0.971512	208	103	111605	23236, 6310, 1499, 2099, 2908, 10413, 2176, 9759, 860, 4780, 1457, 6670, 3839, 4792, 2066, 2308, 2274, 2932, 4087, 4088, 4775, 595, 4773, 6672, 6774, 6777, 8554, 142, 3267, 3838, 3840, 3843, 4172, 5316, 5595, 5744, 6772, 7520, 8487, 8505, 8535, 983, 1051, 1958, 3065, 3066, 3091, 3725, 3841, 4089, 5411, 5888, 5925, 6760, 7486, 7514, 8106, 8850, 103, 472, 990, 994, 1387, 1616, 1846, 1869, 1874, 209…	0.853576	depleted	0.529561	enriched	1	1	Inconsistent
24682	MeSH	BRCA2 Protein	0.937355	0.168538	1.18357	18	10	127008	5890, 672, 7979, 56946, 5888, 11200, 83990, 472, 675, 56647	0.749801	enriched	0.180491	enriched	0.360982	0.798719	enriched
2470	MeSH	Cell Survival	0.730502	0.301591	1.35201	58	34	116398	4780, 9429, 1612, 3480, 2309, 5747, 8743, 7852, 10018, 1432, 5728, 6622, 6774, 330, 3688, 5595, 596, 599, 841, 2247, 2621, 3091, 208, 355, 356, 472, 598, 842, 1111, 3791, 5594, 6647, 8877, 117159	0.318477	enriched	0.277559	enriched	0.555118	0.974438	enriched
2471	MeSH	Cell Transformation, Neoplastic	0.768254	-0.261388	0.769982	54	28	175936	861, 1499, 1956, 4233, 2272, 5295, 2120, 673, 595, 2122, 4149, 6774, 8607, 2885, 3845, 5898, 25, 238, 613, 5894, 5899, 6498, 6714, 1045, 1399, 2064, 9564, 11186	0.391138	depleted	0.650556	enriched	0.782276	1	Inconsistent
2474	MeSH	Cell-Free System	0.993139	0.0148621	1.01497	18	8	57761.9	5001, 317, 990, 3320, 4999, 5000, 5423, 23595	0.976767	enriched	0.206459	depleted	0.412918	0.847179	Inconsistent
2478	MeSH	Cells, Cultured	0.866121	-0.106571	0.898911	133	70	169674	5581, 8829, 652, 5578, 2335, 7422, 1490, 1435, 1906, 4254, 6364, 7292, 5747, 6093, 7057, 8743, 90865, 2185, 2903, 3685, 5734, 7852, 650, 1432, 2152, 5829, 59067, 136, 2697, 2904, 3600, 3688, 5595, 6376, 6401, 1003, 1278, 1901, 1958, 2149, 2247, 2720, 5228, 5580, 6385, 6387, 7220, 7412, 51284, 116443, 284, 857, 942, 2321, 3082, 3565, 3592, 3605, 3606, 3678, 3791, 5579, 5594, 6356, 6373, 7082, 8600…	0.587679	depleted	0.237931	enriched	0.475862	0.905145	Inconsistent
2479	MeSH	Inclusion Bodies	0.85521	0.342482	1.40844	17	10	171456	6310, 5071, 4137, 6622, 4627, 3856, 5274, 8106, 1410, 27344	0.547803	enriched	0.241879	enriched	0.483759	0.911778	enriched
24821	MeSH	Metabolic Syndrome X	0.43013	0.928593	2.53095	23	13	74323.3	2169, 5468, 9370, 1071, 345, 3953, 4547, 335, 1401, 2168, 3952, 5950, 116519	0.0566789	enriched	0.0544793	enriched	0.108959	0.448357	enriched
2503	MeSH	Centromere	0.542076	-0.474898	0.621948	55	21	146478	10274, 7587, 1060, 7582, 83540, 3619, 151246, 151648, 1062, 699, 1059, 1063, 1789, 9790, 10403, 55166, 55654, 55871, 64105, 79682, 80152	0.132014	depleted	0.0138015	depleted	0.0276031	0.219907	depleted
251	MeSH	Adenosine Triphosphatases	0.855164	-0.123116	0.884161	125	59	112084	5890, 5983, 24, 150684, 5205, 953, 6595, 9429, 955, 4905, 6594, 11177, 540, 8607, 10592, 267, 4437, 5243, 8289, 54617, 957, 3065, 3066, 4363, 5888, 7486, 9525, 10015, 10396, 23111, 23397, 50485, 51062, 55968, 80010, 86, 475, 2074, 2956, 3312, 3320, 4438, 4931, 5190, 5378, 5700, 5701, 5704, 6596, 6599, 7516, 8438, 9156, 10928, 11104, 27030, 27183, 57194, 92421	0.541391	depleted	0.965395	enriched	1	1	Inconsistent
2518	MeSH	Ceramides	0.773654	-0.420855	0.656485	20	9	109083	259230, 56624, 55331, 5580, 81537, 7357, 7368, 10087, 91012	0.399853	depleted	0.238453	depleted	0.476907	0.906425	depleted
2522	MeSH	Cercopithecus aethiops	0.599999	0.688838	1.9914	22	15	185284	2908, 9759, 10499, 29117, 57120, 5595, 7253, 2492, 8648, 57096, 409, 998, 1616, 4599, 5914	0.169839	enriched	0.241615	enriched	0.339677	0.77771	enriched
25262	MeSH	Vacuolar Proton-Translocating ATPases	0.852811	-0.278018	0.757283	26	10	70728.3	51606, 535, 528, 9550, 245972, 8992, 9114, 10159, 50617, 90423	0.537853	depleted	0.837037	depleted	1	1	depleted
2531	MeSH	Cerebellum	0.877479	-0.223875	0.799415	29	20	413978	6310, 785, 1739, 3708, 2898, 4131, 4137, 26278, 51305, 2332, 3760, 3763, 4983, 54806, 1736, 2895, 3751, 7545, 10369, 54840	0.600403	depleted	0.509061	depleted	1	1	depleted
254	MeSH	Sodium-Potassium-Exchanging ATPase	0.682474	-0.593166	0.552575	19	7	113545	476, 287, 118, 477, 481, 495, 53828	0.255902	depleted	0.939825	depleted	0.511804	0.934399	depleted
2540	MeSH	Cerebral Cortex	0.815478	-0.304732	0.737321	32	17	242224	1600, 5649, 5621, 2903, 4131, 4137, 6622, 351, 2904, 7436, 4915, 54820, 116443, 5048, 7174, 27286, 80208	0.464054	depleted	0.205887	depleted	0.411774	0.845951	depleted
2545	MeSH	Brain Ischemia	0.631688	0.583195	1.79175	25	14	122033	5144, 3673, 2153, 3690, 3557, 183, 1636, 2162, 5327, 1401, 2244, 3569, 4018, 6285	0.19395	enriched	0.0850862	enriched	0.170172	0.555765	enriched
255	MeSH	Adenosine Triphosphate	0.930293	-0.0919506	0.91215	82	35	77727	24, 10257, 953, 1457, 9429, 19, 6513, 4905, 518, 540, 1244, 4907, 5027, 63908, 142, 517, 5243, 1080, 4363, 5029, 5888, 64241, 317, 1022, 2956, 3312, 3320, 5028, 5164, 5564, 6833, 10060, 10928, 54795, 140809	0.719949	depleted	0.483589	enriched	0.967179	1	Inconsistent
25521	MeSH	Tumor Suppressor Proteins	0.703602	0.202769	1.22479	152	91	182829	51741, 10395, 1740, 1021, 10413, 23189, 23705, 1739, 2272, 5629, 1612, 2169, 6788, 672, 4255, 6764, 9231, 79960, 274, 50937, 580, 595, 4756, 5728, 6777, 6789, 10579, 11073, 1540, 4330, 5325, 7405, 7529, 7874, 8100, 8493, 9770, 10140, 26136, 26524, 57447, 57509, 64919, 25, 664, 898, 1030, 1630, 2023, 3091, 5925, 6240, 6502, 7321, 8453, 8626, 9423, 9940, 11145, 11200, 23136, 23221, 26512, 54583, 79…	0.282032	enriched	0.196301	enriched	0.392602	0.828929	enriched
25601	MeSH	Adenomatous Polyposis Coli Protein	0.561368	0.968264	2.63337	18	15	201722	1499, 6934, 221178, 10982, 8313, 2932, 999, 3845, 8945, 324, 22924, 3728, 8312, 22919, 56998	0.145205	enriched	0.132721	enriched	0.265443	0.692869	enriched
25801	MeSH	Ubiquitin	0.565484	0.280543	1.32385	140	79	107118	23327, 1956, 5887, 7128, 83737, 7336, 8452, 25897, 55120, 672, 5071, 64750, 2932, 4734, 6477, 57154, 580, 6622, 7322, 8027, 26190, 64326, 267, 330, 868, 1540, 7874, 8454, 8945, 11059, 51720, 55294, 56852, 56957, 378884, 2060, 2188, 4092, 4194, 6498, 6500, 6502, 7189, 7321, 7334, 7337, 8453, 8915, 10617, 51465, 84313, 329, 701, 997, 1642, 4287, 4738, 5710, 6135, 6233, 6647, 7314, 7327, 7341, 8237,…	0.147575	enriched	0.304429	enriched	0.295151	0.729308	enriched
25821	MeSH	Polyubiquitin	0.38516	1.28734	3.62315	15	11	103906	7336, 257218, 56957, 7189, 7334, 997, 5710, 6596, 7314, 7335, 10075	0.0421725	enriched	0.447921	enriched	0.0843451	0.396333	enriched
2583	MeSH	Uterine Cervical Neoplasms	0.36819	-1.02196	0.35989	25	7	151404	2272, 201501, 595, 4313, 596, 355, 3659	0.037953	depleted	0.0585728	depleted	0.075906	0.376973	depleted
25841	MeSH	Small Ubiquitin-Related Modifier Proteins	0.921383	-0.172043	0.841943	24	11	90155.9	9759, 8554, 1616, 4209, 5903, 6613, 7341, 9063, 9140, 79677, 205564	0.698794	depleted	0.142882	depleted	0.285764	0.718137	depleted
25842	MeSH	SUMO-1 Protein	0.748716	-0.37182	0.689478	31	14	121317	7150, 3298, 10477, 6672, 8554, 57337, 4089, 1616, 5326, 5903, 6613, 7341, 9063, 205564	0.353173	depleted	0.399195	depleted	0.706347	1	depleted
25941	MeSH	Protein Interaction Mapping	0.909491	0.178239	1.19511	30	16	142730	10254, 11201, 128866, 50618, 1915, 3065, 5500, 8648, 10015, 1387, 1410, 6224, 10971, 55835, 79643, 80142	0.66699	enriched	0.823181	depleted	1	1	Inconsistent
26	MeSH	Abortion, Habitual	0.966913	0.0934989	1.09801	16	7	70223.1	2153, 308, 3553, 2162, 3623, 2161, 10544	0.866949	enriched	0.800179	enriched	1	1	enriched
2607	MeSH	Charcot-Marie-Tooth Disease	0.654755	0.713117	2.04034	20	15	153099	81846, 121512, 1352, 8898, 9516, 7879, 79628, 1785, 1959, 2617, 2705, 4359, 5376, 26353, 54332	0.210473	enriched	0.566251	depleted	0.420945	0.85484	Inconsistent
262	MeSH	Adenylate Cyclase	0.599999	-0.455007	0.634443	45	24	198202	2776, 2770, 107, 114, 140, 59350, 109, 136, 150, 2775, 3354, 7253, 113, 115, 135, 154, 7433, 55811, 153, 1394, 3360, 3363, 5028, 7434	0.169678	depleted	0.048066	depleted	0.096132	0.421876	depleted
2630	MeSH	Chemotactic Factors	0.691774	-0.495858	0.609048	29	8	43373.4	3950, 1237, 3577, 2357, 2920, 3579, 6374, 10344	0.26452	depleted	0.215134	depleted	0.430269	0.864508	depleted
2633	MeSH	Chemotaxis	0.555991	0.45808	1.58104	55	32	124075	7422, 6364, 1235, 3685, 7852, 727, 1236, 5728, 5595, 6376, 643, 1233, 1237, 1901, 3577, 5154, 5228, 6360, 6387, 9423, 284, 1232, 1241, 1524, 2321, 2357, 3579, 3791, 6363, 6373, 8877, 10563	0.139473	enriched	0.141113	enriched	0.278945	0.709204	enriched
2634	MeSH	Chemotaxis, Leukocyte	0.99056	-0.0114369	0.988628	56	25	66028.1	1803, 6364, 1235, 7852, 727, 1236, 3950, 643, 1233, 1237, 3577, 3684, 6288, 6387, 1232, 2357, 3579, 6356, 6361, 6363, 6373, 6374, 6375, 10344, 10563	0.968498	depleted	0.411618	enriched	0.823235	1	Inconsistent
26362	MeSH	Serum Response Factor	0.421062	-0.99343	0.370304	18	7	115881	57496, 57591, 9261, 2353, 4824, 5396, 6195	0.0537538	depleted	0.23339	depleted	0.107508	0.44538	depleted
2642	MeSH	Chick Embryo	0.85521	0.332441	1.39437	20	15	299810	5797, 652, 5629, 5747, 9935, 3685, 87, 140, 4756, 5829, 10371, 10529, 1303, 6910, 7414	0.54479	enriched	0.132234	enriched	0.264468	0.690944	enriched
2645	MeSH	Chickens	0.863099	-0.220049	0.80248	32	17	166985	7025, 7026, 2734, 800, 1471, 5747, 4069, 87, 4756, 2289, 4640, 9423, 58, 1111, 1300, 4646, 7414	0.578108	depleted	0.406628	enriched	0.813255	1	Inconsistent
2648	MeSH	Child	0.982545	-0.0166677	0.98347	133	70	140651	79068, 861, 4153, 6928, 2120, 4128, 4867, 8910, 411, 6323, 10804, 540, 825, 2153, 2690, 4976, 6445, 6716, 1184, 1493, 1756, 3107, 3566, 3784, 5009, 7421, 154, 410, 477, 929, 1080, 1280, 1294, 2200, 2206, 2212, 2629, 3105, 4552, 4625, 4763, 6532, 6583, 7172, 7466, 51062, 149233, 1203, 1589, 2645, 2670, 2706, 3115, 3565, 3593, 4210, 5376, 5551, 6247, 6792, 7490, 9839, 11005, 27031, 54332, 55054, 64…	0.932324	depleted	0.719251	enriched	1	1	Inconsistent
26503	MeSH	LDL-Receptor Related Protein 1	0.955765	-0.12479	0.882683	20	11	291694	5649, 5786, 53353, 351, 7436, 2, 4036, 4040, 5327, 2157, 4035	0.806621	depleted	0.495841	depleted	0.991682	1	depleted
2675	MeSH	Child, Preschool	0.52631	-0.376147	0.686501	95	41	137171	861, 4153, 2120, 8910, 6323, 10804, 55636, 2153, 2690, 1184, 1493, 1756, 3107, 3566, 3784, 4864, 5009, 410, 1080, 1280, 2200, 2212, 2629, 3105, 4763, 7172, 51062, 551, 1589, 2706, 3565, 4210, 5048, 5551, 6247, 6792, 7490, 9839, 54332, 64127, 79147	0.111192	depleted	0.24606	depleted	0.222383	0.63587	depleted
2681	MeSH	China	0.97643	0.0412332	1.0421	48	22	62808.8	1559, 1493, 3107, 3553, 3557, 3784, 5445, 7421, 154, 183, 1543, 1571, 1585, 1636, 3105, 103, 217, 1545, 2052, 2244, 3115, 5444	0.896371	enriched	0.942098	enriched	1	1	enriched
26901	MeSH	Membrane Transport Proteins	0.52631	-0.3224	0.724408	131	56	115546	221035, 9804, 10165, 8604, 9429, 4128, 9153, 9971, 65055, 81622, 1244, 5981, 6653, 8714, 11231, 471, 4948, 5243, 6530, 6540, 6547, 84275, 1811, 1836, 4363, 6532, 6583, 8170, 123264, 134429, 347, 1015, 1813, 2346, 2356, 5304, 7095, 7306, 7351, 7352, 8911, 9154, 9197, 10560, 10960, 10998, 28234, 29881, 50507, 57194, 64108, 79571, 80704, 83597, 166785, 283652	0.111478	depleted	0.184901	depleted	0.222956	0.636521	depleted
26902	MeSH	Potassium Channel Blockers	0.0515576	-1.8459	0.157883	19	5	221544	7881, 3784, 3745, 3756, 3772	0.000780032	depleted	0.000122595	depleted	0.000245191	0.0104056	depleted
26905	MeSH	Amino Acid Transport Systems	0.930293	-0.172232	0.841784	19	10	101837	54407, 55089, 157724, 6509, 9056, 81539, 6512, 6519, 8140, 23428	0.721537	depleted	0.162977	enriched	0.325954	0.764848	Inconsistent
26921	MeSH	Amino Acid Transport Systems, Neutral	0.250918	-1.27309	0.279966	20	5	112121	117247, 6519, 55117, 6536, 9581	0.0197159	depleted	0.0145475	depleted	0.029095	0.225383	depleted
2712	MeSH	Chlorides	0.232846	-1.20911	0.298464	24	6	73452.4	1080, 1182, 1811, 6559, 1183, 115019	0.0171846	depleted	0.00453273	depleted	0.00906547	0.118204	depleted
273	MeSH	Adipose Tissue	0.192733	0.899726	2.45893	44	27	97216.9	79068, 3667, 10891, 2169, 5468, 9663, 23175, 79602, 1588, 9370, 145264, 154, 3953, 4159, 10135, 151, 3569, 3952, 5346, 5950, 7351, 7352, 10062, 51094, 51129, 55600, 64900	0.0109056	enriched	0.00623514	enriched	0.0124703	0.141522	enriched
27321	MeSH	Anion Transport Proteins	0.557071	0.626301	1.87068	29	18	77513.1	117247, 1244, 8714, 116369, 286, 6508, 375611, 1811, 1836, 55867, 114571, 7809, 10057, 10864, 26266, 28231, 28234, 83959	0.140381	enriched	0.443834	enriched	0.280762	0.71102	enriched
27361	MeSH	Organic Anion Transporters	0.454515	0.845362	2.32882	30	23	133106	948, 10165, 9429, 56606, 11309, 1244, 26503, 1577, 5243, 6538, 6540, 387775, 4363, 5174, 6578, 6583, 55867, 114571, 387601, 10864, 28231, 28232, 28234	0.0705396	enriched	0.0710181	enriched	0.141079	0.506784	enriched
27425	MeSH	Multidrug Resistance-Associated Proteins	0.219336	2.06319	7.87101	17	15	127519	10257, 9429, 85320, 1244, 8714, 368, 4437, 5243, 4363, 5962, 89845, 2956, 6833, 10057, 54658	0.0146647	enriched	0.0382148	enriched	0.0293293	0.226506	enriched
276	MeSH	Adjuvants, Immunologic	0.873217	-0.303152	0.738487	17	7	92134.6	960, 3600, 10464, 51284, 3558, 3592, 3593	0.595045	depleted	0.180438	depleted	0.360876	0.798638	depleted
27682	MeSH	Cation Transport Proteins	0.952485	-0.073932	0.928735	62	32	134156	54901, 150684, 490, 30061, 540, 3087, 3784, 7225, 10644, 51458, 491, 493, 777, 1030, 1317, 1318, 7779, 51393, 64116, 475, 3077, 3753, 4891, 6005, 6556, 6561, 7782, 23704, 29986, 54795, 91252, 169026	0.799548	depleted	0.926645	enriched	1	1	Inconsistent
27701	MeSH	Organic Cation Transport Proteins	0.966913	0.0995269	1.10465	17	10	133047	861, 23446, 9231, 6580, 6582, 6581, 5174, 6583, 55867, 64127	0.85271	enriched	0.049831	enriched	0.099662	0.430323	enriched
2784	MeSH	Cholesterol	0.128571	0.795023	2.21449	67	41	70892.9	948, 3990, 19, 2169, 5468, 338, 3988, 5465, 9370, 337, 949, 1071, 1593, 1718, 3156, 4864, 5320, 6309, 345, 1581, 2222, 4547, 64241, 134429, 335, 857, 1595, 3952, 5360, 5444, 6342, 6721, 8435, 9619, 10062, 22937, 26119, 29881, 55937, 116519, 255738	0.00501987	enriched	0.00379897	enriched	0.00759794	0.105121	enriched
27981	MeSH	Symporters	0.987903	0.0200938	1.0203	48	27	97447	9962, 6506, 64849, 9971, 284111, 6554, 6566, 10786, 26503, 6530, 6555, 6559, 6564, 6565, 6575, 8884, 6507, 6528, 6561, 6568, 6569, 7173, 9122, 10050, 26266, 50506, 115584	0.949323	enriched	0.591252	enriched	1	1	enriched
2809	MeSH	Chondroitin Sulfates	0.74893	0.509082	1.66376	20	14	214534	10090, 6382, 64131, 51363, 55790, 960, 1462, 1634, 3698, 5552, 27087, 55454, 7130, 55576	0.357103	enriched	0.35949	enriched	0.714207	1	enriched
28341	MeSH	Activins	0.565484	0.702631	2.01906	28	20	202377	92, 652, 7049, 90, 10468, 655, 4087, 4088, 3623, 3624, 3625, 4089, 4092, 7046, 91, 93, 658, 3626, 4090, 4838	0.147334	enriched	0.29818	enriched	0.294667	0.728624	enriched
2842	MeSH	Chromatids	0.637328	-0.543143	0.58092	32	12	123010	5983, 10274, 23047, 64682, 5885, 11044, 23063, 151246, 151648, 9232, 54921, 114799	0.198591	depleted	0.808248	depleted	0.397181	0.832327	depleted
2843	MeSH	Chromatin	0.686621	-0.198621	0.81986	172	72	92491.7	57492, 8805, 2099, 9969, 10274, 6595, 6670, 11177, 51773, 90390, 1871, 1024, 1060, 1105, 5001, 8607, 9555, 11073, 142, 4172, 5885, 6605, 8289, 54617, 554313, 3024, 3065, 3066, 3930, 5925, 7702, 7913, 8648, 8850, 8932, 11168, 86, 472, 990, 1059, 1387, 1616, 1642, 1789, 1869, 1874, 4000, 4999, 5000, 5469, 5934, 6599, 6604, 6667, 7314, 7528, 8290, 8335, 8349, 8353, 8451, 8970, 9318, 9656, 10926, 229…	0.260196	depleted	0.169885	depleted	0.33977	0.77771	depleted
2846	MeSH	Chromatography, Affinity	0.762514	0.344492	1.41127	33	18	77564.9	3983, 2335, 1356, 10714, 2192, 3688, 7520, 10949, 3313, 6277, 7430, 1191, 2246, 3312, 4691, 5360, 6426, 6599	0.376861	enriched	0.1518	enriched	0.3036	0.738968	enriched
2851	MeSH	Chromatography, High Pressure Liquid	0.60154	0.539809	1.71568	35	19	119965	213, 1591, 9955, 5340, 9953, 1514, 1559, 1807, 2243, 2266, 3827, 6779, 259, 1114, 1565, 4311, 6013, 8970, 10133	0.174973	enriched	0.0612613	enriched	0.122523	0.474668	enriched
2853	MeSH	Chromatography, Liquid	0.693693	0.508907	1.66347	25	13	74202.3	8857, 64762, 4137, 7525, 866, 5104, 7018, 3263, 462, 5004, 6647, 10447, 23196	0.272456	enriched	0.100399	enriched	0.200798	0.606795	enriched
2867	MeSH	Chromones	0.918257	0.175527	1.19187	28	19	166617	5295, 2309, 5291, 2932, 3479, 5728, 1978, 5286, 5595, 5289, 5580, 10000, 208, 3675, 5170, 5287, 5288, 5594, 6195	0.690597	enriched	0.567167	depleted	1	1	Inconsistent
2868	MeSH	Chromosomal Proteins, Non-Histone	0.520789	-0.347033	0.706782	111	49	120996	57492, 10274, 6595, 11177, 29117, 51773, 1060, 6672, 10592, 1068, 1070, 3619, 5885, 6605, 8289, 11044, 56946, 151648, 196528, 1062, 7913, 8932, 25836, 84057, 86, 699, 701, 1059, 1063, 1663, 2091, 4691, 5620, 6599, 6604, 6830, 7141, 7142, 7290, 8161, 8290, 10403, 57082, 64105, 79677, 79682, 79980, 80152, 121504	0.10601	depleted	0.014041	depleted	0.028082	0.221941	depleted
2869	MeSH	Chromosome Aberrations	0.435436	-1.04508	0.351662	18	6	160119	861, 2120, 2122, 1389, 613, 2078	0.0595032	depleted	0.50873	depleted	0.119006	0.466945	depleted
2872	MeSH	Chromosome Deletion	0.0515576	-1.45559	0.233262	31	9	230012	6323, 1756, 5009, 6496, 54584, 60529, 1589, 8287, 85358	0.000769812	depleted	0.00053362	depleted	0.00106724	0.0293227	depleted
2875	MeSH	Chromosomes	0.822325	-0.359649	0.697921	19	9	121058	7014, 10592, 3619, 4085, 5885, 1062, 701, 1063, 23476	0.473804	depleted	0.362197	depleted	0.724393	1	depleted
2878	MeSH	Chromosomes, Human, Pair 1	0.855546	-0.118589	0.888172	124	59	123001	473, 23261, 6846, 9462, 63976, 653598, 57591, 23499, 7813, 9722, 1130, 1376, 3766, 7799, 10277, 27185, 64783, 83872, 477, 777, 864, 1122, 1266, 1996, 2023, 2330, 6277, 6491, 7371, 8915, 9249, 10286, 23596, 79577, 83416, 779, 1298, 2170, 2327, 2329, 2730, 2752, 4000, 4359, 5081, 5087, 5142, 5313, 6886, 6905, 7175, 8438, 10472, 23057, 26119, 84722, 127933, 353299, 723790	0.558545	depleted	0.214962	depleted	0.429925	0.86415	depleted
2879	MeSH	Chromosomes, Human, Pair 10	0.926357	0.100259	1.10546	73	46	207239	1316, 8301, 1109, 8644, 55717, 9231, 53354, 1558, 7587, 27063, 80114, 288, 2263, 3087, 3988, 5728, 7582, 9562, 23268, 2805, 8028, 10529, 29119, 55719, 119391, 140766, 1787, 3632, 9446, 22891, 51684, 56521, 57089, 818, 2572, 3195, 3434, 4601, 5033, 5092, 5654, 7580, 9211, 10105, 59338, 80312	0.705743	enriched	0.585086	enriched	1	1	enriched
2880	MeSH	Chromosomes, Human, Pair 11	0.52631	-0.416936	0.659063	76	36	158185	2131, 84441, 23705, 8301, 81846, 5450, 1662, 51773, 4300, 595, 4299, 330, 7225, 7405, 8322, 10801, 56946, 2132, 3481, 3992, 4298, 6240, 10892, 60529, 63982, 472, 726, 4041, 4647, 4978, 6833, 7490, 7704, 7761, 23373, 57082	0.110111	depleted	0.295742	depleted	0.220223	0.634157	depleted
2881	MeSH	Chromosomes, Human, Pair 12	0.878524	-0.160799	0.851463	58	26	134758	4026, 861, 8091, 118426, 2120, 55605, 5027, 23085, 1389, 1634, 3798, 8089, 32, 775, 4040, 4284, 4983, 6910, 10162, 420, 1663, 2735, 4938, 4939, 6311, 26353	0.604847	depleted	0.282613	enriched	0.565227	0.981971	Inconsistent
2882	MeSH	Chromosomes, Human, Pair 13	0.836256	0.19219	1.2119	68	48	245942	90627, 10129, 10082, 11278, 10150, 2308, 4081, 10804, 23047, 57213, 540, 4285, 6445, 9445, 26278, 26960, 51084, 221154, 6555, 9617, 10161, 57105, 2098, 2259, 5077, 5925, 26512, 55213, 79621, 170622, 337867, 675, 1638, 2706, 5611, 6541, 7179, 7278, 8451, 9358, 10206, 10810, 54841, 55835, 80209, 83852, 160897, 266722	0.500221	enriched	0.382993	enriched	0.765986	1	enriched
2883	MeSH	Chromosomes, Human, Pair 14	0.198333	0.858999	2.3608	51	37	152915	5890, 1112, 145282, 604, 1690, 64093, 2530, 595, 4053, 5265, 6400, 866, 2999, 3895, 64919, 145226, 327657, 596, 4625, 5015, 5228, 5663, 6491, 6495, 8915, 10892, 23224, 51062, 57096, 1743, 3195, 6886, 7468, 8788, 8892, 9321, 23357	0.0122126	enriched	1.46629e-05	enriched	2.93258e-05	0.00205184	enriched
2884	MeSH	Chromosomes, Human, Pair 15	0.937355	-0.103411	0.901756	48	27	158681	390598, 7168, 4205, 825, 6652, 4644, 4948, 5873, 1139, 1143, 2200, 2585, 3067, 6638, 7301, 7337, 8482, 585, 2567, 5914, 6263, 28955, 57082, 57194, 80208, 123606, 161582	0.749214	depleted	0.337176	depleted	0.674353	1	depleted
2885	MeSH	Chromosomes, Human, Pair 16	0.540242	0.406001	1.5008	79	41	119145	51741, 463, 283820, 6299, 85320, 2903, 6296, 6477, 999, 9516, 368, 763, 1540, 3566, 6338, 10368, 23420, 21, 115, 1009, 1258, 3684, 4094, 4363, 4629, 6817, 7994, 9284, 1001, 1387, 1504, 5373, 6340, 6361, 6799, 7142, 7369, 51704, 64127, 84916, 408050	0.13104	enriched	0.0637446	enriched	0.127489	0.483365	enriched
2886	MeSH	Chromosomes, Human, Pair 17	0.792489	0.186342	1.20483	93	41	66902	3131, 672, 6662, 1352, 4137, 40, 5573, 10801, 729877, 224, 2145, 4763, 6329, 6358, 6360, 83990, 93210, 114659, 414060, 414062, 379, 762, 1394, 1748, 2064, 2886, 3292, 4077, 4359, 5048, 5376, 5914, 6356, 7153, 7704, 50964, 55876, 84440, 114757, 414059, 729873	0.428744	enriched	0.837658	enriched	0.857488	1	enriched
28861	MeSH	Nuclear Pore Complex Proteins	0.515798	-0.493972	0.610198	52	23	101553	23225, 29107, 129401, 3267, 3843, 56957, 7514, 9688, 285190, 3268, 3842, 5903, 7175, 7341, 9883, 9972, 10928, 11097, 23165, 23279, 55666, 57122, 400966	0.1017	depleted	0.0020796	depleted	0.00415921	0.0719417	depleted
2887	MeSH	Chromosomes, Human, Pair 18	0.930293	0.130266	1.13913	39	27	277095	23327, 753, 54808, 8792, 4087, 9663, 1823, 330, 1825, 1828, 4864, 51320, 91768, 596, 1630, 4089, 4729, 6760, 10892, 23136, 28513, 147409, 116, 2531, 3998, 7050, 7776	0.725072	enriched	0.486895	depleted	0.973791	1	Inconsistent
2888	MeSH	Chromosomes, Human, Pair 19	0.00999299	-1.14665	0.317699	100	17	57139.7	3131, 84441, 1555, 2525, 4298, 341, 1311, 1572, 2015, 2527, 4099, 4784, 5050, 5087, 23373, 79147, 90011	7.31551e-05	depleted	0.000769319	depleted	0.00014631	0.00711667	depleted
28884	MeSH	Karyopherins	0.693377	-0.346134	0.707418	48	24	126140	10526, 51194, 3839, 29107, 3267, 3838, 3840, 3843, 51068, 3841, 7514, 285190, 1434, 3836, 3842, 5903, 6125, 9972, 10541, 23039, 51808, 64328, 64901, 400966	0.271093	depleted	0.0913455	depleted	0.182691	0.576452	depleted
2889	MeSH	Chromosomes, Human, Pair 2	0.144744	0.707567	2.02905	90	61	146927	63892, 940, 10461, 6335, 8604, 4703, 4867, 8291, 1285, 2202, 2308, 10505, 23314, 2646, 4190, 6323, 659, 1123, 2820, 7840, 57007, 1421, 1493, 3552, 3553, 3557, 4211, 26154, 29851, 129880, 33, 119, 238, 1419, 1639, 3899, 4358, 5077, 5334, 6496, 6519, 6694, 6775, 9381, 25953, 56300, 57282, 1261, 1293, 2571, 3357, 5013, 6556, 7498, 9581, 9839, 53335, 55821, 80704, 84639, 391365	0.0061834	enriched	0.00507432	enriched	0.0101486	0.124777	enriched
2890	MeSH	Chromosomes, Human, Pair 20	9.31493e-05	0.778632	2.17849	242	152	96088.6	23236, 8537, 55304, 128553, 7150, 7764, 84181, 253782, 23613, 8202, 2139, 54453, 434, 6616, 22903, 57580, 146, 5621, 5786, 9217, 10079, 22803, 92675, 128869, 140901, 1471, 2036, 5126, 9935, 25943, 26074, 26090, 26152, 55245, 55252, 60625, 63926, 64849, 84532, 182, 655, 8760, 57144, 171023, 1002, 3755, 11142, 26013, 29058, 51230, 51654, 56261, 63908, 79953, 140831, 140838, 631, 3172, 6238, 6780, 9…	2.27304e-07	enriched	2.0051e-14	enriched	4.01019e-14	3.4605e-11	enriched
28901	MeSH	alpha Karyopherins	0.852342	-0.300626	0.740355	20	10	98653.9	3839, 3838, 3840, 3843, 6772, 3841, 1434, 3836, 3842, 9972	0.533339	depleted	0.410429	depleted	0.820858	1	depleted
2891	MeSH	Chromosomes, Human, Pair 21	0.829529	-0.147391	0.862957	121	61	156326	8204, 861, 29761, 2120, 8624, 30811, 2114, 2122, 7113, 11077, 351, 2897, 3141, 3275, 3455, 5316, 6453, 29104, 56911, 571, 873, 1859, 2078, 3588, 3763, 6450, 7267, 10950, 51227, 54014, 755, 862, 1291, 1827, 2551, 3753, 3772, 5116, 6285, 6493, 7033, 7109, 7179, 7226, 7327, 8568, 9619, 9980, 10311, 25825, 25966, 29980, 54020, 54093, 54102, 56245, 64699, 80781, 337879, 386672, 388815	0.480957	depleted	0.0519384	depleted	0.103877	0.43805	depleted
2892	MeSH	Chromosomes, Human, Pair 22	0.0930434	-0.511872	0.599373	181	64	77973.2	9215, 8224, 23543, 7078, 57591, 25814, 157, 3985, 23784, 2192, 4330, 4627, 9620, 25771, 84700, 25, 135, 410, 613, 2678, 2953, 8218, 9609, 11158, 11200, 23541, 51233, 54584, 80833, 2687, 4248, 4771, 5625, 6942, 7290, 7494, 7625, 8563, 9681, 9993, 10043, 10126, 10369, 11078, 11252, 11274, 23170, 23404, 23544, 23786, 25809, 26286, 51537, 51807, 54456, 55007, 66035, 80339, 80831, 83874, 85358, 113791…	0.00272455	depleted	0.00037756	depleted	0.000755121	0.0230887	depleted
2893	MeSH	Chromosomes, Human, Pair 3	0.620266	0.402064	1.49491	66	39	240925	4026, 6091, 604, 5793, 4638, 2272, 63976, 6514, 2317, 4045, 8419, 8994, 10217, 26018, 2122, 4976, 3680, 30, 491, 3081, 8626, 9940, 10752, 56922, 56999, 95, 1524, 3373, 6010, 6474, 7401, 7869, 8403, 10180, 11170, 11186, 64087, 200879, 339883	0.18602	enriched	0.0675043	enriched	0.135009	0.49627	enriched
2894	MeSH	Chromosomes, Human, Pair 4	0.495166	-0.538413	0.583674	45	22	151481	2195, 23216, 287, 2169, 4299, 6622, 8842, 118, 152, 2028, 3184, 3899, 7466, 173, 1447, 3033, 4487, 5308, 5311, 7468, 81608, 391365	0.093765	depleted	0.197167	depleted	0.18753	0.585143	depleted
2895	MeSH	Chromosomes, Human, Pair 5	0.526789	-0.418516	0.658023	77	35	233315	5144, 84059, 56172, 2120, 6444, 1501, 2241, 3672, 7045, 8507, 3977, 1462, 2741, 23305, 51265, 238, 324, 1010, 2255, 3670, 6500, 6583, 79628, 2246, 2324, 2890, 3565, 3593, 3659, 4090, 4163, 5307, 6507, 9037, 134430	0.114317	depleted	0.181161	depleted	0.228635	0.644911	depleted
2896	MeSH	Chromosomes, Human, Pair 6	1.637e-05	1.15993	3.1897	150	91	183575	667, 57211, 3720, 346007, 27242, 2729, 5134, 7957, 860, 51473, 54346, 154215, 594, 3400, 4301, 5314, 5167, 10767, 135138, 5071, 55603, 84062, 1871, 1832, 1992, 2898, 5467, 8521, 10846, 57531, 1302, 3006, 3008, 3107, 4172, 4594, 5325, 5980, 7021, 8340, 11118, 11120, 114327, 202, 696, 1303, 3024, 5342, 6098, 6954, 7913, 8341, 8365, 9856, 11119, 51715, 54806, 780, 1310, 1347, 3010, 3617, 4142, 4646,…	3.1957e-08	enriched	2.87243e-08	enriched	5.74485e-08	1.42393e-05	enriched
28961	MeSH	beta Karyopherins	0.565484	-0.697988	0.497585	21	9	121440	10526, 3838, 3843, 7514, 3836, 3842, 5903, 9972, 23534	0.147332	depleted	0.0675106	depleted	0.135021	0.49627	depleted
2897	MeSH	Chromosomes, Human, Pair 7	0.691774	-0.190232	0.826767	179	96	205680	79783, 1124, 1021, 1956, 378108, 4233, 5649, 2887, 11179, 26053, 4897, 8460, 8910, 55695, 83943, 375593, 389524, 673, 4899, 26047, 57001, 64327, 91584, 2861, 3912, 5001, 5218, 6469, 440, 830, 1523, 1644, 1687, 1804, 3475, 5445, 6119, 7328, 7979, 7982, 9723, 11281, 26136, 51422, 54749, 64111, 858, 3484, 5803, 6608, 8701, 10552, 26958, 58508, 79161, 83605, 84163, 93979, 43, 857, 1357, 1595, 2006, 2…	0.264703	depleted	0.059768	depleted	0.119536	0.468236	depleted
2898	MeSH	Chromosomes, Human, Pair 8	0.291872	-0.640795	0.526873	60	31	396655	861, 2131, 10395, 10656, 6383, 50807, 3084, 157680, 7163, 79648, 8667, 51305, 64478, 1142, 10397, 57509, 2132, 4481, 5157, 7227, 7274, 7994, 8795, 862, 4824, 7373, 54904, 66036, 114788, 138050, 728358	0.0245007	depleted	0.223769	depleted	0.0490014	0.299654	depleted
2899	MeSH	Chromosomes, Human, Pair 9	0.950727	0.0685338	1.07094	79	45	177282	23081, 8395, 80036, 19, 219, 320, 4300, 117531, 1515, 10655, 210, 4781, 7436, 7743, 8013, 23732, 25, 613, 1030, 1761, 3717, 4507, 4920, 29979, 51271, 81704, 169841, 687, 2592, 2619, 3641, 4814, 7169, 7306, 8019, 10444, 10558, 23064, 23230, 23404, 23413, 50514, 54840, 55363, 286204	0.791697	enriched	0.212226	depleted	0.424451	0.857913	Inconsistent
2908	MeSH	Chronic Disease	0.699403	0.479295	1.61493	26	15	108468	4982, 3552, 3553, 3557, 929, 1080, 1636, 2212, 3717, 2215, 3115, 3565, 3569, 81608, 114548	0.277519	enriched	0.741481	enriched	0.555039	0.974438	enriched
2918	MeSH	Chymotrypsin	0.885188	0.300982	1.35118	16	7	58903.7	12, 722, 1215, 759, 1081, 1504, 5004	0.616478	enriched	0.531201	enriched	1	1	enriched
2923	MeSH	Cilia	0.97934	-0.0503145	0.95093	28	16	160714	5314, 9371, 4867, 9696, 1070, 123016, 129880, 1767, 57545, 583, 585, 5311, 9738, 55081, 79659, 80184	0.902015	depleted	0.878988	enriched	1	1	Inconsistent
293	MeSH	Adolescent	0.66655	0.253724	1.28882	121	71	158033	861, 3459, 24, 3554, 4153, 4128, 8291, 8910, 6323, 10804, 540, 825, 1559, 2153, 2690, 150, 1493, 1577, 1756, 2332, 3107, 3553, 3557, 3566, 3784, 5243, 7421, 154, 929, 1080, 1280, 1586, 1636, 2200, 2206, 2212, 2629, 3105, 3953, 4625, 4763, 6103, 6532, 6583, 7172, 7466, 51062, 149233, 1565, 1589, 1813, 2214, 2322, 2645, 2705, 2706, 3077, 3115, 3565, 3569, 3593, 3952, 4210, 6556, 10544, 27031, 55054…	0.220879	enriched	0.115156	enriched	0.230312	0.646744	enriched
2940	MeSH	Circadian Rhythm	0.858432	-0.267447	0.765331	24	11	91752.2	4862, 4544, 8864, 1407, 1453, 8914, 9572, 9575, 406, 3952, 79365	0.564747	depleted	0.987842	depleted	1	1	depleted
29404	MeSH	Activin Receptors	0.584496	0.807942	2.24329	22	17	247645	7048, 92, 652, 7049, 90, 10468, 655, 650, 659, 3623, 3624, 3625, 7046, 91, 93, 658, 3626	0.157126	enriched	0.0471154	enriched	0.0942308	0.417392	enriched
2942	MeSH	Circular Dichroism	0.917355	0.197377	1.2182	23	12	112115	5621, 213, 6622, 351, 1421, 2741, 3263, 6779, 335, 1410, 2006, 6342	0.688576	enriched	0.570378	enriched	1	1	enriched
29424	MeSH	Pulmonary Disease, Chronic Obstructive	0.971243	0.0728094	1.07553	19	8	62871	5270, 5265, 154, 1636, 2052, 2638, 3569, 6590	0.887387	enriched	0.692533	enriched	1	1	enriched
2945	MeSH	Cisplatin	0.994754	0.0082921	1.00833	22	11	92111.7	10413, 540, 7507, 596, 1843, 5888, 6240, 8626, 1111, 4904, 10057	0.986029	enriched	0.921383	enriched	1	1	enriched
29543	MeSH	Nucleocytoplasmic Transport Proteins	0.458455	-0.70578	0.493723	35	12	79632.6	29107, 55788, 6428, 1977, 7514, 3842, 4799, 6426, 9972, 11097, 51808, 53371	0.0718224	depleted	0.0252325	depleted	0.0504651	0.30445	depleted
29589	MeSH	Seminal Plasma Proteins	0.516173	-0.902132	0.405704	17	6	105027	4477, 8852, 10566, 6407, 8287, 64100	0.102052	depleted	0.609981	depleted	0.204103	0.611414	depleted
2966	MeSH	Clathrin	0.868545	-0.148501	0.861999	65	36	129213	1956, 22848, 51429, 130340, 274, 7020, 1601, 5286, 6453, 9829, 54812, 154, 163, 1213, 2060, 8218, 8546, 23062, 161, 409, 1175, 1176, 1212, 1785, 3092, 3312, 4646, 8906, 9026, 9685, 10043, 23431, 25977, 26119, 58513, 65125	0.590475	depleted	0.0352289	depleted	0.0704579	0.363829	depleted
29681	MeSH	Arabidopsis Proteins	0.595993	0.643183	1.90253	25	16	106168	10920, 7336, 8837, 64326, 1718, 841, 11261, 22876, 355, 1616, 6549, 8533, 9318, 23011, 51138, 64708	0.165796	enriched	0.704382	enriched	0.331592	0.769358	enriched
29701	MeSH	Saccharomyces cerevisiae Proteins	0.90736	0.0640224	1.06612	244	122	94112.8	5983, 8464, 9804, 2181, 8202, 2182, 9969, 6595, 8556, 7336, 10923, 10484, 29079, 90390, 5495, 7014, 10533, 26019, 55090, 83548, 128866, 1024, 1244, 5001, 5981, 8607, 9474, 11001, 11231, 64682, 167227, 257218, 1201, 4085, 4172, 5980, 6119, 6729, 10277, 10513, 11044, 29945, 597, 1665, 3065, 3066, 4850, 5195, 5435, 5494, 5888, 6118, 6628, 6634, 7334, 7337, 8453, 8850, 9525, 10284, 10393, 10483, 1114…	0.662475	enriched	0.720587	enriched	1	1	enriched
29702	MeSH	Schizosaccharomyces pombe Proteins	0.900974	0.177734	1.19451	35	16	71039.5	988, 8899, 4172, 5885, 9814, 151648, 983, 3364, 5888, 7465, 990, 1731, 4174, 4735, 10907, 79677	0.640619	enriched	0.840479	depleted	1	1	Inconsistent
2971	MeSH	Cleft Lip	0.569153	-0.73541	0.479309	19	9	202967	7039, 23314, 5981, 5818, 8626, 56033, 9, 4487, 5914	0.149698	depleted	0.101201	depleted	0.202402	0.60919	depleted
2972	MeSH	Cleft Palate	0.52749	-0.711064	0.491121	24	11	213055	7039, 23314, 5981, 5818, 8626, 56033, 9, 2304, 4487, 5914, 56062	0.119543	depleted	0.0293789	depleted	0.0587578	0.329639	depleted
29721	MeSH	Drosophila Proteins	0.920633	-0.0853823	0.918161	109	55	164553	861, 6091, 10252, 10413, 2139, 7088, 55796, 1739, 4154, 85407, 6595, 4853, 8650, 607, 2674, 6469, 7855, 8864, 3516, 6585, 6780, 7096, 8289, 8726, 8945, 929, 1407, 1912, 2138, 2140, 2145, 3656, 6608, 7189, 8914, 23643, 51284, 51684, 55167, 86, 2071, 2676, 2735, 3320, 4615, 6434, 6493, 6599, 9113, 10253, 25820, 26108, 51311, 64096, 339287	0.696573	depleted	0.319505	enriched	0.63901	1	Inconsistent
29742	MeSH	Caenorhabditis elegans Proteins	0.97846	0.0458429	1.04691	42	24	207010	56288, 112399, 89797, 9844, 2308, 1793, 8573, 9637, 84612, 6400, 55188, 55294, 54583, 84552, 317, 998, 8036, 8825, 10116, 10229, 10444, 51454, 80262, 163786	0.899667	enriched	0.214794	enriched	0.429588	0.86381	enriched
29867	MeSH	Xenopus Proteins	0.947387	-0.082122	0.92116	60	30	118233	1499, 652, 4087, 4088, 27123, 3037, 7855, 22943, 1207, 4172, 23090, 324, 4089, 4092, 7046, 7702, 23583, 4090, 4999, 7481, 8312, 8325, 8577, 10551, 10926, 22974, 27121, 55388, 57122, 64506	0.778273	depleted	0.532353	depleted	1	1	depleted
29961	MeSH	Zebrafish Proteins	0.984595	0.0275432	1.02793	44	27	176577	1499, 652, 6934, 85407, 8313, 57534, 2932, 27123, 22943, 1452, 51701, 4040, 7478, 9965, 22881, 649, 1856, 4041, 6422, 7479, 8312, 8325, 9464, 11063, 26108, 56998, 64097	0.936542	enriched	0.834856	enriched	1	1	enriched
29968	MeSH	Escherichia coli Proteins	0.693693	-0.525905	0.59102	26	8	64865.7	11165, 3141, 55247, 221120, 4690, 5378, 8846, 252969	0.272687	depleted	0.124908	depleted	0.249816	0.669711	depleted
2999	MeSH	Clone Cells	0.966913	0.0925733	1.09699	18	8	62921.3	2315, 3717, 915, 920, 3122, 3558, 3821, 5788	0.859113	enriched	0.613845	depleted	1	1	Inconsistent
2p11.2	Cytoband	2p11.2	0.0369322	1.28888	3.62874	34	25	131152	8802, 22934, 64795, 7844, 55258, 65055, 84913, 284948, 51315, 55818, 56888, 83439, 129293, 822, 25885, 5342, 84173, 150572, 200523, 285190, 4144, 8869, 10578, 51318, 400966	0.00406373	enriched	9.74967e-05	enriched	0.000194993	0.00887334	enriched
2p13	Cytoband	2p13	0.133683	1.46497	4.3274	15	11	84486.3	307, 3099, 7039, 2673, 7840, 1716, 1639, 57835, 5013, 25806, 50489	0.0285536	enriched	0.00954181	enriched	0.0190836	0.179974	enriched
2p13.1	Cytoband	2p13.1	0.0610294	1.40497	4.0754	20	12	63214.1	84168, 6869, 10505, 130951, 200424, 10617, 6242, 55233, 64427, 84865, 85474, 388962	0.00809776	enriched	0.00471266	enriched	0.00942532	0.120859	enriched
2p14	Cytoband	2p14	0.202849	0.956017	2.60131	22	16	109940	200734, 9792, 22848, 151516, 54812, 200558, 5861, 29094, 200504, 5341, 11017, 23177, 25927, 27302, 54980, 84908	0.065647	enriched	0.0445222	enriched	0.0890444	0.406884	enriched
2p21	Cytoband	2p21	0.0293748	1.57903	4.85023	35	30	162806	63892, 5581, 6711, 51232, 79823, 55133, 4072, 10128, 23498, 9655, 57217, 57504, 285051, 805, 5495, 9553, 9637, 91461, 9167, 3973, 9419, 23433, 64241, 130271, 170850, 1545, 9581, 10602, 90423, 728819	0.00256673	enriched	1.56354e-09	enriched	3.12707e-09	1.01191e-06	enriched
2p23.3	Cytoband	2p23.3	0.00790318	1.21993	3.38695	43	23	39114.5	10890, 64080, 109, 2355, 57159, 85465, 4358, 54978, 56896, 84226, 2281, 5443, 5496, 9540, 10113, 51277, 51374, 54867, 84696, 92749, 165324, 375189, 653140	0.000354505	enriched	0.00351886	enriched	0.000709009	0.0222032	enriched
2q11.2	Cytoband	2q11.2	0.0141967	1.27806	3.58968	44	32	91163.5	23505, 343990, 4862, 11138, 55571, 3631, 51263, 56910, 80705, 9595, 23397, 79031, 90342, 129530, 150771, 200407, 1261, 6160, 6549, 7549, 9669, 10865, 23020, 51252, 54910, 55654, 93082, 150763, 164832, 200403, 254773, 493753	0.000735103	enriched	0.00513388	enriched	0.00147021	0.0364796	enriched
2q13	Cytoband	2q13	0.0689168	1.65467	5.23137	21	18	103331	65124, 23550, 4867, 55289, 10018, 151011, 376940, 7851, 84269, 84910, 129804, 150465, 285190, 84524, 84639, 150468, 165055, 400966	0.0102901	enriched	9.90892e-05	enriched	0.000198178	0.00898333	enriched
2q21.1	Cytoband	2q21.1	0.636248	0.468825	1.59812	18	10	124327	7247, 55041, 30818, 728378, 4648, 445582, 26469, 84084, 84317, 205147	0.385043	enriched	0.920063	enriched	0.770087	1	enriched
2q31.1	Cytoband	2q31.1	0.0689168	1.15062	3.16016	32	22	104869	3655, 9874, 151230, 10651, 29789, 518, 79828, 130507, 1781, 79901, 129880, 254042, 7456, 9360, 9541, 80067, 129881, 389058, 3231, 6741, 79634, 151556	0.0102163	enriched	0.0143298	enriched	0.0204326	0.186952	enriched
2q33	Cytoband	2q33	0.0733465	2.09898	8.15786	18	16	201499	940, 316, 5746, 23314, 8745, 65059, 66008, 1493, 8324, 29851, 5334, 617, 1195, 4999, 7341, 66037	0.0122919	enriched	0.0210866	enriched	0.0245838	0.206035	enriched
2q33.1	Cytoband	2q33.1	0.149144	0.978785	2.66122	26	18	90748.6	26010, 79568, 284992, 130132, 57679, 91526, 130540, 151246, 285172, 9330, 151254, 3329, 23451, 51602, 55437, 80055, 92935, 130026	0.0353607	enriched	0.0254613	enriched	0.0509227	0.30618	enriched
2q33.3	Cytoband	2q33.3	0.137314	1.71485	5.55582	16	14	191990	389072, 117583, 8828, 54891, 151195, 3417, 200576, 22868, 151194, 2825, 57683, 130749, 130752, 391475	0.0302179	enriched	0.00040917	enriched	0.000818339	0.0244119	enriched
2q35	Cytoband	2q35	0.154015	0.70073	2.01522	45	21	52760.6	1373, 79840, 6168, 55686, 55825, 471, 7520, 114790, 3577, 25953, 3579, 6556, 7277, 23363, 29926, 55821, 79065, 92691, 130612, 130617, 375307	0.0373823	enriched	0.000766405	enriched	0.00153281	0.0377253	enriched
2q37	Cytoband	2q37	0.79373	0.261479	1.29885	20	8	51538.1	54578, 25791, 51665, 1293, 4735, 54576, 54658, 80704	0.611245	enriched	0.538891	enriched	1	1	enriched
2q37.1	Cytoband	2q37.1	0.0180087	2.18718	8.91009	25	22	109002	129563, 10123, 55230, 6672, 51719, 5707, 11262, 26058, 3431, 9470, 6295, 8527, 10316, 55054, 55355, 64708, 79054, 80303, 93010, 151477, 200765, 389084	0.00134046	enriched	0.117222	enriched	0.00268091	0.0545525	enriched
2q37.3	Cytoband	2q37.3	0.202351	0.618276	1.85573	44	24	67797.8	10920, 9208, 8864, 57007, 9855, 10494, 26146, 51540, 64284, 150677, 2859, 3069, 64090, 79083, 80895, 377007, 666, 4705, 23192, 25992, 50636, 51078, 285193, 375316	0.063175	enriched	0.0491558	enriched	0.0983117	0.427162	enriched
3001	MeSH	Cloning, Molecular	0.467504	0.425665	1.53061	96	54	104397	667, 89797, 9697, 284058, 27284, 51534, 9061, 1838, 23499, 83548, 5799, 7541, 9267, 10681, 11001, 23054, 55890, 843, 6309, 9066, 10957, 25932, 516, 1054, 1066, 2145, 4942, 9522, 22931, 23339, 54469, 55737, 60496, 65009, 83988, 280, 379, 3772, 3797, 4245, 6233, 6642, 7029, 7286, 9140, 9246, 9585, 11170, 11311, 22807, 23404, 51727, 84068, 114822	0.0750653	enriched	0.0517941	enriched	0.103588	0.437783	enriched
30161	MeSH	Avian Proteins	0.905349	0.234811	1.26467	17	8	84582.1	4897, 9935, 6238, 1044, 64431, 1045, 1466, 9122	0.657079	enriched	0.72823	enriched	1	1	enriched
30201	MeSH	Activin Receptors, Type I	0.644614	0.53357	1.70501	35	26	212858	7048, 92, 652, 7049, 7042, 90, 655, 2280, 4087, 4088, 57154, 650, 654, 659, 3624, 3625, 4089, 4092, 7046, 9392, 57099, 91, 93, 658, 4090, 4838	0.205748	enriched	0.0907493	enriched	0.181499	0.574713	enriched
30301	MeSH	Activin Receptors, Type II	0.834456	0.396046	1.48594	17	12	325513	92, 9863, 7049, 10468, 650, 654, 659, 3624, 7046, 91, 93, 2660	0.497257	enriched	0.639504	enriched	0.994515	1	enriched
3034	MeSH	Coated Pits, Cell-Membrane	0.962047	-0.100254	0.904608	25	13	91621.1	8301, 22848, 51429, 1601, 163, 1213, 161, 432, 1175, 1212, 3312, 26119, 58513	0.820057	depleted	0.655615	depleted	1	1	depleted
3051	MeSH	Cochlea	0.682474	0.707928	2.02978	15	11	287958	1690, 65217, 1428, 7399, 375611, 1297, 9381, 2706, 4647, 56914, 57214	0.252485	enriched	0.330328	enriched	0.504971	0.928035	enriched
30541	MeSH	Databases, Genetic	0.971243	0.0154904	1.01561	453	235	135821	26010, 60412, 84075, 50650, 51557, 166378, 51313, 84216, 10160, 84457, 83989, 130497, 284058, 23408, 26137, 81671, 57678, 81553, 83641, 955, 6397, 10505, 55245, 84937, 25896, 26022, 27069, 54877, 64327, 65056, 79096, 83449, 84333, 84899, 152006, 3547, 3985, 5507, 7266, 8887, 8975, 9915, 10973, 23142, 23480, 55683, 79796, 79885, 84083, 117153, 118788, 132204, 140699, 160418, 163882, 171024, 221477…	0.887462	enriched	0.499283	depleted	0.998566	1	Inconsistent
30562	MeSH	Databases, Protein	0.693913	-0.321105	0.725347	61	26	109055	11030, 23613, 283820, 3096, 10254, 55603, 9904, 54881, 11060, 2192, 9372, 11034, 11059, 23420, 7334, 7337, 9522, 9698, 2804, 5684, 6208, 6692, 6717, 10083, 10318, 408050	0.273298	depleted	0.957888	enriched	0.546596	0.966981	Inconsistent
3062	MeSH	Codon	0.768254	-0.400707	0.669846	28	10	110600	4153, 5053, 5621, 3845, 5009, 6906, 7253, 154, 324, 6010	0.390086	depleted	0.935092	enriched	0.780172	1	Inconsistent
3066	MeSH	Coenzyme A Ligases	0.619958	0.798222	2.22159	17	13	111932	2181, 2182, 348158, 116285, 6296, 51703, 51735, 11001, 23305, 2180, 10998, 65985, 81616	0.184263	enriched	0.00179614	enriched	0.00359228	0.0657991	enriched
3093	MeSH	Colitis, Ulcerative	0.526789	0.723674	2.062	25	15	95362.6	9231, 1493, 3553, 3557, 5243, 929, 6583, 7172, 10392, 149233, 4282, 6556, 9966, 55054, 64127	0.115407	enriched	0.233473	enriched	0.230813	0.6474	enriched
3094	MeSH	Collagen	0.815285	0.192759	1.21259	80	50	174874	667, 2335, 1490, 5352, 3673, 1285, 4921, 5747, 7057, 3672, 3685, 1290, 4811, 1288, 1302, 1634, 3688, 4313, 7450, 1278, 1280, 1282, 1284, 1294, 1297, 1303, 8292, 22801, 284217, 780, 1291, 1293, 1298, 1300, 1305, 1306, 1310, 1311, 2207, 3339, 3674, 3678, 4323, 7373, 7414, 9902, 22795, 50509, 80781, 91522	0.461532	enriched	0.807753	depleted	0.923064	1	Inconsistent
3106	MeSH	Colon	0.99056	0.0239934	1.02428	18	10	120937	1499, 6364, 6869, 6566, 324, 1044, 1811, 1045, 6865, 64127	0.96322	enriched	0.339206	enriched	0.678412	1	enriched
311	MeSH	Adrenal Glands	0.966913	-0.115913	0.890553	15	8	114219	2627, 2230, 1586, 4158, 55809, 1583, 6822, 7148	0.839786	depleted	0.569875	depleted	1	1	depleted
3110	MeSH	Colonic Neoplasms	0.905349	0.172735	1.18855	36	23	215785	1499, 6934, 7422, 4072, 3480, 7039, 9314, 5468, 673, 54578, 960, 999, 3845, 54894, 324, 1044, 1630, 3958, 5795, 6564, 1045, 10223, 54739	0.655613	enriched	0.0448245	enriched	0.0896491	0.408138	enriched
3165	MeSH	Complement System Proteins	0.792489	0.369181	1.44655	25	13	88863.2	4153, 729, 731, 727, 717, 721, 1604, 735, 966, 1378, 3426, 629, 4179	0.43019	enriched	0.117676	enriched	0.235352	0.652638	enriched
3167	MeSH	Complement Activation	0.254703	1.20813	3.34722	23	16	95309.6	4153, 722, 727, 5648, 716, 717, 721, 1604, 735, 966, 1378, 629, 725, 1401, 3998, 4179	0.0202657	enriched	0.0366596	enriched	0.0405314	0.269987	enriched
3176	MeSH	Complement C3	0.721481	0.600591	1.8232	16	9	101886	4153, 727, 717, 721, 1604, 1378, 3426, 629, 4179	0.311761	enriched	0.221505	enriched	0.443011	0.8768	enriched
3179	MeSH	Complement C3b	0.66655	0.685381	1.98453	17	11	75606.5	722, 717, 721, 1604, 1378, 3426, 3684, 629, 4179, 10877, 81494	0.222347	enriched	0.387605	enriched	0.444694	0.878193	enriched
3208	MeSH	Concanavalin A	0.981009	0.0570701	1.05873	20	9	103269	4121, 4124, 4126, 23127, 3697, 5004, 10905, 57134, 144423	0.916853	enriched	0.656953	depleted	1	1	Inconsistent
32383	MeSH	Myocytes, Cardiac	0.947387	-0.133103	0.875375	25	16	260791	185, 287, 202333, 2697, 3784, 6546, 775, 10021, 488, 845, 3572, 3753, 6262, 10060, 51086, 91807	0.777529	depleted	0.0585698	depleted	0.11714	0.463299	depleted
32389	MeSH	Myocytes, Smooth Muscle	0.949397	-0.146669	0.863579	18	9	95459.7	1490, 57591, 659, 4313, 5595, 183, 952, 5594, 6356	0.78143	depleted	0.561199	enriched	1	1	Inconsistent
324	MeSH	Adrenocorticotropic Hormone	0.967423	0.0814558	1.08487	18	8	75726.2	112609, 4988, 1586, 4158, 1589, 5443, 9095, 56246	0.881965	enriched	0.76221	depleted	1	1	Inconsistent
3241	MeSH	Consanguinity	0.480975	0.915714	2.49856	21	15	125213	81846, 167691, 8195, 117531, 26278, 9381, 50485, 1545, 2706, 10560, 64072, 64699, 80208, 83959, 259266	0.0867813	enriched	0.589941	enriched	0.173563	0.561488	enriched
328	MeSH	Adult	0.145129	0.415235	1.51473	230	132	119609	54901, 79068, 3176, 3459, 6934, 185, 7422, 3554, 4153, 1906, 3990, 6928, 7364, 847, 2169, 3351, 4128, 4548, 5167, 8291, 672, 1576, 4255, 5071, 5468, 84062, 338, 673, 3479, 7045, 1268, 1559, 1588, 2153, 2938, 4976, 4982, 9370, 210, 337, 1071, 1493, 1577, 3107, 3552, 3553, 3557, 3566, 4313, 4988, 5243, 5445, 6401, 6530, 7421, 118, 152, 154, 183, 324, 345, 929, 1080, 1543, 1548, 1555, 1571, 1585, 15…	0.00659124	enriched	7.17284e-06	enriched	1.43457e-05	0.00112926	enriched
3285	MeSH	Contractile Proteins	0.768254	-0.392636	0.675274	24	11	98371.8	2317, 1729, 8976, 1070, 55740, 2200, 5217, 58, 2006, 8936, 54443	0.390833	depleted	0.222527	depleted	0.445054	0.87883	depleted
3300	MeSH	Copper	0.526789	0.974416	2.64962	16	11	111699	150684, 1356, 5621, 540, 351, 1317, 1318, 7879, 475, 6647, 6649	0.112085	enriched	0.0628141	enriched	0.125628	0.481144	enriched
3324	MeSH	Coronary Artery Disease	0.197449	0.898145	2.45504	43	27	82786	185, 3990, 19, 4205, 338, 3690, 5465, 9370, 1071, 5445, 9365, 183, 345, 929, 1636, 2162, 5891, 241, 335, 1401, 1524, 3569, 4018, 4256, 4314, 5444, 116519	0.0116368	enriched	0.0149843	enriched	0.0232736	0.19921	enriched
3327	MeSH	Coronary Disease	0.0643097	1.2045	3.3351	43	30	92574.2	185, 3990, 19, 3673, 338, 2153, 9370, 337, 1071, 5445, 6401, 127294, 221458, 327657, 183, 345, 1030, 1636, 399979, 335, 1401, 2161, 2244, 3569, 4018, 5444, 5446, 116519, 255738, 441933	0.00121455	enriched	0.00111329	enriched	0.00222659	0.0481683	enriched
3360	MeSH	Cosmids	0.748716	0.462674	1.58832	25	8	65393.8	2710, 1302, 3008, 728137, 7258, 280, 8353, 8968	0.354913	enriched	0.0821359	enriched	0.164272	0.547236	enriched
33921	MeSH	Vesicular Transport Proteins	0.764596	0.149811	1.16161	181	103	145756	5867, 8411, 60412, 9554, 252983, 6616, 9217, 23256, 27131, 29887, 55704, 85439, 157680, 4905, 10484, 51429, 51542, 320, 10814, 27333, 51652, 83548, 93664, 128866, 3482, 6272, 22895, 23161, 25924, 26056, 55690, 63908, 64089, 1130, 5873, 5898, 6810, 8723, 9218, 9570, 9699, 321, 1213, 2054, 2060, 5552, 5861, 5899, 7879, 8618, 8774, 9482, 9501, 9525, 10015, 23062, 55737, 55770, 79720, 81609, 137492, …	0.382619	enriched	0.807573	enriched	0.765238	1	enriched
33942	MeSH	Adaptor Proteins, Vesicular Transport	0.966913	0.0400363	1.04085	108	62	141924	50508, 1956, 2534, 8301, 5295, 22848, 3480, 85439, 8650, 9644, 130340, 22796, 83548, 3482, 6272, 10466, 51719, 55690, 80725, 1601, 2885, 3267, 5782, 6453, 6654, 27040, 50618, 57511, 163, 1213, 2060, 4036, 4915, 6714, 7189, 8546, 9382, 23062, 55297, 161, 1175, 1176, 3643, 4074, 4615, 4646, 4690, 8674, 8906, 9185, 9685, 10342, 23431, 25839, 26119, 29110, 54900, 54923, 55437, 58513, 84342, 92335	0.857141	enriched	0.656441	depleted	1	1	Inconsistent
33961	MeSH	Adaptor Protein Complex 1	0.747764	-0.421082	0.656336	24	11	121748	130340, 55690, 54812, 8546, 23062, 55297, 161, 1175, 1176, 8906, 10239	0.350552	depleted	0.124865	depleted	0.249731	0.669711	depleted
33962	MeSH	Adaptor Protein Complex 2	0.905349	-0.217543	0.804493	20	10	94015.2	22848, 85439, 51429, 1493, 163, 1213, 161, 1175, 1176, 26119	0.656628	depleted	0.673548	depleted	1	1	depleted
33963	MeSH	Adaptor Protein Complex 3	0.99056	-0.0220489	0.978192	15	8	138690	116987, 163, 950, 8546, 161, 1175, 1176, 10239	0.968805	depleted	0.648291	depleted	1	1	depleted
33965	MeSH	Adaptor Protein Complex alpha Subunits	0.887681	-0.219337	0.803051	26	13	99808.3	85439, 130340, 3482, 55690, 163, 1213, 2060, 161, 1175, 1176, 4074, 8906, 58513	0.619081	depleted	0.394467	depleted	0.788934	1	depleted
33982	MeSH	Adaptor Protein Complex gamma Subunits	0.418599	-1.04766	0.350759	19	6	93695.7	4734, 163, 2060, 23062, 8906, 9685	0.0504821	depleted	0.0318746	depleted	0.0637492	0.34227	depleted
33983	MeSH	Adaptor Protein Complex mu Subunits	0.365929	-1.17415	0.309082	17	5	80722.5	130340, 1493, 163, 161, 1175	0.0367859	depleted	0.0735194	depleted	0.0735717	0.37151	depleted
3402	MeSH	Creatine Kinase	0.757041	0.515574	1.6746	16	9	273022	8736, 8291, 825, 1756, 548596, 859, 1159, 4151, 4208	0.370678	enriched	0.343574	enriched	0.687149	1	enriched
34041	MeSH	Monomeric Clathrin Assembly Proteins	0.711852	-0.579569	0.56014	15	7	120655	8301, 8028, 1213, 8546, 161, 1176, 10239	0.300429	depleted	0.252492	depleted	0.504984	0.928035	depleted
3412	MeSH	Cricetulus	0.950727	0.145684	1.15683	17	10	126519	4124, 3690, 351, 3784, 4158, 3643, 3674, 3753, 10875, 56246	0.788071	enriched	0.38875	depleted	0.7775	1	Inconsistent
3424	MeSH	Crohn Disease	0.452769	0.855852	2.35338	25	16	128078	54901, 9231, 5243, 929, 5771, 6583, 7172, 10392, 149233, 3593, 3606, 6556, 9966, 22900, 55054, 64127	0.0691638	enriched	0.102443	enriched	0.138328	0.503027	enriched
34281	MeSH	Dynamins	0.944316	0.144765	1.15577	22	15	170886	10787, 274, 4976, 8976, 2885, 6453, 115677, 1213, 2060, 161, 409, 1785, 6456, 6457, 26052	0.76874	enriched	0.425778	depleted	0.851556	1	Inconsistent
3430	MeSH	Cross-Sectional Studies	0.387764	0.806207	2.2394	34	19	97526.7	2099, 3990, 5468, 3479, 4982, 9370, 210, 7421, 183, 345, 1585, 1636, 3240, 1298, 1401, 3077, 3952, 5444, 7351	0.0440942	enriched	0.0147552	enriched	0.0295103	0.227577	enriched
3432	MeSH	Cross-Linking Reagents	0.600922	0.62005	1.85902	26	15	126595	2176, 2072, 5352, 928, 3688, 7051, 7052, 2266, 3481, 58, 335, 3320, 5788, 6741, 9937	0.173893	enriched	0.164622	enriched	0.329244	0.767522	enriched
34381	MeSH	Hearing Loss	0.895216	0.254411	1.2897	19	12	294944	65217, 10804, 117531, 7399, 1687, 2138, 7466, 2706, 4647, 57214, 64072, 153562	0.629868	enriched	0.52779	depleted	1	1	Inconsistent
34441	MeSH	Heterogeneous-Nuclear Ribonucleoproteins	0.776398	-0.286529	0.750866	45	17	70353.2	92906, 10772, 29974, 54039, 378948, 6428, 3184, 5093, 3183, 3185, 3192, 3842, 5940, 6426, 6434, 6741, 159163	0.403922	depleted	0.531899	depleted	0.807843	1	depleted
34481	MeSH	Heterogeneous-Nuclear Ribonucleoprotein Group A-B	0.937355	-0.201839	0.817227	16	5	55737.6	220988, 5093, 3183, 3842, 6426	0.743284	depleted	0.236006	depleted	0.472012	0.901352	depleted
34521	MeSH	Nuclear Matrix-Associated Proteins	0.365929	-1.14227	0.319095	21	5	64307.1	6429, 9782, 6434, 55269, 140890	0.0364901	depleted	0.00692393	depleted	0.0138479	0.150261	depleted
3459	MeSH	Crystallins	0.584496	0.673682	1.96145	22	11	58499.8	1428, 51084, 631, 1421, 202, 1419, 1427, 1429, 4284, 1410, 1420	0.157948	enriched	0.0451904	enriched	0.0903809	0.409573	enriched
34622	MeSH	RNA Interference	0.858342	-0.199504	0.819137	42	20	111764	6786, 10018, 83540, 253260, 3619, 5595, 9590, 23405, 151648, 1213, 3091, 6502, 27327, 1111, 1642, 1894, 10403, 29110, 57122, 192669	0.564269	depleted	0.398187	depleted	0.796374	1	depleted
34741	MeSH	RNA, Small Interfering	0.877505	0.121185	1.12883	93	53	113192	1499, 2034, 8202, 1316, 6786, 4780, 672, 688, 2309, 5747, 8743, 2932, 4088, 8837, 10018, 102, 1432, 1500, 6774, 8826, 3688, 5595, 5599, 8493, 23405, 1843, 1958, 3091, 4092, 5580, 6502, 6885, 7189, 7272, 8626, 8795, 27327, 208, 409, 472, 598, 857, 1111, 1642, 1894, 5594, 6667, 8877, 9611, 9656, 10403, 29110, 50507	0.600849	enriched	0.109413	enriched	0.218827	0.632089	enriched
3488	MeSH	Cyanogen Bromide	0.230232	1.40468	4.07424	17	11	64200.4	213, 5340, 716, 721, 1278, 1280, 2266, 335, 759, 1081, 2161	0.0167333	enriched	0.0249144	enriched	0.0334666	0.243843	enriched
34882	MeSH	Lamins	0.768254	0.464291	1.59089	17	10	80013.4	25984, 983, 3930, 7431, 23224, 4000, 4001, 9883, 26092, 55329	0.390582	enriched	0.889172	enriched	0.781163	1	enriched
34961	MeSH	Antigens, Nuclear	0.684576	-0.492106	0.611337	25	12	120910	7014, 6672, 142, 7520, 11262, 3981, 7486, 7518, 5591, 6625, 7341, 10111	0.257593	depleted	0.173733	depleted	0.347466	0.786593	depleted
35181	MeSH	TATA-Box Binding Protein	0.982545	-0.0318694	0.968633	43	20	84970.9	8464, 9014, 2963, 9044, 2957, 6874, 6879, 8850, 1810, 2958, 2959, 6311, 6617, 6619, 6881, 7629, 9015, 9519, 11036, 55814	0.927648	depleted	0.556564	depleted	1	1	depleted
3520	MeSH	Cyclophosphamide	0.545677	0.881403	2.41429	15	10	73428.3	216, 1576, 1559, 2938, 1577, 1555, 218, 2064, 2214, 7153	0.134295	enriched	0.0163721	enriched	0.0327442	0.24135	enriched
35362	MeSH	Transcription Factor TFIID	0.600922	-0.517726	0.595874	37	14	92653.5	8464, 10923, 9014, 9044, 2957, 5925, 6874, 6879, 387332, 1810, 2071, 2958, 2959, 6881	0.173007	depleted	0.814284	depleted	0.346015	0.78535	depleted
35381	MeSH	TATA-Binding Protein Associated Factors	0.473131	-0.691707	0.500721	37	12	88781.1	8464, 9014, 9044, 2957, 6874, 6879, 2071, 6881, 9015, 55814, 80854, 171017	0.0817133	depleted	0.393818	depleted	0.163427	0.545356	depleted
3545	MeSH	Cysteine	0.682474	-0.502474	0.605032	28	10	82358.8	5770, 2741, 7450, 30001, 1280, 1427, 2200, 3077, 6647, 140809	0.253664	depleted	0.856406	depleted	0.507328	0.930068	depleted
3546	MeSH	Cysteine Endopeptidases	0.320796	0.465956	1.59354	113	59	64488	5887, 7128, 4792, 5687, 9491, 1471, 5682, 5713, 4734, 6477, 8837, 1508, 1514, 1515, 6478, 330, 843, 5597, 5707, 8454, 8945, 841, 3002, 5698, 6500, 6502, 9099, 54205, 317, 329, 837, 842, 1512, 2157, 4738, 5641, 5684, 5686, 5693, 5695, 5699, 5700, 5701, 5704, 5710, 5714, 5715, 5718, 5720, 5721, 6233, 6613, 7314, 7341, 10197, 23192, 23198, 26986, 29927	0.0280391	enriched	0.0187568	enriched	0.0375136	0.259409	enriched
35463	MeSH	Pol1 Transcription Initiation Complex Proteins	0.587203	0.814541	2.25814	15	8	53194.3	9014, 51082, 25885, 7343, 9015, 51386, 54700, 64425	0.160198	enriched	0.47744	enriched	0.320397	0.758245	enriched
35561	MeSH	Transcription Factor TFIIA	0.810427	0.436282	1.54695	15	9	79173.7	1457, 10923, 2957, 6874, 6879, 1810, 2958, 2959, 11036	0.456676	enriched	0.333776	enriched	0.667551	1	enriched
35581	MeSH	Transcription Factor TFIIB	0.99056	-0.0258188	0.974512	15	7	137308	7025, 2963, 2957, 3725, 1810, 2958, 2959	0.964459	depleted	0.780043	enriched	1	1	Inconsistent
35602	MeSH	Transcriptional Elongation Factors	0.731024	-0.397	0.672334	37	10	40345.2	22936, 10217, 55677, 4298, 5435, 2959, 5433, 6830, 6917, 11267	0.329065	depleted	0.638753	depleted	0.658131	1	depleted
3564	MeSH	Cytidine Deaminase	0.476725	0.52429	1.68926	55	26	52962.1	5687, 9491, 5682, 5713, 29974, 5707, 5698, 10930, 978, 5684, 5686, 5693, 5695, 5699, 5700, 5701, 5704, 5710, 5714, 5715, 5718, 5720, 5721, 10197, 23198, 164668	0.0846601	enriched	0.240871	enriched	0.16932	0.554514	enriched
35683	MeSH	MicroRNAs	0.762881	-0.466458	0.62722	19	8	107159	8091, 6935, 27250, 23405, 131405, 27327, 1869, 9839	0.378544	depleted	0.698685	depleted	0.757088	1	depleted
3574	MeSH	Cytochrome c Group	0.452769	0.816136	2.26174	25	16	65685.7	10018, 330, 578, 596, 597, 841, 3002, 7416, 54205, 84701, 317, 329, 355, 598, 842, 10017	0.068974	enriched	0.407428	enriched	0.137948	0.501905	enriched
3576	MeSH	Electron Transport Complex IV	0.90869	0.194791	1.21506	26	10	90369.5	1352, 1350, 5018, 9167, 1327, 1353, 54205, 84701, 1329, 1347	0.665219	enriched	0.815922	enriched	1	1	enriched
3577	MeSH	Cytochrome P-450 Enzyme System	0.00327443	1.29271	3.64263	72	53	78042.3	196, 7364, 1576, 1591, 6916, 1551, 1558, 1559, 1588, 64816, 1577, 1593, 2053, 2230, 4051, 5243, 7421, 8856, 1543, 1548, 1555, 1571, 1580, 1581, 1585, 1586, 1592, 2947, 5740, 6817, 56603, 57404, 284541, 9, 1545, 1549, 1562, 1565, 1572, 1573, 1582, 1583, 1589, 1595, 2052, 8529, 9420, 11283, 29785, 54658, 66002, 120227, 260293	9.58836e-06	enriched	6.06386e-05	enriched	1.91767e-05	0.00144129	enriched
3593	MeSH	Cytoplasm	0.765699	-0.222286	0.800686	75	35	102652	1499, 10413, 3655, 9759, 4792, 4087, 29107, 634, 999, 3690, 5829, 167227, 3688, 3838, 7529, 8487, 3184, 6628, 6634, 7046, 7430, 7514, 7534, 27327, 81565, 103, 4904, 5903, 6426, 7094, 7187, 7341, 11097, 26986, 79659	0.385533	depleted	0.581117	enriched	0.771066	1	Inconsistent
3594	MeSH	Cytoplasmic Granules	0.288488	1.1586	3.18548	20	13	64526.7	1363, 2813, 6810, 1053, 3002, 5552, 7857, 3003, 5551, 6036, 6844, 8773, 10578	0.0239351	enriched	0.245484	enriched	0.0478701	0.295697	enriched
3598	MeSH	Cytoskeletal Proteins	0.699403	0.186743	1.20532	185	117	218074	4026, 7402, 667, 6711, 9215, 2037, 9844, 1499, 10580, 6934, 83660, 2059, 26064, 1000, 1837, 8502, 9371, 10048, 10982, 6444, 1501, 1838, 2036, 5747, 8313, 8910, 51474, 1793, 2185, 2932, 10096, 23607, 87, 636, 999, 1500, 1823, 1832, 5829, 6445, 6932, 8826, 8976, 22943, 23022, 23268, 120, 1495, 1756, 1825, 1828, 3680, 3688, 5782, 6780, 8945, 10529, 10801, 29119, 55740, 25, 118, 119, 324, 1003, 1605,…	0.276877	enriched	0.0633032	enriched	0.126606	0.48275	enriched
3599	MeSH	Cytoskeleton	0.688462	0.252602	1.28737	106	69	171683	1499, 394, 4638, 5578, 2534, 6840, 5295, 23002, 23332, 800, 5747, 6093, 2185, 10096, 23607, 87, 999, 1500, 3690, 3985, 4131, 4133, 5829, 8826, 8976, 23022, 253260, 1495, 2934, 3688, 4628, 9826, 54874, 118, 390, 1003, 1901, 2035, 2149, 3856, 5058, 5962, 6714, 7430, 7431, 7456, 23048, 51466, 58, 391, 397, 998, 3678, 3728, 4690, 4771, 7094, 7278, 7414, 7429, 8936, 9414, 9564, 9815, 10458, 10810, 229…	0.261407	enriched	0.661945	enriched	0.522814	0.945147	enriched
3600	MeSH	Cytosol	0.85521	-0.173172	0.840993	57	25	87800.6	216, 5578, 27284, 6783, 805, 2053, 2805, 2939, 57733, 841, 5321, 5580, 27233, 54205, 134526, 317, 842, 3320, 3329, 5579, 6799, 6822, 7296, 9054, 653361	0.55567	depleted	0.770631	enriched	1	1	Inconsistent
3602	MeSH	Cytotoxicity, Immunologic	0.900974	-0.155679	0.855834	44	19	83007	8405, 10666, 970, 3600, 4684, 22914, 966, 3002, 3105, 356, 3821, 3903, 4068, 4277, 5551, 9436, 10578, 29121, 51744	0.641971	depleted	0.172341	depleted	0.344681	0.783638	depleted
36081	MeSH	Receptors, Eph Family	0.679714	-0.587084	0.555946	20	9	402590	2042, 2047, 1944, 1946, 1949, 2041, 2049, 284656, 285220	0.242494	depleted	0.00328804	depleted	0.00657607	0.0969721	depleted
36082	MeSH	Receptor, EphA1	0.62936	-0.65731	0.518244	20	9	482895	2042, 2045, 2044, 2047, 1944, 1946, 1949, 2041, 2049	0.192452	depleted	0.00350994	depleted	0.00701988	0.100728	depleted
3609	MeSH	Dactinomycin	0.859557	-0.201638	0.817391	43	15	57089.9	9904, 7514, 51118, 2091, 3183, 6125, 6135, 7343, 9349, 9790, 9816, 29777, 55153, 55269, 79009	0.568423	depleted	0.0427017	depleted	0.0854034	0.397854	depleted
36341	MeSH	Intercellular Signaling Peptides and Proteins	0.529939	0.325874	1.38524	114	67	150871	6091, 1499, 652, 1956, 7422, 10461, 1490, 434, 4853, 2066, 182, 3685, 27123, 79602, 83999, 685, 9370, 22943, 1808, 1950, 3950, 6585, 8838, 11197, 22914, 27329, 2247, 2621, 3577, 4040, 4159, 5228, 6425, 6586, 6868, 7301, 8614, 11168, 181, 284, 649, 2069, 2321, 2661, 2920, 3491, 3579, 3606, 3641, 3714, 3791, 3952, 4041, 5443, 6373, 6374, 6422, 7482, 8788, 9068, 11061, 27121, 29126, 50810, 51129, 54…	0.122851	enriched	0.036145	enriched	0.0722899	0.368734	enriched
3638	MeSH	Deafness	0.920633	-0.149185	0.86141	35	19	233116	1690, 65217, 10804, 55636, 117531, 1729, 7399, 4627, 150677, 491, 9381, 2706, 3198, 4646, 4647, 10083, 10560, 64072, 64699	0.695855	depleted	0.520513	depleted	1	1	depleted
36382	MeSH	Ephrin-A1	0.584496	-0.785768	0.45577	17	7	544667	2042, 2045, 2044, 2047, 1944, 1946, 2041	0.158034	depleted	0.00513555	depleted	0.0102711	0.125628	depleted
36383	MeSH	Ephrin-A2	0.966913	-0.116271	0.890234	15	9	627696	1997, 102, 2042, 2045, 2044, 2047, 1944, 1946, 2041	0.846824	depleted	0.115959	depleted	0.231918	0.649221	depleted
36385	MeSH	Ephrin-A4	0.452769	-1.0503	0.349832	15	6	639296	2042, 2045, 2047, 1944, 1946, 285220	0.0688426	depleted	0.00172477	depleted	0.00344954	0.064139	depleted
36387	MeSH	Ephrin-B1	0.682474	-0.527963	0.589805	24	12	491230	8440, 2042, 2045, 2044, 2047, 1944, 1946, 1949, 2041, 2049, 7074, 285220	0.25146	depleted	0.0122659	depleted	0.0245318	0.205895	depleted
36388	MeSH	Ephrin-B2	0.545691	-0.792457	0.452731	18	8	411601	8440, 5998, 2042, 2047, 1944, 1946, 1949, 2049	0.135557	depleted	0.255272	depleted	0.271114	0.699291	depleted
3641	MeSH	Deamination	0.420272	0.653913	1.92305	45	22	55720.9	5687, 9491, 5682, 5713, 5707, 5698, 5684, 5686, 5693, 5695, 5699, 5700, 5701, 5704, 5710, 5714, 5715, 5718, 5720, 5721, 10197, 23198	0.0527296	enriched	0.211269	enriched	0.105459	0.441623	enriched
367	MeSH	Age Factors	0.692668	0.545825	1.72603	21	12	70140	672, 2153, 3552, 3553, 7421, 1543, 1586, 1636, 217, 675, 1401, 5444	0.267458	enriched	0.18084	enriched	0.36168	0.79897	enriched
368	MeSH	Aged	0.177957	0.430035	1.53731	200	118	133345	6934, 2099, 185, 1956, 7422, 4153, 1906, 2272, 3990, 847, 19, 2169, 3486, 4548, 5621, 672, 1471, 1576, 4255, 5071, 5468, 12, 590, 673, 3479, 595, 999, 1559, 1588, 2153, 4137, 4982, 6622, 6716, 9370, 1071, 1493, 1577, 3552, 3553, 3557, 3845, 4129, 4313, 5243, 5445, 6401, 6696, 7421, 9365, 83872, 2, 118, 183, 324, 345, 596, 864, 929, 1030, 1543, 1571, 1585, 1586, 1636, 2073, 2162, 2947, 3717, 3953,…	0.0089651	enriched	0.00478864	enriched	0.00957728	0.121923	enriched
369	MeSH	Aged, 80 and over	0.955933	0.0544636	1.05597	104	53	118341	2099, 1956, 7422, 5621, 672, 1471, 5071, 590, 673, 3479, 595, 999, 1559, 1588, 2153, 4137, 6622, 6716, 1071, 1577, 3552, 3553, 3557, 3845, 4129, 4313, 7421, 1030, 1543, 1586, 1636, 3717, 6648, 6817, 675, 952, 1045, 1116, 1401, 1565, 2064, 2100, 2322, 2956, 3077, 3569, 4314, 5444, 5654, 7077, 10133, 11186, 54576	0.808041	enriched	0.38322	enriched	0.766441	1	enriched
37102	MeSH	Lectins	0.863099	-0.162484	0.85003	60	23	68713.5	4153, 307, 84062, 7058, 5648, 1462, 933, 3958, 6441, 29094, 63915, 2865, 3960, 3964, 3998, 5788, 9902, 10960, 22918, 26258, 55330, 55600, 89790	0.577243	depleted	0.330145	depleted	0.66029	1	depleted
3713	MeSH	Dendritic Cells	0.177957	-0.710013	0.491638	79	23	73261.5	6364, 7292, 8792, 1235, 8995, 1236, 4065, 59067, 3600, 9308, 51284, 942, 3565, 3592, 3593, 3606, 6363, 8600, 8744, 29126, 50489, 51311, 85480	0.00883398	depleted	0.074069	depleted	0.017668	0.172604	depleted
37181	MeSH	Lectins, C-Type	0.145054	-0.947584	0.387677	53	13	68555.9	23274, 1404, 4065, 1462, 22914, 83998, 5552, 3384, 3821, 4323, 9902, 29121, 50489	0.00646306	depleted	0.0269246	depleted	0.0129261	0.144306	depleted
37241	MeSH	Mannose-Binding Lectins	0.981036	-0.0563923	0.945168	16	8	104285	4153, 4065, 5648, 2157, 3998, 9902, 10960, 50489	0.917357	depleted	0.68496	depleted	1	1	depleted
37342	MeSH	Pertussis Toxin	0.84568	-0.249992	0.778807	34	19	178584	2776, 2770, 7852, 51196, 107, 1268, 109, 150, 2775, 5595, 1901, 2781, 6387, 81537, 2357, 2865, 3579, 5594, 5724	0.521014	depleted	0.262373	depleted	0.524747	0.946584	depleted
37361	MeSH	Adenylate Cyclase Toxin	0.794659	-0.464808	0.628256	15	8	268525	2776, 2770, 107, 114, 109, 150, 113, 115	0.434755	depleted	0.487848	depleted	0.86951	1	depleted
375	MeSH	Aging	0.894151	0.308694	1.36165	15	10	178000	2099, 3479, 4137, 351, 9365, 1636, 7486, 3569, 5444, 6649	0.627045	enriched	0.91748	depleted	1	1	Inconsistent
38341	MeSH	Glycogen Synthase Kinases	0.924268	0.202733	1.22474	20	11	138537	1499, 5578, 2932, 4137, 324, 5580, 5663, 23678, 5579, 8312, 8893	0.701884	enriched	0.802507	enriched	1	1	enriched
38362	MeSH	Glycogen Synthase Kinase 3	0.792489	0.284562	1.32918	45	29	156653	1499, 6934, 5578, 7957, 2308, 8313, 2932, 595, 4137, 22943, 1452, 1808, 8945, 55294, 324, 4040, 5504, 5580, 5663, 23678, 208, 4041, 4772, 5594, 6615, 8312, 8893, 11076, 51199	0.428055	enriched	0.630708	enriched	0.856111	1	enriched
38744	MeSH	Ribosomal Protein S6 Kinases, 90-kDa	0.85521	-0.285804	0.75141	20	11	159790	6197, 57521, 1432, 1978, 5595, 1385, 5170, 5594, 6195, 6196, 9252	0.556585	depleted	0.538185	depleted	1	1	depleted
3876	MeSH	Dermatitis, Atopic	0.85521	-0.310948	0.732752	19	7	62128.8	3566, 1233, 3565, 3606, 6361, 11005, 85480	0.555425	depleted	0.229779	depleted	0.459559	0.891084	depleted
38762	MeSH	Ribosomal Protein S6 Kinases, 70-kDa	0.482275	-0.995746	0.369448	17	5	91486.5	57521, 253260, 1978, 208, 6009	0.0877933	depleted	0.261375	depleted	0.175587	0.564595	depleted
38901	MeSH	Mental Retardation, X-Linked	0.249156	-1.25461	0.285188	18	7	245322	2182, 4983, 7102, 5063, 8242, 8450, 57477	0.0192126	depleted	0.00915826	depleted	0.0183165	0.175548	depleted
3896	MeSH	Desmosomes	0.99517	-0.00473314	0.995278	29	15	148391	667, 3655, 8502, 1823, 1832, 1825, 1828, 3856, 5318, 5411, 147409, 1829, 3728, 5317, 11005	0.990806	depleted	0.50048	enriched	1	1	Inconsistent
39041	MeSH	Integrin alpha4beta1	0.915616	-0.236567	0.789333	15	9	155116	2335, 2185, 7852, 5829, 3688, 6387, 7412, 10863, 3678	0.681817	depleted	0.859532	enriched	1	1	Inconsistent
3907	MeSH	Dexamethasone	0.619958	0.882692	2.4174	15	11	207451	2908, 860, 6446, 301, 1588, 4306, 1843, 1831, 2752, 3291, 6337	0.18405	enriched	0.399836	enriched	0.368099	0.804789	enriched
39102	MeSH	Poly(A)-Binding Proteins	0.801308	-0.400921	0.669703	19	7	65421.4	3184, 7812, 8106, 2935, 6311, 26986, 51247	0.445811	depleted	0.150649	depleted	0.301298	0.736305	depleted
3920	MeSH	Diabetes Mellitus	0.545677	0.754935	2.12747	22	14	129459	6934, 10891, 5468, 5465, 9370, 133522, 5325, 231, 7466, 1401, 2645, 6833, 10560, 64122	0.135287	enriched	0.191945	enriched	0.270575	0.698756	enriched
39201	MeSH	Integrin alpha3beta1	0.887681	0.262272	1.29988	19	11	100682	3655, 3673, 7057, 3685, 928, 3688, 3909, 3675, 3678, 55361, 93185	0.618736	enriched	0.365047	enriched	0.730095	1	enriched
3922	MeSH	Diabetes Mellitus, Type 1	0.99056	0.0142841	1.01439	40	19	88915	23274, 847, 5799, 9370, 1493, 7421, 231, 1636, 3105, 3382, 4760, 5891, 2572, 3115, 3559, 3593, 3606, 6833, 169026	0.968026	enriched	0.89678	depleted	1	1	Inconsistent
39221	MeSH	mRNA Cleavage and Polyadenylation Factors	0.670624	-0.604694	0.546241	21	8	89386.9	23283, 11052, 1478, 10914, 51585, 53981, 64506, 81608	0.227555	depleted	0.00658163	depleted	0.0131633	0.145835	depleted
3924	MeSH	Diabetes Mellitus, Type 2	0.0188254	1.01511	2.75966	91	66	139014	54901, 63892, 79068, 5770, 6934, 185, 3667, 10891, 3990, 6928, 7103, 2169, 3099, 4853, 5167, 6514, 5468, 2646, 79602, 685, 3087, 4544, 5465, 7840, 8549, 9370, 133522, 1071, 3172, 5445, 5506, 6401, 10644, 183, 231, 345, 1030, 1636, 2132, 3953, 4547, 4760, 5105, 5891, 7466, 10135, 56999, 81031, 151, 1401, 2641, 2645, 3569, 3643, 3952, 4000, 5346, 5444, 5950, 6833, 7351, 7352, 8660, 51094, 116519, 1…	0.000163032	enriched	2.13132e-07	enriched	4.26264e-07	6.80242e-05	enriched
3928	MeSH	Diabetic Nephropathies	0.422252	0.784905	2.1922	33	22	132188	9844, 185, 7422, 1490, 6928, 5167, 6513, 64131, 2673, 5468, 9370, 5445, 84735, 183, 231, 1585, 1636, 3240, 5891, 6559, 5444, 57016	0.0548165	enriched	6.84503e-05	enriched	0.000136901	0.00674344	enriched
39302	MeSH	Integrin alphaVbeta3	0.480975	1.07449	2.92849	16	12	186284	1285, 3685, 3690, 3693, 3688, 6696, 3491, 3674, 3678, 3694, 4323, 10085	0.0867774	enriched	0.380526	enriched	0.173555	0.561488	enriched
3937	MeSH	Diagnosis, Differential	0.752373	0.477077	1.61136	19	12	141617	2315, 6662, 2719, 3845, 794, 3717, 3958, 8626, 3880, 4210, 4311, 54474	0.363151	enriched	0.711716	enriched	0.726302	1	enriched
39561	MeSH	Eukaryotic Initiation Factor-4E	0.950727	0.145916	1.1571	17	9	106197	57521, 1432, 8672, 1978, 1977, 9470, 1979, 5594, 8569	0.787637	enriched	0.966233	enriched	1	1	enriched
39603	MeSH	Eukaryotic Initiation Factor-4G	0.829353	-0.411587	0.662598	15	6	85307.8	8672, 27250, 1978, 1977, 8569, 26986	0.480045	depleted	0.609251	depleted	0.960091	1	depleted
39621	MeSH	Eukaryotic Initiation Factor-3	0.966913	0.0854461	1.0892	17	7	63271.5	8667, 8663, 728689, 1975, 3434, 3646, 6188	0.875568	enriched	0.656495	depleted	1	1	Inconsistent
39641	MeSH	Integrin beta Chains	0.560825	1.00974	2.74489	15	12	124716	3673, 8650, 3685, 3690, 3693, 3688, 3682, 4094, 3675, 3694, 3696, 7094	0.144791	enriched	0.356414	enriched	0.289582	0.723187	enriched
39642	MeSH	Eukaryotic Initiation Factors	0.979491	0.0521339	1.05352	22	11	96699.6	5713, 1978, 23405, 1915, 1977, 1975, 1979, 3646, 3692, 9669, 192669	0.913522	enriched	0.306988	depleted	0.613976	1	Inconsistent
39661	MeSH	Integrin beta3	0.365929	1.29771	3.6609	17	13	140969	3673, 3672, 3685, 2153, 3690, 3693, 3688, 2244, 3674, 3675, 4772, 5028, 7094	0.0356461	enriched	0.181482	enriched	0.0712922	0.366594	enriched
39942	MeSH	Neuropilin-1	0.545677	1.12681	3.0858	15	12	228370	8829, 7422, 8828, 10512, 10371, 5228, 56896, 2321, 2324, 3791, 5361, 7869	0.134977	enriched	0.242879	enriched	0.269954	0.698319	enriched
39961	MeSH	Semaphorins	0.703602	0.51678	1.67662	24	15	236475	8828, 4233, 5362, 57556, 9723, 9826, 10371, 223117, 8482, 80031, 971, 7869, 10507, 54910, 64218	0.283277	enriched	0.565388	enriched	0.566554	0.983085	enriched
3p14.3	Cytoband	3p14.3	0.106873	1.55012	4.71205	17	14	137544	2317, 776, 8309, 200845, 7086, 23272, 26059, 57406, 11102, 54756, 54899, 201627, 285331, 353324	0.0207521	enriched	0.345062	enriched	0.0415041	0.273784	enriched
3p21	Cytoband	3p21	0.959108	-0.041633	0.959222	25	9	81786.2	1499, 4134, 51099, 1605, 1849, 10168, 7318, 10201, 51385	0.932351	depleted	0.79591	enriched	1	1	Inconsistent
3p21.1	Cytoband	3p21.1	0.696449	0.270751	1.31095	38	14	66245.8	25886, 211, 1294, 6787, 55799, 91869, 95, 11170, 11344, 25981, 51460, 132141, 389123, 389125	0.480077	enriched	0.802389	depleted	0.960153	1	Inconsistent
3p21.3	Cytoband	3p21.3	0.737954	-0.220332	0.802252	46	15	57417.4	1238, 8994, 10217, 3680, 23395, 1232, 7867, 7869, 10180, 11186, 25930, 51161, 51409, 54585, 83597	0.537139	depleted	0.467672	depleted	0.935343	1	depleted
3p21.31	Cytoband	3p21.31	0.572331	0.291725	1.33874	55	22	43443.8	8927, 79443, 5580, 9807, 23016, 29072, 54681, 64147, 64866, 64925, 79012, 151903, 339834, 10293, 22937, 23276, 51447, 56992, 79714, 115560, 200942, 285231	0.340055	enriched	0.508256	enriched	0.680111	1	enriched
3p22.1	Cytoband	3p22.1	0.402173	0.686128	1.98601	19	12	135000	54986, 285268, 25924, 84892, 25994, 54861, 9852, 10289, 57467, 131375, 152206, 389114	0.197833	enriched	0.763223	enriched	0.395665	0.831012	enriched
3p22.3	Cytoband	3p22.3	0.568671	0.623364	1.86519	17	13	278286	114884, 152189, 23171, 25904, 7342, 131405, 10015, 25827, 6769, 10777, 23122, 26032, 643853	0.325744	enriched	0.332794	enriched	0.651488	1	enriched
3p24.3	Cytoband	3p24.3	0.798212	-0.275498	0.759194	18	11	333631	9779, 79750, 151648, 23243, 117248, 131965, 151651, 26061, 64145, 152273, 285381	0.617387	depleted	0.0599698	depleted	0.11994	0.469226	depleted
3p25.3	Cytoband	3p25.3	0.741319	-0.321962	0.724726	21	7	72338.7	6538, 491, 3656, 9901, 25917, 55209, 63924	0.546992	depleted	0.167205	depleted	0.33441	0.771886	depleted
3q13.2	Cytoband	3q13.2	0.355512	0.6598	1.9344	23	15	115835	90102, 26137, 205717, 55779, 344805, 25871, 29114, 54847, 55347, 64422, 91653, 151888, 152185, 257068, 285335	0.166826	enriched	0.789121	enriched	0.333652	0.771513	enriched
3q13.33	Cytoband	3q13.33	0.340675	0.769154	2.15794	17	11	89930.8	3081, 6565, 55254, 4710, 9515, 10721, 11167, 51725, 64091, 116064, 285282	0.152146	enriched	0.629371	depleted	0.304293	0.740016	Inconsistent
3q21	Cytoband	3q21	0.947705	-0.0696553	0.932715	16	9	129268	4638, 8607, 7707, 55764, 6578, 942, 3836, 4690, 114885	0.901202	depleted	0.762629	depleted	1	1	depleted
3q21.3	Cytoband	3q21.3	0.965775	0.0299932	1.03045	25	13	97658.5	23023, 60678, 90288, 7879, 22820, 166348, 5361, 11343, 29927, 56941, 57501, 84303, 152065	0.947022	enriched	0.80322	depleted	1	1	Inconsistent
3q22.1	Cytoband	3q22.1	0.29155	0.975825	2.65336	19	15	176872	11073, 7018, 79876, 131034, 131870, 55573, 5523, 23317, 27031, 27032, 28990, 58477, 79858, 84129, 256076	0.108974	enriched	0.869767	depleted	0.217948	0.631103	Inconsistent
3q23	Cytoband	3q23	0.332443	0.904364	2.47036	19	15	125460	253461, 287015, 55186, 344838, 5359, 92370, 5948, 54464, 56945, 5947, 7029, 9276, 23350, 92369, 349565	0.146318	enriched	0.448764	enriched	0.292636	0.72628	enriched
3q27	Cytoband	3q27	0.168359	1.30448	3.68575	15	11	92443.5	604, 9175, 9370, 23200, 26998, 3273, 3827, 56922, 197, 10057, 200879	0.043588	enriched	0.025402	enriched	0.0508041	0.305862	enriched
3q28	Cytoband	3q28	0.316248	-0.83699	0.433012	17	8	250885	4026, 3556, 285386, 10686, 257313, 2119, 8626, 55214	0.134073	depleted	0.223188	enriched	0.268146	0.696103	Inconsistent
3q29	Cytoband	3q29	0.976938	0.0161449	1.01628	38	19	92577.5	622, 152002, 1739, 79572, 5062, 5504, 84859, 5130, 9711, 23527, 26043, 55341, 57110, 80235, 84239, 84248, 93109, 116211, 205564	0.964517	enriched	0.541099	depleted	1	1	Inconsistent
4004	MeSH	Dichlororibofuranosylbenzimidazole	0.620266	-0.685102	0.504039	27	6	52525.7	1457, 4331, 5435, 1022, 2071, 5433	0.185349	depleted	0.611244	depleted	0.370697	0.807562	depleted
40181	MeSH	Genetic Diseases, X-Linked	0.0643097	-1.64367	0.193269	24	6	152065	1896, 4281, 6103, 2705, 4810, 90167	0.00116393	depleted	9.92835e-05	depleted	0.000198567	0.00898333	depleted
4032	MeSH	Diet	0.43013	0.844781	2.32747	28	17	76336	4548, 5468, 337, 1071, 7421, 324, 345, 635, 1543, 1571, 4552, 6648, 6817, 9, 217, 2052, 54658	0.0566745	enriched	0.0801954	enriched	0.113349	0.455959	enriched
4041	MeSH	Dietary Fats	0.0811169	2.03702	7.6677	17	13	83863.1	3990, 2169, 5468, 338, 5465, 9370, 337, 1071, 345, 3953, 335, 5697, 116519	0.0020586	enriched	0.000162227	enriched	0.000324453	0.0128562	enriched
40641	MeSH	Quantitative Trait Loci	0.929554	0.128789	1.13745	44	28	259328	54901, 79068, 6934, 80129, 10767, 257194, 338, 1012, 2646, 7692, 3087, 6272, 84623, 114780, 154743, 401474, 9557, 129787, 283383, 335, 8895, 9923, 55054, 79047, 80209, 94103, 169026, 285195	0.715937	enriched	0.0712529	enriched	0.142506	0.508709	enriched
4075	MeSH	Diglycerides	0.755927	0.452923	1.5729	25	18	229783	1124, 5587, 5578, 259230, 8611, 10497, 1608, 80168, 7225, 7220, 7222, 25780, 55750, 57113, 1606, 5579, 5588, 10125	0.368556	enriched	0.428715	enriched	0.737112	1	enriched
409	MeSH	Alanine	0.703602	0.717531	2.04937	15	10	129429	5578, 1457, 2169, 5468, 6622, 7253, 4760, 6648, 3643, 6647	0.285872	enriched	0.140568	enriched	0.281135	0.711279	enriched
40901	MeSH	Proteomics	0.587846	0.225864	1.25341	205	93	73004.8	4026, 56288, 3983, 23216, 6840, 302, 307, 10254, 29079, 11124, 4191, 7159, 8887, 8899, 8975, 64710, 81567, 308, 2934, 3417, 4627, 5245, 7018, 8340, 8663, 9588, 50618, 84140, 309, 966, 1213, 1915, 2023, 3263, 3313, 3856, 5500, 6189, 6648, 7086, 7416, 7431, 7534, 8341, 8621, 9765, 10130, 55004, 55023, 81488, 81609, 728689, 173, 1114, 1654, 1736, 1794, 2091, 2752, 3183, 3185, 3312, 3320, 3329, 3646,…	0.160863	enriched	0.148798	enriched	0.297595	0.73142	enriched
41321	MeSH	Chromosomes, Human, X	2.50615e-09	-2.02322	0.132229	79	18	296986	2182, 4128, 1896, 1184, 1756, 2332, 29057, 4983, 6103, 2157, 2705, 4068, 4810, 5063, 6247, 6792, 83259, 90167	1.38514e-12	depleted	6.78159e-14	depleted	1.35632e-13	1.1286e-10	depleted
41322	MeSH	Chromosomes, Human, Y	0.00905377	-1.87297	0.153667	24	7	380961	6192, 728137, 7258, 6736, 7404, 8287, 83259	6.18608e-05	depleted	2.0121e-05	depleted	4.02419e-05	0.00265608	depleted
41681	MeSH	NIH 3T3 Cells	0.987903	0.037335	1.03804	16	9	160538	23189, 57591, 2274, 5911, 6774, 238, 3065, 6714, 1654	0.948128	enriched	0.679913	enriched	1	1	enriched
4220	MeSH	Disulfides	0.954722	-0.112821	0.89331	27	10	60747.7	3690, 7450, 30001, 5069, 10130, 1081, 3674, 5768, 6647, 51022	0.803081	depleted	0.483398	depleted	0.966795	1	depleted
42442	MeSH	Vascular Endothelial Growth Factors	0.792489	-0.381789	0.682639	22	11	166140	8829, 7422, 8828, 1490, 2247, 3091, 5228, 284, 2321, 2324, 3791	0.430101	depleted	0.414071	enriched	0.828142	1	Inconsistent
42461	MeSH	Vascular Endothelial Growth Factor A	0.620266	-0.47433	0.622302	39	20	192743	2034, 8829, 7422, 8828, 1490, 1435, 56034, 7057, 4313, 10371, 1003, 2247, 3091, 5228, 284, 2321, 2324, 3082, 3791, 80781	0.186171	depleted	0.430825	enriched	0.372341	0.809478	Inconsistent
4247	MeSH	DNA	0.966913	-0.0601013	0.941669	56	29	169201	7150, 5053, 6670, 5451, 7507, 1756, 5009, 5316, 6906, 7520, 1051, 1278, 1280, 2353, 3725, 4942, 5888, 6118, 6638, 7486, 7518, 1629, 5087, 5422, 5423, 5449, 5591, 6667, 6736	0.843847	depleted	0.733376	depleted	1	1	depleted
4249	MeSH	DNA Damage	0.643493	0.252228	1.28689	137	73	105460	5890, 7150, 2176, 5887, 2072, 9874, 7336, 672, 1647, 4255, 7014, 11201, 79648, 580, 7507, 11073, 142, 900, 5932, 5980, 7520, 8493, 51366, 51720, 56852, 59348, 200558, 25, 983, 1161, 1386, 1543, 1571, 2073, 3364, 3981, 4194, 5888, 6118, 7465, 7486, 7518, 8850, 11200, 23583, 50484, 51455, 83990, 84126, 221120, 472, 675, 990, 994, 995, 1111, 1642, 1869, 2052, 2071, 2074, 5423, 5591, 7516, 8451, 9656…	0.201699	enriched	0.241886	enriched	0.403399	0.838901	enriched
4252	MeSH	DNA Mutational Analysis	0.731024	-0.168321	0.845083	180	88	143838	2131, 24, 1956, 5053, 5314, 8291, 672, 5071, 8910, 65217, 673, 6323, 7045, 10804, 540, 1896, 2153, 2263, 4976, 7399, 9056, 26278, 368, 1376, 1756, 2332, 2731, 3784, 3845, 5727, 34, 178, 229, 324, 410, 477, 1080, 1280, 1294, 2132, 2200, 2629, 2643, 2720, 3717, 4625, 4763, 5663, 6103, 6329, 6519, 6910, 7466, 51062, 462, 472, 675, 859, 1589, 1959, 2157, 2592, 2670, 2705, 2706, 2956, 3077, 4000, 4166…	0.321827	depleted	0.234755	depleted	0.46951	0.899895	depleted
42522	MeSH	DNA Replication Timing	0.721481	-0.174138	0.840181	186	72	73260.1	57643, 25832, 64744, 92346, 127018, 51179, 284695, 400818, 84288, 163782, 6913, 55672, 400746, 440585, 23252, 84320, 116228, 128338, 200159, 339500, 388722, 403314, 440712, 79961, 149297, 200030, 257044, 257106, 284565, 360023, 440730, 9293, 27293, 54855, 55001, 55092, 55432, 63906, 64793, 79805, 79830, 79862, 84451, 91181, 91408, 92342, 114803, 115273, 127396, 127579, 127665, 148304, 148753, 149…	0.310091	depleted	0.189434	depleted	0.378868	0.817585	depleted
4256	MeSH	DNA Polymerase I	0.894151	0.280221	1.32342	15	8	100349	5558, 11201, 142, 113510, 5422, 5423, 5426, 55388	0.627575	enriched	0.553067	enriched	1	1	enriched
4258	MeSH	DNA Polymerase III	0.742187	-0.522403	0.593094	20	6	76451.1	5983, 10714, 5422, 5425, 5426, 57804	0.340486	depleted	0.903008	depleted	0.680972	1	depleted
4259	MeSH	DNA-Directed DNA Polymerase	0.754823	-0.378423	0.684941	30	12	92943.5	5983, 11201, 5981, 10714, 5980, 11044, 56852, 6118, 51455, 5422, 5426, 10721	0.367281	depleted	0.940226	enriched	0.734562	1	Inconsistent
4260	MeSH	DNA Repair	0.897107	0.0917037	1.09604	138	70	98748.2	5890, 2176, 5887, 2072, 79840, 7336, 672, 1647, 4255, 4331, 7014, 11201, 580, 7507, 10714, 11073, 25788, 142, 4437, 5932, 5980, 6119, 7520, 51720, 56852, 200558, 1161, 1543, 2073, 3364, 3981, 5888, 6118, 7334, 7486, 7518, 11200, 23583, 50484, 51455, 83990, 84126, 221120, 472, 675, 1022, 1111, 1642, 2052, 2071, 2074, 2956, 4438, 4595, 5378, 5423, 5426, 5591, 6188, 7516, 8438, 9156, 9656, 9937, 101…	0.635725	enriched	0.569782	enriched	1	1	enriched
4261	MeSH	DNA Replication	0.837559	-0.148621	0.861895	102	43	77139.9	5983, 5558, 7150, 11201, 5001, 5981, 10714, 11073, 51053, 4172, 5980, 6119, 56852, 898, 983, 5888, 6118, 7465, 7486, 8914, 11143, 11200, 51455, 64785, 84126, 472, 990, 995, 1111, 1869, 4174, 4999, 5000, 5422, 5423, 5425, 5426, 5523, 10111, 10721, 10926, 23595, 55388	0.505762	depleted	0.9864	enriched	1	1	Inconsistent
4262	MeSH	DNA Restriction Enzymes	0.739502	0.38496	1.46956	36	14	49059.6	2335, 2495, 25, 229, 613, 1280, 1282, 341, 445, 3113, 3115, 4493, 5542, 23404	0.337803	enriched	0.360858	enriched	0.675606	1	enriched
4264	MeSH	DNA Topoisomerases, Type I	0.778269	0.477044	1.61131	16	11	112320	7150, 116028, 5888, 7486, 8940, 80010, 4691, 6426, 7153, 7341, 55775	0.406796	enriched	0.536649	enriched	0.813593	1	enriched
4265	MeSH	DNA Helicases	0.394413	-0.436475	0.646311	108	46	118824	57492, 84181, 80205, 6595, 4331, 6594, 7014, 55636, 1105, 7507, 8607, 25788, 257218, 2961, 6605, 7520, 8289, 54617, 1161, 2073, 3065, 3066, 3981, 5888, 7486, 7518, 8932, 50485, 80010, 83990, 170506, 86, 1022, 1663, 2071, 2074, 4691, 5425, 5591, 6596, 6599, 6604, 7516, 8438, 9156, 57804	0.0452352	depleted	0.0568631	depleted	0.0904705	0.409749	depleted
4268	MeSH	DNA-Binding Proteins	0.832708	-0.0661079	0.93603	609	316	140188	5890, 5983, 8464, 861, 7025, 57492, 6239, 7003, 55553, 84159, 604, 196, 3097, 3131, 11278, 84441, 10413, 7026, 2176, 5887, 6660, 7088, 9759, 860, 2072, 2627, 4780, 6928, 79840, 1457, 3400, 5450, 6595, 6670, 7247, 63976, 2120, 3096, 4205, 4792, 9314, 10923, 25897, 2308, 2309, 2649, 3716, 4929, 5933, 6594, 6764, 9014, 9935, 57591, 1871, 1997, 3398, 4087, 4088, 4300, 4775, 4899, 5451, 6662, 7014, 78…	0.484426	depleted	0.741185	enriched	0.968851	1	Inconsistent
4272	MeSH	DNA, Mitochondrial	0.966913	0.0705453	1.07309	29	11	63972.9	4899, 4976, 51106, 1716, 4358, 7084, 7978, 23395, 2706, 4720, 8846	0.872715	enriched	0.833946	enriched	1	1	enriched
4273	MeSH	DNA, Neoplasm	0.912037	0.141107	1.15155	51	30	213619	1499, 1316, 1956, 2272, 1612, 672, 4255, 23671, 673, 999, 5728, 5915, 3845, 4437, 7982, 324, 864, 1030, 4089, 4763, 675, 1045, 1789, 2064, 2956, 4595, 4771, 11186, 29108, 140628	0.672132	enriched	0.934014	depleted	1	1	Inconsistent
4277	MeSH	DNA, Single-Stranded	0.926357	-0.136906	0.872052	37	17	136712	5890, 7247, 10923, 25788, 2961, 5009, 6119, 5888, 6118, 84126, 1111, 4904, 5423, 5591, 5814, 10111, 25913	0.707165	depleted	0.357822	enriched	0.715643	1	Inconsistent
42783	MeSH	Endothelial Cells	0.833431	0.186227	1.2047	71	43	186283	8829, 7422, 1906, 302, 7035, 2308, 6093, 7057, 1012, 3685, 5340, 7852, 1432, 2152, 3690, 3688, 5595, 6376, 6401, 7450, 57105, 1003, 1901, 2149, 2247, 3091, 6387, 7412, 284, 857, 1827, 2321, 2324, 3791, 4323, 5594, 8877, 10411, 25930, 50507, 54567, 55576, 80781	0.491106	enriched	0.574874	enriched	0.982212	1	enriched
4279	MeSH	DNA, Viral	0.365929	0.580912	1.78767	69	38	91405.6	7025, 7150, 3839, 5687, 9491, 5682, 5713, 7852, 3838, 3840, 3843, 5707, 3841, 5698, 11168, 920, 3836, 3842, 5422, 5591, 5684, 5686, 5693, 5695, 5699, 5700, 5701, 5704, 5710, 5714, 5715, 5718, 5720, 5721, 6667, 10197, 23198, 23476	0.0361119	enriched	0.169513	enriched	0.0722238	0.368699	enriched
428	MeSH	Alcohol Drinking	0.786296	0.371273	1.44958	23	11	64146.3	4548, 1071, 4988, 1543, 1571, 6532, 126, 217, 1813, 2052, 3077	0.413907	enriched	0.641329	enriched	0.827814	1	enriched
42846	MeSH	CDC2-CDC28 Kinases	0.966913	-0.0811126	0.92209	35	15	85962.2	1021, 1033, 4331, 5933, 1871, 595, 898, 983, 5925, 6502, 7465, 1019, 1022, 1869, 5934	0.8397	depleted	0.536974	enriched	1	1	Inconsistent
4285	MeSH	Dogs	0.491136	0.516803	1.67666	61	39	171928	56288, 1499, 9223, 4233, 150684, 1368, 4301, 8502, 4867, 10207, 1525, 8671, 288, 999, 8029, 9076, 1207, 1215, 23562, 5284, 5411, 7879, 9075, 149461, 845, 2281, 6262, 6340, 6615, 6727, 6809, 7082, 9414, 23471, 28234, 55914, 55966, 64398, 65125	0.0905449	enriched	0.0451242	enriched	0.0902484	0.409404	enriched
42863	MeSH	Cyclin-Dependent Kinase 9	0.915616	-0.169731	0.843892	34	11	57503.1	4331, 10217, 1024, 905, 5435, 6502, 1022, 2071, 5433, 10614, 23476	0.682667	depleted	0.66149	depleted	1	1	depleted
429	MeSH	Alcohol Oxidoreductases	0.420272	0.617756	1.85476	52	33	116407	8204, 1646, 1109, 8644, 127, 5805, 83592, 84458, 5932, 8535, 8630, 51170, 54363, 145226, 231, 873, 1645, 3065, 3066, 8608, 9249, 22949, 157506, 124, 126, 1488, 2531, 9380, 9734, 10320, 51181, 57016, 167465	0.0513966	enriched	0.0142112	enriched	0.0284223	0.222979	enriched
42925	MeSH	Positive Transcriptional Elongation Factor B	0.950727	-0.101494	0.903486	38	13	54386.6	4331, 10217, 905, 5435, 8850, 1022, 2071, 5433, 9204, 10614, 23476, 51497, 124790	0.792834	depleted	0.390031	depleted	0.780062	1	depleted
42965	MeSH	Methylenetetrahydrofolate Reductase (NADPH2)	0.926409	-0.185521	0.830672	20	10	116267	4548, 2153, 3690, 5981, 1636, 2162, 4522, 4552, 2244, 2346	0.709081	depleted	0.927462	depleted	1	1	depleted
42967	MeSH	Electron Transport Complex I	0.950272	0.1235	1.13145	26	10	54238.9	55967, 4702, 4729, 84701, 4712, 4719, 4720, 4723, 4724, 91942	0.784241	enriched	0.585779	depleted	1	1	Inconsistent
4298	MeSH	Dopamine	0.792489	-0.362996	0.695589	26	12	156717	4128, 4929, 5071, 2861, 6622, 1644, 4129, 6530, 2643, 6532, 1813, 65018	0.426898	depleted	0.458838	depleted	0.853796	1	depleted
4303	MeSH	Dosage Compensation, Genetic	0.0412151	-1.44413	0.235951	32	10	315518	9555, 1730, 4983, 55167, 6792, 7404, 7512, 55506, 90167, 339287	0.000442524	depleted	5.40055e-06	depleted	1.08011e-05	0.000928616	depleted
4305	MeSH	Dose-Response Relationship, Drug	0.475639	0.679933	1.97375	37	25	110681	5578, 7422, 1576, 3685, 5734, 1432, 1559, 351, 949, 1577, 2741, 3688, 5243, 5595, 841, 2149, 2247, 3091, 3725, 3827, 4363, 5580, 1565, 4035, 5594	0.0839553	enriched	0.0282949	enriched	0.0565898	0.323434	enriched
4311	MeSH	Double-Blind Method	0.482275	0.9292	2.53248	20	13	121546	185, 1576, 4988, 6530, 154, 183, 345, 1636, 6532, 1565, 1813, 5697, 5972	0.0876105	enriched	0.0905985	enriched	0.175221	0.563955	enriched
4314	MeSH	Down Syndrome	0.966913	-0.0434784	0.957453	71	41	181844	861, 29761, 51072, 4548, 8624, 2114, 4137, 5981, 11077, 351, 3141, 5316, 6453, 10231, 56911, 571, 873, 1859, 3763, 4552, 6450, 7267, 51227, 54014, 54097, 755, 1827, 3772, 6285, 6493, 6647, 7179, 7327, 8038, 9619, 9980, 10311, 25825, 25966, 54093, 388815	0.870999	depleted	0.358017	depleted	0.716035	1	depleted
4317	MeSH	Doxorubicin	0.966913	-0.099725	0.905086	20	9	79752.4	9429, 5243, 596, 4363, 1111, 1869, 2214, 7153, 10928	0.84398	depleted	0.443274	depleted	0.886549	1	depleted
43171	MeSH	Chromosomal Instability	0.945009	0.169106	1.18425	16	9	164770	54386, 4085, 4751, 25836, 675, 701, 1063, 1789, 25913	0.771339	enriched	0.202154	depleted	0.404307	0.839508	Inconsistent
43222	MeSH	Ubiquitin Thiolesterase	0.749511	-0.397036	0.67231	25	12	112852	29761, 7874, 729877, 8239, 9100, 10617, 414060, 8287, 9097, 57559, 414059, 729873	0.360047	depleted	0.211288	depleted	0.422577	0.855471	depleted
4330	MeSH	Drosophila	0.670624	0.466958	1.59513	39	28	260739	10252, 2139, 7088, 1739, 4154, 6092, 6670, 8650, 6477, 7090, 1040, 3516, 5727, 8726, 1859, 2145, 6608, 7220, 51684, 1856, 5013, 5087, 6493, 6667, 9113, 9519, 10253, 66037	0.228017	enriched	0.449181	enriched	0.456035	0.88802	enriched
4331	MeSH	Drosophila melanogaster	0.837559	0.306809	1.35908	24	13	97043.4	6310, 6670, 607, 8535, 1639, 1912, 23107, 27327, 6667, 9113, 26108, 64969, 113878	0.505532	enriched	0.342366	enriched	0.684732	1	enriched
43484	MeSH	Proprotein Convertases	0.972658	-0.0803146	0.922826	16	8	161265	5122, 5046, 5126, 5125, 6721, 22926, 29106, 255738	0.889586	depleted	0.897277	depleted	1	1	depleted
4351	MeSH	Drug Resistance	0.988623	0.0330253	1.03358	17	10	162900	7150, 2908, 1559, 5244, 5243, 4363, 6532, 1719, 5742, 7068	0.953883	enriched	0.349722	enriched	0.699443	1	enriched
43524	MeSH	Peptide-N4-(N-acetyl-beta-glucosaminyl) Asparagine Amidase	0.526789	0.619142	1.85733	33	19	65787.6	8455, 1356, 8857, 8685, 350, 686, 3688, 7018, 735, 3240, 3263, 3959, 173, 197, 1191, 3934, 5004, 55768, 56548	0.115459	enriched	0.00764599	enriched	0.015292	0.158798	enriched
43562	MeSH	Receptors, G-Protein-Coupled	0.111804	-0.553476	0.574948	150	58	118043	57211, 84059, 2776, 387129, 266977, 2770, 55366, 2861, 6469, 7855, 8549, 8864, 55890, 57007, 59350, 2863, 5727, 8322, 8324, 10161, 1407, 1901, 2859, 5367, 6019, 6608, 9213, 409, 2015, 2825, 2828, 2829, 2834, 2865, 4142, 5724, 5995, 6013, 6344, 8325, 9287, 9289, 9934, 10886, 23266, 23566, 30817, 50838, 57121, 83873, 84109, 124274, 134864, 222545, 259249, 259293, 338442, 594857	0.00371044	depleted	0.0176963	depleted	0.00742087	0.103656	depleted
43603	MeSH	DNA-(Apurinic or Apyrimidinic Site) Lyase	0.833064	0.376131	1.45664	18	6	28918.9	142, 4595, 5423, 6188, 9001, 252969	0.486665	enriched	0.911894	depleted	0.973331	1	Inconsistent
437	MeSH	Alcoholism	0.0930434	-1.08284	0.338634	37	16	264001	216, 3351, 4128, 127, 1268, 2904, 4988, 1571, 4852, 6532, 124, 126, 217, 1394, 1813, 4986	0.0027245	depleted	0.0120319	depleted	0.00544899	0.0856076	depleted
43743	MeSH	Ubiquitin-Protein Ligase Complexes	0.418599	0.685649	1.98506	46	29	97970.8	8452, 999, 10213, 64682, 4085, 8454, 8945, 10277, 29945, 6500, 6502, 7321, 7337, 8453, 10393, 699, 701, 996, 997, 1642, 4738, 7314, 8451, 8881, 9232, 9616, 9978, 11186, 51434	0.0496202	enriched	0.824849	depleted	0.0992404	0.429219	Inconsistent
43802	MeSH	GTP-Binding Protein alpha Subunits, Gq-G11	0.801308	-0.446326	0.639975	16	8	276873	23236, 185, 2776, 2770, 7225, 624, 5997, 5999	0.445552	depleted	0.20372	enriched	0.407441	0.842845	Inconsistent
4398	MeSH	Dynein ATPase	0.831564	0.232808	1.26214	51	33	183652	8537, 83657, 636, 1769, 7399, 25924, 55567, 56171, 1781, 4644, 23299, 1639, 1767, 1780, 2289, 7879, 8701, 51626, 54820, 81565, 1063, 4647, 5048, 6249, 7277, 7802, 10083, 10726, 22919, 25981, 64072, 79659, 196385	0.482949	enriched	0.457222	depleted	0.914443	1	Inconsistent
44127	MeSH	Epigenesis, Genetic	0.937355	0.174144	1.19023	19	12	193688	10395, 4255, 1788, 7799, 9770, 11197, 864, 3481, 1789, 6422, 11186, 55743	0.742858	enriched	0.918125	depleted	1	1	Inconsistent
44140	MeSH	Receptor, Angiotensin, Type 1	0.474615	1.02503	2.78718	16	11	122267	185, 4306, 118, 183, 624, 1585, 1636, 409, 5972, 57085, 59272	0.0829244	enriched	0.314746	enriched	0.165849	0.548962	enriched
44383	MeSH	African Continental Ancestry Group	0.769364	0.337187	1.401	33	18	78748	3990, 5167, 1576, 1559, 1577, 4948, 6338, 152, 154, 183, 1378, 1548, 1636, 3105, 153, 1549, 3115, 6007	0.394062	enriched	0.183904	enriched	0.367807	0.804641	enriched
44387	MeSH	GTP-Binding Protein beta Subunits	0.422252	-0.982903	0.374223	20	8	173614	2776, 5998, 57580, 10681, 8787, 146850, 3763, 6000	0.0548163	depleted	0.617085	depleted	0.109633	0.450065	depleted
44388	MeSH	GTP-Binding Protein gamma Subunits	0.184179	-1.48865	0.225677	18	5	143870	2776, 5998, 57580, 146850, 3763	0.00988761	depleted	0.40776	depleted	0.0197752	0.183783	depleted
44465	MeSH	European Continental Ancestry Group	0.00621863	0.955039	2.59877	106	71	101676	54901, 79068, 6934, 2099, 4153, 3990, 5167, 1576, 5468, 84062, 1558, 2646, 1559, 3087, 6716, 9370, 9722, 1071, 1493, 1577, 2053, 3107, 3552, 3553, 3557, 4948, 5243, 7421, 9365, 10644, 118, 152, 154, 183, 345, 1030, 1543, 1548, 1571, 1585, 1586, 1636, 2212, 3105, 3570, 4552, 6532, 6583, 7172, 126, 151, 153, 1401, 1545, 1549, 1565, 1813, 2214, 2215, 3077, 3565, 3569, 5444, 7351, 7352, 51094, 54658,…	3.94544e-05	enriched	3.34712e-06	enriched	6.69424e-06	0.000626382	enriched
[truncated: 21,777 more rows]

## Sheet: hyb_nearestG_true_peaks
peak_id	chr	peak_start	peak_end	gene_id	gene_symbol	gene_locus_start	gene_locus_end	nearest_tss	dist_to_tss	nearest_tss_gene_id	nearest_tss_symbol	nearest_tss_gene_strand
[truncated: 31,558 more rows]

## Sheet: distances
Proximal promoter		Upstream enhancer		Distal enhancer
[truncated: 2 more rows]

[truncated: 1 more sheets: REVIGO Input]
