# Supplementary material for: Refined read‐out: The hUHRF1 Tandem‐Tudor domain prefers binding to histone H3 tails containing K4me1 in the context of H3K9me2/3
Source: Protein Sci. 2023 Sep 1;32(9):e4760. doi: 10.1002/pro.4760 (PMC10464304; doi:10.1002/pro.4760)
Supplement: Supplementary file 6 — SUPPLEMENTAL FILE 5. UHRF1‐TTD and TF overlap in ChIP‐Atlas database. [file PRO-32-e4760-s001.xlsx]

## Sheet: Results all
ID	Antigen class	Antigen	Cell class	Cell	Num of peaks	Overlaps / U1	Overlaps / U2	Overlaps / Controlx10	Log P-val	Log Q-val	Fold Enrichment
SRX3733779	TFs and others	CTCF	Liver	Hep G2	6	0/31569		0/31569	0	0	inf
SRX4655785	TFs and others	CTCF	Liver	Hep G2	12	0/31569		0/31569	0	0	inf
SRX1531773	TFs and others	MED1	Liver	Hep G2	8144	3301/31569	0.104565	233/31569	-324	-324	14.1674
SRX3230384	TFs and others	FOXO1	Liver	Hep G2	9524	3876/31569	0.122779	287/31569	-324	-324	13.5052
SRX3230395	TFs and others	PAXIP1	Liver	Hep G2	18498	6719/31569	0.212835	533/31569	-324	-324	12.606
SRX100449	TFs and others	HNF4G	Liver	Hep G2	27081	9127/31569	0.289113	752/31569	-324	-324	12.137
SRX3230397	TFs and others	PROX1	Liver	Hep G2	37037	11907/31569	0.377174	1016/31569	-324	-324	11.7195
SRX150624	TFs and others	EP300	Liver	Hep G2	9074	3066/31569	0.0971206	262/31569	-324	-324	11.7023
SRX190331	TFs and others	TEAD4	Liver	Hep G2	21508	7265/31569	0.230131	625/31569	-324	-324	11.624
SRX100505	TFs and others	HNF4A	Liver	Hep G2	35935	11720/31569	0.37125	1009/31569	-324	-324	11.6155
SRX150698	TFs and others	HNF4A	Liver	Hep G2	19969	6578/31569	0.208369	574/31569	-324	-324	11.4599
SRX100544	TFs and others	EP300	Liver	Hep G2	39633	12342/31569	0.390953	1080/31569	-324	-324	11.4278
SRX3230385	TFs and others	FOXP1	Liver	Hep G2	28071	8940/31569	0.283189	805/31569	-324	-324	11.1056
SRX100552	TFs and others	SP1	Liver	Hep G2	30212	9214/31569	0.291869	849/31569	-324	-324	10.8528
SRX190197	TFs and others	NFIC	Liver	Hep G2	27387	8343/31569	0.264278	787/31569	-324	-324	10.601
SRX190196	TFs and others	MBD4	Liver	Hep G2	15243	4469/31569	0.141563	436/31569	-324	-324	10.25
SRX100497	TFs and others	RXRA	Liver	Hep G2	24992	7199/31569	0.22804	709/31569	-324	-324	10.1537
SRX3230392	TFs and others	MTA1	Liver	Hep G2	25946	7538/31569	0.238779	747/31569	-324	-324	10.091
SRX100381	TFs and others	TCF12	Liver	Hep G2	8875	2495/31569	0.0790332	248/31569	-324	-324	10.0605
SRX3230402	TFs and others	TCF12	Liver	Hep G2	8920	2491/31569	0.0789065	249/31569	-324	-324	10.004
SRX3511102	TFs and others	SMARCC1	Liver	Hep G2	29778	9901/31569	0.31363	997/31569	-324	-324	9.93079
SRX159090	TFs and others	FOXA1	Liver	HuH-7	6689	1881/31569		198/31569	-324	-324	9.5
SRX150355	TFs and others	ARID3A	Liver	Hep G2	27294	7784/31569	0.246571	792/31569	-324	-324	9.82828
SRX159089	TFs and others	FOXA1	Liver	HuH-7	7135	1944/31569		211/31569	-324	-324	9.21327
SRX190234	TFs and others	CEBPB	Liver	Hep G2	22204	6087/31569	0.192816	630/31569	-324	-324	9.6619
SRX190332	TFs and others	MYBL2	Liver	Hep G2	32685	8731/31569	0.276569	930/31569	-324	-324	9.38817
SRX100538	TFs and others	HDAC2	Liver	Hep G2	35312	8879/31569	0.281257	964/31569	-324	-324	9.21058
SRX3511104	TFs and others	NFIC	Liver	Hep G2	13383	3854/31569	0.122082	439/31569	-324	-324	8.77904
SRX190266	TFs and others	NR2F2	Liver	Hep G2	36722	8830/31569	0.279705	1024/31569	-324	-324	8.62305
SRX100448	TFs and others	FOXA2	Liver	Hep G2	67450	15087/31569	0.477906	1783/31569	-324	-324	8.46158
SRX100477	TFs and others	FOXA1	Liver	Hep G2	62371	14637/31569	0.463651	1737/31569	-324	-324	8.4266
SRX3230400	TFs and others	SIX4	Liver	Hep G2	19605	4662/31569	0.147677	559/31569	-324	-324	8.33989
SRX150701	TFs and others	CEBPB	Liver	Hep G2	32783	7419/31569	0.235009	906/31569	-324	-324	8.18874
SRX1165103	TFs and others	Epitope tags	Liver	Hep G2	27570	6386/31569	0.202287	784/31569	-324	-324	8.14541
SRX100545	TFs and others	JUND	Liver	Hep G2	36810	8083/31569	0.256042	996/31569	-324	-324	8.11546
SRX3230382	TFs and others	FOXA2	Liver	Hep G2	71803	15474/31569	0.490164	1929/31569	-324	-324	8.02177
SRX3230377	TFs and others	ARID5B	Liver	Hep G2	83095	17820/31569	0.564478	2228/31569	-324	-324	7.9982
SRX3230413	TFs and others	ZNF219	Liver	Hep G2	61165	12627/31569	0.399981	1592/31569	-324	-324	7.93153
SRX100506	TFs and others	FOXA1	Liver	Hep G2	76205	16222/31569	0.513859	2085/31569	-324	-324	7.78034
SRX3230383	TFs and others	FOXK1	Liver	Hep G2	35673	7784/31569	0.246571	1003/31569	-324	-324	7.76072
SRX150444	TFs and others	JUN	Liver	Hep G2	16664	3642/31569	0.115366	481/31569	-324	-324	7.57173
SRX3230407	TFs and others	ZBTB21	Liver	Hep G2	13528	2907/31569	0.092084	386/31569	-324	-324	7.53109
SRX3230398	TFs and others	RREB1	Liver	Hep G2	39241	8022/31569	0.25411	1071/31569	-324	-324	7.4902
SRX3230412	TFs and others	ZNF12	Liver	Hep G2	29695	6300/31569	0.199563	844/31569	-324	-324	7.46445
SRX190265	TFs and others	ZEB1	Liver	Hep G2	27227	5729/31569	0.181475	770/31569	-324	-324	7.44026
SRX3230415	TFs and others	ZNF331	Liver	Hep G2	53054	10536/31569	0.333745	1419/31569	-324	-324	7.42495
SRX1165095	TFs and others	Epitope tags	Liver	Hep G2	27641	5911/31569	0.187241	797/31569	-324	-324	7.41656
SRX190321	TFs and others	MAX	Liver	Hep G2	61028	11062/31569	0.350407	1527/31569	-324	-324	7.24427
SRX3230411	TFs and others	ZMYM3	Liver	Hep G2	26465	5288/31569	0.167506	730/31569	-324	-324	7.24384
SRX3230414	TFs and others	ZNF281	Liver	Hep G2	34825	6747/31569	0.213722	940/31569	-324	-324	7.17766
SRX100496	TFs and others	FOSL2	Liver	Hep G2	44741	8747/31569	0.277076	1225/31569	-324	-324	7.14041
SRX3230396	TFs and others	PRDM10	Liver	Hep G2	56665	10824/31569	0.342868	1518/31569	-324	-324	7.13043
SRX3230404	TFs and others	THRA	Liver	Hep G2	47474	9120/31569	0.288891	1287/31569	-324	-324	7.08625
SRX100493	TFs and others	HEY1	Liver	Hep G2	34679	5477/31569	0.173493	776/31569	-324	-324	7.05799
SRX1165104	TFs and others	Epitope tags	Liver	Hep G2	19690	3910/31569	0.123856	565/31569	-324	-324	6.92035
SRX3230391	TFs and others	KLF10	Liver	Hep G2	17888	3615/31569	0.114511	523/31569	-324	-324	6.91205
SRX1165096	TFs and others	Epitope tags	Liver	Hep G2	20293	4001/31569	0.126738	580/31569	-324	-324	6.89828
SRX3230379	TFs and others	CBX5	Liver	Hep G2	34503	6484/31569	0.205391	943/31569	-324	-324	6.87593
SRX1165097	TFs and others	CREB1	Liver	Hep G2	36076	6796/31569	0.215274	993/31569	-324	-324	6.84391
SRX190264	TFs and others	CREB1	Liver	Hep G2	43227	7919/31569	0.250847	1162/31569	-324	-324	6.81497
SRX3230386	TFs and others	HMGXB3	Liver	Hep G2	30919	5868/31569	0.185879	877/31569	-324	-324	6.69099
SRX100460	TFs and others	ELF1	Liver	Hep G2	25626	4579/31569	0.145047	698/31569	-324	-324	6.56017
SRX3230417	TFs and others	ZNF335	Liver	Hep G2	29957	5550/31569	0.175805	849/31569	-324	-324	6.5371
SRX190240	TFs and others	REST	Liver	Hep G2	17873	3243/31569	0.102727	512/31569	-324	-324	6.33398
SRX3230418	TFs and others	ZNF544	Liver	Hep G2	24452	4187/31569	0.13263	668/31569	-324	-324	6.26796
SRX3230381	TFs and others	ERF	Liver	Hep G2	19711	3657/31569	0.115841	590/31569	-324	-324	6.19831
SRX150645	TFs and others	BHLHE40	Liver	Hep G2	21494	3684/31569	0.116697	613/31569	-324	-324	6.00979
SRX100572	TFs and others	USF1	Liver	Hep G2	32935	5379/31569	0.170389	903/31569	-324	-324	5.95681
SRX190233	TFs and others	CEBPD	Liver	Hep G2	14345	2409/31569	0.076309	405/31569	-324	-324	5.94815
SRX1165100	TFs and others	Epitope tags	Liver	Hep G2	17074	2835/31569	0.0898033	486/31569	-324	-324	5.83333
SRX1165098	TFs and others	CREB1	Liver	Hep G2	17364	2753/31569	0.0872058	487/31569	-324	-324	5.65298
SRX3230406	TFs and others	USF2	Liver	Hep G2	30792	5050/31569	0.159967	894/31569	-324	-324	5.64877
SRX150360	TFs and others	TBP	Liver	Hep G2	17136	2491/31569	0.0789065	463/31569	-324	-324	5.38013
SRX150516	TFs and others	MXI1	Liver	Hep G2	30007	4192/31569	0.132788	792/31569	-324	-324	5.29293
SRX1165101	TFs and others	Epitope tags	Liver	Hep G2	18170	2592/31569	0.0821059	511/31569	-324	-324	5.07241
SRX100426	TFs and others	YY1	Liver	Hep G2	27082	3736/31569	0.118344	760/31569	-324	-324	4.91579
SRX3230389	TFs and others	KDM2A	Liver	Hep G2	48077	6256/31569	0.198169	1276/31569	-324	-324	4.90282
SRX150728	TFs and others	JUND	Liver	Hep G2	52177	7241/31569	0.229371	1496/31569	-324	-324	4.84024
SRX4708046	TFs and others	XRCC5	Liver	Hep G2	43287	5807/31569	0.183946	1222/31569	-324	-324	4.75205
SRX3230403	TFs and others	TCF25	Liver	Hep G2	39027	5181/31569	0.164117	1098/31569	-324	-324	4.71858
SRX150572	TFs and others	CEBPB	Liver	Hep G2	79255	10064/31569	0.318794	2166/31569	-324	-324	4.64635
SRX1165090	TFs and others	Epitope tags	Liver	Hep G2	63238	7742/31569	0.245241	1755/31569	-324	-324	4.4114
SRX4708034	TFs and others	RBFOX2	Liver	Hep G2	24521	2927/31569	0.0927175	676/31569	-324	-324	4.32988
SRX1165091	TFs and others	Epitope tags	Liver	Hep G2	58708	7067/31569	0.223859	1645/31569	-324	-324	4.29605
SRX4708036	TFs and others	RBM25	Liver	Hep G2	60552	7003/31569	0.221832	1635/31569	-324	-324	4.28318
SRX5574514	TFs and others	SPI1	Liver	Hep G2	71165	7841/31569	0.248377	2012/31569	-324	-324	3.89712
SRX5574513	TFs and others	SPI1	Liver	Hep G2	93092	9446/31569	0.299218	2619/31569	-324	-324	3.60672
SRX1165089	TFs and others	RAD21	Liver	Hep G2	47153	4355/31569	0.137952	1353/31569	-324	-324	3.21877
SRX150386	TFs and others	MAFF	Liver	Hep G2	62651	5766/31569	0.182648	1803/31569	-324	-324	3.198
SRX100562	TFs and others	RAD21	Liver	Hep G2	70175	6211/31569	0.196744	1973/31569	-324	-324	3.148
SRX1013334	TFs and others	SMC1A	Liver	HuCCT1	93659	5621/31569		2452/31569	-318.623	-317.987	2.29241
SRX150689	TFs and others	MAFK	Liver	Hep G2	56584	4806/31569	0.152238	1622/31569	-324	-324	2.96301
SRX150385	TFs and others	MAFK	Liver	Hep G2	95518	6521/31569	0.206563	2653/31569	-324	-324	2.45797
SRX150621	TFs and others	SMC3	Liver	Hep G2	35071	3424/31569	0.108461	1031/31569	-316.971	-316.34	3.32105
SRX1531772	TFs and others	NIPBL	Liver	Hep G2	3444	1453/31569	0.0460262	100/31569	-313.886	-313.259	14.53
SRX094468	TFs and others	TCF7L2	Liver	Hep G2	3071	1419/31569	0.0449492	94/31569	-309.723	-309.101	15.0957
SRX1165102	TFs and others	Epitope tags	Liver	Hep G2	17119	2337/31569	0.0740283	483/31569	-301.776	-301.159	4.83851
SRX1165088	TFs and others	RAD21	Liver	Hep G2	49188	4018/31569	0.127277	1441/31569	-301.397	-300.784	2.78834
SRX3230378	TFs and others	CBX1	Liver	Hep G2	30990	3060/31569	0.0969305	868/31569	-300.475	-299.866	3.52535
SRX100575	TFs and others	SIN3A	Liver	Hep G2	24720	2426/31569	0.0768475	575/31569	-280.355	-279.751	4.21913
SRX3230409	TFs and others	ZCCHC11	Liver	Hep G2	16140	2192/31569	0.0694352	458/31569	-280.005	-279.405	4.78603
SRX3230401	TFs and others	SP1	Liver	Hep G2	21798	2443/31569	0.077386	592/31569	-276.881	-276.285	4.12669
SRX612504	TFs and others	BRD4	Liver	LX2	21437	2350/31569		619/31569	-245.768	-245.185	3.79645
SRX1011298	TFs and others	TEAD1	Liver	HuCCT1	25921	2556/31569		744/31569	-241.723	-241.144	3.43548
SRX3230405	TFs and others	UBP1	Liver	Hep G2	14297	2100/31569	0.066521	430/31569	-272.028	-271.437	4.88372
SRX100547	TFs and others	SRF	Liver	Hep G2	8485	1649/31569	0.0522348	247/31569	-260.325	-259.738	6.67611
SRX102990	TFs and others	MYC	Liver	Hep G2	12459	1751/31569	0.0554658	333/31569	-238.111	-237.536	5.25826
SRX1531777	TFs and others	MED1	Liver	Hep G2	3660	1180/31569	0.0373784	103/31569	-235.626	-235.055	11.4563
SRX159091	TFs and others	FOXA1	Liver	HuH-7	4615	1241/31569		136/31569	-227.121	-226.562	9.125
SRX1165094	TFs and others	GABPA	Liver	Hep G2	9620	1640/31569	0.0519497	291/31569	-233.444	-232.877	5.63574
SRX190287	TFs and others	ZBTB7A	Liver	Hep G2	12820	1743/31569	0.0552124	345/31569	-230.264	-229.701	5.05217
SRX150486	TFs and others	MAX	Liver	Hep G2	14005	1814/31569	0.0574614	388/31569	-226.11	-225.555	4.67526
SRX1013333	TFs and others	SMC1A	Liver	HuCCT1	78214	4309/31569		2050/31569	-199.041	-198.497	2.10195
SRX1165087	TFs and others	RAD21	Liver	Hep G2	55651	3793/31569	0.12015	1578/31569	-224.239	-223.688	2.40368
SRX3230419	TFs and others	ZSCAN29	Liver	Hep G2	9946	1582/31569	0.0501125	285/31569	-222.735	-222.188	5.55088
SRX4708035	TFs and others	RBM22	Liver	Hep G2	16858	1801/31569	0.0570496	453/31569	-195.088	-194.548	3.97572
ERX1234993	TFs and others	TAF3	Liver	Hep G2	17063	1787/31569	0.0566062	463/31569	-188.119	-187.583	3.85961
SRX1013331	TFs and others	MED1	Liver	HuCCT1	18658	1892/31569		560/31569	-173.553	-173.028	3.37857
SRX3230394	TFs and others	NR1H2	Liver	Hep G2	4696	1075/31569	0.0340524	132/31569	-186.595	-186.063	8.14394
SRX2368886	TFs and others	FOXA2	Liver	Hep G2	29788	2538/31569	0.0803953	933/31569	-178.149	-177.62	2.72026
SRX148897	TFs and others	VDR	Liver	LX2	15541	1593/31569		442/31569	-156.008	-155.494	3.60407
SRX150725	TFs and others	USF2	Liver	Hep G2	8372	1228/31569	0.0388989	243/31569	-161.066	-160.545	5.0535
SRX148895	TFs and others	SMAD3	Liver	LX2	15909	1624/31569		463/31569	-154.587	-154.08	3.50756
SRX150658	TFs and others	RCOR1	Liver	Hep G2	7909	1193/31569	0.0377902	228/31569	-160.391	-159.873	5.23246
SRX150726	TFs and others	RAD21	Liver	Hep G2	41654	2842/31569	0.090025	1222/31569	-155.17	-154.659	2.3257
SRX4708118	TFs and others	YY1	Liver	Hep G2	20786	1945/31569	0.0616111	686/31569	-143.29	-142.786	2.83528
SRX3506182	TFs and others	Pan-acetyllysine	Liver	Hep G2	11329	1351/31569	0.0427951	345/31569	-143.269	-142.769	3.91594
SRX100412	TFs and others	TAF1	Liver	Hep G2	25674	1804/31569	0.0571447	603/31569	-142.555	-142.058	2.99171
SRX1165092	TFs and others	GABPA	Liver	Hep G2	7082	1092/31569	0.0345909	217/31569	-142.544	-142.05	5.03226
SRX3230408	TFs and others	ZC3H4	Liver	Hep G2	9185	1111/31569	0.0351928	228/31569	-141.593	-141.103	4.87281
SRX4708025	TFs and others	HNRNPUL1	Liver	Hep G2	4919	939/31569	0.0297444	154/31569	-139.262	-138.775	6.0974
SRX1123868	TFs and others	SMARCC1	Liver	MRT TTC549	9675	1174/31569		278/31569	-133.137	-132.66	4.22302
SRX612505	TFs and others	BRD4	Liver	LX2	9735	1181/31569		284/31569	-132.117	-131.643	4.15845
SRX148896	TFs and others	SMAD3	Liver	LX2	14685	1450/31569		436/31569	-129.721	-129.25	3.32569
SRX4708023	TFs and others	HNRNPL	Liver	Hep G2	18167	1642/31569	0.0520131	520/31569	-138.548	-138.064	3.15769
SRX1116394	TFs and others	PBX3	Liver	SMMC-7721	19463	1624/31569		550/31569	-125.763	-125.299	2.95273
SRX1531774	TFs and others	SMC1A	Liver	Hep G2	36008	2508/31569	0.079445	1068/31569	-138.419	-137.939	2.34831
SRX3230388	TFs and others	KAT7	Liver	Hep G2	10562	1243/31569	0.0393741	323/31569	-129.425	-128.957	3.8483
SRX3506185	TFs and others	Pan-acetyllysine	Liver	Hep G2	15182	1412/31569	0.0447274	442/31569	-120.41	-119.949	3.19457
SRX1013332	TFs and others	MED1	Liver	HuCCT1	8716	1041/31569		264/31569	-110.695	-110.243	3.94318
SRX3506186	TFs and others	Pan-acetyllysine	Liver	Hep G2	9790	1155/31569	0.0365865	303/31569	-119.014	-118.556	3.81188
SRX1011299	TFs and others	TEAD4	Liver	HuCCT1	8838	992/31569		259/31569	-102.512	-102.066	3.83012
SRX3230399	TFs and others	RUVBL1	Liver	Hep G2	7060	935/31569	0.0296177	197/31569	-116.538	-116.083	4.74619
SRX150384	TFs and others	RFX5	Liver	Hep G2	8478	979/31569	0.0310114	245/31569	-105.346	-104.897	3.99592
SRX100388	TFs and others	GABPA	Liver	Hep G2	20792	1475/31569	0.0467231	539/31569	-102.505	-102.062	2.73655
SRX1165093	TFs and others	GABPA	Liver	Hep G2	5890	832/31569	0.026355	178/31569	-102.364	-101.924	4.67416
SRX4708116	TFs and others	YY1	Liver	Hep G2	19557	1630/31569	0.0516329	648/31569	-99.6589	-99.222	2.51543
SRX3230380	TFs and others	E2F7	Liver	Hep G2	10600	984/31569	0.0311698	283/31569	-91.9964	-91.5624	3.47703
SRX3230410	TFs and others	ZHX3	Liver	Hep G2	6405	775/31569	0.0245494	176/31569	-90.766	-90.335	4.40341
SRX100528	TFs and others	BHLHE40	Liver	Hep G2	3530	604/31569	0.0191327	100/31569	-88.8496	-88.4215	6.04
SRX4708117	TFs and others	YY1	Liver	Hep G2	13647	1219/31569	0.0386138	449/31569	-83.4443	-83.0191	2.71492
SRX080378	TFs and others	CTCF	Liver	Hep G2	51586	2661/31569	0.0842916	1466/31569	-82.7242	-82.3018	1.81514
SRX1531776	TFs and others	NIPBL	Liver	Hep G2	1355	412/31569	0.0130508	36/31569	-81.7616	-81.3421	11.4444
SRX150705	TFs and others	HSF1	Liver	Hep G2	2447	492/31569	0.0155849	66/31569	-81.4371	-81.0204	7.45455
SRX1165099	TFs and others	CREB1	Liver	Hep G2	6927	772/31569	0.0244544	197/31569	-81.4236	-81.0097	3.91878
SRX080144	TFs and others	MYC	Liver	Hep G2	3964	593/31569	0.0187843	110/31569	-80.993	-80.5819	5.39091
SRX150700	TFs and others	ESRRA	Liver	Hep G2	1883	467/31569	0.014793	57/31569	-80.9433	-80.535	8.19298
SRX4708115	TFs and others	YY1	Liver	Hep G2	17399	1407/31569	0.044569	585/31569	-79.4776	-79.072	2.40513
SRX067396	TFs and others	CTCF	Liver	Hep G2	48413	2571/31569	0.0814407	1429/31569	-77.8164	-77.4136	1.79916
SRX150415	TFs and others	MAZ	Liver	Hep G2	13925	1082/31569	0.0342741	387/31569	-77.1712	-76.7711	2.79587
SRX100548	TFs and others	ATF3	Liver	Hep G2	4436	615/31569	0.0194811	129/31569	-76.7721	-76.3747	4.76744
SRX1531778	TFs and others	SMC1A	Liver	Hep G2	36174	2071/31569	0.0656023	1072/31569	-74.9848	-74.5901	1.9319
SRX100531	TFs and others	CTCF	Liver	Hep G2	62268	2917/31569	0.0924008	1717/31569	-74.8359	-74.4439	1.69889
SRX3230387	TFs and others	JARID2	Liver	Hep G2	6402	671/31569	0.021255	175/31569	-69.2744	-68.885	3.83429
SRX038543	TFs and others	CTCF	Liver	Hep G2	43697	2285/31569	0.0723811	1290/31569	-65.7471	-65.3604	1.77132
SRX4802362	TFs and others	HIF1A	Liver	Hep G2	4212	555/31569	0.0175805	129/31569	-63.6992	-63.3151	4.30233
SRX3230390	TFs and others	KDM3A	Liver	Hep G2	7152	698/31569	0.0221103	214/31569	-60.6081	-60.2266	3.26168
SRX6699761	TFs and others	Epitope tags	Liver	Hep G2	28308	1647/31569	0.0521714	857/31569	-58.4516	-58.0727	1.92182
SRX530186	TFs and others	NR1H4	Liver	Hepatocytes	1759	352/31569		52/31569	-55.422	-55.0508	6.76923
SRX4708042	TFs and others	GTF2F1	Liver	Hep G2	5138	553/31569	0.0175172	144/31569	-57.1941	-56.8178	3.84028
SRX4708041	TFs and others	NONO	Liver	Hep G2	16814	1077/31569	0.0341157	469/31569	-55.7633	-55.3895	2.29638
SRX102986	TFs and others	CTCF	Liver	Hep G2	55082	2473/31569	0.0783363	1535/31569	-52.5188	-52.1501	1.61107
SRX100494	TFs and others	ZBTB33	Liver	Hep G2	3436	417/31569	0.0132092	92/31569	-50.0654	-49.6992	4.53261
SRX4708037	TFs and others	RBM39	Liver	Hep G2	28071	1512/31569	0.0478951	812/31569	-49.382	-49.0183	1.86207
SRX2708829	TFs and others	YY1	Liver	HuH-7	6464	612/31569		211/31569	-45.863	-45.5067	2.90047
SRX150387	TFs and others	CHD2	Liver	Hep G2	7422	621/31569	0.0196712	210/31569	-47.75	-47.3888	2.95714
SRX2270129	TFs and others	RELA	Liver	HuH-7	7383	626/31569		221/31569	-45.4101	-45.0587	2.83258
SRX612502	TFs and others	BRD3	Liver	LX2	3240	404/31569		97/31569	-45.1453	-44.7963	4.16495
SRX4708032	TFs and others	PRPF4	Liver	Hep G2	2517	346/31569	0.0109601	65/31569	-46.9449	-46.5862	5.32308
SRX4802364	TFs and others	EPAS1	Liver	Hep G2	1691	307/31569	0.00972473	50/31569	-45.732	-45.3782	6.14
SRX1123863	TFs and others	SMARCC1	Liver	MRT TTC549	6994	533/31569		195/31569	-36.7974	-36.4556	2.73333
SRX3230393	TFs and others	NPAS2	Liver	Hep G2	5270	458/31569	0.0145079	141/31569	-39.6594	-39.3129	3.24823
SRX3511103	TFs and others	SATB1	Liver	Hep G2	4989	489/31569	0.0154899	161/31569	-38.9884	-38.6442	3.03727
SRX1123869	TFs and others	SMARCA4	Liver	MRT TTC549	2228	289/31569		63/31569	-35.1635	-34.8288	4.5873
SRX080146	TFs and others	MYC	Liver	Hep G2	3000	336/31569	0.0106434	83/31569	-36.6667	-36.3273	4.04819
SRX4708018	TFs and others	U2AF1	Liver	Hep G2	6443	521/31569	0.0165035	191/31569	-35.8705	-35.5334	2.72775
SRX080143	TFs and others	CTCF	Liver	Hep G2	47623	2040/31569	0.0646204	1343/31569	-34.2679	-33.9355	1.51899
SRX150706	TFs and others	SREBF1	Liver	Hep G2	4406	404/31569	0.0127974	132/31569	-32.5971	-32.267	3.06061
SRX4802359	TFs and others	ARNT	Liver	Hep G2	2793	322/31569	0.0101999	90/31569	-31.1654	-30.8376	3.57778
SRX5077399	TFs and others	CEBPB	Liver	Hep G2	2750	275/31569	0.00871108	79/31569	-25.9264	-25.6009	3.48101
SRX150702	TFs and others	PPARGC1A	Liver	Hep G2	540	135/31569	0.00427635	14/31569	-25.3453	-25.0221	9.64286
SRX150675	TFs and others	NR2C2	Liver	Hep G2	2707	270/31569	0.00855269	79/31569	-24.9633	-24.6424	3.41772
SRX530184	TFs and others	NR1H4	Liver	Hepatocytes	1113	172/31569		34/31569	-22.7338	-22.4196	5.05882
SRX5654425	TFs and others	Epitope tags	Liver	Hep 3B	29049	1201/31569		767/31569	-22.6218	-22.3098	1.56584
SRX038544	TFs and others	CTCF	Liver	Hep G2	22818	1122/31569	0.0355412	691/31569	-24.1257	-23.807	1.62373
SRX4708024	TFs and others	HNRNPLL	Liver	Hep G2	21225	1020/31569	0.0323102	612/31569	-23.9707	-23.6543	1.66667
SRX3230416	TFs and others	ZNF334	Liver	Hep G2	5097	335/31569	0.0106117	135/31569	-20.0908	-19.781	2.48148
SRX080145	TFs and others	MYC	Liver	Hep G2	1243	162/31569	0.00513162	35/31569	-20.0571	-19.7495	4.62857
ERX033400	TFs and others	FOXA2	Liver	Liver	533	107/31569		15/31569	-17.6001	-17.2991	7.13333
SRX032877	TFs and others	FOXA2	Liver	Liver	528	104/31569		14/31569	-17.4694	-17.1705	7.42857
SRX612500	TFs and others	BRD2	Liver	LX2	2172	198/31569		62/31569	-17.0819	-16.7852	3.19355
SRX100389	TFs and others	REST	Liver	Hep G2	16964	786/31569	0.0248978	461/31569	-19.9297	-19.6243	1.70499
SRX4708013	TFs and others	SRSF1	Liver	Hep G2	8529	490/31569	0.0155216	254/31569	-17.6311	-17.3279	1.92913
SRX080142	TFs and others	CTCF	Liver	Hep G2	37106	1473/31569	0.0466597	1061/31569	-16.1697	-15.8751	1.38831
SRX080346	TFs and others	CTCF	Liver	Hep G2	37519	1477/31569	0.0467864	1071/31569	-15.6435	-15.351	1.37908
SRX5077402	TFs and others	CEBPB	Liver	Hep G2	1853	179/31569	0.00567012	56/31569	-15.5064	-15.216	3.19643
SRX4802363	TFs and others	EPAS1	Liver	Hep G2	2539	210/31569	0.0066521	77/31569	-14.7498	-14.4615	2.72727
SRX4802360	TFs and others	ARNT	Liver	Hep G2	2197	189/31569	0.00598689	66/31569	-14.2488	-13.9626	2.86364
SRX4802361	TFs and others	HIF1A	Liver	Hep G2	1160	130/31569	0.00411796	34/31569	-13.735	-13.4509	3.82353
SRX4708038	TFs and others	AGO1	Liver	Hep G2	12788	584/31569	0.0184992	366/31569	-11.9805	-11.6985	1.59563
SRX5416008	TFs and others	WDR5	Liver	SMMC-7721	27428	589/31569		847/31569	-11.2173	-10.9415	0.695396
SRX5416007	TFs and others	PTEN	Liver	SMMC-7721	27639	599/31569		850/31569	-10.5631	-10.2893	0.704706
SRX028639	TFs and others	NR2C2	Liver	Hep G2	1488	136/31569	0.00430802	43/31569	-11.749	-11.4691	3.16279
SRX2708813	TFs and others	INO80	Liver	HuH-7	2546	191/31569		84/31569	-10.0592	-9.78943	2.27381
SRX028638	TFs and others	NR2C2	Liver	Hep G2	1860	152/31569	0.00481485	54/31569	-11.2912	-11.0133	2.81481
SRX3445802	TFs and others	MCRS1	Liver	Hep G2	3367	225/31569	0.00712725	105/31569	-10.5052	-10.2334	2.14286
SRX4708027	TFs and others	PCBP1	Liver	Hep G2	11057	502/31569	0.0159017	324/31569	-9.31041	-9.04663	1.54938
SRX731135	TFs and others	TEAD1	Liver	CC-LP-1	2203	140/31569		55/31569	-9.03345	-8.77165	2.54545
SRX4708108	TFs and others	RBM25	Liver	Hep G2	65705	2365/31569	0.0749153	1982/31569	-8.72559	-8.46576	1.19324
SRX4708019	TFs and others	U2AF2	Liver	Hep G2	2520	164/31569	0.00519497	73/31569	-8.51612	-8.25825	2.24658
SRX4708026	TFs and others	PTBP1	Liver	Hep G2	4465	246/31569	0.00779245	132/31569	-8.36824	-8.11232	1.86364
SRX4708039	TFs and others	AGO2	Liver	Hep G2	26665	961/31569	0.0304413	726/31569	-8.13606	-7.88208	1.32369
SRX2708828	TFs and others	YY1	Liver	HuH-7	912	93/31569		30/31569	-7.9787	-7.72666	3.1
SRX6981282	TFs and others	TCF4	Liver	Hepatocellular carcinoma	1068	0/31569		27/31569	-7.8292	-7.57908	0
SRX4708110	TFs and others	RBM25	Liver	Hep G2	63904	2275/31569	0.0720644	1932/31569	-7.32341	-7.07521	1.17754
ERX1234994	TFs and others	TAF3	Liver	Hep G2	4164	218/31569	0.00690551	118/31569	-7.30808	-7.06179	1.84746
SRX2708812	TFs and others	INO80	Liver	HuH-7	1103	93/31569		33/31569	-7.08491	-6.84052	2.81818
SRX3127729	TFs and others	ZEB2	Liver	SNU-398	2086	6/31569		42/31569	-7.00059	-6.75809	0.142857
SRX3445803	TFs and others	MCRS1	Liver	Hep G2	1576	113/31569	0.00357946	46/31569	-6.97921	-6.73859	2.45652
SRX2708818	TFs and others	MCRS1	Liver	Hep G2	1324	107/31569	0.0033894	43/31569	-6.7657	-6.52696	2.48837
SRX100463	TFs and others	ZBTB33	Liver	Hep G2	2582	142/31569	0.00449808	68/31569	-6.46162	-6.22475	2.08824
SRX4708022	TFs and others	HNRNPK	Liver	Hep G2	23015	869/31569	0.027527	674/31569	-6.25616	-6.02668	1.28932
SRX6981283	TFs and others	TCF4	Liver	Hepatocellular carcinoma	1948	118/31569		52/31569	-6.36282	-6.12966	2.26923
SRX2708819	TFs and others	MCRS1	Liver	Hep G2	1444	106/31569	0.00335772	47/31569	-5.69431	-5.47029	2.25532
SRX3733787	TFs and others	CTCF	Liver	Hep G2	6421	294/31569	0.00931293	197/31569	-4.89095	-4.68118	1.49239
SRX2858141	TFs and others	YAP1	Liver	BEL-7402	1005	2/31569		28/31569	-6.06373	-5.83608	0.0714286
SRX4708021	TFs and others	HNRNPH1	Liver	Hep G2	2135	113/31569	0.00357946	59/31569	-4.34232	-4.14463	1.91525
SRX3445797	TFs and others	INO80	Liver	Hep G2	708	55/31569	0.00174222	20/31569	-4.19164	-3.99903	2.75
SRX4708033	TFs and others	FIP1L1	Liver	Hep G2	1564	85/31569	0.00269251	40/31569	-4.16017	-3.97092	2.125
SRX2858139	TFs and others	YAP1	Liver	BEL-7402	906	2/31569		26/31569	-5.52013	-5.29972	0.0769231
SRX4655783	TFs and others	CTCF	Liver	Hep G2	6661	292/31569	0.00924958	204/31569	-4.07318	-3.88725	1.43137
SRX2858140	TFs and others	YAP1	Liver	BEL-7402	938	2/31569		25/31569	-5.24989	-5.03305	0.08
SRX4655782	TFs and others	CTCF	Liver	Hep G2	7084	301/31569	0.00953467	213/31569	-3.94849	-3.76422	1.41315
SRX4708107	TFs and others	RBM25	Liver	Hep G2	62765	2126/31569	0.0673445	1915/31569	-3.19569	-3.02763	1.11018
SRX159092	TFs and others	FOXA1	Liver	HuH-7	1019	1/31569		21/31569	-4.96122	-4.74969	0.047619
SRX150395	TFs and others	SREBF1	Liver	Hep G2	461	26/31569	0.000823593	7/31569	-2.88106	-2.72554	3.71429
SRX150699	TFs and others	NR3C1	Liver	Hep G2	774	48/31569	0.00152048	21/31569	-2.81211	-2.65813	2.28571
SRX1585812	TFs and others	ISL1	Liver	HuH-7	1411	7/31569		34/31569	-4.59898	-4.39269	0.205882
SRX4655784	TFs and others	CTCF	Liver	Hep G2	7042	284/31569	0.00899617	219/31569	-2.38458	-2.24425	1.2968
SRX4708030	TFs and others	TAF15	Liver	Hep G2	11217	391/31569	0.0123856	320/31569	-2.08388	-1.95095	1.22187
SRX190243	TFs and others	SP2	Liver	Hep G2	2852	120/31569	0.0038012	84/31569	-1.85659	-1.73237	1.42857
SRX150394	TFs and others	SREBF2	Liver	Hep G2	428	18/31569	0.00057018	6/31569	-1.6453	-1.53244	3
SRX2708809	TFs and others	INO80	Liver	Hep G2	184	16/31569	0.000506826	5/31569	-1.57546	-1.46399	3.2
SRX4655781	TFs and others	CTCF	Liver	Hep G2	3274	133/31569	0.00421299	99/31569	-1.52655	-1.41648	1.34343
SRX4708109	TFs and others	RBM25	Liver	Hep G2	51232	1684/31569	0.0533435	1563/31569	-1.51449	-1.40581	1.07742
SRX4708017	TFs and others	SRSF9	Liver	Hep G2	1053	41/31569	0.00129874	23/31569	-1.48574	-1.37982	1.78261
SRX2858137	TFs and others	TFCP2	Liver	BEL-7402	714	2/31569		21/31569	-4.18137	-3.99044	0.0952381
SRX4708014	TFs and others	SRSF3	Liver	Hep G2	1625	72/31569	0.00228072	48/31569	-1.45407	-1.3509	1.5
SRX1013342	TFs and others	CDK9	Liver	HuCCT1	1020	1/31569		18/31569	-4.11845	-3.93086	0.0555556
SRX2708811	TFs and others	INO80	Liver	Hep G2	5041	185/31569	0.00586018	156/31569	-0.891806	-0.811328	1.1859
SRX3445799	TFs and others	INO80	Liver	Hep G2	5105	174/31569	0.00551174	152/31569	-0.613443	-0.550795	1.14474
SRX1048537	TFs and others	SMARCB1	Liver	Hep G2	111	5/31569	0.000158383	2/31569	-0.343807	-0.295883	2.5
SRX2858136	TFs and others	TFCP2	Liver	BEL-7402	770	3/31569		22/31569	-3.80662	-3.62564	0.136364
SRX3445798	TFs and others	INO80	Liver	Hep G2	1143	39/31569	0.00123539	32/31569	-0.321993	-0.276475	1.21875
SRX1048530	TFs and others	ARID1A	Liver	Hep G2	332	9/31569	0.00028509	6/31569	-0.216672	-0.179472	1.5
SRX1011297	TFs and others	YAP1	Liver	HuCCT1	802	1/31569		15/31569	-3.28563	-3.11277	0.0666667
SRX2708823	TFs and others	RUVBL1	Liver	Hep G2	48	4/31569	0.000126707	2/31569	-0.162737	-0.132542	2
SRX3733788	TFs and others	EP300	Liver	Hep G2	71	4/31569	0.000126707	2/31569	-0.162737	-0.132542	2
SRX731138	TFs and others	Biotin	Liver	CC-LP-1	2214	16/31569		43/31569	-3.23582	-3.06616	0.372093
SRX731139	TFs and others	YAP1	Liver	CC-LP-1	2180	16/31569		43/31569	-3.23582	-3.06616	0.372093
SRX4708016	TFs and others	SRSF7	Liver	Hep G2	1100	32/31569	0.00101365	29/31569	-0.0979663	-0.0712318	1.10345
SRX1011300	TFs and others	WWTR1	Liver	HuCCT1	914	2/31569		17/31569	-3.13824	-2.97335	0.117647
SRX1013341	TFs and others	CDK9	Liver	HuCCT1	941	2/31569		17/31569	-3.13824	-2.97335	0.117647
SRX150727	TFs and others	NRF1	Liver	Hep G2	2507	64/31569	0.00202731	61/31569	-0.0665229	-0.0432218	1.04918
SRX4708047	TFs and others	CCAR2	Liver	Hep G2	2111	42/31569	0.00133042	40/31569	-0.0399578	-0.0200632	1.05
SRX612503	TFs and others	BRD3	Liver	LX2	925	53/31569		24/31569	-2.90145	-2.74127	2.20833
SRX1048536	TFs and others	SMARCB1	Liver	Hep G2	181	4/31569	0.000126707	3/31569	0	0	1.33333
SRX1048533	TFs and others	ARID1B	Liver	Hep G2	160	5/31569	0.000158383	4/31569	0	0	1.25
SRX2708822	TFs and others	RUVBL1	Liver	Hep G2	182	5/31569	0.000158383	4/31569	0	0	1.25
SRX2708810	TFs and others	INO80	Liver	Hep G2	259	9/31569	0.00028509	8/31569	0	0	1.125
SRX3733796	TFs and others	CTCF	Liver	Hep G2	7240	226/31569	0.00715892	225/31569	0	0	1.00444
SRX1048534	TFs and others	ARID2	Liver	Hep G2	288	5/31569	0.000158383	5/31569	0	0	1
SRX4655786	TFs and others	CTCF	Liver	Hep G2	28	1/31569	3.16766e-05	1/31569	0	0	1
SRX4708020	TFs and others	HNRNPC	Liver	Hep G2	14096	407/31569		412/31569	-0.0515243	-0.0304971	0.987864
SRX3881590	TFs and others	FOXN3	Liver	Hep G2	1282	36/31569		37/31569	0	0	0.972973
SRX2270128	TFs and others	RELA	Liver	HuH-7	1611	78/31569		45/31569	-2.43201	-2.28718	1.73333
SRX4743477	TFs and others	GFP	Liver	Hep G2	620	18/31569		19/31569	0	0	0.947368
SRX150688	TFs and others	BRCA1	Liver	Hep G2	2175	53/31569		56/31569	-0.071571	-0.0471284	0.946429
SRX3881591	TFs and others	FOXN3	Liver	Hep G2	5717	141/31569		150/31569	-0.194913	-0.162396	0.94
SRX2708821	TFs and others	MCRS1	Liver	HuH-7	554	42/31569		19/31569	-2.35407	-2.21523	2.21053
SRX148894	TFs and others	VDR	Liver	LX2	1580	61/31569		33/31569	-2.29705	-2.15969	1.84848
SRX1123864	TFs and others	SMARCA4	Liver	MRT TTC549	1205	65/31569		37/31569	-2.1451	-2.00922	1.75676
SRX1011293	TFs and others	GFP	Liver	HuCCT1	450	0/31569		8/31569	-2.1074	-1.973	0
SRX3089113	TFs and others	SMARCA2	Liver	Hep G2	722	22/31569		24/31569	-0.0540623	-0.0318997	0.916667
SRX4708031	TFs and others	SNRNP70	Liver	Hep G2	558	11/31569		12/31569	0	0	0.916667
SRX4708028	TFs and others	PCBP2	Liver	Hep G2	2744	53/31569		59/31569	-0.196202	-0.162519	0.898305
SRX6386952	TFs and others	TCF12	Liver	Hep 3B	881	8/31569		23/31569	-1.97244	-1.84388	0.347826
SRX5232046	TFs and others	INSR	Liver	Hep G2	3845	81/31569		91/31569	-0.307963	-0.263644	0.89011
SRX3881588	TFs and others	FOXN3	Liver	Hep G2	2520	62/31569		70/31569	-0.265933	-0.227554	0.885714
SRX3426554	TFs and others	SMARCA4	Liver	Hep G2	2335	63/31569		73/31569	-0.356657	-0.305099	0.863014
SRX612501	TFs and others	BRD2	Liver	LX2	937	48/31569		26/31569	-1.85312	-1.73034	1.84615
ERX033399	TFs and others	FOXA2	Liver	Liver	384	0/31569		7/31569	-1.80632	-1.68781	0
SRX032875	TFs and others	FOXA2	Liver	Liver	379	0/31569		7/31569	-1.80632	-1.68781	0
SRX7359959	TFs and others	YY1	Liver	PLC/PRF/5	224	0/31569		7/31569	-1.80632	-1.68781	0
ERX025732	TFs and others	REST	Liver	Hepatocytes	1619	17/31569		35/31569	-1.75728	-1.64019	0.485714
SRX4743476	TFs and others	GFP	Liver	Hep G2	2934	63/31569		77/31569	-0.566535	-0.505135	0.818182
SRX7359956	TFs and others	TWIST1	Liver	PLC/PRF/5	460	2/31569		11/31569	-1.64883	-1.53456	0.181818
SRX3445804	TFs and others	RUVBL1	Liver	Hep G2	569	9/31569		11/31569	-0.0841914	-0.0586046	0.818182
SRX4708045	TFs and others	TARDBP	Liver	Hep G2	8252	185/31569		237/31569	-1.89796	-1.7723	0.780591
SRX3422333	TFs and others	INSR	Liver	Hep G2	1755	32/31569		41/31569	-0.457296	-0.402074	0.780488
SRX3089115	TFs and others	SMARCA2	Liver	Hep G2	3522	84/31569		109/31569	-1.0792	-0.985519	0.770642
SRX3089111	TFs and others	SMARCA4	Liver	Hep G2	1521	33/31569		43/31569	-0.520596	-0.463973	0.767442
SRX3089114	TFs and others	SMARCA2	Liver	Hep G2	2064	45/31569		63/31569	-0.995074	-0.90273	0.714286
SRX2858138	TFs and others	TFCP2	Liver	BEL-7402	449	3/31569		12/31569	-1.45426	-1.3509	0.25
SRX4708015	TFs and others	SRSF4	Liver	Hep G2	1554	30/31569		42/31569	-0.711638	-0.63633	0.714286
SRX159094	TFs and others	FOXA1	Liver	HuH-7	651	4/31569		13/31569	-1.3097	-1.2079	0.307692
SRX4952717	TFs and others	Epitope tags	Liver	Hep G2	796	9/31569		13/31569	-0.281171	-0.241611	0.692308
SRX3445805	TFs and others	RUVBL1	Liver	Hep G2	614	8/31569		12/31569	-0.298107	-0.257362	0.666667
SRX4743484	TFs and others	GFP	Liver	Hep G2	426	8/31569		12/31569	-0.298107	-0.257362	0.666667
SRX5077398	TFs and others	BRD4	Liver	Hep G2	1746	34/31569		52/31569	-1.18066	-1.08294	0.653846
SRX3422334	TFs and others	INSR	Liver	Hep G2	3078	40/31569		68/31569	-2.04579	-1.91432	0.588235
SRX150354	TFs and others	CEBPZ	Liver	Hep G2	1757	20/31569		34/31569	-1.12045	-1.02543	0.588235
SRX186683	TFs and others	EZH2	Liver	Hep G2	3218	47/31569		85/31569	-2.92771	-2.76439	0.552941
SRX2270127	TFs and others	RELA	Liver	HuH-7	2399	87/31569		66/31569	-0.978109	-0.8871	1.31818
SRX3881589	TFs and others	FOXN3	Liver	Hep G2	5330	71/31569		130/31569	-4.43098	-4.22815	0.546154
SRX3089108	TFs and others	SMARCA4	Liver	Hep G2	542	8/31569		15/31569	-0.677871	-0.607467	0.533333
SRX3089110	TFs and others	SMARCA4	Liver	Hep G2	2043	33/31569		64/31569	-2.67063	-2.51972	0.515625
SRX5232045	TFs and others	INSR	Liver	Hep G2	2031	23/31569		45/31569	-1.98729	-1.85728	0.511111
SRX2708824	TFs and others	RUVBL2	Liver	Hep G2	523	5/31569		10/31569	-0.520425	-0.463973	0.5
SRX4708029	TFs and others	FUS	Liver	Hep G2	7584	108/31569		223/31569	-9.6541	-9.38633	0.484305
SRX3445806	TFs and others	RUVBL2	Liver	Hep G2	524	5/31569		11/31569	-0.677666	-0.607467	0.454545
SRX4708044	TFs and others	SFPQ	Liver	Hep G2	468	5/31569		11/31569	-0.677666	-0.607467	0.454545
SRX3426557	TFs and others	SMARCA4	Liver	Hep G2	1460	18/31569		42/31569	-2.57542	-2.42756	0.428571
SRX2708825	TFs and others	RUVBL2	Liver	Hep G2	530	4/31569		10/31569	-0.745894	-0.668962	0.4
SRX7359958	TFs and others	TWIST1	Liver	PLC/PRF/5	259	2/31569		7/31569	-0.745558	-0.668962	0.285714
SRX3445807	TFs and others	RUVBL2	Liver	Hep G2	522	4/31569		10/31569	-0.745894	-0.668962	0.4
SRX018627	TFs and others	HNF4G	Liver	Hep G2	359	2/31569		5/31569	-0.343807	-0.295883	0.4
SRX2267950	TFs and others	STAT3	Liver	HepaRG	493	5/31569		11/31569	-0.677666	-0.607467	0.454545
SRX3426562	TFs and others	SMARCA4	Liver	Hep G2	226	2/31569		5/31569	-0.343807	-0.295883	0.4
SRX028583	TFs and others	ZNF274	Liver	Hep G2	363	4/31569		11/31569	-0.926554	-0.838201	0.363636
SRX2708826	TFs and others	RUVBL2	Liver	HuH-7	213	1/31569		5/31569	-0.660096	-0.594946	0.2
SRX3089112	TFs and others	SMARCA2	Liver	Hep G2	396	4/31569		11/31569	-0.926554	-0.838201	0.363636
SRX4708040	TFs and others	SAFB2	Liver	Hep G2	747	5/31569		14/31569	-1.19703	-1.09795	0.357143
SRX731134	TFs and others	YAP1	Liver	CC-LP-1	308	1/31569		5/31569	-0.660096	-0.594946	0.2
SRX3888135	TFs and others	SALL4	Liver	SNU-398	3442	114/31569		96/31569	-0.619973	-0.556077	1.1875
SRX5654405	TFs and others	GFP	Liver	Hep G2	1094	10/31569		29/31569	-2.47259	-2.32625	0.344828
SRX3426556	TFs and others	SMARCA4	Liver	Hep G2	214	2/31569		6/31569	-0.539055	-0.480137	0.333333
SRX2708820	TFs and others	MCRS1	Liver	HuH-7	44	6/31569		2/31569	-0.539055	-0.480137	3
SRX1048535	TFs and others	ARID2	Liver	Hep G2	217	1/31569		3/31569	-0.204128	-0.169276	0.333333
SRX3089109	TFs and others	SMARCA4	Liver	Hep G2	244	1/31569		3/31569	-0.204128	-0.169276	0.333333
SRX5654406	TFs and others	GFP	Liver	Hep G2	1102	8/31569		28/31569	-2.92462	-2.76287	0.285714
SRX4743488	TFs and others	GFP	Liver	Hep G2	985	7/31569		25/31569	-2.67837	-2.52593	0.28
SRX4743480	TFs and others	GFP	Liver	Hep G2	1011	7/31569		26/31569	-2.88106	-2.72554	0.269231
SRX148892	TFs and others	VDR	Liver	LX2	1063	28/31569		21/31569	-0.407359	-0.354583	1.33333
SRX150729	TFs and others	IRF3	Liver	Hep G2	1112	5/31569		20/31569	-2.39037	-2.24854	0.25
SRX4743481	TFs and others	GFP	Liver	Hep G2	633	4/31569		16/31569	-1.92793	-1.80083	0.25
SRX1048532	TFs and others	ARID1B	Liver	Hep G2	159	1/31569		4/31569	-0.425992	-0.371994	0.25
SRX4952718	TFs and others	Epitope tags	Liver	Hep G2	764	3/31569		13/31569	-1.67254	-1.55687	0.230769
SRX1011294	TFs and others	YAP1	Liver	HuCCT1	669	18/31569		13/31569	-0.32512	-0.278401	1.38462
SRX2949681	TFs and others	Hepatitis B Virus X antigen	Liver	Hep G2	245	1/31569		5/31569	-0.660096	-0.594946	0.2
SRX3426555	TFs and others	SMARCA4	Liver	Hep G2	323	1/31569		5/31569	-0.660096	-0.594946	0.2
SRX032876	TFs and others	FOXA2	Liver	Liver	104	0/31569		2/31569	-0.301037	-0.257912	0
SRX5654409	TFs and others	GFP	Liver	Hep G2	1531	7/31569		38/31569	-5.50891	-5.29029	0.184211
SRX1048531	TFs and others	ARID1A	Liver	Hep G2	364	1/31569		6/31569	-0.903162	-0.821381	0.166667
SRX3426558	TFs and others	SMARCA4	Liver	Hep G2	392	1/31569		6/31569	-0.903162	-0.821381	0.166667
SRX3426559	TFs and others	SMARCA4	Liver	Hep G2	351	1/31569		6/31569	-0.903162	-0.821381	0.166667
SRX3426560	TFs and others	SMARCA4	Liver	Hep G2	418	1/31569		6/31569	-0.903162	-0.821381	0.166667
SRX3426561	TFs and others	SMARCA4	Liver	Hep G2	343	1/31569		6/31569	-0.903162	-0.821381	0.166667
SRX5077401	TFs and others	BRD4	Liver	Hep G2	971	4/31569		26/31569	-4.22727	-4.03298	0.153846
SRX5654408	TFs and others	GFP	Liver	Hep G2	1088	4/31569		26/31569	-4.22727	-4.03298	0.153846
SRX5654411	TFs and others	GFP	Liver	Hep G2	1100	4/31569		28/31569	-4.71634	-4.50831	0.142857
SRX4952720	TFs and others	Epitope tags	Liver	Hep G2	511	1/31569		7/31569	-1.15307	-1.0567	0.142857
SRX4743485	TFs and others	GFP	Liver	Hep G2	562	2/31569		15/31569	-2.62951	-2.48013	0.133333
SRX159093	TFs and others	FOXA1	Liver	HuH-7	853	13/31569		16/31569	-0.148126	-0.119088	0.8125
SRX148898	TFs and others	VDR	Liver	LX2	1103	19/31569		22/31569	-0.121966	-0.0940815	0.863636
SRX5826162	TFs and others	HAT1	Liver	Hep G2	1100	4/31569		32/31569	-5.71447	-5.48864	0.125
SRX150430	TFs and others	ZNF274	Liver	Hep G2	1004	2/31569		16/31569	-2.88262	-2.72554	0.125
SRX5654412	TFs and others	GFP	Liver	Hep G2	1028	3/31569		25/31569	-4.56321	-4.35866	0.12
SRX5654407	TFs and others	GFP	Liver	Hep G2	1144	3/31569		27/31569	-5.07607	-4.86278	0.111111
SRX4654321	TFs and others	LMNB1	Liver	Hep G2	2111	5/31569		49/31569	-9.41644	-9.15067	0.102041
SRX5654410	TFs and others	GFP	Liver	Hep G2	1290	3/31569		32/31569	-6.38195	-6.14694	0.09375
SRX4654319	TFs and others	LMNB1	Liver	Hep G2	1310	2/31569		29/31569	-6.33697	-6.10566	0.0689655
SRX5574515	TFs and others	SPI1	Liver	Hep G2	864	1/31569		15/31569	-3.28563	-3.11277	0.0666667
SRX6699760	TFs and others	CTNNB1	Liver	Hep G2	790	1/31569		15/31569	-3.28563	-3.11277	0.0666667
SRX6699759	TFs and others	CTNNB1	Liver	Hep G2	822	1/31569		16/31569	-3.56194	-3.3826	0.0625
SRX5574516	TFs and others	SPI1	Liver	Hep G2	876	1/31569		17/31569	-3.83959	-3.65697	0.0588235
SRX3733797	TFs and others	EP300	Liver	Hep G2	758	1/31569		19/31569	-4.39841	-4.19902	0.0526316
SRX4654320	TFs and others	LMNA	Liver	Hep G2	1132	1/31569		19/31569	-4.39841	-4.19902	0.0526316
SRX2267948	TFs and others	STAT3	Liver	HepaRG	42	1/31569		1/31569	0	0	1
SRX2708827	TFs and others	RUVBL2	Liver	HuH-7	26	1/31569		1/31569	0	0	1
SRX4743489	TFs and others	GFP	Liver	Hep G2	832	1/31569		22/31569	-5.2439	-5.02884	0.0454545
SRX4654318	TFs and others	LMNA	Liver	Hep G2	1285	1/31569		23/31569	-5.52735	-5.30514	0.0434783
SRX3506183	TFs and others	Pan-acetyllysine	Liver	Hep G2	563	0/31569		12/31569	-3.31178	-3.13406	0
SRX7359957	TFs and others	TWIST1	Liver	PLC/PRF/5	472	13/31569		14/31569	0	0	0.928571
SRX028584	TFs and others	ZNF274	Liver	Hep G2	551	0/31569		9/31569	-2.40849	-2.26516	0
SRX032874	TFs and others	FOXA2	Liver	Liver	106	1/31569		2/31569	0	0	0.5
SRX2949683	TFs and others	Hepatitis B Virus X antigen	Liver	HepaRG	29	0/31569		0/31569	0	0	inf
SRX4655788	TFs and others	CTCF	Liver	Hep G2	193	0/31569		6/31569	-1.50525	-1.39795	0
SRX2949682	TFs and others	Hepatitis B Virus X antigen	Liver	Hep G2	220	0/31569		5/31569	-1.20419	-1.10375	0
SRX4655787	TFs and others	CTCF	Liver	Hep G2	29	0/31569		1/31569	0	0	0

## Sheet: HepG2 all
ID	Antigen class	Antigen	Cell class	Cell	Num of peaks	Overlaps / U1	Overlaps / U2	Overlaps / Controlx10	Log P-val	Log Q-val	Fold Enrichment
SRX3733779	TFs and others	CTCF	Liver	Hep G2	6	0/31569		0/31569	0	0	inf
SRX4655785	TFs and others	CTCF	Liver	Hep G2	12	0/31569		0/31569	0	0	inf
SRX1531773	TFs and others	MED1	Liver	Hep G2	8144	3301/31569	0.104565	233/31569	-324	-324	14.1674
SRX3230384	TFs and others	FOXO1	Liver	Hep G2	9524	3876/31569	0.122779	287/31569	-324	-324	13.5052
SRX3230395	TFs and others	PAXIP1	Liver	Hep G2	18498	6719/31569	0.212835	533/31569	-324	-324	12.606
SRX100449	TFs and others	HNF4G	Liver	Hep G2	27081	9127/31569	0.289113	752/31569	-324	-324	12.137
SRX3230397	TFs and others	PROX1	Liver	Hep G2	37037	11907/31569	0.377174	1016/31569	-324	-324	11.7195
SRX150624	TFs and others	EP300	Liver	Hep G2	9074	3066/31569	0.0971206	262/31569	-324	-324	11.7023
SRX190331	TFs and others	TEAD4	Liver	Hep G2	21508	7265/31569	0.230131	625/31569	-324	-324	11.624
SRX100505	TFs and others	HNF4A	Liver	Hep G2	35935	11720/31569	0.37125	1009/31569	-324	-324	11.6155
SRX150698	TFs and others	HNF4A	Liver	Hep G2	19969	6578/31569	0.208369	574/31569	-324	-324	11.4599
SRX100544	TFs and others	EP300	Liver	Hep G2	39633	12342/31569	0.390953	1080/31569	-324	-324	11.4278
SRX3230385	TFs and others	FOXP1	Liver	Hep G2	28071	8940/31569	0.283189	805/31569	-324	-324	11.1056
SRX100552	TFs and others	SP1	Liver	Hep G2	30212	9214/31569	0.291869	849/31569	-324	-324	10.8528
SRX190197	TFs and others	NFIC	Liver	Hep G2	27387	8343/31569	0.264278	787/31569	-324	-324	10.601
SRX190196	TFs and others	MBD4	Liver	Hep G2	15243	4469/31569	0.141563	436/31569	-324	-324	10.25
SRX100497	TFs and others	RXRA	Liver	Hep G2	24992	7199/31569	0.22804	709/31569	-324	-324	10.1537
SRX3230392	TFs and others	MTA1	Liver	Hep G2	25946	7538/31569	0.238779	747/31569	-324	-324	10.091
SRX100381	TFs and others	TCF12	Liver	Hep G2	8875	2495/31569	0.0790332	248/31569	-324	-324	10.0605
SRX3230402	TFs and others	TCF12	Liver	Hep G2	8920	2491/31569	0.0789065	249/31569	-324	-324	10.004
SRX3511102	TFs and others	SMARCC1	Liver	Hep G2	29778	9901/31569	0.31363	997/31569	-324	-324	9.93079
SRX159090	TFs and others	FOXA1	Liver	HuH-7	6689	1881/31569		198/31569	-324	-324	9.5
SRX150355	TFs and others	ARID3A	Liver	Hep G2	27294	7784/31569	0.246571	792/31569	-324	-324	9.82828
SRX159089	TFs and others	FOXA1	Liver	HuH-7	7135	1944/31569		211/31569	-324	-324	9.21327
SRX190234	TFs and others	CEBPB	Liver	Hep G2	22204	6087/31569	0.192816	630/31569	-324	-324	9.6619
SRX190332	TFs and others	MYBL2	Liver	Hep G2	32685	8731/31569	0.276569	930/31569	-324	-324	9.38817
SRX100538	TFs and others	HDAC2	Liver	Hep G2	35312	8879/31569	0.281257	964/31569	-324	-324	9.21058
SRX3511104	TFs and others	NFIC	Liver	Hep G2	13383	3854/31569	0.122082	439/31569	-324	-324	8.77904
SRX190266	TFs and others	NR2F2	Liver	Hep G2	36722	8830/31569	0.279705	1024/31569	-324	-324	8.62305
SRX100448	TFs and others	FOXA2	Liver	Hep G2	67450	15087/31569	0.477906	1783/31569	-324	-324	8.46158
SRX100477	TFs and others	FOXA1	Liver	Hep G2	62371	14637/31569	0.463651	1737/31569	-324	-324	8.4266
SRX3230400	TFs and others	SIX4	Liver	Hep G2	19605	4662/31569	0.147677	559/31569	-324	-324	8.33989
SRX150701	TFs and others	CEBPB	Liver	Hep G2	32783	7419/31569	0.235009	906/31569	-324	-324	8.18874
SRX1165103	TFs and others	Epitope tags	Liver	Hep G2	27570	6386/31569	0.202287	784/31569	-324	-324	8.14541
SRX100545	TFs and others	JUND	Liver	Hep G2	36810	8083/31569	0.256042	996/31569	-324	-324	8.11546
SRX3230382	TFs and others	FOXA2	Liver	Hep G2	71803	15474/31569	0.490164	1929/31569	-324	-324	8.02177
SRX3230377	TFs and others	ARID5B	Liver	Hep G2	83095	17820/31569	0.564478	2228/31569	-324	-324	7.9982
SRX3230413	TFs and others	ZNF219	Liver	Hep G2	61165	12627/31569	0.399981	1592/31569	-324	-324	7.93153
SRX100506	TFs and others	FOXA1	Liver	Hep G2	76205	16222/31569	0.513859	2085/31569	-324	-324	7.78034
SRX3230383	TFs and others	FOXK1	Liver	Hep G2	35673	7784/31569	0.246571	1003/31569	-324	-324	7.76072
SRX150444	TFs and others	JUN	Liver	Hep G2	16664	3642/31569	0.115366	481/31569	-324	-324	7.57173
SRX3230407	TFs and others	ZBTB21	Liver	Hep G2	13528	2907/31569	0.092084	386/31569	-324	-324	7.53109
SRX3230398	TFs and others	RREB1	Liver	Hep G2	39241	8022/31569	0.25411	1071/31569	-324	-324	7.4902
SRX3230412	TFs and others	ZNF12	Liver	Hep G2	29695	6300/31569	0.199563	844/31569	-324	-324	7.46445
SRX190265	TFs and others	ZEB1	Liver	Hep G2	27227	5729/31569	0.181475	770/31569	-324	-324	7.44026
SRX3230415	TFs and others	ZNF331	Liver	Hep G2	53054	10536/31569	0.333745	1419/31569	-324	-324	7.42495
SRX1165095	TFs and others	Epitope tags	Liver	Hep G2	27641	5911/31569	0.187241	797/31569	-324	-324	7.41656
SRX190321	TFs and others	MAX	Liver	Hep G2	61028	11062/31569	0.350407	1527/31569	-324	-324	7.24427
SRX3230411	TFs and others	ZMYM3	Liver	Hep G2	26465	5288/31569	0.167506	730/31569	-324	-324	7.24384
SRX3230414	TFs and others	ZNF281	Liver	Hep G2	34825	6747/31569	0.213722	940/31569	-324	-324	7.17766
SRX100496	TFs and others	FOSL2	Liver	Hep G2	44741	8747/31569	0.277076	1225/31569	-324	-324	7.14041
SRX3230396	TFs and others	PRDM10	Liver	Hep G2	56665	10824/31569	0.342868	1518/31569	-324	-324	7.13043
SRX3230404	TFs and others	THRA	Liver	Hep G2	47474	9120/31569	0.288891	1287/31569	-324	-324	7.08625
SRX100493	TFs and others	HEY1	Liver	Hep G2	34679	5477/31569	0.173493	776/31569	-324	-324	7.05799
SRX1165104	TFs and others	Epitope tags	Liver	Hep G2	19690	3910/31569	0.123856	565/31569	-324	-324	6.92035
SRX3230391	TFs and others	KLF10	Liver	Hep G2	17888	3615/31569	0.114511	523/31569	-324	-324	6.91205
SRX1165096	TFs and others	Epitope tags	Liver	Hep G2	20293	4001/31569	0.126738	580/31569	-324	-324	6.89828
SRX3230379	TFs and others	CBX5	Liver	Hep G2	34503	6484/31569	0.205391	943/31569	-324	-324	6.87593
SRX1165097	TFs and others	CREB1	Liver	Hep G2	36076	6796/31569	0.215274	993/31569	-324	-324	6.84391
SRX190264	TFs and others	CREB1	Liver	Hep G2	43227	7919/31569	0.250847	1162/31569	-324	-324	6.81497
SRX3230386	TFs and others	HMGXB3	Liver	Hep G2	30919	5868/31569	0.185879	877/31569	-324	-324	6.69099
SRX100460	TFs and others	ELF1	Liver	Hep G2	25626	4579/31569	0.145047	698/31569	-324	-324	6.56017
SRX3230417	TFs and others	ZNF335	Liver	Hep G2	29957	5550/31569	0.175805	849/31569	-324	-324	6.5371
SRX190240	TFs and others	REST	Liver	Hep G2	17873	3243/31569	0.102727	512/31569	-324	-324	6.33398
SRX3230418	TFs and others	ZNF544	Liver	Hep G2	24452	4187/31569	0.13263	668/31569	-324	-324	6.26796
SRX3230381	TFs and others	ERF	Liver	Hep G2	19711	3657/31569	0.115841	590/31569	-324	-324	6.19831
SRX150645	TFs and others	BHLHE40	Liver	Hep G2	21494	3684/31569	0.116697	613/31569	-324	-324	6.00979
SRX100572	TFs and others	USF1	Liver	Hep G2	32935	5379/31569	0.170389	903/31569	-324	-324	5.95681
SRX190233	TFs and others	CEBPD	Liver	Hep G2	14345	2409/31569	0.076309	405/31569	-324	-324	5.94815
SRX1165100	TFs and others	Epitope tags	Liver	Hep G2	17074	2835/31569	0.0898033	486/31569	-324	-324	5.83333
SRX1165098	TFs and others	CREB1	Liver	Hep G2	17364	2753/31569	0.0872058	487/31569	-324	-324	5.65298
SRX3230406	TFs and others	USF2	Liver	Hep G2	30792	5050/31569	0.159967	894/31569	-324	-324	5.64877
SRX150360	TFs and others	TBP	Liver	Hep G2	17136	2491/31569	0.0789065	463/31569	-324	-324	5.38013
SRX150516	TFs and others	MXI1	Liver	Hep G2	30007	4192/31569	0.132788	792/31569	-324	-324	5.29293
SRX1165101	TFs and others	Epitope tags	Liver	Hep G2	18170	2592/31569	0.0821059	511/31569	-324	-324	5.07241
SRX100426	TFs and others	YY1	Liver	Hep G2	27082	3736/31569	0.118344	760/31569	-324	-324	4.91579
SRX3230389	TFs and others	KDM2A	Liver	Hep G2	48077	6256/31569	0.198169	1276/31569	-324	-324	4.90282
SRX150728	TFs and others	JUND	Liver	Hep G2	52177	7241/31569	0.229371	1496/31569	-324	-324	4.84024
SRX4708046	TFs and others	XRCC5	Liver	Hep G2	43287	5807/31569	0.183946	1222/31569	-324	-324	4.75205
SRX3230403	TFs and others	TCF25	Liver	Hep G2	39027	5181/31569	0.164117	1098/31569	-324	-324	4.71858
SRX150572	TFs and others	CEBPB	Liver	Hep G2	79255	10064/31569	0.318794	2166/31569	-324	-324	4.64635
SRX1165090	TFs and others	Epitope tags	Liver	Hep G2	63238	7742/31569	0.245241	1755/31569	-324	-324	4.4114
SRX4708034	TFs and others	RBFOX2	Liver	Hep G2	24521	2927/31569	0.0927175	676/31569	-324	-324	4.32988
SRX1165091	TFs and others	Epitope tags	Liver	Hep G2	58708	7067/31569	0.223859	1645/31569	-324	-324	4.29605
SRX4708036	TFs and others	RBM25	Liver	Hep G2	60552	7003/31569	0.221832	1635/31569	-324	-324	4.28318
SRX5574514	TFs and others	SPI1	Liver	Hep G2	71165	7841/31569	0.248377	2012/31569	-324	-324	3.89712
SRX5574513	TFs and others	SPI1	Liver	Hep G2	93092	9446/31569	0.299218	2619/31569	-324	-324	3.60672
SRX1165089	TFs and others	RAD21	Liver	Hep G2	47153	4355/31569	0.137952	1353/31569	-324	-324	3.21877
SRX150386	TFs and others	MAFF	Liver	Hep G2	62651	5766/31569	0.182648	1803/31569	-324	-324	3.198
SRX100562	TFs and others	RAD21	Liver	Hep G2	70175	6211/31569	0.196744	1973/31569	-324	-324	3.148
SRX1013334	TFs and others	SMC1A	Liver	HuCCT1	93659	5621/31569		2452/31569	-318.623	-317.987	2.29241
SRX150689	TFs and others	MAFK	Liver	Hep G2	56584	4806/31569	0.152238	1622/31569	-324	-324	2.96301
SRX150385	TFs and others	MAFK	Liver	Hep G2	95518	6521/31569	0.206563	2653/31569	-324	-324	2.45797
SRX150621	TFs and others	SMC3	Liver	Hep G2	35071	3424/31569	0.108461	1031/31569	-316.971	-316.34	3.32105
SRX1531772	TFs and others	NIPBL	Liver	Hep G2	3444	1453/31569	0.0460262	100/31569	-313.886	-313.259	14.53
SRX094468	TFs and others	TCF7L2	Liver	Hep G2	3071	1419/31569	0.0449492	94/31569	-309.723	-309.101	15.0957
SRX1165102	TFs and others	Epitope tags	Liver	Hep G2	17119	2337/31569	0.0740283	483/31569	-301.776	-301.159	4.83851
SRX1165088	TFs and others	RAD21	Liver	Hep G2	49188	4018/31569	0.127277	1441/31569	-301.397	-300.784	2.78834
SRX3230378	TFs and others	CBX1	Liver	Hep G2	30990	3060/31569	0.0969305	868/31569	-300.475	-299.866	3.52535
SRX100575	TFs and others	SIN3A	Liver	Hep G2	24720	2426/31569	0.0768475	575/31569	-280.355	-279.751	4.21913
SRX3230409	TFs and others	ZCCHC11	Liver	Hep G2	16140	2192/31569	0.0694352	458/31569	-280.005	-279.405	4.78603
SRX3230401	TFs and others	SP1	Liver	Hep G2	21798	2443/31569	0.077386	592/31569	-276.881	-276.285	4.12669
SRX612504	TFs and others	BRD4	Liver	LX2	21437	2350/31569		619/31569	-245.768	-245.185	3.79645
SRX1011298	TFs and others	TEAD1	Liver	HuCCT1	25921	2556/31569		744/31569	-241.723	-241.144	3.43548
SRX3230405	TFs and others	UBP1	Liver	Hep G2	14297	2100/31569	0.066521	430/31569	-272.028	-271.437	4.88372
SRX100547	TFs and others	SRF	Liver	Hep G2	8485	1649/31569	0.0522348	247/31569	-260.325	-259.738	6.67611
SRX102990	TFs and others	MYC	Liver	Hep G2	12459	1751/31569	0.0554658	333/31569	-238.111	-237.536	5.25826
SRX1531777	TFs and others	MED1	Liver	Hep G2	3660	1180/31569	0.0373784	103/31569	-235.626	-235.055	11.4563
SRX159091	TFs and others	FOXA1	Liver	HuH-7	4615	1241/31569		136/31569	-227.121	-226.562	9.125
SRX1165094	TFs and others	GABPA	Liver	Hep G2	9620	1640/31569	0.0519497	291/31569	-233.444	-232.877	5.63574
SRX190287	TFs and others	ZBTB7A	Liver	Hep G2	12820	1743/31569	0.0552124	345/31569	-230.264	-229.701	5.05217
SRX150486	TFs and others	MAX	Liver	Hep G2	14005	1814/31569	0.0574614	388/31569	-226.11	-225.555	4.67526
SRX1013333	TFs and others	SMC1A	Liver	HuCCT1	78214	4309/31569		2050/31569	-199.041	-198.497	2.10195
SRX1165087	TFs and others	RAD21	Liver	Hep G2	55651	3793/31569	0.12015	1578/31569	-224.239	-223.688	2.40368
SRX3230419	TFs and others	ZSCAN29	Liver	Hep G2	9946	1582/31569	0.0501125	285/31569	-222.735	-222.188	5.55088
SRX4708035	TFs and others	RBM22	Liver	Hep G2	16858	1801/31569	0.0570496	453/31569	-195.088	-194.548	3.97572
ERX1234993	TFs and others	TAF3	Liver	Hep G2	17063	1787/31569	0.0566062	463/31569	-188.119	-187.583	3.85961
SRX1013331	TFs and others	MED1	Liver	HuCCT1	18658	1892/31569		560/31569	-173.553	-173.028	3.37857
SRX3230394	TFs and others	NR1H2	Liver	Hep G2	4696	1075/31569	0.0340524	132/31569	-186.595	-186.063	8.14394
SRX2368886	TFs and others	FOXA2	Liver	Hep G2	29788	2538/31569	0.0803953	933/31569	-178.149	-177.62	2.72026
SRX148897	TFs and others	VDR	Liver	LX2	15541	1593/31569		442/31569	-156.008	-155.494	3.60407
SRX150725	TFs and others	USF2	Liver	Hep G2	8372	1228/31569	0.0388989	243/31569	-161.066	-160.545	5.0535
SRX148895	TFs and others	SMAD3	Liver	LX2	15909	1624/31569		463/31569	-154.587	-154.08	3.50756
SRX150658	TFs and others	RCOR1	Liver	Hep G2	7909	1193/31569	0.0377902	228/31569	-160.391	-159.873	5.23246
SRX150726	TFs and others	RAD21	Liver	Hep G2	41654	2842/31569	0.090025	1222/31569	-155.17	-154.659	2.3257
SRX4708118	TFs and others	YY1	Liver	Hep G2	20786	1945/31569	0.0616111	686/31569	-143.29	-142.786	2.83528
SRX3506182	TFs and others	Pan-acetyllysine	Liver	Hep G2	11329	1351/31569	0.0427951	345/31569	-143.269	-142.769	3.91594
SRX100412	TFs and others	TAF1	Liver	Hep G2	25674	1804/31569	0.0571447	603/31569	-142.555	-142.058	2.99171
SRX1165092	TFs and others	GABPA	Liver	Hep G2	7082	1092/31569	0.0345909	217/31569	-142.544	-142.05	5.03226
SRX3230408	TFs and others	ZC3H4	Liver	Hep G2	9185	1111/31569	0.0351928	228/31569	-141.593	-141.103	4.87281
SRX4708025	TFs and others	HNRNPUL1	Liver	Hep G2	4919	939/31569	0.0297444	154/31569	-139.262	-138.775	6.0974
SRX1123868	TFs and others	SMARCC1	Liver	MRT TTC549	9675	1174/31569		278/31569	-133.137	-132.66	4.22302
SRX612505	TFs and others	BRD4	Liver	LX2	9735	1181/31569		284/31569	-132.117	-131.643	4.15845
SRX148896	TFs and others	SMAD3	Liver	LX2	14685	1450/31569		436/31569	-129.721	-129.25	3.32569
SRX4708023	TFs and others	HNRNPL	Liver	Hep G2	18167	1642/31569	0.0520131	520/31569	-138.548	-138.064	3.15769
SRX1116394	TFs and others	PBX3	Liver	SMMC-7721	19463	1624/31569		550/31569	-125.763	-125.299	2.95273
SRX1531774	TFs and others	SMC1A	Liver	Hep G2	36008	2508/31569	0.079445	1068/31569	-138.419	-137.939	2.34831
SRX3230388	TFs and others	KAT7	Liver	Hep G2	10562	1243/31569	0.0393741	323/31569	-129.425	-128.957	3.8483
SRX3506185	TFs and others	Pan-acetyllysine	Liver	Hep G2	15182	1412/31569	0.0447274	442/31569	-120.41	-119.949	3.19457
SRX1013332	TFs and others	MED1	Liver	HuCCT1	8716	1041/31569		264/31569	-110.695	-110.243	3.94318
SRX3506186	TFs and others	Pan-acetyllysine	Liver	Hep G2	9790	1155/31569	0.0365865	303/31569	-119.014	-118.556	3.81188
SRX1011299	TFs and others	TEAD4	Liver	HuCCT1	8838	992/31569		259/31569	-102.512	-102.066	3.83012
SRX3230399	TFs and others	RUVBL1	Liver	Hep G2	7060	935/31569	0.0296177	197/31569	-116.538	-116.083	4.74619
SRX150384	TFs and others	RFX5	Liver	Hep G2	8478	979/31569	0.0310114	245/31569	-105.346	-104.897	3.99592
SRX100388	TFs and others	GABPA	Liver	Hep G2	20792	1475/31569	0.0467231	539/31569	-102.505	-102.062	2.73655
SRX1165093	TFs and others	GABPA	Liver	Hep G2	5890	832/31569	0.026355	178/31569	-102.364	-101.924	4.67416
SRX4708116	TFs and others	YY1	Liver	Hep G2	19557	1630/31569	0.0516329	648/31569	-99.6589	-99.222	2.51543
SRX3230380	TFs and others	E2F7	Liver	Hep G2	10600	984/31569	0.0311698	283/31569	-91.9964	-91.5624	3.47703
SRX3230410	TFs and others	ZHX3	Liver	Hep G2	6405	775/31569	0.0245494	176/31569	-90.766	-90.335	4.40341
SRX100528	TFs and others	BHLHE40	Liver	Hep G2	3530	604/31569	0.0191327	100/31569	-88.8496	-88.4215	6.04
SRX4708117	TFs and others	YY1	Liver	Hep G2	13647	1219/31569	0.0386138	449/31569	-83.4443	-83.0191	2.71492
SRX080378	TFs and others	CTCF	Liver	Hep G2	51586	2661/31569	0.0842916	1466/31569	-82.7242	-82.3018	1.81514
SRX1531776	TFs and others	NIPBL	Liver	Hep G2	1355	412/31569	0.0130508	36/31569	-81.7616	-81.3421	11.4444
SRX150705	TFs and others	HSF1	Liver	Hep G2	2447	492/31569	0.0155849	66/31569	-81.4371	-81.0204	7.45455
SRX1165099	TFs and others	CREB1	Liver	Hep G2	6927	772/31569	0.0244544	197/31569	-81.4236	-81.0097	3.91878
SRX080144	TFs and others	MYC	Liver	Hep G2	3964	593/31569	0.0187843	110/31569	-80.993	-80.5819	5.39091
SRX150700	TFs and others	ESRRA	Liver	Hep G2	1883	467/31569	0.014793	57/31569	-80.9433	-80.535	8.19298
SRX4708115	TFs and others	YY1	Liver	Hep G2	17399	1407/31569	0.044569	585/31569	-79.4776	-79.072	2.40513
SRX067396	TFs and others	CTCF	Liver	Hep G2	48413	2571/31569	0.0814407	1429/31569	-77.8164	-77.4136	1.79916
SRX150415	TFs and others	MAZ	Liver	Hep G2	13925	1082/31569	0.0342741	387/31569	-77.1712	-76.7711	2.79587
SRX100548	TFs and others	ATF3	Liver	Hep G2	4436	615/31569	0.0194811	129/31569	-76.7721	-76.3747	4.76744
SRX1531778	TFs and others	SMC1A	Liver	Hep G2	36174	2071/31569	0.0656023	1072/31569	-74.9848	-74.5901	1.9319
SRX100531	TFs and others	CTCF	Liver	Hep G2	62268	2917/31569	0.0924008	1717/31569	-74.8359	-74.4439	1.69889
SRX3230387	TFs and others	JARID2	Liver	Hep G2	6402	671/31569	0.021255	175/31569	-69.2744	-68.885	3.83429
SRX038543	TFs and others	CTCF	Liver	Hep G2	43697	2285/31569	0.0723811	1290/31569	-65.7471	-65.3604	1.77132
SRX4802362	TFs and others	HIF1A	Liver	Hep G2	4212	555/31569	0.0175805	129/31569	-63.6992	-63.3151	4.30233
SRX3230390	TFs and others	KDM3A	Liver	Hep G2	7152	698/31569	0.0221103	214/31569	-60.6081	-60.2266	3.26168
SRX6699761	TFs and others	Epitope tags	Liver	Hep G2	28308	1647/31569	0.0521714	857/31569	-58.4516	-58.0727	1.92182
SRX530186	TFs and others	NR1H4	Liver	Hepatocytes	1759	352/31569		52/31569	-55.422	-55.0508	6.76923
SRX4708042	TFs and others	GTF2F1	Liver	Hep G2	5138	553/31569	0.0175172	144/31569	-57.1941	-56.8178	3.84028
SRX4708041	TFs and others	NONO	Liver	Hep G2	16814	1077/31569	0.0341157	469/31569	-55.7633	-55.3895	2.29638
SRX102986	TFs and others	CTCF	Liver	Hep G2	55082	2473/31569	0.0783363	1535/31569	-52.5188	-52.1501	1.61107
SRX100494	TFs and others	ZBTB33	Liver	Hep G2	3436	417/31569	0.0132092	92/31569	-50.0654	-49.6992	4.53261
SRX4708037	TFs and others	RBM39	Liver	Hep G2	28071	1512/31569	0.0478951	812/31569	-49.382	-49.0183	1.86207
SRX2708829	TFs and others	YY1	Liver	HuH-7	6464	612/31569		211/31569	-45.863	-45.5067	2.90047
SRX150387	TFs and others	CHD2	Liver	Hep G2	7422	621/31569	0.0196712	210/31569	-47.75	-47.3888	2.95714
SRX2270129	TFs and others	RELA	Liver	HuH-7	7383	626/31569		221/31569	-45.4101	-45.0587	2.83258
SRX612502	TFs and others	BRD3	Liver	LX2	3240	404/31569		97/31569	-45.1453	-44.7963	4.16495
SRX4708032	TFs and others	PRPF4	Liver	Hep G2	2517	346/31569	0.0109601	65/31569	-46.9449	-46.5862	5.32308
SRX4802364	TFs and others	EPAS1	Liver	Hep G2	1691	307/31569	0.00972473	50/31569	-45.732	-45.3782	6.14
SRX1123863	TFs and others	SMARCC1	Liver	MRT TTC549	6994	533/31569		195/31569	-36.7974	-36.4556	2.73333
SRX3230393	TFs and others	NPAS2	Liver	Hep G2	5270	458/31569	0.0145079	141/31569	-39.6594	-39.3129	3.24823
SRX3511103	TFs and others	SATB1	Liver	Hep G2	4989	489/31569	0.0154899	161/31569	-38.9884	-38.6442	3.03727
SRX1123869	TFs and others	SMARCA4	Liver	MRT TTC549	2228	289/31569		63/31569	-35.1635	-34.8288	4.5873
SRX080146	TFs and others	MYC	Liver	Hep G2	3000	336/31569	0.0106434	83/31569	-36.6667	-36.3273	4.04819
SRX4708018	TFs and others	U2AF1	Liver	Hep G2	6443	521/31569	0.0165035	191/31569	-35.8705	-35.5334	2.72775
SRX080143	TFs and others	CTCF	Liver	Hep G2	47623	2040/31569	0.0646204	1343/31569	-34.2679	-33.9355	1.51899
SRX150706	TFs and others	SREBF1	Liver	Hep G2	4406	404/31569	0.0127974	132/31569	-32.5971	-32.267	3.06061
SRX4802359	TFs and others	ARNT	Liver	Hep G2	2793	322/31569	0.0101999	90/31569	-31.1654	-30.8376	3.57778
SRX5077399	TFs and others	CEBPB	Liver	Hep G2	2750	275/31569	0.00871108	79/31569	-25.9264	-25.6009	3.48101
SRX150702	TFs and others	PPARGC1A	Liver	Hep G2	540	135/31569	0.00427635	14/31569	-25.3453	-25.0221	9.64286
SRX150675	TFs and others	NR2C2	Liver	Hep G2	2707	270/31569	0.00855269	79/31569	-24.9633	-24.6424	3.41772
SRX530184	TFs and others	NR1H4	Liver	Hepatocytes	1113	172/31569		34/31569	-22.7338	-22.4196	5.05882
SRX5654425	TFs and others	Epitope tags	Liver	Hep 3B	29049	1201/31569		767/31569	-22.6218	-22.3098	1.56584
SRX038544	TFs and others	CTCF	Liver	Hep G2	22818	1122/31569	0.0355412	691/31569	-24.1257	-23.807	1.62373
SRX4708024	TFs and others	HNRNPLL	Liver	Hep G2	21225	1020/31569	0.0323102	612/31569	-23.9707	-23.6543	1.66667
SRX3230416	TFs and others	ZNF334	Liver	Hep G2	5097	335/31569	0.0106117	135/31569	-20.0908	-19.781	2.48148
SRX080145	TFs and others	MYC	Liver	Hep G2	1243	162/31569	0.00513162	35/31569	-20.0571	-19.7495	4.62857
ERX033400	TFs and others	FOXA2	Liver	Liver	533	107/31569		15/31569	-17.6001	-17.2991	7.13333
SRX032877	TFs and others	FOXA2	Liver	Liver	528	104/31569		14/31569	-17.4694	-17.1705	7.42857
SRX612500	TFs and others	BRD2	Liver	LX2	2172	198/31569		62/31569	-17.0819	-16.7852	3.19355
SRX100389	TFs and others	REST	Liver	Hep G2	16964	786/31569	0.0248978	461/31569	-19.9297	-19.6243	1.70499
SRX4708013	TFs and others	SRSF1	Liver	Hep G2	8529	490/31569	0.0155216	254/31569	-17.6311	-17.3279	1.92913
SRX080142	TFs and others	CTCF	Liver	Hep G2	37106	1473/31569	0.0466597	1061/31569	-16.1697	-15.8751	1.38831
SRX080346	TFs and others	CTCF	Liver	Hep G2	37519	1477/31569	0.0467864	1071/31569	-15.6435	-15.351	1.37908
SRX5077402	TFs and others	CEBPB	Liver	Hep G2	1853	179/31569	0.00567012	56/31569	-15.5064	-15.216	3.19643
SRX4802363	TFs and others	EPAS1	Liver	Hep G2	2539	210/31569	0.0066521	77/31569	-14.7498	-14.4615	2.72727
SRX4802360	TFs and others	ARNT	Liver	Hep G2	2197	189/31569	0.00598689	66/31569	-14.2488	-13.9626	2.86364
SRX4802361	TFs and others	HIF1A	Liver	Hep G2	1160	130/31569	0.00411796	34/31569	-13.735	-13.4509	3.82353
SRX4708038	TFs and others	AGO1	Liver	Hep G2	12788	584/31569	0.0184992	366/31569	-11.9805	-11.6985	1.59563
SRX5416008	TFs and others	WDR5	Liver	SMMC-7721	27428	589/31569		847/31569	-11.2173	-10.9415	0.695396
SRX5416007	TFs and others	PTEN	Liver	SMMC-7721	27639	599/31569		850/31569	-10.5631	-10.2893	0.704706
SRX028639	TFs and others	NR2C2	Liver	Hep G2	1488	136/31569	0.00430802	43/31569	-11.749	-11.4691	3.16279
SRX2708813	TFs and others	INO80	Liver	HuH-7	2546	191/31569		84/31569	-10.0592	-9.78943	2.27381
SRX028638	TFs and others	NR2C2	Liver	Hep G2	1860	152/31569	0.00481485	54/31569	-11.2912	-11.0133	2.81481
SRX3445802	TFs and others	MCRS1	Liver	Hep G2	3367	225/31569	0.00712725	105/31569	-10.5052	-10.2334	2.14286
SRX4708027	TFs and others	PCBP1	Liver	Hep G2	11057	502/31569	0.0159017	324/31569	-9.31041	-9.04663	1.54938
SRX731135	TFs and others	TEAD1	Liver	CC-LP-1	2203	140/31569		55/31569	-9.03345	-8.77165	2.54545
SRX4708108	TFs and others	RBM25	Liver	Hep G2	65705	2365/31569	0.0749153	1982/31569	-8.72559	-8.46576	1.19324
SRX4708019	TFs and others	U2AF2	Liver	Hep G2	2520	164/31569	0.00519497	73/31569	-8.51612	-8.25825	2.24658
SRX4708026	TFs and others	PTBP1	Liver	Hep G2	4465	246/31569	0.00779245	132/31569	-8.36824	-8.11232	1.86364
SRX4708039	TFs and others	AGO2	Liver	Hep G2	26665	961/31569	0.0304413	726/31569	-8.13606	-7.88208	1.32369
SRX2708828	TFs and others	YY1	Liver	HuH-7	912	93/31569		30/31569	-7.9787	-7.72666	3.1
SRX6981282	TFs and others	TCF4	Liver	Hepatocellular carcinoma	1068	0/31569		27/31569	-7.8292	-7.57908	0
SRX4708110	TFs and others	RBM25	Liver	Hep G2	63904	2275/31569	0.0720644	1932/31569	-7.32341	-7.07521	1.17754
ERX1234994	TFs and others	TAF3	Liver	Hep G2	4164	218/31569	0.00690551	118/31569	-7.30808	-7.06179	1.84746
SRX2708812	TFs and others	INO80	Liver	HuH-7	1103	93/31569		33/31569	-7.08491	-6.84052	2.81818
SRX3127729	TFs and others	ZEB2	Liver	SNU-398	2086	6/31569		42/31569	-7.00059	-6.75809	0.142857
SRX3445803	TFs and others	MCRS1	Liver	Hep G2	1576	113/31569	0.00357946	46/31569	-6.97921	-6.73859	2.45652
SRX2708818	TFs and others	MCRS1	Liver	Hep G2	1324	107/31569	0.0033894	43/31569	-6.7657	-6.52696	2.48837
SRX100463	TFs and others	ZBTB33	Liver	Hep G2	2582	142/31569	0.00449808	68/31569	-6.46162	-6.22475	2.08824
SRX4708022	TFs and others	HNRNPK	Liver	Hep G2	23015	869/31569	0.027527	674/31569	-6.25616	-6.02668	1.28932
SRX6981283	TFs and others	TCF4	Liver	Hepatocellular carcinoma	1948	118/31569		52/31569	-6.36282	-6.12966	2.26923
SRX2708819	TFs and others	MCRS1	Liver	Hep G2	1444	106/31569	0.00335772	47/31569	-5.69431	-5.47029	2.25532
SRX3733787	TFs and others	CTCF	Liver	Hep G2	6421	294/31569	0.00931293	197/31569	-4.89095	-4.68118	1.49239
SRX2858141	TFs and others	YAP1	Liver	BEL-7402	1005	2/31569		28/31569	-6.06373	-5.83608	0.0714286
SRX4708021	TFs and others	HNRNPH1	Liver	Hep G2	2135	113/31569	0.00357946	59/31569	-4.34232	-4.14463	1.91525
SRX3445797	TFs and others	INO80	Liver	Hep G2	708	55/31569	0.00174222	20/31569	-4.19164	-3.99903	2.75
SRX4708033	TFs and others	FIP1L1	Liver	Hep G2	1564	85/31569	0.00269251	40/31569	-4.16017	-3.97092	2.125
SRX2858139	TFs and others	YAP1	Liver	BEL-7402	906	2/31569		26/31569	-5.52013	-5.29972	0.0769231
SRX4655783	TFs and others	CTCF	Liver	Hep G2	6661	292/31569	0.00924958	204/31569	-4.07318	-3.88725	1.43137
SRX2858140	TFs and others	YAP1	Liver	BEL-7402	938	2/31569		25/31569	-5.24989	-5.03305	0.08
SRX4655782	TFs and others	CTCF	Liver	Hep G2	7084	301/31569	0.00953467	213/31569	-3.94849	-3.76422	1.41315
SRX4708107	TFs and others	RBM25	Liver	Hep G2	62765	2126/31569	0.0673445	1915/31569	-3.19569	-3.02763	1.11018
SRX159092	TFs and others	FOXA1	Liver	HuH-7	1019	1/31569		21/31569	-4.96122	-4.74969	0.047619
SRX150395	TFs and others	SREBF1	Liver	Hep G2	461	26/31569	0.000823593	7/31569	-2.88106	-2.72554	3.71429
SRX150699	TFs and others	NR3C1	Liver	Hep G2	774	48/31569	0.00152048	21/31569	-2.81211	-2.65813	2.28571
SRX1585812	TFs and others	ISL1	Liver	HuH-7	1411	7/31569		34/31569	-4.59898	-4.39269	0.205882
SRX4655784	TFs and others	CTCF	Liver	Hep G2	7042	284/31569	0.00899617	219/31569	-2.38458	-2.24425	1.2968
SRX4708030	TFs and others	TAF15	Liver	Hep G2	11217	391/31569	0.0123856	320/31569	-2.08388	-1.95095	1.22187
SRX190243	TFs and others	SP2	Liver	Hep G2	2852	120/31569	0.0038012	84/31569	-1.85659	-1.73237	1.42857
SRX150394	TFs and others	SREBF2	Liver	Hep G2	428	18/31569	0.00057018	6/31569	-1.6453	-1.53244	3
SRX2708809	TFs and others	INO80	Liver	Hep G2	184	16/31569	0.000506826	5/31569	-1.57546	-1.46399	3.2
SRX4655781	TFs and others	CTCF	Liver	Hep G2	3274	133/31569	0.00421299	99/31569	-1.52655	-1.41648	1.34343
SRX4708109	TFs and others	RBM25	Liver	Hep G2	51232	1684/31569	0.0533435	1563/31569	-1.51449	-1.40581	1.07742
SRX4708017	TFs and others	SRSF9	Liver	Hep G2	1053	41/31569	0.00129874	23/31569	-1.48574	-1.37982	1.78261
SRX2858137	TFs and others	TFCP2	Liver	BEL-7402	714	2/31569		21/31569	-4.18137	-3.99044	0.0952381
SRX4708014	TFs and others	SRSF3	Liver	Hep G2	1625	72/31569	0.00228072	48/31569	-1.45407	-1.3509	1.5
SRX1013342	TFs and others	CDK9	Liver	HuCCT1	1020	1/31569		18/31569	-4.11845	-3.93086	0.0555556
SRX2708811	TFs and others	INO80	Liver	Hep G2	5041	185/31569	0.00586018	156/31569	-0.891806	-0.811328	1.1859
SRX3445799	TFs and others	INO80	Liver	Hep G2	5105	174/31569	0.00551174	152/31569	-0.613443	-0.550795	1.14474
SRX1048537	TFs and others	SMARCB1	Liver	Hep G2	111	5/31569	0.000158383	2/31569	-0.343807	-0.295883	2.5
SRX2858136	TFs and others	TFCP2	Liver	BEL-7402	770	3/31569		22/31569	-3.80662	-3.62564	0.136364
SRX3445798	TFs and others	INO80	Liver	Hep G2	1143	39/31569	0.00123539	32/31569	-0.321993	-0.276475	1.21875
SRX1048530	TFs and others	ARID1A	Liver	Hep G2	332	9/31569	0.00028509	6/31569	-0.216672	-0.179472	1.5
SRX1011297	TFs and others	YAP1	Liver	HuCCT1	802	1/31569		15/31569	-3.28563	-3.11277	0.0666667
SRX2708823	TFs and others	RUVBL1	Liver	Hep G2	48	4/31569	0.000126707	2/31569	-0.162737	-0.132542	2
SRX3733788	TFs and others	EP300	Liver	Hep G2	71	4/31569	0.000126707	2/31569	-0.162737	-0.132542	2
SRX731138	TFs and others	Biotin	Liver	CC-LP-1	2214	16/31569		43/31569	-3.23582	-3.06616	0.372093
SRX731139	TFs and others	YAP1	Liver	CC-LP-1	2180	16/31569		43/31569	-3.23582	-3.06616	0.372093
SRX4708016	TFs and others	SRSF7	Liver	Hep G2	1100	32/31569	0.00101365	29/31569	-0.0979663	-0.0712318	1.10345
SRX1011300	TFs and others	WWTR1	Liver	HuCCT1	914	2/31569		17/31569	-3.13824	-2.97335	0.117647
SRX1013341	TFs and others	CDK9	Liver	HuCCT1	941	2/31569		17/31569	-3.13824	-2.97335	0.117647
SRX150727	TFs and others	NRF1	Liver	Hep G2	2507	64/31569	0.00202731	61/31569	-0.0665229	-0.0432218	1.04918
SRX4708047	TFs and others	CCAR2	Liver	Hep G2	2111	42/31569	0.00133042	40/31569	-0.0399578	-0.0200632	1.05
SRX612503	TFs and others	BRD3	Liver	LX2	925	53/31569		24/31569	-2.90145	-2.74127	2.20833
SRX1048536	TFs and others	SMARCB1	Liver	Hep G2	181	4/31569	0.000126707	3/31569	0	0	1.33333
SRX1048533	TFs and others	ARID1B	Liver	Hep G2	160	5/31569	0.000158383	4/31569	0	0	1.25
SRX2708822	TFs and others	RUVBL1	Liver	Hep G2	182	5/31569	0.000158383	4/31569	0	0	1.25
SRX2708810	TFs and others	INO80	Liver	Hep G2	259	9/31569	0.00028509	8/31569	0	0	1.125
SRX3733796	TFs and others	CTCF	Liver	Hep G2	7240	226/31569	0.00715892	225/31569	0	0	1.00444
SRX1048534	TFs and others	ARID2	Liver	Hep G2	288	5/31569	0.000158383	5/31569	0	0	1
SRX4655786	TFs and others	CTCF	Liver	Hep G2	28	1/31569	3.16766e-05	1/31569	0	0	1
SRX4708020	TFs and others	HNRNPC	Liver	Hep G2	14096	407/31569		412/31569	-0.0515243	-0.0304971	0.987864
SRX3881590	TFs and others	FOXN3	Liver	Hep G2	1282	36/31569		37/31569	0	0	0.972973
SRX2270128	TFs and others	RELA	Liver	HuH-7	1611	78/31569		45/31569	-2.43201	-2.28718	1.73333
SRX4743477	TFs and others	GFP	Liver	Hep G2	620	18/31569		19/31569	0	0	0.947368
SRX150688	TFs and others	BRCA1	Liver	Hep G2	2175	53/31569		56/31569	-0.071571	-0.0471284	0.946429
SRX3881591	TFs and others	FOXN3	Liver	Hep G2	5717	141/31569		150/31569	-0.194913	-0.162396	0.94
SRX2708821	TFs and others	MCRS1	Liver	HuH-7	554	42/31569		19/31569	-2.35407	-2.21523	2.21053
SRX148894	TFs and others	VDR	Liver	LX2	1580	61/31569		33/31569	-2.29705	-2.15969	1.84848
SRX1123864	TFs and others	SMARCA4	Liver	MRT TTC549	1205	65/31569		37/31569	-2.1451	-2.00922	1.75676
SRX1011293	TFs and others	GFP	Liver	HuCCT1	450	0/31569		8/31569	-2.1074	-1.973	0
SRX3089113	TFs and others	SMARCA2	Liver	Hep G2	722	22/31569		24/31569	-0.0540623	-0.0318997	0.916667
SRX4708031	TFs and others	SNRNP70	Liver	Hep G2	558	11/31569		12/31569	0	0	0.916667
SRX4708028	TFs and others	PCBP2	Liver	Hep G2	2744	53/31569		59/31569	-0.196202	-0.162519	0.898305
SRX6386952	TFs and others	TCF12	Liver	Hep 3B	881	8/31569		23/31569	-1.97244	-1.84388	0.347826
SRX5232046	TFs and others	INSR	Liver	Hep G2	3845	81/31569		91/31569	-0.307963	-0.263644	0.89011
SRX3881588	TFs and others	FOXN3	Liver	Hep G2	2520	62/31569		70/31569	-0.265933	-0.227554	0.885714
SRX3426554	TFs and others	SMARCA4	Liver	Hep G2	2335	63/31569		73/31569	-0.356657	-0.305099	0.863014
SRX612501	TFs and others	BRD2	Liver	LX2	937	48/31569		26/31569	-1.85312	-1.73034	1.84615
ERX033399	TFs and others	FOXA2	Liver	Liver	384	0/31569		7/31569	-1.80632	-1.68781	0
SRX032875	TFs and others	FOXA2	Liver	Liver	379	0/31569		7/31569	-1.80632	-1.68781	0
SRX7359959	TFs and others	YY1	Liver	PLC/PRF/5	224	0/31569		7/31569	-1.80632	-1.68781	0
ERX025732	TFs and others	REST	Liver	Hepatocytes	1619	17/31569		35/31569	-1.75728	-1.64019	0.485714
SRX4743476	TFs and others	GFP	Liver	Hep G2	2934	63/31569		77/31569	-0.566535	-0.505135	0.818182
SRX7359956	TFs and others	TWIST1	Liver	PLC/PRF/5	460	2/31569		11/31569	-1.64883	-1.53456	0.181818
SRX3445804	TFs and others	RUVBL1	Liver	Hep G2	569	9/31569		11/31569	-0.0841914	-0.0586046	0.818182
SRX4708045	TFs and others	TARDBP	Liver	Hep G2	8252	185/31569		237/31569	-1.89796	-1.7723	0.780591
SRX3422333	TFs and others	INSR	Liver	Hep G2	1755	32/31569		41/31569	-0.457296	-0.402074	0.780488
SRX3089115	TFs and others	SMARCA2	Liver	Hep G2	3522	84/31569		109/31569	-1.0792	-0.985519	0.770642
SRX3089111	TFs and others	SMARCA4	Liver	Hep G2	1521	33/31569		43/31569	-0.520596	-0.463973	0.767442
SRX3089114	TFs and others	SMARCA2	Liver	Hep G2	2064	45/31569		63/31569	-0.995074	-0.90273	0.714286
SRX2858138	TFs and others	TFCP2	Liver	BEL-7402	449	3/31569		12/31569	-1.45426	-1.3509	0.25
SRX4708015	TFs and others	SRSF4	Liver	Hep G2	1554	30/31569		42/31569	-0.711638	-0.63633	0.714286
SRX159094	TFs and others	FOXA1	Liver	HuH-7	651	4/31569		13/31569	-1.3097	-1.2079	0.307692
SRX4952717	TFs and others	Epitope tags	Liver	Hep G2	796	9/31569		13/31569	-0.281171	-0.241611	0.692308
SRX3445805	TFs and others	RUVBL1	Liver	Hep G2	614	8/31569		12/31569	-0.298107	-0.257362	0.666667
SRX4743484	TFs and others	GFP	Liver	Hep G2	426	8/31569		12/31569	-0.298107	-0.257362	0.666667
SRX5077398	TFs and others	BRD4	Liver	Hep G2	1746	34/31569		52/31569	-1.18066	-1.08294	0.653846
SRX3422334	TFs and others	INSR	Liver	Hep G2	3078	40/31569		68/31569	-2.04579	-1.91432	0.588235
SRX150354	TFs and others	CEBPZ	Liver	Hep G2	1757	20/31569		34/31569	-1.12045	-1.02543	0.588235
SRX186683	TFs and others	EZH2	Liver	Hep G2	3218	47/31569		85/31569	-2.92771	-2.76439	0.552941
SRX2270127	TFs and others	RELA	Liver	HuH-7	2399	87/31569		66/31569	-0.978109	-0.8871	1.31818
SRX3881589	TFs and others	FOXN3	Liver	Hep G2	5330	71/31569		130/31569	-4.43098	-4.22815	0.546154
SRX3089108	TFs and others	SMARCA4	Liver	Hep G2	542	8/31569		15/31569	-0.677871	-0.607467	0.533333
SRX3089110	TFs and others	SMARCA4	Liver	Hep G2	2043	33/31569		64/31569	-2.67063	-2.51972	0.515625
SRX5232045	TFs and others	INSR	Liver	Hep G2	2031	23/31569		45/31569	-1.98729	-1.85728	0.511111
SRX2708824	TFs and others	RUVBL2	Liver	Hep G2	523	5/31569		10/31569	-0.520425	-0.463973	0.5
SRX4708029	TFs and others	FUS	Liver	Hep G2	7584	108/31569		223/31569	-9.6541	-9.38633	0.484305
SRX3445806	TFs and others	RUVBL2	Liver	Hep G2	524	5/31569		11/31569	-0.677666	-0.607467	0.454545
SRX4708044	TFs and others	SFPQ	Liver	Hep G2	468	5/31569		11/31569	-0.677666	-0.607467	0.454545
SRX3426557	TFs and others	SMARCA4	Liver	Hep G2	1460	18/31569		42/31569	-2.57542	-2.42756	0.428571
SRX2708825	TFs and others	RUVBL2	Liver	Hep G2	530	4/31569		10/31569	-0.745894	-0.668962	0.4
SRX7359958	TFs and others	TWIST1	Liver	PLC/PRF/5	259	2/31569		7/31569	-0.745558	-0.668962	0.285714
SRX3445807	TFs and others	RUVBL2	Liver	Hep G2	522	4/31569		10/31569	-0.745894	-0.668962	0.4
SRX018627	TFs and others	HNF4G	Liver	Hep G2	359	2/31569		5/31569	-0.343807	-0.295883	0.4
SRX2267950	TFs and others	STAT3	Liver	HepaRG	493	5/31569		11/31569	-0.677666	-0.607467	0.454545
SRX3426562	TFs and others	SMARCA4	Liver	Hep G2	226	2/31569		5/31569	-0.343807	-0.295883	0.4
SRX028583	TFs and others	ZNF274	Liver	Hep G2	363	4/31569		11/31569	-0.926554	-0.838201	0.363636
SRX2708826	TFs and others	RUVBL2	Liver	HuH-7	213	1/31569		5/31569	-0.660096	-0.594946	0.2
SRX3089112	TFs and others	SMARCA2	Liver	Hep G2	396	4/31569		11/31569	-0.926554	-0.838201	0.363636
SRX4708040	TFs and others	SAFB2	Liver	Hep G2	747	5/31569		14/31569	-1.19703	-1.09795	0.357143
SRX731134	TFs and others	YAP1	Liver	CC-LP-1	308	1/31569		5/31569	-0.660096	-0.594946	0.2
SRX3888135	TFs and others	SALL4	Liver	SNU-398	3442	114/31569		96/31569	-0.619973	-0.556077	1.1875
SRX5654405	TFs and others	GFP	Liver	Hep G2	1094	10/31569		29/31569	-2.47259	-2.32625	0.344828
SRX3426556	TFs and others	SMARCA4	Liver	Hep G2	214	2/31569		6/31569	-0.539055	-0.480137	0.333333
SRX2708820	TFs and others	MCRS1	Liver	HuH-7	44	6/31569		2/31569	-0.539055	-0.480137	3
SRX1048535	TFs and others	ARID2	Liver	Hep G2	217	1/31569		3/31569	-0.204128	-0.169276	0.333333
SRX3089109	TFs and others	SMARCA4	Liver	Hep G2	244	1/31569		3/31569	-0.204128	-0.169276	0.333333
SRX5654406	TFs and others	GFP	Liver	Hep G2	1102	8/31569		28/31569	-2.92462	-2.76287	0.285714
SRX4743488	TFs and others	GFP	Liver	Hep G2	985	7/31569		25/31569	-2.67837	-2.52593	0.28
SRX4743480	TFs and others	GFP	Liver	Hep G2	1011	7/31569		26/31569	-2.88106	-2.72554	0.269231
SRX148892	TFs and others	VDR	Liver	LX2	1063	28/31569		21/31569	-0.407359	-0.354583	1.33333
SRX150729	TFs and others	IRF3	Liver	Hep G2	1112	5/31569		20/31569	-2.39037	-2.24854	0.25
SRX4743481	TFs and others	GFP	Liver	Hep G2	633	4/31569		16/31569	-1.92793	-1.80083	0.25
SRX1048532	TFs and others	ARID1B	Liver	Hep G2	159	1/31569		4/31569	-0.425992	-0.371994	0.25
SRX4952718	TFs and others	Epitope tags	Liver	Hep G2	764	3/31569		13/31569	-1.67254	-1.55687	0.230769
SRX1011294	TFs and others	YAP1	Liver	HuCCT1	669	18/31569		13/31569	-0.32512	-0.278401	1.38462
SRX2949681	TFs and others	Hepatitis B Virus X antigen	Liver	Hep G2	245	1/31569		5/31569	-0.660096	-0.594946	0.2
SRX3426555	TFs and others	SMARCA4	Liver	Hep G2	323	1/31569		5/31569	-0.660096	-0.594946	0.2
SRX032876	TFs and others	FOXA2	Liver	Liver	104	0/31569		2/31569	-0.301037	-0.257912	0
SRX5654409	TFs and others	GFP	Liver	Hep G2	1531	7/31569		38/31569	-5.50891	-5.29029	0.184211
SRX1048531	TFs and others	ARID1A	Liver	Hep G2	364	1/31569		6/31569	-0.903162	-0.821381	0.166667
SRX3426558	TFs and others	SMARCA4	Liver	Hep G2	392	1/31569		6/31569	-0.903162	-0.821381	0.166667
SRX3426559	TFs and others	SMARCA4	Liver	Hep G2	351	1/31569		6/31569	-0.903162	-0.821381	0.166667
SRX3426560	TFs and others	SMARCA4	Liver	Hep G2	418	1/31569		6/31569	-0.903162	-0.821381	0.166667
SRX3426561	TFs and others	SMARCA4	Liver	Hep G2	343	1/31569		6/31569	-0.903162	-0.821381	0.166667
SRX5077401	TFs and others	BRD4	Liver	Hep G2	971	4/31569		26/31569	-4.22727	-4.03298	0.153846
SRX5654408	TFs and others	GFP	Liver	Hep G2	1088	4/31569		26/31569	-4.22727	-4.03298	0.153846
SRX5654411	TFs and others	GFP	Liver	Hep G2	1100	4/31569		28/31569	-4.71634	-4.50831	0.142857
SRX4952720	TFs and others	Epitope tags	Liver	Hep G2	511	1/31569		7/31569	-1.15307	-1.0567	0.142857
SRX4743485	TFs and others	GFP	Liver	Hep G2	562	2/31569		15/31569	-2.62951	-2.48013	0.133333
SRX159093	TFs and others	FOXA1	Liver	HuH-7	853	13/31569		16/31569	-0.148126	-0.119088	0.8125
SRX148898	TFs and others	VDR	Liver	LX2	1103	19/31569		22/31569	-0.121966	-0.0940815	0.863636
SRX5826162	TFs and others	HAT1	Liver	Hep G2	1100	4/31569		32/31569	-5.71447	-5.48864	0.125
SRX150430	TFs and others	ZNF274	Liver	Hep G2	1004	2/31569		16/31569	-2.88262	-2.72554	0.125
SRX5654412	TFs and others	GFP	Liver	Hep G2	1028	3/31569		25/31569	-4.56321	-4.35866	0.12
SRX5654407	TFs and others	GFP	Liver	Hep G2	1144	3/31569		27/31569	-5.07607	-4.86278	0.111111
SRX4654321	TFs and others	LMNB1	Liver	Hep G2	2111	5/31569		49/31569	-9.41644	-9.15067	0.102041
SRX5654410	TFs and others	GFP	Liver	Hep G2	1290	3/31569		32/31569	-6.38195	-6.14694	0.09375
SRX4654319	TFs and others	LMNB1	Liver	Hep G2	1310	2/31569		29/31569	-6.33697	-6.10566	0.0689655
SRX5574515	TFs and others	SPI1	Liver	Hep G2	864	1/31569		15/31569	-3.28563	-3.11277	0.0666667
SRX6699760	TFs and others	CTNNB1	Liver	Hep G2	790	1/31569		15/31569	-3.28563	-3.11277	0.0666667
SRX6699759	TFs and others	CTNNB1	Liver	Hep G2	822	1/31569		16/31569	-3.56194	-3.3826	0.0625
SRX5574516	TFs and others	SPI1	Liver	Hep G2	876	1/31569		17/31569	-3.83959	-3.65697	0.0588235
SRX3733797	TFs and others	EP300	Liver	Hep G2	758	1/31569		19/31569	-4.39841	-4.19902	0.0526316
SRX4654320	TFs and others	LMNA	Liver	Hep G2	1132	1/31569		19/31569	-4.39841	-4.19902	0.0526316
SRX2267948	TFs and others	STAT3	Liver	HepaRG	42	1/31569		1/31569	0	0	1
SRX2708827	TFs and others	RUVBL2	Liver	HuH-7	26	1/31569		1/31569	0	0	1
SRX4743489	TFs and others	GFP	Liver	Hep G2	832	1/31569		22/31569	-5.2439	-5.02884	0.0454545
SRX4654318	TFs and others	LMNA	Liver	Hep G2	1285	1/31569		23/31569	-5.52735	-5.30514	0.0434783
SRX3506183	TFs and others	Pan-acetyllysine	Liver	Hep G2	563	0/31569		12/31569	-3.31178	-3.13406	0
SRX7359957	TFs and others	TWIST1	Liver	PLC/PRF/5	472	13/31569		14/31569	0	0	0.928571
SRX028584	TFs and others	ZNF274	Liver	Hep G2	551	0/31569		9/31569	-2.40849	-2.26516	0
SRX032874	TFs and others	FOXA2	Liver	Liver	106	1/31569		2/31569	0	0	0.5
SRX2949683	TFs and others	Hepatitis B Virus X antigen	Liver	HepaRG	29	0/31569		0/31569	0	0	inf
SRX4655788	TFs and others	CTCF	Liver	Hep G2	193	0/31569		6/31569	-1.50525	-1.39795	0
SRX2949682	TFs and others	Hepatitis B Virus X antigen	Liver	Hep G2	220	0/31569		5/31569	-1.20419	-1.10375	0
SRX4655787	TFs and others	CTCF	Liver	Hep G2	29	0/31569		1/31569	0	0	0

## Sheet: HepG2 curated
ID	Antigen	Num of peaks	Overlaps / U1	Overlap %	Overlaps / Controlx10	Log P-val	Fold Enrichment	comment	string	biogrid	Column2
SRX3230377	ARID5B	83095	17820/31569	0.564478	2228/31569	-324	7.9982		ARID5B	ARID5B	GSM2797486
SRX100506	FOXA1	76205	16222/31569	0.513859	2085/31569	-324	7.78034			UHRF1/FOXA1	GSM803461
SRX3230382	FOXA2	71803	15474/31569	0.490164	1929/31569	-324	8.02177			FOXA1/2	GSM2797523
SRX100448	FOXA2	67450	15087/31569	0.477906	1783/31569	-324	8.46158			FOXA1/2	GSM803403
SRX100477	FOXA1	62371	14637/31569	0.463651	1737/31569	-324	8.4266			UHRF1/FOXA1	GSM803432
SRX3230413	ZNF219	61165	12627/31569	0.399981	1592/31569	-324	7.93153	HDAC2		ARID5B	GSM2797674
SRX3230397	PROX1	37037	11907/31569	0.377174	1016/31569	-324	11.7195		HNF4A	HNF4A	GSM2797604
SRX100505	HNF4A	35935	11720/31569	0.37125	1009/31569	-324	11.6155			G9a, MED, MLL3/4	GSM803460
SRX3511102	SMARCC1	29778	9901/31569	0.31363	997/31569	-324	9.93079	BAF		HNF4A	GSM2902640
SRX100552	SP1	30212	9214/31569	0.291869	849/31569	-324	10.8528	BAF		HNF4A	GSM803507
SRX100449	HNF4G	27081	9127/31569	0.289113	752/31569	-324	12.137		FOXA1/2	HNF4A	GSM803404
SRX3230385	FOXP1	28071	8940/31569	0.283189	805/31569	-324	11.1056			HNF4A	GSM2797527
SRX100538	HDAC2	35312	8879/31569	0.281257	964/31569	-324	9.21058	NuRD		ARID5B	GSM803493
SRX190266	NR2F2	36722	8830/31569	0.279705	1024/31569	-324	8.62305			FOXA1/2	GSM1010810
SRX190332	MYBL2	32685	8731/31569	0.276569	930/31569	-324	9.38817			HNF4A	GSM1010876
SRX190197	NFIC	27387	8343/31569	0.264278	787/31569	-324	10.601	unclear		-	GSM1010741
SRX100545	JUND	36810	8083/31569	0.256042	996/31569	-324	8.11546			JUN	GSM803500
SRX150355	ARID3A	27294	7784/31569	0.246571	792/31569	-324	9.82828			HNF4A	GSM935275
SRX3230383	FOXK1	35673	7784/31569	0.246571	1003/31569	-324	7.76072	HDAC2		ARID5B	GSM2797525
SRX3230392	MTA1	25946	7538/31569	0.238779	747/31569	-324	10.091	NuRD		MLL3/4	GSM2797576
SRX190331	TEAD4	21508	7265/31569	0.230131	625/31569	-324	11.624	unclear		-	GSM1010875
SRX100497	RXRA	24992	7199/31569	0.22804	709/31569	-324	10.1537	HNF4A?		MED, MLL3/4	GSM803452
SRX3230395	PAXIP1	18498	6719/31569	0.212835	533/31569	-324	12.606		MLL3/4	-	GSM2797597
SRX190234	CEBPB	22204	6087/31569	0.192816	630/31569	-324	9.6619			-	GSM1010778
SRX3230400	SIX4	19605	4662/31569	0.147677	559/31569	-324	8.33989			JUN	GSM2797622
SRX190196	MBD4	15243	4469/31569	0.141563	436/31569	-324	10.25			UHRF1/USP7	GSM1010740
SRX3230384	FOXO1	9524	3876/31569	0.122779	287/31569	-324	13.5052		HNF4A	HNF4A	GSM2797526
SRX3511104	NFIC	13383	3854/31569	0.122082	439/31569	-324	8.77904	unclear		-	GSM2902642
SRX150444	JUN	16664	3642/31569	0.115366	481/31569	-324	7.57173			UHRF1/JUN	GSM935364
SRX1531773	MED1	8144	3301/31569	0.104565	233/31569	-324	14.1674			HNF4A	GSM2040025
SRX150624	EP300	9074	3066/31569	0.0971206	262/31569	-324	11.7023		FOXA1, MLL3/4, HNF4A	-	GSM935545
SRX3230407	ZBTB21	13528	2907/31569	0.092084	386/31569	-324	7.53109			HNF4A	GSM2797657
SRX100381	TCF12	8875	2495/31569	0.0790332	248/31569	-324	10.0605	unclear			GSM803336
SRX3230402	TCF12	8920	2491/31569	0.0789065	249/31569	-324	10.004	unclear			GSM2797639
